# Supplementary material for: Circular and Fusion RNAs in Medulloblastoma Development
Source: Cancers (Basel). 2022 Jun 26;14(13):3134. doi: 10.3390/cancers14133134 (PMC9264760; doi:10.3390/cancers14133134)
Supplement: Supplementary file 1 [file cancers-14-03134-s001.zip]

Archive with 11 entries (11 files):
- File S1_Linear data.xlsx
- File S2_Circular data.xlsx
- File S3_De-regulated circular RNAs.xlsx
- File S4.Subtypes vs Rest comparisons.xlsx
- File S5_De-regulated RNAs in progressive SHH tumors.xlsx
- File S6_Fusion data.xlsx
- File S7_Selection process for fusion RNAs.xlsx
- File S8_Genomic organization of constituent genes for selected fusion RNAs.pdf
- Supplementary figure legends.pdf
- Supplementary Figures S1--S6.pdf
- Table S1. MB and CB sample information.xlsx
