# Supplementary material for: Circular and Fusion RNAs in Medulloblastoma Development
Source: Cancers (Basel). 2022 Jun 26;14(13):3134. doi: 10.3390/cancers14133134 (PMC9264760; doi:10.3390/cancers14133134)
Supplement: Supplementary file 1 [file cancers-14-03134-s001.zip › File S1_Linear data.xlsx]

## Sheet: mRNA-counts
	Raw Counts (Aligner: STAR, Ref.genome: GENCODE Homo_sapiens.GRCh38.dna.primary_assembly.fa, Gene quantification method: featureCounts, Gene ref: gencode.v38.annotation.gtf Homo_sapiens.GRCh38.99)
NGI.Sample.ID	P21102_1073	P21102_1074	P21102_1075	P21102_1076	P21102_1077	P21102_1078	P21102_1079	P21102_1080	P21102_1081	P21102_1082	P21102_1083	P21102_1084	P21102_1085	P21102_1086	P21102_1087	P21102_1088	P21102_1089	P21102_1090	P21102_1091	P21102_1092	P21102_1093	P21102_1094	P21102_1095	P21102_1096	P21102_1097	P21102_1098	P21102_1099	P21102_1100	P21102_1101	P21102_1102	P21102_1103	P21102_1104	P21102_1105	P21102_1106	P21102_1107	P21102_1108	P21102_1109	P21102_1110	P21102_1111	P21102_1112	P21102_1113	P21102_1114	P21102_1115	P21102_1116	P21102_1117	P21102_1118	P21102_1119	P21102_1120	P21102_1121
Well	A1	A1	A1	A1	A1	A1	A1	A2	A2	A2	A2	A2	A2	A2	A2	A2	A2	A2	A2	A2	A2	A2	A2	A2	A2	A2	A2	A2	A2	A2	A2	A2	A2	A2	A2	A2	A2	A2	A2	A2	A2	A2	A2	A2	A2	A2	A2	A2	A2
Sample.name	57m_2811	58m_1670	59m_3192	60m_407	61m_3511	62m_2221	63m_3774	01m_489	02m_3010	03m_729	04m_278	05m_333	06m_3023	07m_931	08m_1104	09m_2118	10m_737	11m_178	12m_179	13m_680	14m_2439	15m_2505	16m_2699	17m_1669	18m_2780	19m_2865	20m_1650	21m_3202	22m_3138	23m_3809	24m_906	25m_1945	26m_2252	27m_3025	28m_2934	29m_1651	30m_4028	31m_553	32m_842	33m_556	34m_735	35m_38	36m_1715	37m_14	38m_22	39m_897	40m_109	41m_1118	42m_739
Label	57-m	58-m	59-m	60-m	61-m	62-m	63-m	1-m	2-m	3-m	4-m	5-m	6-m	7-m	8-m	9-m	10-m	11-m	12-m	13-m	14-m	15-m	16-m	17-m	18-m	19-m	20-m	21-m	22-m	23-m	24-m	25-m	26-m	27-m	28-m	29-m	30-m	31-m	32-m	33-m	34-m	35-m	36-m	37-m	38-m	39-m	40-m	41-m	42-m
Type	m	m	m	m	m	m	m	m	m	m	m	m	m	m	m	m	m	m	m	m	m	m	m	m	m	m	m	m	m	m	m	m	m	m	m	m	m	m	m	m	m	m	m	m	m	m	m	m	m
Description.by group	Group4-28-m	Group4-29-m	Group4-30-m	Group4-31-m_rec	Group4-32-m	Group4-33-m	Group4-34-m	SHH-1-m	SHH-2-c_prog	SHH-3-c	SHH-4-c	SHH-5-c_prog	SHH-6-c_prog	SHH-7-c	SHH-8-c	SHH-9-c_prog	SHH-10-m	SHH-11-m	SHH-12-m	SHH-13-m	SHH-14-m	SHH-15-m	SHH-16-m	SHH-17-m	SHH-18-m	SHH-19-m	SHH-20-m	SHH-21-m	SHH-22-m	SHH-23-m	WNT-1-m	WNT-2-m	WNT-3-m	WNT-4-m	WNT-5-m	WNT-6-m	Group4-1-m	Group4-2-m_rec	Group4-3-m_rec	Group4-4-m	Group4-5-m	Group4-6-m	Group4-7-m	Group4-8-m	Group4-9-m	Group4-10-m	Group4-11-m	Group4-12-m	Group4-13-m
Group	Group4	Group4	Group4	Group4_prog	Group4	Group4	Group4	SHH	SHH_prog	SHH	SHH	SHH_prog	SHH_prog	SHH	SHH	SHH_prog	SHH	SHH	SHH	SHH	SHH	SHH	SHH	SHH	SHH	SHH	SHH	SHH	SHH	SHH	WNT	WNT	WNT	WNT	WNT	WNT	Group4	Group4_rec	Group4_rec	Group4	Group4	Group4	Group4	Group4	Group4	Group4	Group4	Group4	Group4
Biospecimen.id	7316-2811	7316-1670	7316-3192	7316-407	7316-3511	7316-2221	7316-3774	7316-489	7316-3010	7316-729	7316-278	7316-333	7316-3023	7316-931	7316-1104	7316-2118	7316-737	7316-178	7316-179	7316-1680	7316-2439	7316-2502	7316-2699	7316-1669	7316-2780	7316-2865	7316-1650	7316-3202	7316-3138	7316-3809	7316-906	7316-1945	7316-2252	7316-3025	7316-2934	7316-1651	7316-4028	7316-553	7316-842	7316-556	7316-735	7316-38	7316-1715	7316-14	7316-22	7316-897	7316-109	7316-1118	7316-739
Research.subject.ID	C758541	C773424	C833202	C84747	C942672	C960999	C972438	C115743	C141696	C141696	C25830	C25830	C270723	C270723	C292371	C300612	C300612	C39729	C40098	C409221	C533082	C564078	C700977	C773547	C817950	C820287	C823608	C908478	C944886	C982401	C217095	C457560	C710325	C794457	C798270	C823731	C1002081	C122262	C129519	C138006	C138498	C17466	C179826	C19803	C20910	C230994	C28905	C293601	C300858
Tumor.location	Cerebellum/Posterior Fossa	Cerebellum/Posterior Fossa	Cerebellum/Posterior Fossa	Cerebellum/Posterior Fossa, progressive tumor	Cerebellum/Posterior Fossa	Cerebellum/Posterior Fossa	Cerebellum/Posterior Fossa,Ventricles	Cerebellum/ Posterior Fossa	Frontal Lobe, progressive tumor	Cerebellum/Posterior Fossa	Cerebellum/Posterior Fossa	Cerebellum/Posterior Fossa, progressive tumor	Cerebellum/Posterior Fossa, progressive tumor	Cerebellum/Posterior Fossa	Cerebellum/Posterior Fossa	Ventricles, progressive tumor	Ventricles	Cerebellum/Posterior Fossa	Cerebellum/Posterior Fossa	Cerebellum/Posterior Fossa	Cerebellum/Posterior Fossa	Cerebellum/Posterior Fossa	Cerebellum/Posterior Fossa	Cerebellum/Posterior Fossa	Cerebellum/Posterior Fossa	Cerebellum/Posterior Fossa	Cerebellum/Posterior Fossa	Cerebellum/Posterior Fossa	Cerebellum/Posterior Fossa	Cerebellum/Posterior Fossa	Cerebellum/Posterior Fossa,Spinal Cord- Lumbar/Thecal Sac	Cerebellum/Posterior Fossa	Cerebellum/Posterior Fossa	Ventricles	Ventricles	Cerebellum/Posterior Fossa	Cerebellum/Posterior Fossa	Cerebellum/Posterior Fossa, reccurent tumor	Cerebellum/Posterior Fossa, reccurent tumor	Cerebellum/Posterior Fossa	Ventricles	Cerebellum/Posterior Fossa,Spinal Cord- Cervical,Spinal Cord- Lumbar/Thecal Sac,Spinal Cord- Thoracic	Cerebellum/Posterior Fossa	Cerebellum/Posterior Fossa,Suprasellar/Hypothalamic/Pituitary	Cerebellum/Posterior Fossa	Cerebellum/Posterior Fossa	Cerebellum/Posterior Fossa	Cerebellum/Posterior Fossa	Cerebellum/Posterior Fossa
Tumor.growth	Default	Default	Default	Progressive	Default	Default	Default	Default	Progressive	Default	Default	Progressive	Progressive	Default	Default	Progressive	Default	Default	Default	Default	Default	Default	Default	Default	Default	Default	Default	Default	Default	Default	Default	Default	Default	Default	Default	Default	Default	Reccurent	Reccurent	Default	Default	Default	Default	Default	Default	Default	Default	Default	Default
ID	1073	1074	1075	1076	1077	1078	1079	1080	1081	1082	1083	1084	1085	1086	1087	1088	1089	1090	1091	1092	1093	1094	1095	1096	1097	1098	1099	1100	1101	1102	1103	1104	1105	1106	1107	1108	1109	1110	1111	1112	1113	1114	1115	1116	1117	1118	1119	1120	1121
ENSG00000288697.1	0	0	0	0	0	0	0	0	0	0	0	0	0	0	0	0	0	0	0	0	0	0	0	0	0	0	0	0	0	0	0	0	0	0	0	0	0	0	0	0	0	0	0	0	0	0	0	0	0
ENSG00000288696.1	0	6	0	0	2	0	2	0	0	1	0	1	1	0	0	1	3	0	0	3	1	0	0	1	0	0	0	4	0	0	0	0	2	0	0	1	13	1	0	8	5	0	0	1	0	1	0	3	11
ENSG00000288694.1	7	0	1	6	3	6	0	0	0	1	1	2	0	0	1	0	0	1	0	0	0	0	2	0	8	0	0	3	0	0	17	0	0	0	0	0	0	0	0	0	1	0	0	0	3	5	0	0	0
ENSG00000288692.1	0	0	0	0	0	0	0	0	0	0	0	0	0	0	0	0	0	0	0	0	0	0	0	0	0	0	0	28	0	0	0	0	0	0	0	0	1	0	0	0	0	0	0	0	0	0	0	0	0
ENSG00000288691.1	0	0	0	0	0	0	0	0	0	0	0	0	0	0	0	0	0	0	0	0	0	0	0	0	0	0	0	0	0	0	0	0	0	0	0	0	0	0	0	0	0	0	0	0	0	0	0	0	0
ENSG00000288690.1	0	0	5	14	3	3	0	0	1	0	0	2	0	2	1	0	0	2	0	5	3	0	16	0	0	0	0	0	2	0	2	0	0	0	3	0	0	1	2	0	0	0	0	0	2	14	0	0	0
ENSG00000288686.1	1038	1754	1	90	1	2148	0	1	3	6	1	1	964	2602	0	4754	4329	17	1	6	4957	0	5	6	5249	6	4496	4997	2620	3	7	3876	9	12702	3137	6007	1488	1683	164	1753	2777	4	1337	952	1147	1715	2189	3	6704
ENSG00000288685.1	0	0	0	0	0	0	0	0	0	0	0	0	0	1	0	0	0	0	0	0	0	0	0	0	0	0	0	0	0	0	0	0	0	0	0	0	0	0	0	0	0	0	0	0	0	0	0	0	0
ENSG00000288680.1	0	0	0	0	0	0	0	0	0	0	0	0	0	0	1	0	0	0	0	0	0	0	0	0	0	0	0	0	0	0	0	0	0	0	0	0	0	2	0	0	0	0	0	0	0	0	0	0	0
ENSG00000288679.1	0	0	0	0	0	0	0	0	0	0	0	0	0	0	0	0	0	0	0	0	0	0	0	0	0	0	0	0	0	0	0	0	0	0	0	0	0	0	0	0	0	0	0	0	0	0	0	0	0
ENSG00000288678.1	186	352	584	299	217	144	342	166	174	76	220	77	305	182	79	549	331	171	170	212	132	43	102	275	301	47	229	257	112	138	172	164	342	589	131	392	182	199	127	192	452	283	134	100	142	215	249	223	335
ENSG00000288677.1	5	0	1	1	0	1	5	0	0	0	0	0	0	3	0	0	0	3	5	0	0	0	0	0	0	0	0	0	1	0	2	2	6	0	2	0	1	3	6	0	10	4	8	0	0	0	3	8	3
ENSG00000288675.1	21	21	68	10	24	13	46	16	15	33	16	19	67	66	7	17	32	38	108	17	156	17	60	33	27	14	10	17	27	21	75	97	111	113	54	67	39	12	5	15	83	29	11	10	3	18	37	43	53
ENSG00000288670.1	157	410	573	342	305	186	371	183	162	163	183	164	217	49	45	355	489	282	239	161	154	92	111	412	424	123	278	137	251	114	246	182	360	622	192	300	404	199	97	236	485	377	204	115	147	197	379	211	615
ENSG00000288667.1	0	0	0	0	0	0	0	0	0	0	0	0	0	0	0	0	0	0	0	0	0	0	0	0	0	0	0	0	0	0	1	0	0	0	0	0	0	0	0	0	2	0	0	0	0	0	0	0	0
ENSG00000288663.1	4679	6666	18119	7941	12407	3091	5249	5946	7909	9471	8667	5079	8669	3121	4709	8665	8483	13799	17662	8130	8878	8267	8868	7260	10862	15285	7172	5761	5276	6103	10200	5026	10651	16156	4340	6982	5943	4593	3464	5066	9189	10880	3395	2277	3296	4070	5007	7069	12061
ENSG00000288662.1	0	0	2	0	0	0	0	0	0	0	0	0	0	0	0	0	0	0	0	0	0	0	0	1	0	2	0	0	0	0	0	0	0	0	0	0	0	0	0	0	0	0	0	0	0	0	3	0	0
ENSG00000288661.1	117	157	267	115	148	76	145	41	26	8	40	29	60	20	12	112	144	31	21	80	51	13	26	146	52	9	40	15	171	75	126	110	230	259	72	127	112	140	63	178	640	259	74	63	105	143	128	122	246
ENSG00000288659.1	0	0	0	0	0	0	0	0	0	0	0	0	0	0	0	0	0	0	0	0	0	0	0	0	0	0	0	0	0	0	0	0	0	0	0	0	0	0	0	0	0	0	0	0	0	0	0	0	0
ENSG00000288658.1	7	6	2	3	12	5	7	19	57	18	47	22	224	33	2	40	105	35	34	25	15	12	7	14	40	6	56	262	251	15	324	558	635	1915	279	1414	5	0	2	0	6	6	2	2	0	7	11	8	6
ENSG00000288657.1	0	1	0	0	0	0	0	0	0	0	0	0	0	0	0	0	0	0	0	0	0	0	0	0	0	0	0	0	0	0	0	0	0	0	0	0	0	0	0	0	0	0	0	0	0	0	0	0	0
ENSG00000288656.1	56	56	14	67	124	53	19	36	18	29	16	10	54	33	15	34	61	102	107	58	61	12	2	1	65	30	78	4	44	40	149	71	60	128	54	125	21	39	25	45	76	61	20	4	24	53	30	4	14
ENSG00000288654.1	301	631	825	512	371	212	475	325	239	84	261	264	199	157	215	411	615	277	122	372	138	67	117	509	471	72	499	196	189	234	321	279	586	1134	316	436	279	406	220	406	576	588	207	158	218	314	278	277	398
ENSG00000288649.1	2	7	17	4	6	0	15	2	10	17	3	2	11	2	6	0	2	17	7	9	12	29	4	4	10	16	6	2	3	13	57	30	33	84	39	10	3	11	6	0	12	11	10	3	2	1	10	2	39
ENSG00000288648.1	0	14	0	0	12	0	0	0	0	0	0	2	0	0	0	0	8	0	0	0	1	0	1	2	0	0	0	2	0	0	0	0	0	2	0	4	17	0	0	8	1	1	0	1	0	2	0	9	7
ENSG00000288646.1	16	159	107	54	25	10	47	33	12	9	10	19	16	10	13	42	88	23	12	47	33	15	22	29	36	4	30	12	19	14	36	27	84	22	15	25	36	24	31	30	191	76	15	3	22	20	24	54	31
ENSG00000288645.1	27	74	109	43	44	28	72	72	26	8	53	64	125	43	28	57	113	58	35	99	19	5	21	158	98	13	94	48	19	43	83	45	182	329	61	104	46	49	9	31	120	64	23	29	57	50	53	49	72
ENSG00000288644.1	53	204	233	119	124	52	148	89	100	36	87	84	152	31	14	120	204	73	64	149	86	15	22	235	197	15	235	96	44	52	95	81	148	336	84	166	144	43	9	70	139	109	37	37	56	45	102	24	99
ENSG00000288642.1	0	0	0	0	0	0	0	0	0	0	0	0	0	0	0	0	0	0	0	0	0	0	0	0	0	0	0	0	0	0	0	0	0	1	0	0	0	0	0	0	0	0	0	0	0	0	0	0	0
ENSG00000288639.1	0	3	4	0	1	0	6	7	0	1	4	0	0	0	0	2	0	0	1	0	0	0	0	1	14	0	0	0	0	0	8	7	2	46	2	35	0	0	0	0	0	0	0	0	3	0	0	0	0
ENSG00000288638.1	1	6	102	4	0	6	0	0	1	0	0	0	0	0	0	0	0	0	0	0	0	0	0	0	2	0	0	0	0	0	0	1	112	0	1	0	9	0	1	0	0	3	3	0	0	0	1	0	11
ENSG00000288637.1	1315	3248	8011	1074	835	337	1305	1134	738	354	982	746	1808	492	594	3479	7676	1295	285	1771	612	150	1088	2462	1759	252	2592	464	2371	951	1342	1829	3513	2059	1067	1967	4320	3028	691	852	2387	3209	2867	1823	660	1352	1418	3136	6148
ENSG00000288636.1	159	325	474	302	130	91	251	140	67	9	40	32	101	35	45	335	520	75	77	188	41	5	45	158	173	9	85	33	86	145	75	43	146	109	44	39	277	317	132	165	428	322	88	69	77	127	290	177	383
ENSG00000288634.1	81	376	465	208	43	54	250	124	117	58	85	74	240	102	60	97	180	167	32	125	179	50	89	171	265	34	164	27	82	67	204	122	160	381	87	131	152	133	54	117	297	185	99	71	34	54	175	196	313
ENSG00000288633.1	181	292	1030	294	200	238	420	161	71	81	112	93	144	60	60	460	341	142	116	145	127	85	37	120	261	80	105	72	88	88	142	95	174	285	90	65	126	376	168	201	441	216	231	71	136	221	285	135	607
ENSG00000288631.1	0	0	0	0	0	0	0	0	0	0	0	0	0	0	0	0	0	0	0	0	0	0	0	0	0	0	0	0	0	0	0	0	0	0	0	0	0	0	0	0	0	0	0	0	0	0	0	0	0
ENSG00000288629.1	11	14	36	30	9	2	18	21	13	5	15	5	37	22	9	21	30	17	0	18	4	3	0	19	29	1	24	18	5	1	8	15	33	20	16	43	28	19	4	3	53	57	3	7	16	5	12	6	16
ENSG00000288627.1	0	0	0	2	0	0	0	0	0	0	0	0	0	0	0	0	0	1	0	1	0	4	0	2	1	0	0	0	0	0	0	0	0	0	0	0	0	0	0	0	0	0	0	0	0	0	0	0	0
ENSG00000288626.1	90	181	169	134	64	43	143	69	20	13	39	42	63	22	27	119	187	45	20	74	40	4	13	136	101	3	67	35	64	55	99	60	148	221	43	101	157	80	68	109	164	203	66	64	76	80	77	149	207
ENSG00000288625.1	0	2	7	2	0	0	0	17	0	0	0	0	0	2	11	6	5	1	0	0	1	3	0	14	30	0	2	0	1	2	1	4	2	4	2	0	1	2	9	0	4	1	0	0	1	1	0	0	0
ENSG00000288623.1	157	389	599	200	138	82	242	185	143	43	77	59	80	38	85	409	312	140	68	178	147	38	81	268	254	11	179	131	94	127	176	134	297	268	85	150	129	290	160	166	472	274	112	63	59	79	242	265	253
ENSG00000288620.1	125	243	876	254	181	240	359	140	121	76	132	127	206	103	55	344	273	114	106	157	118	50	28	229	416	33	259	175	71	86	171	109	284	469	118	161	211	397	191	252	427	243	196	85	149	227	258	138	476
ENSG00000288617.1	59	98	91	38	54	0	4	0	0	0	0	0	0	0	0	0	0	0	0	0	1	1	0	0	0	1	0	0	0	0	0	0	0	0	0	0	7	0	60	15	245	91	24	2	42	51	150	42	2
ENSG00000288616.1	0	0	0	2	0	0	0	0	0	0	0	0	0	0	0	0	0	0	0	0	0	0	0	0	0	0	0	0	0	0	0	0	0	0	0	0	0	0	0	0	0	0	0	0	0	0	0	0	0
ENSG00000288615.1	0	0	0	1	0	0	0	0	0	0	0	0	0	0	0	0	0	0	0	0	0	0	0	0	0	0	0	0	0	0	0	0	0	0	0	0	0	0	0	0	0	0	0	0	0	0	0	0	0
ENSG00000288614.1	53	79	146	64	46	21	126	49	25	6	30	17	90	21	19	44	99	29	22	54	24	6	23	85	81	4	81	2	78	47	19	20	68	38	11	25	75	91	21	105	195	86	38	45	39	46	45	64	131
ENSG00000288612.1	156	384	231	281	1135	171	232	11	64	76	39	5	56	18	10	29	137	31	98	1	31	32	7	43	20	8	17	1	76	12	43	20	20	51	10	20	204	83	79	134	290	142	155	53	113	290	365	86	221
ENSG00000288611.1	1	92	1	18	2	0	3	4	0	1	1	0	0	0	0	0	338	2	10	15	6	0	0	6	1	2	16	0	45	4	0	0	6	0	1	0	4	1	4	5	1	3	1	0	1	2	5	0	0
ENSG00000288610.1	0	0	0	0	0	0	0	0	1	0	0	0	0	0	0	0	0	0	1	0	0	0	0	0	0	0	0	0	0	0	0	0	0	0	0	0	0	0	0	0	0	0	0	0	0	0	0	0	0
ENSG00000288608.1	8	101	59	22	2	11	72	44	43	10	37	26	35	23	23	47	40	44	56	29	66	13	15	54	66	1	35	52	5	28	129	111	103	203	56	102	5	15	10	3	32	25	13	11	3	10	12	73	20
ENSG00000288607.1	0	0	0	0	0	0	0	0	0	0	0	0	0	0	0	0	0	0	0	0	0	0	0	0	0	0	0	0	0	0	0	0	0	0	0	0	0	0	0	0	0	0	0	0	0	0	0	0	0
ENSG00000288604.1	27	94	149	34	32	17	49	25	24	11	10	6	20	10	9	75	66	26	30	25	38	25	13	36	56	21	18	2	27	22	44	41	105	43	29	38	9	48	32	21	143	46	15	11	16	26	35	48	69
ENSG00000288603.1	0	0	0	0	0	0	0	0	0	0	0	0	0	0	0	0	0	0	0	0	0	0	0	2	0	0	0	2	0	0	0	0	0	0	1	0	0	0	0	2	0	0	0	0	0	0	2	0	0
ENSG00000288601.1	1	1	4	15	7	1	14	2	5	5	0	1	19	0	0	5	17	3	7	3	6	0	0	3	5	3	2	17	2	3	17	7	3	18	7	15	4	6	3	12	5	9	4	5	2	1	4	1	5
ENSG00000288600.1	0	0	0	0	0	0	0	0	0	0	0	0	0	0	0	0	0	1	0	1	0	0	0	0	0	0	0	0	0	0	0	0	0	0	1	0	0	0	0	0	0	0	0	0	0	0	0	0	0
ENSG00000288598.2	0	1	0	2	2	0	0	2	1	0	3	0	0	1	3	0	4	0	0	6	1	0	0	0	6	0	6	3	2	5	1	0	1	0	0	4	6	0	0	4	2	0	2	0	0	0	0	7	8
ENSG00000288596.2	134	257	356	315	331	140	166	160	139	188	196	192	297	46	64	363	373	470	468	172	175	84	148	329	373	161	274	213	96	106	270	176	227	559	210	229	199	143	121	208	198	488	138	59	122	195	164	161	246
ENSG00000288595.1	2	0	0	2	1	0	3	0	0	0	0	0	0	0	0	0	0	0	0	0	0	2	0	0	0	1	0	0	0	0	0	0	0	0	0	0	0	0	0	0	0	4	0	0	0	0	0	0	0
ENSG00000288593.1	15	31	62	20	12	4	30	17	8	3	7	5	16	2	10	18	21	8	16	16	10	7	16	17	8	0	1	7	11	11	16	16	74	68	14	25	22	46	3	16	229	27	8	11	6	4	22	18	59
ENSG00000288592.1	58	148	232	69	179	48	78	49	59	63	54	41	62	50	32	128	128	111	123	62	69	43	72	135	263	90	43	46	90	49	106	76	177	190	66	90	55	42	41	51	130	98	64	32	51	61	64	87	163
ENSG00000288589.1	0	0	0	0	0	0	0	0	0	0	0	0	0	0	0	0	0	0	0	0	0	0	0	0	0	0	0	0	0	0	0	0	0	0	0	0	0	0	0	0	0	0	0	0	0	0	0	0	0
ENSG00000288588.1	2	17	0	4	32	1	3	2	1	0	0	0	2	0	0	0	0	2	23	8	1	0	2	1	3	0	0	0	1	0	3	3	1	0	0	0	5	13	1	8	5	13	1	3	0	7	7	10	8
ENSG00000288586.1	6	29	19	30	32	21	12	0	5	6	10	9	10	2	1	25	10	15	6	3	6	6	17	3	6	6	7	10	5	11	17	14	25	50	17	35	16	6	4	5	70	25	7	5	10	11	9	17	32
ENSG00000288585.1	0	0	1	0	0	0	0	0	0	0	0	0	0	2	0	0	0	2	0	0	0	0	0	1	0	0	0	0	0	1	0	0	0	0	0	0	0	0	0	0	0	1	0	0	0	0	0	0	0
ENSG00000288584.1	0	3	0	0	0	0	0	0	0	0	0	0	0	1	0	0	0	0	0	0	0	0	0	0	0	0	2	0	0	0	0	0	0	0	0	0	1	0	0	0	1	0	1	0	0	0	0	0	0
ENSG00000288583.1	0	3	3	2	4	2	2	3	0	8	4	2	1	4	0	10	1	3	2	2	6	1	5	8	7	2	1	1	0	1	4	1	0	10	9	0	2	0	1	0	6	4	3	1	2	2	1	5	2
ENSG00000288582.2	0	0	2	0	2	0	1	2	0	0	0	1	9	2	0	16	13	0	8	3	0	0	0	4	2	1	0	1	15	4	2	0	0	0	3	0	0	0	0	0	0	0	0	1	0	0	0	10	0
ENSG00000288581.1	0	0	150	0	0	0	0	145	0	1	162	66	170	64	24	80	239	386	1	357	0	0	0	220	234	34	18	0	17	174	156	63	106	104	65	80	5	0	0	0	14	0	0	0	0	0	0	3	105
ENSG00000288580.1	0	0	0	1	1	0	0	20	0	0	9	23	29	0	5	6	31	16	19	0	30	2	18	13	14	22	62	3	26	22	0	0	43	3	1	0	0	1	0	3	0	0	1	0	1	0	0	3	0
ENSG00000288579.1	0	1	2	1	1	1	0	0	0	0	0	0	8	4	0	7	3	0	0	0	5	0	3	2	1	0	0	0	0	2	1	0	2	0	1	14	3	1	0	0	3	2	1	3	1	0	0	0	3
ENSG00000288578.1	0	0	0	0	0	0	0	0	0	0	0	0	0	0	0	0	0	0	0	1	0	0	0	2	0	0	2	0	0	0	0	0	0	0	0	0	0	0	0	0	0	0	0	0	0	0	0	0	0
ENSG00000288577.1	13	34	59	53	44	14	27	14	1	2	1	11	16	3	5	29	109	16	8	41	11	2	0	34	32	3	20	16	8	16	11	12	18	13	19	4	50	5	6	43	57	79	32	31	13	10	43	36	126
ENSG00000288576.1	0	0	0	2	0	0	2	0	1	0	0	0	0	0	0	0	0	0	0	0	0	0	0	0	0	0	0	0	0	0	0	0	0	0	0	0	0	0	0	0	1	0	0	0	0	1	0	3	0
ENSG00000288575.1	0	0	0	0	1	0	0	0	0	2	1	0	0	0	0	0	0	0	0	0	3	5	0	3	0	0	0	18	0	0	3	2	0	0	0	0	0	0	0	0	4	2	0	0	0	0	8	0	0
ENSG00000288574.1	0	5	2	0	0	0	1	1	0	4	0	0	0	0	0	0	3	0	0	0	0	0	0	0	0	0	0	0	0	0	0	0	0	0	1	0	2	0	0	0	0	0	0	0	0	0	0	0	2
ENSG00000288573.1	0	14	39	22	35	15	21	16	20	1	22	22	50	12	7	43	38	46	43	23	11	0	29	51	29	21	22	14	16	19	49	25	35	64	32	17	9	33	8	15	120	61	8	6	13	15	35	7	35
ENSG00000288571.1	8	1	0	6	9	0	6	0	0	1	2	0	6	0	0	4	23	3	0	4	2	0	5	6	4	1	1	0	9	0	0	1	0	3	0	2	27	2	0	6	9	2	8	3	0	11	5	18	4
ENSG00000288570.1	84	154	157	93	70	29	86	28	25	2	25	16	66	26	26	107	91	15	26	47	24	7	29	93	76	4	66	31	30	32	105	57	148	158	52	66	88	69	36	88	148	79	51	42	69	69	44	66	92
ENSG00000288569.1	0	2	10	0	4	0	5	0	2	5	0	1	0	0	0	0	0	0	0	0	0	0	0	1	1	0	1	0	0	1	0	0	0	0	0	0	0	0	0	0	0	0	0	0	0	0	0	0	0
ENSG00000288568.1	44	89	123	87	131	17	41	13	9	14	21	22	45	9	5	21	68	15	32	71	21	18	17	43	45	16	31	4	13	24	36	14	57	73	50	26	168	62	32	49	130	142	63	30	54	51	18	26	270
ENSG00000288567.1	0	0	0	0	0	0	0	0	0	0	0	0	0	0	0	0	0	0	0	0	0	0	0	0	0	0	0	0	0	0	0	0	0	0	0	0	0	0	0	0	0	0	0	0	0	0	0	0	0
ENSG00000288566.1	0	0	0	0	0	0	0	0	2	0	0	0	0	0	0	0	0	0	0	0	0	0	0	0	2	0	1	0	0	0	0	0	0	0	0	0	0	0	0	0	0	0	0	0	0	0	0	0	0
ENSG00000288565.1	0	7	2	0	6	0	5	0	3	3	3	0	0	0	0	0	3	2	0	3	0	0	0	4	7	2	2	0	0	0	0	0	0	3	0	0	0	0	0	0	4	0	0	0	0	0	1	0	3
ENSG00000288563.1	0	2	5	2	0	0	0	0	0	0	0	1	0	0	0	5	14	1	0	2	0	0	0	9	10	0	2	0	0	0	0	0	0	0	3	0	5	0	0	0	11	2	1	0	4	2	3	1	7
ENSG00000288562.1	0	8	14	1	6	1	30	1	0	0	0	0	0	0	0	1	3	0	0	2	0	0	0	6	0	0	1	0	0	0	0	0	0	0	0	0	0	5	0	0	2	0	8	12	0	0	6	2	1
ENSG00000288561.1	0	5	6	2	0	0	0	0	1	0	0	2	2	0	1	0	3	1	0	0	2	0	0	0	0	0	1	0	0	1	0	0	3	0	0	0	0	0	0	0	1	0	1	0	0	0	1	0	0
ENSG00000288560.1	0	0	0	0	2	0	0	4	3	5	0	0	0	0	4	0	6	3	0	11	14	0	11	0	0	4	0	0	0	0	0	0	2	0	0	0	0	0	0	0	0	0	1	0	0	0	0	0	0
ENSG00000288559.1	133	335	286	288	226	181	224	275	95	47	192	60	265	121	130	213	400	458	94	270	103	90	103	399	419	34	278	101	147	167	229	210	278	525	249	323	349	175	104	182	200	421	248	93	105	208	293	251	447
ENSG00000288558.2	883	1709	4161	1711	1468	888	3118	1825	1712	1753	1662	1133	2282	1485	494	2655	2509	1570	1218	1719	1973	634	773	1851	5919	963	3862	1588	1365	714	1085	1996	3139	3998	1730	3281	2413	1653	630	1058	2314	1506	902	891	965	1006	1186	1589	2292
ENSG00000288557.1	2	8	12	4	37	4	3	6	2	1	8	5	2	2	0	6	11	9	5	9	5	2	2	18	24	1	22	50	3	0	1	1	3	4	2	2	2	1	7	14	7	1	5	4	1	3	3	3	3
ENSG00000288556.1	0	0	2	0	0	0	0	1	1563	654	3	0	0	1	3	0	0	1	3	17	2	17	0	3	21	0	0	9	0	69	0	0	0	0	0	0	0	0	0	0	2	0	0	3	0	0	0	0	0
ENSG00000288555.1	0	0	0	0	0	0	0	0	0	0	0	0	0	0	0	0	0	0	0	0	0	0	0	0	0	0	0	0	0	0	0	0	0	0	0	0	0	0	0	0	0	0	0	0	0	0	0	0	0
ENSG00000288554.1	0	0	0	0	0	0	0	0	0	0	0	0	0	0	0	0	1	0	0	0	3	0	0	0	0	0	0	17	0	0	0	0	1	6	0	1	0	0	0	0	0	0	0	0	0	0	0	0	0
ENSG00000288553.1	0	0	0	2	2	5	0	0	0	1	0	1	0	0	0	0	0	0	0	0	0	0	5	1	0	10	1	2	0	0	0	0	0	0	1	1	0	0	0	0	0	0	0	0	2	11	2	0	0
ENSG00000288552.1	0	0	0	17	0	2	8	0	0	0	0	0	0	1	0	37	7	0	0	0	0	0	0	0	0	0	0	0	0	0	0	0	0	0	0	10	0	0	0	7	13	29	0	3	0	0	13	0	0
ENSG00000288551.1	46	131	76	86	63	56	53	6	25	20	5	6	22	0	0	43	30	10	2	31	13	5	7	52	36	16	15	5	16	12	9	7	12	11	5	13	65	52	23	51	193	50	26	19	28	49	30	45	95
ENSG00000288549.1	19	3	35	0	3	0	0	0	1	0	0	0	0	0	0	0	0	0	0	0	2	0	0	0	0	0	0	0	3	0	0	0	0	0	1	0	4	5	1	0	4	0	19	7	0	6	0	4	11
ENSG00000288548.1	8	5	5	15	9	6	4	2	7	6	12	14	18	2	3	15	15	8	32	22	7	2	4	9	14	0	13	9	4	2	22	3	25	23	3	32	13	1	3	9	2	16	10	8	1	5	4	6	48
ENSG00000288547.3	6	0	11	14	35	1	2	2	8	1	9	304	7	0	1	29	27	4	7	87	1	0	3	28	24	6	0	0	0	54	8	2	93	62	5	15	3	2	6	0	12	5	8	0	16	2	4	1	13
ENSG00000288546.1	0	0	4	3	4	0	0	0	0	4	0	0	0	0	1	8	5	0	1	3	4	0	3	13	7	0	5	3	24	2	0	0	0	4	0	3	3	4	4	6	1	0	2	1	0	4	3	2	2
ENSG00000288545.1	2	2	6	0	0	0	0	0	0	0	4	1	1	0	0	1	0	0	3	0	0	0	0	1	1	0	2	0	3	0	5	0	2	0	0	0	0	1	0	3	3	0	0	0	6	0	1	1	4
ENSG00000288543.1	0	0	0	6	0	0	1	33	11	9	6	2	15	0	14	4	12	4	0	18	3	1	1	32	4	1	29	17	16	2	0	7	15	0	3	6	0	0	0	8	2	10	0	0	0	7	1	0	42
ENSG00000288541.1	0	2	0	1	2	0	0	0	0	0	0	0	0	0	0	0	0	0	0	0	0	0	0	0	0	0	0	0	0	0	0	0	0	0	0	0	1	0	0	0	0	0	0	0	0	0	0	2	1
ENSG00000288540.1	0	0	0	1	1	4	3	0	0	0	0	0	0	0	0	0	0	0	0	1	0	0	0	0	0	0	0	0	0	2	0	0	1	0	0	0	3	2	0	0	15	0	2	0	0	0	0	0	4
ENSG00000288539.1	0	0	0	0	0	0	0	0	0	0	0	0	0	0	0	0	0	0	0	0	0	0	0	0	0	0	0	0	0	0	0	0	0	0	0	0	0	0	0	0	0	0	0	0	0	0	0	0	0
ENSG00000288538.1	47	100	150	109	92	50	230	42	10	10	12	7	72	28	1	50	223	54	43	28	25	9	14	110	96	14	5	16	41	40	30	24	83	80	47	47	110	132	29	42	198	105	66	73	189	107	191	87	127
ENSG00000288537.1	0	0	0	0	2	0	0	0	0	0	0	0	1	0	0	0	0	0	0	2	0	0	1	0	0	0	0	1	0	0	1	0	1	0	3	2	3	0	0	0	0	0	0	0	0	0	0	1	0
ENSG00000288536.1	0	2	0	0	0	0	0	0	0	0	0	1	0	0	0	0	1	0	0	0	5	2	0	0	0	0	0	0	0	0	1	1	2	0	1	1	0	0	0	0	67	0	0	0	3	1	6	0	0
ENSG00000288535.1	0	1	0	0	0	0	0	0	0	0	0	0	0	0	0	0	0	0	3	0	0	0	0	0	0	0	0	0	0	0	0	0	0	0	0	0	0	0	0	0	0	0	0	0	0	0	0	0	0
ENSG00000288533.1	5	8	66	21	22	21	4	8	4	8	4	0	6	3	0	14	23	8	24	4	7	0	5	15	14	0	16	4	0	9	3	2	4	30	9	1	24	17	6	3	22	6	6	8	19	17	3	5	22
ENSG00000288532.1	0	4	0	0	1	0	0	0	0	0	0	0	0	0	0	0	0	0	0	0	0	0	0	1	0	0	0	0	0	0	0	0	0	0	0	0	0	0	0	0	0	0	0	0	0	0	0	0	0
ENSG00000288531.1	6	6	4	24	16	2	18	14	7	1	6	0	7	1	0	18	33	0	1	5	4	0	1	11	2	0	4	7	29	9	4	0	4	12	1	2	20	4	1	0	18	21	9	2	3	8	15	8	24
ENSG00000288530.1	0	4	3	3	3	1	0	0	0	0	0	0	0	0	0	10	0	0	0	0	0	0	0	0	0	0	0	0	5	0	3	0	0	0	2	1	0	0	0	4	5	0	0	2	1	2	2	0	3
ENSG00000288529.1	61	286	218	118	42	29	78	60	89	43	47	29	74	29	56	153	123	130	35	106	56	36	34	129	122	33	89	16	35	35	16	21	119	37	16	30	77	77	53	66	213	182	58	27	35	19	59	90	115
ENSG00000288528.1	0	0	0	0	0	0	0	0	0	0	0	0	0	0	0	0	0	0	0	0	0	0	0	0	0	0	0	0	0	0	1	0	0	0	0	0	0	0	0	0	0	0	0	0	0	0	0	0	0
ENSG00000288527.1	0	0	0	0	0	0	0	0	0	0	0	0	0	0	0	0	0	0	0	0	0	0	0	0	0	0	0	0	0	0	0	0	0	0	0	0	0	1	0	0	0	0	0	0	0	0	0	0	0
ENSG00000288526.1	4	0	12	1	1	2	12	0	5	3	9	0	7	3	0	10	13	7	0	0	4	0	1	0	14	6	10	0	1	0	15	5	8	59	6	0	19	2	1	1	14	25	1	0	0	11	0	2	12
ENSG00000288525.1	0	0	0	0	1	0	0	0	0	0	0	0	0	0	0	0	0	0	0	0	0	0	0	0	0	0	0	0	0	0	0	0	0	0	0	0	0	1	0	0	0	0	0	0	0	0	0	0	0
ENSG00000288524.1	0	0	0	0	0	0	0	0	0	0	0	0	0	0	0	0	0	0	0	0	0	0	0	0	0	0	0	0	0	0	0	0	0	0	0	0	0	0	0	0	0	0	0	0	0	0	0	0	0
ENSG00000288523.1	0	0	0	2	0	1	0	1	0	0	0	0	1	1	0	0	11	0	0	0	0	0	0	2	4	0	1	5	0	1	0	0	1	0	0	0	0	0	0	0	1	0	1	0	0	0	0	0	0
ENSG00000288484.1	0	0	0	0	0	0	0	0	0	0	0	0	0	0	0	0	0	0	0	0	0	0	0	0	0	0	0	0	0	0	0	0	0	0	0	0	0	0	0	0	0	0	0	0	0	0	0	0	0
ENSG00000288460.1	0	0	0	0	0	0	0	0	0	0	0	0	0	0	0	0	0	0	0	0	0	0	0	0	0	0	0	0	0	0	0	0	0	0	0	0	0	0	0	0	0	0	0	0	0	0	0	0	0
ENSG00000288459.1	0	0	0	0	0	0	1	0	0	0	0	0	0	0	0	0	1	3	0	0	4	0	0	4	0	0	0	0	0	0	0	0	0	0	0	0	0	2	0	0	4	0	0	0	0	0	0	0	0
ENSG00000288437.1	0	0	4	1	3	0	0	0	0	3	1	0	0	0	0	2	3	0	1	0	2	0	0	0	0	0	0	0	0	1	0	0	3	0	0	0	0	0	0	2	1	4	1	0	0	2	0	2	0
ENSG00000288434.1	0	0	0	0	0	0	0	0	0	0	0	0	0	0	0	0	0	0	0	0	0	0	0	0	0	0	0	0	0	0	0	0	0	0	0	0	0	4	0	0	0	0	0	0	0	0	0	4	1
ENSG00000288398.1	121	621	773	575	402	218	462	124	206	123	176	110	115	69	54	188	332	207	299	128	242	124	317	182	200	157	167	85	36	117	246	135	401	368	99	198	328	242	122	272	830	332	179	182	138	296	300	542	751
ENSG00000288393.1	0	0	0	0	0	0	0	0	0	0	0	0	0	0	0	0	0	0	0	0	0	0	0	0	0	0	0	0	0	0	0	0	0	0	0	0	0	0	0	0	0	0	0	0	0	0	0	0	0
ENSG00000288349.1	0	0	0	0	0	0	0	0	0	0	0	0	0	0	0	0	0	0	0	1	0	0	3	0	2	0	0	0	0	0	0	0	0	0	0	0	0	0	0	0	0	0	0	0	1	0	0	0	0
ENSG00000288330.1	0	0	0	0	0	0	0	0	0	0	0	0	0	0	0	0	0	0	0	0	0	0	0	0	0	0	0	0	0	0	0	0	0	0	0	0	0	0	0	0	0	0	0	0	0	0	0	0	0
ENSG00000288321.1	0	0	0	0	0	0	0	0	0	0	0	0	0	0	0	5	0	0	0	0	0	0	0	0	0	0	0	0	0	0	0	0	0	0	0	0	1	1	0	0	47	1	0	0	4	0	0	0	0
ENSG00000288302.1	0	3	2	0	3	0	0	2	2	2	3	11	3	0	2	0	0	2	5	3	7	3	3	0	1	5	9	0	0	2	0	0	3	0	3	0	0	0	0	0	0	0	2	0	0	0	0	0	3
ENSG00000288300.1	0	0	0	0	0	0	0	0	0	0	0	0	0	0	0	0	0	0	0	0	0	0	0	0	0	0	0	0	0	0	0	0	0	0	0	0	0	0	0	0	0	0	0	0	0	0	0	0	0
ENSG00000288266.1	0	0	0	0	0	0	1	0	0	0	0	0	0	0	0	0	0	0	0	0	0	0	0	0	0	0	0	0	0	0	0	0	0	0	0	0	0	0	0	0	0	0	0	0	0	0	2	0	0
ENSG00000288262.1	4	0	0	1	1	0	2	0	0	0	0	0	0	0	0	0	0	0	0	0	1	0	0	0	0	0	2	1	0	0	4	2	0	9	4	0	1	0	0	0	1	0	0	0	0	0	0	1	0
ENSG00000288255.1	0	0	0	0	0	0	0	0	0	0	0	0	0	0	0	0	0	0	0	0	0	0	0	0	0	0	0	0	0	0	0	0	0	0	0	0	0	0	0	0	0	0	0	0	0	0	0	0	0
ENSG00000288253.1	69	89	28	23	23	8	15	5	13	22	12	9	38	11	5	46	45	23	43	17	8	18	15	21	34	15	12	49	6	9	19	10	37	63	14	34	23	13	12	18	115	37	9	4	20	20	0	7	56
ENSG00000288252.1	0	0	0	1	0	0	0	0	0	0	0	0	0	0	0	0	0	0	0	0	0	0	0	0	0	0	0	0	0	0	0	0	0	0	0	0	0	0	0	0	0	0	0	0	0	0	0	0	0
ENSG00000288245.1	0	0	0	0	0	0	0	0	0	0	0	0	0	0	0	0	0	0	0	0	0	0	0	0	0	0	0	0	0	0	0	0	0	0	0	0	0	0	0	0	0	0	1	0	1	0	0	0	0
ENSG00000288235.1	3	17	0	0	6	0	48	4	36	15	21	28	0	0	0	36	13	34	0	0	7	4	11	0	3	0	3	0	16	0	6	0	8	0	0	15	8	53	7	0	0	10	21	15	0	0	7	2	34
ENSG00000288234.1	0	0	11	2	31	3	2	0	1	0	0	0	4	0	0	0	2	2	5	0	0	0	0	1	0	0	0	0	3	0	6	1	0	18	4	0	5	9	0	4	9	5	2	2	0	5	0	1	6
ENSG00000288225.1	0	1	0	2	0	2	0	0	0	0	0	0	0	0	0	0	0	0	2	0	0	0	0	0	0	1	0	0	0	0	0	0	0	0	0	2	3	0	0	0	0	0	0	0	2	0	0	0	3
ENSG00000288218.1	0	0	0	0	0	0	0	0	0	0	0	0	0	0	0	0	0	0	0	0	0	0	0	0	0	0	0	0	0	0	0	0	0	0	0	0	0	0	0	0	0	0	0	0	0	0	0	0	0
ENSG00000288187.1	0	0	0	0	0	0	0	0	0	0	0	0	0	0	0	0	0	0	0	0	0	0	0	0	1	0	0	0	0	0	0	0	0	0	0	0	0	0	0	0	1	0	0	0	0	0	0	0	0
ENSG00000288172.1	0	0	0	0	2	0	0	0	0	0	0	0	0	0	0	8	0	0	0	0	0	0	0	0	0	0	0	0	0	0	83	43	66	200	24	57	0	0	0	0	0	0	0	0	0	0	0	0	0
ENSG00000288162.1	5	7	0	2	3	1	4	2	2	2	3	0	2	0	0	0	0	0	6	0	2	0	5	0	0	0	0	24	0	0	6	3	0	5	13	3	12	3	0	0	15	0	10	7	1	3	0	5	24
ENSG00000288156.1	0	6	8	3	1	4	10	7	3	1	12	6	4	4	4	4	4	1	5	1	14	5	4	6	12	10	10	1	17	5	0	2	2	2	7	5	6	1	3	0	14	7	4	1	0	0	3	2	13
ENSG00000288153.1	0	0	0	0	0	0	0	0	2	0	0	0	1	0	0	0	0	2	0	0	0	0	0	1	0	0	0	0	0	2	1	0	0	0	1	0	3	0	0	0	5	4	1	0	0	0	0	1	0
ENSG00000288139.1	0	0	2	0	0	0	0	0	0	0	0	0	0	0	0	1	0	0	0	0	0	0	0	0	0	0	0	0	0	0	0	0	0	0	0	0	0	0	0	0	0	1	0	4	0	0	0	2	1
ENSG00000288111.1	0	3	0	0	0	6	0	0	1	1	1	0	0	0	0	2	2	1	0	0	2	4	0	2	2	0	2	1	0	0	8	2	6	6	2	12	1	1	0	0	2	3	0	0	2	4	1	0	3
ENSG00000288110.1	0	1	0	0	0	0	1	0	0	0	0	0	0	0	0	0	1	0	0	0	0	0	0	0	0	0	0	12	0	0	0	0	0	0	0	1	0	0	0	0	0	0	0	4	0	0	0	0	0
ENSG00000288109.1	0	1	2	1	6	5	1	1	2	0	2	1	1	1	0	1	1	1	1	0	1	0	0	0	1	0	3	0	3	0	0	0	1	2	0	0	3	0	0	1	23	2	3	0	2	1	1	0	3
ENSG00000288108.1	0	0	0	0	0	0	0	0	52	24	0	0	0	0	0	0	0	0	0	0	0	1	0	0	0	0	0	0	0	0	0	0	0	0	0	0	0	0	0	0	0	0	0	0	0	0	0	1	0
ENSG00000288107.1	0	7	112	1	0	4	1	5	0	0	175	84	4	0	0	0	4	2	4	1	2	0	0	1	0	0	2	0	2	2	3	1	101	1	4	0	7	0	4	0	1	3	2	0	1	1	1	5	113
ENSG00000288106.1	0	6	0	5	1	3	1	2	6	9	1	0	0	1	0	1	3	1	0	3	13	2	1	1	5	0	3	0	0	4	4	0	8	10	1	6	2	0	0	1	7	1	0	1	0	0	1	6	5
ENSG00000288105.1	0	0	0	0	0	0	0	0	0	0	0	0	0	0	0	0	0	0	0	0	0	0	0	0	0	0	0	0	0	0	0	0	0	0	0	0	0	0	0	0	0	0	0	0	0	0	0	0	0
ENSG00000288104.1	0	0	0	1	0	0	0	0	0	0	0	0	0	0	0	0	0	0	0	0	0	0	0	0	0	0	0	0	0	0	0	0	0	0	0	0	0	0	0	0	0	0	0	0	0	0	0	0	0
ENSG00000288103.1	10	6	22	13	11	29	8	3	3	4	1	2	3	1	4	1	0	1	1	2	3	3	2	8	5	7	6	0	1	4	1	9	9	19	9	20	2	11	6	5	9	3	4	0	12	4	6	2	2
ENSG00000288102.1	0	0	0	0	0	0	0	0	0	0	0	0	0	0	0	0	0	0	0	0	0	0	0	0	0	0	0	0	0	0	0	0	0	0	0	0	0	0	0	0	0	0	0	0	0	0	2	0	0
ENSG00000288101.1	0	0	0	0	0	0	0	0	0	0	0	0	0	0	0	0	0	0	0	0	0	0	0	0	0	0	0	0	0	0	0	0	0	0	0	0	0	0	0	0	0	0	0	0	0	0	0	0	0
ENSG00000288100.1	0	0	0	0	0	0	0	0	0	0	0	0	0	0	0	0	0	0	0	0	0	0	0	0	0	0	0	0	0	0	0	0	0	0	0	0	0	0	0	0	0	0	0	0	0	0	0	0	0
ENSG00000288099.1	0	0	0	0	0	0	0	0	0	0	0	0	0	0	0	0	0	0	0	0	0	0	0	0	0	0	0	0	0	0	0	0	0	0	0	0	0	0	0	0	0	2	0	0	0	0	0	0	0
ENSG00000288098.1	0	0	0	0	2	0	0	0	0	2	0	0	0	0	0	1	0	0	0	0	0	0	0	0	0	0	0	0	2	0	0	0	0	0	0	10	0	0	0	0	2	0	0	0	2	1	1	1	0
ENSG00000288097.1	0	0	0	0	0	0	0	0	0	2	0	0	0	0	0	0	0	0	0	0	1	0	0	0	0	0	0	0	0	0	0	0	2	0	1	0	0	0	0	0	0	0	0	0	0	0	0	0	0
ENSG00000288096.1	0	0	2	1	0	0	0	0	0	0	0	0	0	0	0	0	2	0	2	0	0	1	0	0	1	0	0	11	0	6	34	3	4	27	10	4	1	0	0	0	0	1	0	0	0	0	0	3	0
ENSG00000288095.1	32	66	117	51	60	28	24	4	83	28	29	24	55	18	6	33	19	12	17	17	31	19	34	51	35	13	3	13	10	16	47	37	44	186	57	54	70	73	10	6	161	34	15	22	43	37	40	13	89
ENSG00000288094.1	0	0	0	1	0	0	0	0	0	0	0	0	0	0	0	0	1	0	0	0	0	0	0	0	0	0	0	0	0	0	0	0	0	0	0	0	0	0	0	0	0	0	0	0	0	0	0	0	0
ENSG00000288093.1	46	45	52	40	46	23	49	10	27	23	25	20	24	9	11	21	19	15	26	16	44	10	44	30	29	13	37	20	20	9	35	43	57	128	28	35	10	33	24	15	172	52	27	21	22	27	67	46	55
ENSG00000288092.1	0	0	0	0	0	0	0	0	0	0	0	0	0	0	0	0	0	0	0	0	0	0	0	0	0	0	0	0	0	0	0	0	0	0	0	0	0	0	0	0	0	0	0	0	0	0	0	0	0
ENSG00000288091.1	0	0	0	3	0	1	0	0	0	0	0	0	0	0	0	1	6	0	0	0	0	0	0	2	0	0	1	0	3	3	4	0	0	1	5	1	4	0	0	0	38	0	0	0	0	0	3	7	10
ENSG00000288090.1	4	0	0	1	1	0	0	1	1	0	0	0	1	1	0	0	1	0	0	2	1	0	0	4	2	0	0	0	0	0	2	6	3	14	9	17	0	0	0	0	0	8	4	0	0	1	6	0	1
ENSG00000288089.1	0	0	1	0	2	0	1	0	0	0	1	0	0	0	0	8	0	1	3	3	2	0	4	3	0	0	0	0	0	0	0	0	0	5	0	5	7	1	0	0	0	1	0	6	0	0	4	5	2
ENSG00000288088.1	5	9	2	5	1	1	0	14	44	17	66	64	35	8	2	4	8	1	0	0	52	5	14	16	41	2	3	0	15	4	0	0	0	0	0	1	3	0	3	2	10	1	1	0	0	2	0	1	2
ENSG00000288087.1	0	0	0	0	0	0	0	0	0	0	0	0	0	0	0	0	0	0	0	0	0	0	0	0	0	0	0	0	0	0	0	0	0	0	0	0	0	0	0	0	0	0	0	0	0	0	0	0	0
ENSG00000288086.1	0	0	0	0	0	0	5	0	0	0	1	0	0	0	0	0	0	9	0	0	0	0	5	1	2	0	2	0	0	0	0	0	1	1	0	0	0	1	0	0	2	0	0	0	0	0	0	0	1
ENSG00000288085.1	0	0	0	0	0	0	0	1	0	0	4	17	22	4	2	7	9	0	0	13	0	1	0	14	0	0	29	26	2	1	12	3	113	54	38	72	3	0	1	0	0	0	0	0	1	0	0	0	8
ENSG00000288084.1	0	0	0	0	0	0	0	9	1	0	11	0	68	30	5	1	34	0	3	48	4	0	6	296	30	0	7	0	1	41	0	0	0	0	0	0	0	1	0	0	0	0	0	0	0	0	0	0	0
ENSG00000288083.1	0	0	0	0	0	0	0	0	0	0	0	0	0	0	0	1	1	0	0	0	1	0	0	0	0	0	0	0	0	0	0	0	0	0	0	0	0	0	0	0	0	0	0	0	0	0	0	0	0
ENSG00000288082.1	0	0	0	0	0	0	0	0	0	0	0	0	0	0	0	0	5	0	3	0	3	1	3	0	0	0	0	0	0	4	0	1	7	0	1	0	1	0	0	0	0	0	1	1	0	0	1	2	8
ENSG00000288081.1	0	2	3	0	0	0	0	1	0	0	1	0	0	0	0	0	6	1	0	0	0	0	0	0	8	0	2	0	8	0	0	0	0	0	0	0	0	0	0	0	2	0	0	0	0	0	0	0	1
ENSG00000288080.1	0	0	0	0	0	0	0	0	0	0	0	0	0	0	0	0	0	0	0	0	0	0	0	0	0	0	0	0	0	0	0	0	0	0	0	0	0	0	0	0	0	0	0	0	0	0	0	0	0
ENSG00000288079.1	0	6	10	0	11	0	20	0	2	0	4	4	5	1	1	0	3	3	16	2	6	3	0	9	5	7	5	2	1	1	5	4	8	18	5	7	3	0	0	0	16	1	3	5	0	7	1	2	5
ENSG00000288078.1	0	0	0	0	0	0	0	0	0	0	0	0	1	0	0	0	0	1	0	0	0	0	0	0	0	0	0	0	0	0	0	0	0	0	0	0	0	0	0	0	3	0	0	0	0	0	0	0	0
ENSG00000288077.1	0	0	0	0	3	0	0	0	0	0	0	0	0	0	0	0	1	0	0	0	0	0	0	0	0	0	0	0	0	0	0	0	0	0	0	0	0	0	1	0	0	0	0	0	0	0	1	0	0
ENSG00000288076.1	0	0	0	0	0	0	0	0	0	0	2	0	0	0	0	0	0	0	0	0	0	0	0	0	0	0	0	2	0	0	0	0	0	0	0	0	0	0	0	0	0	0	0	0	0	0	0	0	0
ENSG00000288075.1	33	149	53	214	63	80	51	43	85	45	64	29	142	39	51	72	149	63	808	39	123	107	18	97	35	26	127	45	70	40	245	194	300	477	91	149	50	7	14	54	507	38	22	12	99	68	53	31	50
ENSG00000288074.1	0	4	0	1	7	0	3	0	0	0	0	2	0	2	0	1	0	0	0	1	1	0	1	2	6	1	0	0	0	0	0	0	0	0	0	0	5	0	5	1	0	8	4	0	0	0	5	2	1
ENSG00000288073.1	0	11	14	0	7	0	2	6	0	0	2	0	6	0	0	1	93	4	0	1	0	0	0	9	15	0	3	1	0	5	0	0	0	0	1	0	3	1	0	1	1	0	3	1	0	0	7	0	10
ENSG00000288072.1	0	0	0	0	2	4	0	0	0	0	0	0	0	0	0	0	0	1	0	0	0	0	0	1	0	0	0	0	0	0	5	0	0	0	0	0	0	1	0	0	1	0	0	0	0	0	3	0	1
ENSG00000288071.1	0	0	0	0	0	0	0	0	0	0	0	0	0	0	0	0	0	0	0	0	0	0	0	0	8	0	0	0	0	0	0	0	0	0	0	0	0	0	0	0	0	0	0	0	0	0	0	0	0
ENSG00000288070.1	0	1	4	2	0	0	10	0	2	2	0	2	0	0	0	0	0	0	0	0	2	0	6	0	0	1	0	134	0	0	9	10	11	19	4	9	0	1	2	0	13	0	0	0	1	0	14	1	1
ENSG00000288069.1	0	0	0	0	0	0	0	0	0	0	0	0	0	0	0	0	0	0	0	0	0	0	0	0	0	0	0	0	0	0	0	0	0	0	0	0	0	0	0	0	0	0	0	0	0	0	0	0	0
ENSG00000288068.1	0	0	0	1	1	0	0	8	0	0	0	0	0	0	0	0	0	0	32	0	0	0	0	5	1	4	12	0	0	0	0	0	0	23	0	0	9	1	7	0	0	0	21	4	0	17	0	0	0
ENSG00000288067.1	1	0	2	0	1	0	1	5	3	0	3	1	0	1	0	0	7	5	0	2	0	3	1	2	1	0	0	4	43	1	0	1	0	0	0	1	12	0	0	0	0	0	3	0	0	0	1	3	2
ENSG00000288066.1	0	0	0	0	0	0	0	0	0	0	0	1	0	0	1	0	0	0	0	0	0	0	0	0	0	0	0	0	0	0	0	1	0	0	0	0	0	0	0	0	2	0	0	0	0	0	0	0	0
ENSG00000288065.1	0	0	1	0	0	0	0	0	0	0	0	0	0	0	0	4	0	0	0	0	0	0	0	0	0	0	0	0	0	0	0	0	0	0	0	0	0	0	0	0	0	0	0	0	0	0	0	0	0
ENSG00000288064.1	0	0	0	0	0	0	0	0	0	0	0	0	0	0	0	0	0	0	0	0	0	0	0	0	0	0	0	0	0	0	0	0	0	0	0	0	0	0	0	0	0	0	0	0	0	0	0	0	0
ENSG00000288063.1	2	4	5	1	2	0	4	0	1	0	0	2	0	0	0	0	2	0	2	0	4	1	0	0	0	0	1	0	0	0	1	0	1	0	2	0	3	1	0	0	0	5	2	0	0	2	3	0	1
ENSG00000288062.1	1	10	6	1	15	7	3	2	5	0	1	0	0	3	0	8	9	0	17	7	3	1	0	8	5	4	2	0	9	4	1	0	2	1	0	0	21	1	2	13	1	11	17	10	1	4	25	17	28
ENSG00000288061.1	24	22	57	20	43	4	43	8	17	32	7	8	9	2	9	43	21	22	42	14	17	15	22	5	12	28	15	13	8	9	40	16	26	107	28	28	7	48	11	6	69	15	14	10	10	21	8	11	13
ENSG00000288060.1	0	10	391	0	1	1	6	40	13	4	25	8	30	18	5	83	78	73	23	60	5	3	1	83	57	58	56	0	27	30	136	128	415	381	115	109	10	10	0	1	67	0	0	1	2	0	0	26	56
ENSG00000288059.1	1	4	0	4	11	0	1	1	5	0	2	0	0	0	0	0	1	0	0	4	0	0	0	2	0	1	0	3	0	0	0	0	0	0	0	1	3	0	0	0	4	5	0	0	1	6	1	0	0
ENSG00000288057.1	0	0	0	0	0	1	0	0	0	0	0	0	0	0	0	0	0	0	0	0	0	0	0	0	0	0	0	0	0	0	0	0	0	2	6	0	0	0	0	0	0	0	0	0	0	0	2	0	0
ENSG00000288056.1	9	10	9	7	14	5	12	15	0	6	7	7	8	1	0	24	12	17	7	4	3	1	2	13	3	0	12	5	0	1	6	4	8	9	0	1	4	4	1	1	15	1	1	3	1	16	9	5	7
ENSG00000288055.1	0	0	0	0	0	0	0	1	0	0	0	0	0	0	0	0	2	0	0	0	0	0	0	0	0	0	0	0	0	0	0	0	0	0	0	0	0	0	0	0	0	0	0	0	0	0	0	0	0
ENSG00000288054.1	0	0	0	0	0	0	1	0	0	0	0	0	0	0	0	0	0	0	0	0	0	0	0	0	0	0	0	0	0	0	0	0	0	0	0	0	0	0	0	0	0	0	0	0	0	0	0	0	0
ENSG00000288052.1	0	1	0	1	3	0	0	0	0	0	2	3	0	0	0	0	0	1	0	0	0	0	0	0	0	0	0	0	0	0	0	0	0	0	0	0	10	0	1	2	0	0	1	0	0	2	0	0	8
ENSG00000288051.1	3	2	1	1	17	0	3	0	0	0	0	0	1	0	0	0	4	1	0	0	0	0	0	1	2	0	0	0	1	0	0	0	0	0	0	0	2	0	10	11	1	3	2	3	0	3	13	3	8
ENSG00000288050.1	0	0	0	0	0	0	0	0	0	0	0	0	2	0	0	1	3	7	3	0	0	0	1	0	0	0	0	1	0	0	0	0	0	0	0	0	0	0	0	0	0	0	2	0	0	0	0	0	0
ENSG00000288049.1	22	76	0	0	0	73	0	0	0	0	0	0	0	8	0	55	81	0	0	0	16	0	0	0	12	0	66	32	24	0	0	49	0	272	68	169	36	14	1	47	56	0	48	2	41	75	48	0	41
ENSG00000288048.1	63	112	24	89	66	20	5	3	1	33	13	8	9	2	2	2	6	0	1	3	65	7	76	0	3	49	3	14	1	3	21	5	42	18	58	11	67	1	17	44	26	61	62	19	0	37	57	14	220
ENSG00000288047.1	0	0	1	0	0	0	2	0	0	0	0	0	0	0	0	0	0	0	0	4	0	0	0	0	0	0	0	1	0	0	0	0	0	2	1	3	0	0	0	0	3	0	0	0	0	0	0	0	0
ENSG00000288046.1	37	212	68	8	189	61	71	6	0	0	2	3	28	1	3	0	3	8	268	1	9	0	1	5	44	0	18	5	3	0	17	8	7	60	15	55	71	59	8	41	101	36	28	14	6	40	126	27	38
ENSG00000288045.1	23	31	18	48	24	12	18	14	9	17	7	8	18	7	4	0	26	16	0	27	18	9	25	15	16	11	9	27	6	13	65	33	67	200	81	97	8	25	11	23	23	26	12	1	7	8	9	15	11
ENSG00000288044.1	26	70	82	54	61	38	44	81	53	58	86	82	58	18	69	68	75	138	157	87	79	85	105	75	95	181	68	40	47	59	70	36	127	154	24	60	36	13	31	29	44	63	13	19	26	34	23	56	96
ENSG00000288043.1	0	0	0	1	6	0	0	1	3	4	0	0	1	0	2	5	6	1	0	0	2	0	0	0	5	5	0	0	4	0	0	2	1	5	0	0	0	0	0	0	3	0	6	2	0	0	1	0	1
ENSG00000288042.1	0	0	0	0	0	0	0	0	0	0	0	0	1	0	0	0	0	0	0	0	0	0	1	0	0	0	0	0	0	0	0	0	0	2	0	0	0	0	0	0	0	7	0	0	0	0	0	0	0
ENSG00000288041.1	0	0	0	0	7	0	0	0	0	0	0	0	0	2	0	0	0	0	0	0	0	0	0	0	0	0	0	0	0	0	0	0	0	0	0	0	0	0	0	2	0	2	0	0	1	1	0	0	0
ENSG00000288040.1	0	0	4	0	0	0	0	1	4	2	1	1	0	3	0	0	2	4	0	0	0	0	0	0	3	13	0	0	0	0	0	1	2	0	0	0	0	0	0	0	0	0	0	0	0	0	0	0	0
ENSG00000288039.1	0	0	0	0	0	0	0	2	0	0	0	0	0	0	0	0	0	0	5	0	0	0	0	2	0	0	0	17	0	0	0	1	0	0	5	0	0	0	0	0	0	0	0	0	0	0	0	0	1
ENSG00000288038.1	0	0	0	0	0	0	0	0	0	0	0	0	0	0	0	0	0	0	0	0	0	0	0	0	0	0	0	0	0	0	0	0	0	0	0	0	0	0	0	0	0	0	0	0	0	0	0	0	0
ENSG00000288037.1	0	0	0	1	0	0	0	0	0	0	2	0	0	0	0	2	0	0	0	0	0	0	0	2	2	0	3	1	0	0	0	0	0	0	0	0	0	0	0	0	1	0	5	0	0	0	0	0	0
ENSG00000288036.1	0	0	0	0	0	0	0	0	1	0	0	0	0	0	0	2	0	0	0	0	0	0	0	0	1	0	0	0	0	0	0	0	0	0	0	0	0	0	0	0	0	0	0	0	0	0	0	0	0
ENSG00000288035.1	0	0	0	0	0	0	0	0	0	0	0	0	0	0	0	0	0	0	0	0	0	0	0	0	0	0	0	0	0	0	0	0	0	0	0	0	0	0	0	0	0	0	0	0	0	0	0	0	0
ENSG00000288034.1	0	0	0	0	0	0	0	0	0	0	0	0	0	0	0	0	0	0	0	0	0	0	0	0	0	0	0	0	0	0	0	0	0	0	0	0	0	0	0	0	0	0	0	0	0	0	0	0	0
ENSG00000288033.1	1	13	32	9	22	3	23	3	10	3	9	3	9	1	2	11	14	30	25	4	3	6	10	8	14	9	2	2	5	8	16	6	12	29	5	6	10	0	5	6	30	11	1	0	3	24	12	7	11
ENSG00000288032.1	0	4	4	1	0	0	3	3	0	0	1	2	3	3	1	3	10	4	0	7	0	0	0	3	3	0	1	5	0	0	4	0	1	9	0	1	1	1	3	0	0	5	1	0	0	3	0	6	2
ENSG00000288031.1	7	5	20	20	2	0	2	47	29	10	26	7	53	8	2	33	204	14	0	46	54	1	4	4	414	15	101	6	26	0	6	7	1	40	14	49	5	4	2	15	5	26	2	0	1	1	1	1	4
ENSG00000288030.1	0	0	0	0	0	0	0	0	0	0	0	0	0	0	0	0	0	0	0	0	0	0	0	0	0	0	0	0	0	0	0	0	0	0	0	0	0	0	0	0	0	0	0	0	0	0	1	0	0
ENSG00000288029.1	0	0	0	1	0	0	0	0	0	0	0	0	0	0	0	0	0	0	0	0	0	0	0	0	0	0	0	0	0	0	1	0	0	97	18	2	0	3	0	0	108	0	0	0	0	0	0	0	0
ENSG00000288028.1	0	0	0	1	0	0	0	0	0	0	0	0	0	0	0	0	0	0	0	0	0	0	0	0	0	0	0	0	0	0	0	0	0	0	0	0	0	0	0	0	0	0	0	0	0	0	0	0	0
ENSG00000288026.1	9	19	0	34	12	26	4	0	0	0	3	1	0	0	0	0	13	0	0	0	4	0	1	0	0	0	2	0	6	0	0	0	4	0	3	4	28	4	8	15	9	37	17	3	42	12	66	14	30
ENSG00000288025.1	2	22	31	3	11	5	1	8	5	6	18	12	16	5	10	25	23	26	17	8	2	0	3	35	10	3	11	2	0	4	13	1	7	18	9	13	10	11	5	0	14	3	28	14	4	6	4	5	9
ENSG00000288024.1	0	0	0	0	0	0	0	0	0	0	0	0	0	0	0	0	0	0	0	0	0	0	0	0	2	0	0	0	0	0	0	0	0	0	0	0	0	0	0	0	0	0	0	0	0	0	0	0	0
ENSG00000288023.1	0	1	0	0	0	0	0	0	0	0	0	0	4	1	0	0	0	0	0	0	0	0	1	0	0	0	0	0	0	0	0	0	0	0	0	0	0	0	0	0	0	0	0	0	0	0	0	0	0
ENSG00000288022.1	0	1	0	0	0	3	5	3	0	1	3	1	1	3	2	1	13	0	2	0	0	0	1	5	1	0	1	0	0	1	0	0	6	8	0	0	0	0	0	1	0	0	0	0	0	0	0	0	0
ENSG00000288021.1	6	16	8	6	22	6	9	3	0	0	0	1	3	0	0	1	1	1	8	1	3	0	4	11	3	0	12	1	25	6	0	0	1	3	2	1	4	1	3	10	11	2	4	2	5	15	11	5	23
ENSG00000288020.1	0	0	0	0	0	0	1	0	0	0	0	0	0	0	0	0	0	0	0	0	0	0	1	0	0	0	0	0	0	0	1	0	0	0	0	0	0	0	0	0	1	0	0	0	0	0	0	0	0
ENSG00000288019.1	0	1	0	1	0	5	0	0	0	1	0	0	0	0	0	0	0	1	0	0	0	0	0	0	3	0	0	0	0	0	0	0	0	0	0	0	1	0	0	0	0	0	0	0	0	0	3	0	10
ENSG00000288018.1	3	5	3	2	5	0	3	5	4	24	7	6	2	4	4	7	4	11	0	4	3	1	6	19	8	14	6	7	1	1	2	4	1	0	1	0	4	1	2	1	1	1	0	0	0	0	2	1	10
ENSG00000288017.1	0	0	0	0	0	0	0	0	0	0	1	0	0	0	0	0	0	0	0	0	0	0	0	0	0	0	0	0	0	0	0	0	0	0	0	0	0	0	0	0	1	0	0	0	0	0	0	0	0
ENSG00000288016.1	0	1	35	0	0	0	0	0	0	0	3	0	2	14	0	2	0	0	3	0	0	0	0	2	0	0	1	0	0	0	1	0	0	0	0	16	5	4	0	0	0	0	3	0	0	0	0	0	3
ENSG00000288015.1	0	1	0	0	0	0	0	0	0	1	0	0	1	0	0	0	0	0	0	0	0	0	2	3	0	0	0	3	0	0	0	0	0	0	7	1	0	0	0	0	0	0	0	0	0	0	0	0	0
ENSG00000288014.1	0	0	0	0	0	0	0	0	0	0	0	0	0	0	0	0	0	0	0	0	0	0	0	0	0	0	0	0	0	0	0	0	0	0	0	0	0	0	0	0	2	0	0	0	0	0	0	0	0
ENSG00000288013.1	0	0	0	0	0	0	0	0	2	0	2	0	0	0	0	2	0	2	0	0	0	0	0	0	0	0	0	0	0	0	0	0	0	0	0	0	0	0	0	0	0	0	0	0	0	0	1	0	0
ENSG00000288012.1	27	18	25	20	22	2	20	14	15	15	4	3	5	4	5	6	19	18	26	18	26	18	25	20	16	23	6	5	17	3	49	24	71	77	18	40	15	17	12	10	30	11	12	5	5	8	4	26	39
ENSG00000288011.1	1	4	5	12	8	0	1	1	8	3	0	0	0	0	1	4	10	1	0	2	3	1	13	5	1	2	1	0	3	3	11	3	2	21	2	25	10	0	1	4	10	15	0	0	1	0	6	4	4
ENSG00000288010.1	0	0	0	0	1	0	0	0	0	0	0	0	0	0	0	0	0	0	0	0	0	0	0	1	0	1	0	2	0	0	0	0	0	0	0	0	0	0	0	0	0	0	0	0	0	0	0	0	0
ENSG00000288009.1	28	24	68	22	92	35	24	24	22	24	41	28	89	12	18	18	24	21	140	22	36	26	12	75	37	40	64	38	29	6	7	5	41	121	18	20	43	32	24	34	114	30	18	15	22	34	44	35	105
ENSG00000288008.1	0	0	0	0	0	0	0	0	0	0	0	0	0	0	0	0	0	0	0	0	0	0	0	0	0	0	0	0	0	0	0	0	0	0	0	0	0	0	0	0	0	0	0	0	0	0	0	0	0
ENSG00000288007.1	0	2	1	3	3	1	2	2	1	0	1	0	0	1	1	0	5	0	6	10	2	0	0	2	2	0	4	5	0	3	5	0	6	11	0	3	5	1	0	0	5	2	0	0	1	1	9	0	3
ENSG00000288006.1	0	0	0	0	0	0	0	0	0	0	0	0	0	0	0	0	0	0	0	0	0	0	0	0	0	0	0	0	0	0	0	0	0	0	0	0	0	0	0	0	0	0	0	0	0	4	0	0	0
ENSG00000288005.1	0	0	0	1	2	0	0	0	0	0	3	0	2	0	1	0	3	0	0	0	0	0	0	3	9	0	0	0	0	0	0	1	0	0	3	0	0	1	0	0	2	0	0	0	0	3	0	0	0
ENSG00000288004.1	0	0	0	0	0	0	0	0	0	0	0	0	0	0	0	0	0	0	0	0	0	2	2	0	0	0	0	0	0	0	0	0	0	0	0	0	0	0	0	0	0	0	0	0	0	0	0	0	0
ENSG00000288003.1	0	1	0	0	0	0	0	0	0	0	0	0	0	0	0	0	0	0	0	0	0	0	0	0	2	0	0	0	0	0	0	0	0	0	0	0	0	0	0	0	0	0	0	0	0	0	0	0	0
ENSG00000288002.1	7	24	0	1	35	15	36	2	4	6	4	2	17	0	0	0	23	7	0	3	14	3	2	10	9	3	10	0	17	1	0	0	0	0	1	6	38	7	16	0	52	8	22	5	9	12	24	12	107
ENSG00000288001.1	0	0	0	0	0	0	0	0	0	0	0	0	0	0	0	1	1	0	0	0	0	0	0	0	0	0	0	1	0	0	0	0	0	0	0	0	0	0	0	0	0	0	0	0	0	0	0	0	0
ENSG00000287999.1	0	0	0	0	0	0	0	0	0	0	0	0	0	1	0	0	0	1	0	0	0	0	0	3	0	0	0	0	0	0	0	0	0	0	0	0	0	1	0	0	0	0	0	0	0	0	0	0	0
ENSG00000287998.1	23	11	14	6	6	3	19	5	9	4	12	2	5	0	1	3	10	3	119	11	15	0	6	1	9	0	30	0	3	0	27	42	16	30	6	18	26	16	1	11	12	10	13	3	7	3	12	9	28
ENSG00000287997.1	2	5	6	2	2	0	1	1	0	2	0	0	0	1	0	0	1	2	0	0	1	0	0	1	2	0	4	0	1	0	17	2	0	10	0	6	3	3	0	2	7	0	1	0	1	7	0	6	1
ENSG00000287996.1	0	2	5	0	1	18	1	0	0	0	0	0	0	0	0	663	1	0	0	1	0	0	0	0	0	0	0	0	54	1	0	0	0	0	0	1	11	2	0	0	0	6	0	0	0	0	0	5	1
ENSG00000287995.1	0	1	0	0	0	0	1	0	0	1	0	0	0	0	0	0	0	0	0	0	0	0	0	0	0	2	0	0	0	0	0	0	0	0	0	0	0	0	0	0	0	0	0	0	0	0	0	0	0
ENSG00000287994.1	0	0	0	0	0	0	0	0	0	0	0	0	0	0	0	0	0	0	0	0	0	0	0	0	0	0	0	0	0	0	0	0	0	0	0	0	0	0	0	0	0	0	0	0	0	0	0	0	0
ENSG00000287993.1	0	0	0	0	0	0	0	0	0	0	0	0	0	0	0	0	2	0	2	9	0	0	0	7	0	0	0	0	0	0	0	0	0	0	0	3	0	0	0	0	0	0	0	0	0	0	0	0	0
ENSG00000287992.1	0	0	0	0	0	0	1	0	0	0	0	0	0	0	0	0	0	0	0	0	0	0	0	0	0	0	0	0	0	0	0	0	0	0	0	0	0	4	0	0	11	0	0	0	0	0	0	4	0
ENSG00000287991.1	0	0	0	0	0	0	0	0	0	0	0	0	0	0	0	0	0	0	0	0	0	0	0	0	0	0	0	0	0	0	0	0	0	0	0	0	0	0	0	0	0	0	0	0	0	0	0	0	0
ENSG00000287990.1	0	0	0	0	1	0	0	0	0	0	0	0	0	0	0	0	1	0	0	0	0	0	0	2	0	0	0	0	0	0	0	0	0	0	0	2	2	0	0	0	0	1	0	0	0	0	0	1	1
ENSG00000287989.1	0	0	0	0	0	0	0	0	0	0	0	0	0	0	0	0	0	0	0	0	0	0	0	0	0	0	0	0	0	0	0	0	0	0	0	0	0	0	0	0	0	0	0	0	0	0	0	0	0
ENSG00000287988.1	0	0	0	0	0	0	0	0	0	0	0	0	0	0	0	0	0	0	0	0	0	0	0	0	0	0	0	0	0	0	0	0	0	0	0	0	0	0	0	0	0	0	0	0	0	0	0	0	0
ENSG00000287987.1	0	0	0	0	4	5	0	0	0	3	0	0	0	0	0	0	0	0	13	0	0	0	0	0	6	0	2	7	0	0	2	0	0	0	0	0	0	0	0	0	1	0	0	0	0	0	0	0	0
ENSG00000287986.1	0	0	0	0	0	0	0	0	0	0	0	0	0	0	0	0	0	0	0	0	0	0	0	0	0	0	0	0	0	0	0	0	0	0	1	0	0	0	0	0	0	0	0	0	0	1	0	0	0
ENSG00000287985.1	22	70	176	73	71	44	29	23	12	3	20	8	26	3	2	25	46	2	2	24	7	1	22	40	41	0	33	20	7	8	3	5	14	18	12	4	69	15	18	37	176	64	35	12	29	27	51	110	112
ENSG00000287984.1	0	0	0	0	0	0	0	0	0	0	0	0	0	0	0	0	0	0	0	0	0	0	0	0	0	0	0	0	0	0	0	0	0	0	0	0	0	0	0	0	0	0	0	0	0	0	0	0	0
ENSG00000287983.1	0	0	0	0	0	0	0	0	0	0	0	0	0	0	0	0	0	0	0	0	0	0	0	0	0	0	0	0	0	0	0	0	0	0	0	0	0	0	0	0	0	0	0	0	0	0	0	0	0
ENSG00000287982.1	0	0	0	0	0	0	0	0	0	0	0	0	0	0	0	0	0	0	0	0	0	0	0	0	0	0	0	0	0	0	0	0	0	0	0	0	0	0	0	0	0	0	0	0	0	0	0	0	0
ENSG00000287981.1	8	160	11	19	25	0	17	20	0	0	0	0	0	0	2	0	107	0	4	12	1	0	0	64	107	0	28	3	59	6	25	44	37	420	257	72	29	3	8	11	24	3	4	15	8	13	1	43	58
ENSG00000287980.1	0	0	0	0	0	0	0	0	0	0	0	0	0	0	0	0	0	0	0	0	0	0	0	0	0	0	0	2	0	0	0	0	1	4	0	0	0	0	0	0	0	0	0	0	0	0	0	0	0
ENSG00000287979.1	1	1	6	0	0	0	3	0	0	3	0	0	1	1	0	0	0	0	2	0	1	0	0	1	1	0	0	0	0	0	0	0	4	0	0	1	5	0	0	3	0	0	0	0	0	1	2	2	0
ENSG00000287978.1	49	90	42	76	9	11	65	129	68	144	144	29	53	35	28	168	122	240	126	66	79	95	80	53	65	108	103	58	63	69	31	37	115	299	48	75	64	71	55	32	95	47	59	0	16	95	104	54	64
ENSG00000287977.1	0	0	0	0	0	0	0	0	0	0	0	0	0	0	0	0	0	13	0	0	0	0	0	0	26	0	0	0	0	0	0	0	0	0	0	0	0	0	0	0	0	0	0	0	0	0	0	0	0
ENSG00000287976.1	0	0	0	0	1	0	0	0	0	0	0	0	0	0	0	0	0	0	0	0	0	0	0	0	0	0	0	0	0	0	0	0	0	0	0	0	0	0	0	0	0	0	0	1	0	0	0	2	0
ENSG00000287975.1	4	9	15	6	24	1	16	14	7	8	9	7	12	6	3	31	38	27	0	21	12	2	12	12	39	4	23	1	20	15	6	2	17	39	13	15	8	6	3	9	25	5	6	5	4	7	7	14	11
ENSG00000287974.1	3	0	0	0	4	4	0	0	0	0	0	0	0	0	0	0	1	0	0	0	0	0	0	0	4	0	0	0	0	1	0	0	0	0	1	0	0	0	0	0	0	0	0	0	0	0	0	0	0
ENSG00000287973.1	0	0	0	0	0	0	0	0	0	0	0	0	0	0	0	0	0	0	0	0	0	0	0	0	0	0	0	0	0	0	0	0	0	6	0	0	0	0	0	0	0	0	0	0	0	0	0	1	0
ENSG00000287972.1	0	0	0	0	0	0	0	0	0	0	0	0	0	0	0	0	3	0	3	0	1	0	0	0	0	0	0	0	0	0	0	0	6	0	0	1	2	0	0	0	0	0	0	0	0	0	0	0	2
ENSG00000287971.1	1	1	4	0	16	0	0	0	0	0	1	0	2	2	0	0	2	0	78	2	0	0	0	0	0	0	0	0	4	0	1	0	0	0	0	0	13	13	4	0	2	0	0	0	3	0	50	0	1
ENSG00000287970.1	0	6	0	3	1	3	2	7	0	0	0	0	0	2	1	4	33	13	0	3	5	0	3	7	4	0	4	0	0	6	0	0	4	0	0	1	5	0	2	3	13	0	7	5	2	2	3	5	6
ENSG00000287969.1	3	2	1	3	0	0	0	0	0	0	1	0	1	2	0	1	0	0	5	1	4	0	0	3	0	0	0	52	0	3	0	0	0	0	2	0	1	7	1	0	3	0	5	2	0	3	1	1	0
ENSG00000287968.1	0	0	0	0	0	0	0	0	0	0	0	0	0	0	0	11	0	0	0	0	0	0	0	0	0	0	0	0	0	0	0	0	0	0	0	0	0	0	0	0	0	0	0	0	0	0	0	0	0
ENSG00000287967.1	1	1	2	5	1	0	0	1	1	3	0	0	0	1	0	3	0	1	0	0	0	0	0	2	3	0	3	0	6	0	2	1	1	2	0	0	0	0	0	0	2	1	1	0	0	1	0	0	2
ENSG00000287966.1	16	100	78	67	39	81	4	3	1	0	10	1	4	0	0	1	3	12	12	1	44	0	0	1	3	2	0	56	2	0	34	16	27	142	9	59	50	17	18	29	149	48	30	15	4	36	44	16	98
ENSG00000287965.1	0	0	0	0	1	0	0	0	0	1	0	0	0	0	0	0	1	0	0	0	0	0	0	0	0	0	0	0	0	0	0	1	4	2	0	0	0	0	0	0	1	0	0	0	0	0	2	0	7
ENSG00000287964.1	0	0	0	0	0	0	0	0	0	0	0	0	0	0	0	0	0	0	0	0	0	0	0	1	0	0	0	0	0	0	0	0	0	0	0	0	0	2	1	0	1	0	0	0	0	0	0	0	0
ENSG00000287963.1	0	0	1	2	6	2	0	1	1	0	0	0	3	0	1	0	0	1	37	4	0	0	1	5	18	0	0	0	0	3	0	0	2	1	2	0	9	2	1	0	0	1	2	1	0	0	0	3	4
ENSG00000287962.1	1	0	0	0	2	0	0	0	0	0	0	0	0	0	0	0	0	0	0	0	0	0	0	0	0	0	0	9	0	0	0	0	2	0	0	1	0	0	0	0	2	0	0	0	0	1	0	0	0
ENSG00000287961.1	0	3	14	5	4	5	4	1	0	0	0	0	0	0	0	1	2	2	1	1	5	0	0	0	0	0	0	0	0	0	4	0	2	10	3	4	6	2	1	0	1	5	11	0	1	2	1	3	10
ENSG00000287960.1	16	65	46	28	43	42	16	16	34	11	34	18	20	24	7	71	64	20	20	46	30	20	37	68	45	13	23	5	55	15	4	14	47	70	3	29	27	17	31	25	59	42	42	26	24	31	54	68	49
ENSG00000287959.1	0	0	0	0	0	0	0	0	0	0	0	0	0	0	0	0	1	0	0	0	0	0	0	0	0	0	0	0	0	0	0	0	0	0	0	0	0	0	0	0	0	0	0	0	0	0	0	0	0
ENSG00000287958.1	0	2	0	0	0	0	1	0	0	0	1	0	0	1	0	0	1	0	0	0	0	0	0	0	0	0	0	0	0	0	0	0	2	0	0	3	2	0	0	0	1	0	0	5	0	0	0	0	3
ENSG00000287957.1	0	3	14	0	11	7	13	5	19	27	2	1	4	5	0	2	0	36	0	8	5	17	2	30	19	0	14	1	1	0	3	1	61	3	2	4	9	24	0	0	19	0	3	3	8	1	4	6	2
ENSG00000287956.1	0	0	0	0	0	0	0	0	0	0	0	0	0	0	0	0	0	0	0	0	0	0	0	0	0	0	0	0	0	0	0	0	0	0	0	0	0	0	0	0	0	0	0	0	0	0	0	0	0
ENSG00000287955.1	3	35	26	9	6	40	12	3	1	7	0	0	26	10	0	7	46	6	4	10	1	1	5	18	54	1	5	1	48	10	18	9	24	0	14	6	36	7	5	1	47	0	29	13	14	8	17	15	49
ENSG00000287954.1	0	0	0	0	0	0	0	0	0	0	0	0	0	0	0	0	0	0	0	0	0	0	0	0	0	0	0	0	0	0	0	0	0	0	0	0	0	0	0	0	0	0	0	0	0	0	0	0	0
ENSG00000287953.1	0	0	0	0	0	0	0	0	0	0	0	0	0	0	0	0	0	0	0	0	0	0	0	0	0	0	0	0	0	0	6	0	7	0	8	0	0	0	0	0	0	0	0	0	0	0	0	0	0
ENSG00000287952.1	0	1	0	0	1	0	0	0	0	0	0	0	0	0	0	0	0	0	1	0	0	3	0	0	0	0	0	0	0	0	0	0	1	2	0	0	0	0	0	0	0	0	0	0	0	0	0	0	0
ENSG00000287951.1	0	1	0	1	6	7	2	0	1	4	0	0	0	0	0	0	0	2	0	2	10	0	4	0	1	0	2	1	3	0	0	0	0	1	0	3	0	0	3	2	0	9	0	0	1	0	2	2	1
ENSG00000287950.1	0	0	0	0	1	0	0	0	0	0	0	0	0	0	0	0	0	0	0	0	0	0	0	0	0	0	0	0	0	0	0	0	0	0	0	0	0	0	0	0	0	0	0	0	0	0	0	0	0
ENSG00000287949.1	5	0	0	43	22	0	0	0	0	0	0	0	0	0	0	0	26	0	1	0	267	1	14	0	0	0	0	0	0	2	0	0	0	0	0	0	7	0	2	12	1	0	7	2	2	7	14	0	0
ENSG00000287948.1	0	1	0	0	0	0	0	0	0	0	0	0	0	0	0	0	0	0	0	0	0	0	1	0	0	0	0	0	0	0	0	0	1	0	0	3	0	0	0	0	0	0	0	0	0	0	0	0	0
ENSG00000287947.1	0	1	1	0	0	0	1	0	0	0	0	0	0	0	0	0	0	0	0	0	0	0	0	0	0	0	0	0	0	1	0	0	0	0	0	0	1	0	0	0	0	0	0	0	0	0	0	0	0
ENSG00000287946.1	0	0	0	0	0	0	0	0	0	0	0	2	0	0	0	0	0	0	0	9	3	0	0	0	0	0	0	0	0	0	0	0	0	0	0	0	0	0	0	0	0	0	0	0	0	0	0	0	0
ENSG00000287945.1	0	0	0	0	0	0	0	0	0	0	0	0	0	0	0	0	0	0	0	0	0	0	0	0	0	0	0	0	0	0	0	0	0	0	0	0	0	0	0	0	0	0	0	0	0	0	0	0	0
ENSG00000287944.1	0	0	2	0	0	0	3	0	0	0	0	1	0	0	0	0	0	0	0	0	0	0	0	0	0	0	0	0	0	0	0	0	28	0	7	0	0	0	0	0	0	0	0	0	0	0	0	0	2
ENSG00000287943.1	0	3	0	0	0	0	0	0	2	0	0	2	1	0	0	1	0	3	2	0	0	0	0	2	0	0	3	0	0	0	0	0	0	0	0	0	0	0	0	0	4	0	0	0	0	0	0	0	1
ENSG00000287942.1	0	0	0	0	0	0	0	0	0	0	0	0	0	0	0	0	0	0	0	0	0	0	0	0	0	0	0	0	0	0	0	0	0	0	0	0	0	0	0	0	0	0	0	0	0	0	0	0	0
ENSG00000287941.1	0	0	0	0	0	0	0	0	1	0	2	4	0	0	0	0	0	1	0	0	3	2	3	0	0	10	4	0	0	1	0	0	0	0	0	4	0	0	0	1	2	0	0	0	0	0	2	0	1
ENSG00000287940.1	0	0	0	0	0	0	0	0	0	0	0	0	0	0	0	0	0	0	0	0	0	0	0	0	0	0	0	0	0	0	0	0	0	0	0	0	0	0	0	0	0	0	0	0	0	0	0	0	0
ENSG00000287939.1	0	5	0	0	8	0	0	0	0	0	0	0	0	0	0	0	0	0	0	1	0	0	0	0	0	4	0	0	0	5	0	0	0	0	0	0	2	0	0	12	8	0	0	0	0	0	0	4	6
ENSG00000287938.1	0	0	0	0	0	0	0	1	0	0	0	0	2	0	0	0	0	0	0	1	0	0	0	0	0	0	0	0	0	0	0	0	0	0	0	0	0	0	0	0	0	0	0	0	0	3	0	0	0
ENSG00000287937.1	0	0	0	0	0	0	0	0	0	0	0	0	0	0	0	0	0	0	0	0	0	0	0	0	0	0	0	0	0	0	0	0	0	0	0	0	4	0	0	0	0	0	0	0	0	0	0	0	3
ENSG00000287936.1	10	1	0	0	15	0	1	0	2	0	28	2	12	11	0	0	32	0	0	2	0	0	0	34	8	0	3	0	8	2	0	0	0	0	0	0	5	0	3	1	1	2	8	0	3	5	4	0	1
ENSG00000287935.1	0	4	6	2	0	0	3	1	11	3	8	2	4	10	0	0	3	2	12	4	6	1	2	7	0	2	7	6	2	4	1	0	6	0	2	5	3	1	0	0	0	0	1	0	1	0	2	0	6
ENSG00000287934.1	0	0	2	0	0	0	0	0	0	0	0	0	0	0	1	0	3	0	0	0	0	0	0	0	0	0	0	1	0	0	0	0	0	1	0	0	0	0	0	0	0	0	0	0	0	1	0	0	1
ENSG00000287933.1	0	0	0	0	0	0	0	0	0	0	0	0	0	0	0	0	0	0	0	0	0	0	0	0	0	0	0	0	0	0	0	0	0	0	0	0	0	0	0	0	0	0	0	0	0	0	0	0	0
ENSG00000287932.1	1	2	18	2	0	0	17	9	8	1	0	6	16	4	5	1	7	7	0	10	2	0	0	10	8	4	8	6	3	4	7	2	3	27	4	23	2	7	0	1	6	0	3	0	1	3	2	0	2
ENSG00000287931.1	0	0	0	0	1	0	0	3	1	0	1	2	0	0	0	0	0	0	2	0	0	0	0	0	2	0	0	0	0	0	0	0	3	0	0	4	2	0	0	0	0	1	0	1	0	0	2	0	358
ENSG00000287930.1	0	0	0	0	0	0	0	0	0	0	0	0	0	0	0	0	1	0	0	0	0	0	0	0	0	0	0	0	23	0	0	0	0	0	0	0	0	0	0	0	0	0	0	0	0	0	0	0	0
ENSG00000287929.1	1	0	0	0	3	0	0	0	1	0	0	0	1	0	0	2	1	0	0	2	0	0	0	3	3	3	0	0	0	0	0	0	0	0	0	1	0	0	0	0	0	0	0	0	0	0	0	4	2
ENSG00000287928.1	0	0	0	0	0	1	0	1	3	0	0	0	0	0	0	0	0	0	0	0	0	0	0	0	0	0	0	0	0	0	0	0	0	0	0	0	0	0	0	0	0	0	0	0	0	0	2	0	0
ENSG00000287927.1	0	0	0	0	1	0	0	0	0	0	0	0	0	0	0	0	0	2	0	0	0	0	0	0	0	0	11	0	0	0	0	0	0	0	1	2	0	0	0	0	7	0	0	1	0	0	0	0	0
ENSG00000287926.1	10	0	9	4	11	7	5	0	11	3	5	5	9	4	2	2	4	2	3	0	14	20	8	11	3	1	2	0	0	0	2	2	2	14	0	4	3	0	0	1	2	0	3	1	1	0	3	1	4
ENSG00000287925.1	6	4	0	1	7	4	45	1	0	0	3	2	0	0	1	0	0	3	1	0	0	0	0	0	0	0	0	0	26	1	0	0	2	1	0	0	0	13	0	0	383	2	0	1	3	0	28	2	1
ENSG00000287924.1	0	0	0	0	0	0	0	0	0	0	0	0	0	0	0	0	0	0	0	0	0	0	0	0	0	0	0	0	0	0	0	0	0	0	0	0	0	0	0	0	0	0	0	0	0	0	0	0	0
ENSG00000287923.1	0	1	0	0	1	0	0	3	0	2	42	0	9	0	0	0	6	4	0	1	0	0	0	1	5	4	16	0	0	2	0	0	1	0	0	9	1	0	0	0	1	0	0	0	0	0	0	0	3
ENSG00000287922.1	0	0	1	2	2	0	2	1	3	0	2	3	13	2	0	0	1	6	7	41	6	2	5	14	9	10	0	1	0	2	37	10	8	68	4	20	0	0	0	0	0	0	2	0	0	0	0	1	0
ENSG00000287921.1	0	0	0	0	0	0	0	0	0	0	0	0	1	0	0	8	18	2	0	2	0	0	0	0	0	0	0	0	2	1	1	0	0	0	0	0	0	1	0	0	0	0	0	0	0	0	0	3	0
ENSG00000287920.1	7	33	42	6	7	11	6	2	4	2	2	2	10	1	0	2	9	3	0	3	0	0	1	9	9	0	14	6	8	3	1	0	8	2	0	4	10	7	6	4	41	5	5	4	1	7	10	9	2
ENSG00000287919.1	0	4	2	4	4	7	1	2	0	3	6	2	0	0	0	3	0	0	4	1	1	5	0	4	3	0	4	8	6	0	0	0	1	0	0	0	21	0	0	0	0	0	2	0	0	0	3	2	2
ENSG00000287918.1	45	98	123	104	112	95	63	12	64	49	25	21	33	56	5	20	73	33	29	26	18	12	31	47	36	25	49	6	13	17	101	46	58	171	55	132	84	86	17	54	215	63	65	33	33	27	59	54	144
ENSG00000287917.1	0	1	4	3	1	0	10	2	2	0	3	0	0	1	0	5	3	0	11	0	3	0	0	0	0	2	0	16	0	1	6	0	4	9	2	4	1	0	0	0	10	0	2	0	0	0	0	4	11
ENSG00000287916.1	0	0	3	2	0	0	0	2	3	0	0	0	0	0	0	0	1	0	0	0	0	0	2	0	0	0	7	0	2	0	0	0	0	0	0	0	0	0	1	0	0	1	0	0	0	0	0	1	0
ENSG00000287915.1	0	23	68	2	0	4	5	0	0	0	0	2	5	0	1	0	1	0	0	1	16	0	1	0	3	0	0	0	3	0	6	1	3	2	0	1	7	30	2	2	5	4	3	14	2	1	13	37	43
ENSG00000287914.1	0	1	1	0	3	0	0	0	0	0	0	0	0	0	0	0	2	0	0	0	0	0	0	1	3	0	0	0	0	0	0	0	0	0	0	0	0	0	0	0	1	0	2	0	2	2	0	2	5
ENSG00000287913.1	0	0	7	1	4	1	1	2	2	2	2	2	7	2	1	1	0	14	2	7	0	3	1	14	4	0	1	2	0	2	10	7	1	15	1	0	0	0	0	0	1	2	3	0	0	2	4	0	9
ENSG00000287912.1	0	0	0	0	1	0	0	0	0	0	2	0	0	0	0	0	0	0	0	0	0	0	0	0	0	0	0	0	0	0	0	0	0	0	0	0	0	0	0	0	0	0	0	0	0	0	0	0	0
ENSG00000287910.1	36	115	172	57	82	16	72	8	10	22	42	10	4	3	4	11	81	4	30	13	10	2	20	12	12	11	12	8	10	6	2	2	12	5	18	11	74	7	36	40	27	43	60	46	17	52	46	48	110
ENSG00000287909.1	0	0	0	0	0	0	0	0	0	0	0	0	0	0	0	0	0	0	0	0	0	0	0	0	0	0	0	0	0	0	0	0	0	0	0	0	0	0	0	0	0	0	0	0	0	0	0	0	0
ENSG00000287907.1	0	3	0	0	0	0	0	0	0	0	1	0	2	0	2	3	0	0	0	0	0	0	0	0	0	0	1	0	0	0	0	0	0	0	0	0	0	0	0	0	0	0	0	0	0	0	0	0	0
ENSG00000287906.1	1	20	0	0	2	0	3	0	0	0	2	1	13	0	2	0	1	1	0	10	1	0	2	7	1	0	3	0	0	48	0	0	0	0	0	1	0	0	0	0	1	1	0	0	0	0	1	0	0
ENSG00000287905.1	0	8	4	3	9	8	0	2	3	0	0	0	1	0	0	1	9	1	0	0	1	0	2	4	3	0	4	0	0	0	0	0	3	2	0	1	0	0	0	0	9	13	1	0	3	0	1	0	0
ENSG00000287904.1	0	2	10	0	0	0	3	0	0	0	0	0	0	0	0	0	2	0	0	0	0	0	0	0	0	0	0	0	0	0	0	0	0	2	0	2	1	5	0	0	1	0	0	0	0	0	1	0	1
ENSG00000287903.1	0	0	0	0	2	0	0	0	0	0	4	0	0	4	0	0	0	0	0	0	0	2	0	0	0	0	0	0	0	0	0	0	0	0	0	0	0	0	0	0	0	0	0	1	0	0	0	0	0
ENSG00000287902.1	0	0	0	0	0	0	0	0	0	0	0	0	0	0	0	0	0	0	0	0	0	0	0	0	0	0	0	0	0	0	0	0	0	0	0	0	0	0	0	0	0	0	0	0	0	0	0	0	0
ENSG00000287901.1	0	0	8	1	0	0	25	1	3	1	3	1	4	0	2	99	58	5	10	52	1	1	3	15	27	0	3	10	0	4	0	0	0	1	0	1	6	8	0	0	1	1	0	0	0	2	1	1	0
ENSG00000287900.1	1	9	3	5	21	0	3	96	1	1	0	1	18	0	0	3	174	6	39	15	3	0	0	43	51	4	154	0	210	3	3	0	1	1	4	11	126	1	0	3	8	2	6	15	1	4	8	30	26
ENSG00000287899.1	0	0	0	0	0	0	0	0	0	0	0	0	0	0	0	0	0	0	0	0	0	0	0	0	0	0	0	0	0	0	0	0	0	0	0	0	0	0	0	0	0	0	0	0	0	0	0	0	0
ENSG00000287898.1	0	17	7	4	32	1	4	1	0	0	0	0	3	0	0	1	2	8	0	0	0	0	18	0	0	0	1	0	3	0	4	2	30	14	2	7	11	0	1	12	6	0	16	0	4	12	8	1	26
ENSG00000287897.1	0	0	0	0	2	0	3	0	0	0	0	0	1	0	0	2	0	0	0	0	0	0	0	0	0	0	0	0	0	1	1	0	0	0	6	1	0	0	0	0	2	2	0	0	0	4	0	0	0
ENSG00000287896.1	0	3	2	5	5	0	0	2	0	0	0	3	1	0	0	0	4	1	0	1	0	0	2	2	10	0	0	0	4	0	0	1	1	2	0	0	1	0	0	0	0	0	0	0	0	0	0	3	1
ENSG00000287895.1	0	0	0	0	0	0	0	0	0	0	0	0	0	0	0	0	1	0	0	0	0	0	0	0	0	0	0	0	0	0	2	1	0	3	0	1	0	0	0	0	1	0	0	0	0	0	0	0	1
ENSG00000287894.1	8	13	36	7	11	9	3	6	3	3	12	7	9	8	0	7	15	12	0	4	4	6	12	16	16	11	5	4	1	2	12	11	34	52	27	26	26	8	0	0	9	4	5	6	6	6	4	5	43
ENSG00000287893.1	5	4	0	0	7	0	0	0	0	0	0	0	0	0	0	0	0	0	0	0	0	0	0	0	0	0	0	0	0	0	0	0	0	0	0	1	8	0	0	1	10	2	0	0	0	0	1	12	1
ENSG00000287892.1	3	4	2	3	2	0	1	10	0	0	3	4	8	2	3	3	3	3	2	4	4	2	0	3	3	3	2	0	1	11	3	0	1	9	4	1	1	1	0	0	8	5	0	3	2	6	1	0	0
ENSG00000287891.1	0	0	1	0	0	0	0	1	0	0	0	0	0	0	0	1	0	0	0	0	0	0	0	0	0	0	0	0	0	0	0	0	0	0	0	0	0	0	0	0	2	0	0	0	0	0	0	0	0
ENSG00000287889.1	0	0	0	0	0	0	0	0	0	0	0	0	0	0	0	0	0	0	0	0	0	0	0	0	1	0	0	0	0	0	0	0	0	2	0	0	0	0	0	0	0	1	1	0	0	0	0	0	0
ENSG00000287888.1	0	0	0	0	0	0	0	0	0	0	0	0	0	0	0	0	0	0	0	0	0	0	0	0	0	0	0	0	0	0	0	0	0	0	0	0	0	0	0	0	0	0	0	0	0	0	0	0	0
ENSG00000287887.1	6	8	0	17	13	12	0	0	5	9	0	0	0	0	1	0	1	0	2	8	1	8	0	5	0	2	1	0	0	0	0	0	31	18	11	5	2	0	1	19	0	17	0	0	4	0	18	0	2
ENSG00000287886.1	1	0	0	0	0	1	0	0	0	0	0	0	0	0	0	3	1	1	3	0	0	0	0	0	0	0	1	31	0	0	18	2	51	5	5	22	0	0	2	0	0	0	0	0	0	1	0	3	0
ENSG00000287885.1	0	0	0	0	0	0	0	0	0	0	0	0	0	0	0	0	0	0	0	0	0	0	0	0	0	0	0	0	0	0	0	0	0	1	0	0	0	0	0	0	0	0	0	0	0	0	0	0	0
ENSG00000287884.1	0	1	3	2	1	3	0	4	0	0	0	0	0	0	1	0	1	2	5	0	0	0	1	0	4	1	0	0	1	2	2	1	0	0	1	3	1	0	0	0	1	0	0	1	0	0	0	0	4
ENSG00000287883.1	0	0	0	0	3	0	0	1	0	1	1	1	0	0	0	0	2	0	0	2	10	0	0	0	0	3	0	0	0	0	0	1	0	0	0	0	0	0	0	0	0	1	0	0	0	0	0	0	0
ENSG00000287882.1	0	6	5	0	1	0	2	1	0	0	0	0	0	0	0	0	0	0	0	0	0	0	0	0	0	0	0	2	0	0	0	0	0	0	0	0	0	1	0	0	0	0	0	0	0	0	0	1	0
ENSG00000287881.1	0	0	1	0	0	0	0	0	0	0	4	0	0	0	0	0	3	0	0	0	0	0	0	0	0	0	0	4	0	1	0	0	0	0	0	0	0	0	0	0	0	0	0	0	0	0	0	0	0
ENSG00000287880.1	0	0	0	0	0	0	0	0	0	0	0	0	0	0	0	0	0	0	0	0	0	0	0	0	0	0	0	0	0	0	0	0	0	0	0	0	0	0	0	0	0	0	0	0	0	0	0	0	0
ENSG00000287879.1	0	1	10	0	0	0	0	2	1	2	0	0	0	0	0	2	9	2	5	0	0	0	0	5	0	0	0	0	0	0	2	1	1	0	1	0	1	3	1	0	5	0	0	0	0	0	0	0	4
ENSG00000287878.1	3	1	3	1	17	14	2	1	0	1	0	3	0	0	0	2	5	0	4	4	1	0	0	2	0	1	1	0	5	3	6	2	11	11	1	3	2	1	1	9	10	2	1	0	1	2	3	0	1
ENSG00000287877.1	0	1	1	0	0	0	0	0	0	0	0	0	0	0	0	0	2	0	0	0	0	0	0	0	0	0	0	0	0	0	0	0	0	1	0	0	0	0	0	0	0	0	0	0	0	0	0	0	0
ENSG00000287876.1	0	3	0	0	0	0	0	0	0	0	0	0	0	0	0	0	0	0	0	0	0	0	0	0	0	0	0	0	0	0	3	0	0	0	0	0	0	0	0	2	0	0	0	0	0	1	0	3	0
ENSG00000287875.1	0	0	1	1	4	0	0	4	12	7	2	4	8	4	1	2	2	11	16	1	6	8	0	3	2	2	5	5	0	6	4	11	17	51	3	13	0	1	0	0	9	3	0	0	0	0	0	0	6
ENSG00000287873.1	5	5	4	1	1	1	1	0	0	0	0	0	0	0	0	0	3	0	0	0	0	0	3	0	1	0	0	0	0	0	0	0	0	0	0	0	0	0	1	0	0	5	1	0	1	0	0	1	3
ENSG00000287872.1	0	0	0	0	3	0	2	0	0	0	0	0	0	0	0	0	0	0	0	1	0	0	0	0	0	0	0	4	0	0	0	0	0	0	0	0	0	0	0	0	1	0	0	0	0	0	0	0	1
ENSG00000287871.1	0	0	0	0	0	0	0	0	0	0	0	0	0	1	0	0	0	0	0	0	0	0	0	0	0	0	0	0	0	0	0	0	0	0	0	0	0	0	0	0	0	0	0	0	0	0	0	0	0
ENSG00000287870.1	2	21	14	13	7	20	5	14	14	5	22	14	35	14	1	8	25	16	8	14	18	0	1	31	30	5	34	1	7	7	10	20	15	19	15	28	34	6	5	1	14	7	5	1	0	2	12	3	7
ENSG00000287869.1	15	11	16	2	1	8	1	0	4	2	2	0	5	2	0	2	4	0	2	0	3	4	1	2	0	0	0	2	5	2	0	0	3	0	1	0	6	0	0	5	52	4	7	1	7	2	0	11	17
ENSG00000287868.1	12	20	28	28	95	9	17	2	14	29	12	3	18	9	2	15	26	15	9	14	10	14	14	33	33	14	3	4	12	6	19	6	18	17	5	14	39	29	12	10	65	21	36	8	22	23	32	18	15
ENSG00000287867.1	3	1	2	1	1	0	2	0	0	0	0	0	0	1	0	77	0	1	0	0	0	0	0	0	0	0	4	1	0	0	0	0	0	0	3	0	0	2	0	0	1	2	0	0	0	0	3	3	0
ENSG00000287866.1	0	0	0	0	1	0	0	0	0	0	0	0	0	0	0	0	0	0	0	0	0	0	0	0	0	0	0	0	0	0	0	0	0	0	0	0	0	0	0	0	1	0	0	0	0	0	0	0	0
ENSG00000287865.1	0	0	1	0	5	3	0	0	0	0	0	0	0	0	0	0	0	0	0	0	0	0	0	0	0	0	0	1	0	0	0	0	0	0	0	0	0	2	0	8	0	0	1	2	3	3	0	0	0
ENSG00000287864.1	0	5	12	31	4	2	1	0	0	0	0	0	0	0	0	2	0	0	0	0	0	0	0	1	0	0	0	0	0	29	0	0	0	0	0	0	3	0	0	0	74	0	6	14	8	5	13	11	272
ENSG00000287863.1	0	0	0	0	0	0	0	0	0	0	0	0	0	0	0	0	0	0	0	0	0	0	0	0	0	0	0	0	0	0	0	0	0	0	0	0	0	0	0	0	0	0	0	0	0	0	0	0	0
ENSG00000287862.1	54	55	10	95	132	148	27	4	11	7	4	0	1	0	2	1	18	15	0	21	40	2	6	4	17	15	34	2	18	3	1	0	0	0	0	3	63	21	33	84	35	15	35	6	57	93	43	31	37
ENSG00000287861.1	0	0	1	0	0	0	0	0	0	0	0	0	0	0	0	0	0	0	0	0	0	0	6	0	0	0	0	0	1	0	0	0	0	0	0	0	0	0	0	0	0	0	0	0	0	0	0	0	0
ENSG00000287860.1	0	0	5	2	0	4	3	0	0	0	0	0	0	0	0	0	3	0	0	0	0	0	0	0	0	0	0	0	0	0	0	0	0	0	0	0	0	0	0	0	0	0	0	0	0	0	1	0	0
ENSG00000287859.1	1	6	1	2	7	3	0	0	1	0	1	5	11	0	2	3	4	0	8	1	4	0	0	9	7	8	5	0	0	2	7	1	13	8	2	5	10	11	2	4	9	4	0	2	4	7	4	4	8
ENSG00000287858.1	0	0	0	1	0	0	0	0	0	0	0	0	0	0	0	0	0	0	0	0	0	0	0	0	0	0	0	0	0	0	0	0	0	2	0	1	0	0	0	0	15	0	0	0	0	0	0	7	0
ENSG00000287857.1	0	0	0	0	0	0	0	0	0	0	0	0	0	0	0	0	0	0	0	0	0	0	0	0	0	0	0	0	0	0	0	0	0	0	0	0	0	0	0	0	0	0	0	0	0	0	0	0	0
ENSG00000287855.1	2	0	7	0	0	0	1	0	0	0	0	0	0	0	0	0	0	0	3	0	1	0	0	0	0	0	0	0	0	0	0	0	3	0	0	0	2	0	0	0	0	0	0	0	0	0	1	0	2
ENSG00000287854.1	0	0	0	0	0	0	0	0	0	0	0	0	0	0	0	0	0	0	0	0	0	0	0	0	0	0	0	0	0	0	0	0	0	0	0	0	0	0	0	0	0	0	0	0	0	0	0	0	0
ENSG00000287853.1	8	52	158	24	64	28	24	19	8	14	30	10	28	36	12	43	86	42	49	58	27	11	31	36	80	14	35	20	20	35	9993	7775	186	75	43	967	26	14	7	13	35	24	29	15	26	11	40	16	15
ENSG00000287852.1	0	0	0	0	1	0	0	0	0	1	0	0	0	0	0	0	0	0	0	0	0	0	0	0	0	0	0	0	0	0	0	0	0	0	0	0	1	1	0	1	0	0	0	0	0	0	0	0	1
ENSG00000287851.1	0	1	6	3	2	1	1	0	5	2	0	0	0	0	0	4	2	0	0	1	0	0	3	0	0	2	2	2	0	0	1	0	0	0	0	0	2	2	0	0	0	5	1	1	0	6	0	3	0
ENSG00000287850.1	0	0	1	1	0	0	0	0	0	2	0	0	0	0	0	0	0	1	0	0	1	0	0	0	0	0	0	0	0	0	0	0	2	0	0	0	0	2	0	0	0	0	0	0	0	0	0	0	0
ENSG00000287849.1	0	0	10	0	0	0	0	4	13	3	2	1	0	1	0	0	0	0	0	13	0	0	1	0	3	0	0	0	0	0	0	0	0	0	2	0	0	0	0	0	0	3	0	0	0	0	0	0	0
ENSG00000287848.1	0	1	0	0	0	0	0	1	0	0	0	0	0	0	0	0	0	2	0	0	0	0	0	0	0	0	0	0	0	0	0	0	0	0	0	0	0	0	0	0	0	0	0	0	0	0	0	0	0
ENSG00000287847.1	0	0	0	0	0	0	0	0	0	0	0	0	0	0	0	0	1	0	0	0	0	0	0	0	0	0	0	0	0	0	0	0	0	0	0	0	0	0	0	0	0	0	0	0	0	0	0	0	0
ENSG00000287846.1	0	0	0	0	0	0	0	0	0	0	0	0	0	0	0	0	0	0	0	0	0	0	0	0	0	0	0	0	0	0	0	0	0	0	0	0	0	0	0	0	0	0	0	0	0	0	0	0	0
ENSG00000287845.1	2	73	1	0	3	0	0	25	127	366	43	0	21	12	0	7	244	1	4	1	0	0	4	33	6	0	1	0	38	10	0	0	0	0	1	4	33	2	0	0	6	2	0	3	0	0	73	5	15
ENSG00000287844.1	0	0	0	0	0	0	0	0	0	0	0	0	0	0	0	4	4	0	0	0	0	0	0	0	0	0	0	1	0	0	0	0	0	0	0	0	0	0	0	0	0	0	0	0	0	0	0	0	0
ENSG00000287843.1	5	10	14	12	6	3	4	3	8	4	7	10	11	0	0	28	6	5	1	6	6	7	6	4	7	9	12	0	3	1	0	3	10	16	2	28	22	7	2	0	4	14	1	3	2	2	2	5	30
ENSG00000287842.1	1	0	0	0	1	0	1	0	0	2	0	0	6	2	1	21	0	2	0	8	0	0	0	3	6	0	2	2	5	2	0	0	0	2	0	0	3	0	0	0	3	1	2	0	0	0	6	0	5
ENSG00000287841.1	0	18	3	0	0	0	0	1	0	0	0	0	0	0	0	4	1	0	0	1	0	0	0	1	0	0	0	0	0	0	0	0	0	0	0	0	9	0	0	0	0	0	0	0	0	0	4	0	1
ENSG00000287840.1	0	2	0	0	0	0	2	0	0	0	0	0	0	0	0	0	0	0	0	0	0	0	0	0	0	0	0	0	0	0	1	0	0	3	0	0	0	1	0	0	5	0	0	0	0	0	1	0	0
ENSG00000287839.1	2	2	2	1	9	3	3	3	3	6	5	2	11	2	1	24	6	16	0	30	12	1	4	7	5	6	7	1	2	1	1	2	0	21	1	3	1	4	4	0	14	5	1	6	0	1	8	11	2
ENSG00000287838.1	0	0	0	0	0	0	0	0	0	0	0	0	0	0	0	0	0	0	0	0	0	0	0	1	0	0	0	1	0	0	0	0	0	10	0	0	0	0	0	0	0	0	0	0	0	0	0	0	0
ENSG00000287837.1	19	8	12	41	24	17	66	34	55	45	25	19	38	9	7	88	63	58	68	32	9	17	29	54	23	35	27	21	36	27	98	65	78	191	72	137	25	25	18	15	36	48	19	19	12	30	14	22	31
ENSG00000287836.1	0	0	2	0	2	0	21	0	0	0	0	0	0	0	0	0	0	0	0	0	0	0	0	0	0	0	0	0	0	0	0	0	0	0	0	0	0	18	0	0	100	0	0	2	3	2	20	3	9
ENSG00000287835.1	32	31	6	125	80	28	8	0	0	0	0	0	0	0	0	0	1	0	0	0	0	0	0	1	0	0	0	0	31	1	0	0	0	21	8	2	18	0	40	42	6	10	126	4	37	70	37	47	54
ENSG00000287834.1	0	0	1	0	0	0	0	0	0	0	0	0	0	0	0	0	0	0	0	0	0	0	0	0	0	0	0	0	0	0	4	0	0	6	0	0	0	0	0	2	0	0	0	0	0	0	0	0	0
ENSG00000287833.1	1	4	5	1	1	0	0	0	0	0	0	0	0	0	0	0	1	0	0	0	0	0	0	0	0	0	0	0	0	0	1	0	0	0	0	0	4	0	0	0	1	0	0	5	0	0	1	3	5
ENSG00000287832.1	0	0	0	0	4	0	0	0	0	0	0	0	0	0	0	0	0	0	0	0	0	0	0	0	0	0	0	0	0	0	0	0	0	0	0	0	0	0	0	0	0	0	0	0	0	0	0	0	0
ENSG00000287831.1	0	0	0	0	4	0	0	0	0	0	0	0	0	0	0	0	0	0	0	0	0	0	0	0	0	0	0	0	0	0	0	0	0	0	0	0	0	0	0	0	0	0	0	0	0	0	0	0	0
ENSG00000287830.1	0	5	10	0	2	1	4	5	1	3	7	0	0	1	0	0	2	1	3	1	0	0	0	4	2	0	2	5	1	2	4	1	2	0	0	1	1	11	0	0	26	0	0	0	0	0	0	0	1
ENSG00000287829.1	0	1	0	0	0	0	1	0	0	0	0	0	0	0	0	0	0	2	0	0	0	0	0	0	0	0	0	0	0	0	0	0	0	0	0	0	0	0	0	0	17	0	0	0	0	0	0	0	0
ENSG00000287828.1	2	0	0	0	0	0	0	0	0	1	0	0	2	0	0	0	0	0	12	0	0	0	0	0	0	0	0	0	0	0	19	7	1	17	6	12	2	2	0	1	1	0	0	0	0	0	0	0	4
ENSG00000287827.1	0	2	0	2	1	0	1	2	0	0	6	0	30	3	0	3	26	0	6	14	0	0	0	21	105	1	4	0	7	3	0	0	0	0	0	0	9	0	1	0	0	1	1	2	0	0	4	0	0
ENSG00000287826.1	0	0	1	0	0	0	0	0	0	0	0	0	0	0	0	0	1	0	0	0	0	0	2	0	0	0	0	0	0	0	1	0	0	0	0	0	1	0	0	0	0	0	0	0	0	0	0	1	1
ENSG00000287825.1	23	41	64	49	35	52	21	22	41	27	17	18	29	6	7	30	24	43	111	28	42	28	31	26	23	48	25	6	9	4	22	12	43	59	17	17	13	33	12	25	107	14	18	8	10	20	38	30	27
ENSG00000287824.1	0	3	0	0	1	0	0	0	0	0	0	0	0	0	0	2	3	0	0	0	0	0	0	0	0	0	0	1	0	0	0	0	0	0	0	0	0	0	0	0	1	0	0	0	0	0	0	0	0
ENSG00000287823.1	0	0	0	0	1	0	1	1	1	0	1	4	0	1	2	0	0	2	0	0	0	0	5	0	0	0	1	0	0	1	0	0	0	0	0	2	0	0	0	0	0	1	0	0	0	2	0	0	2
ENSG00000287822.1	0	0	1	1	2	0	0	0	0	0	0	0	0	0	0	0	1	0	0	2	2	0	1	3	3	0	0	0	0	0	0	0	0	0	0	0	0	0	0	0	0	0	0	0	0	0	0	0	0
ENSG00000287821.1	0	0	0	0	0	0	1	0	0	0	0	0	0	0	0	2	1	0	0	0	0	0	0	0	0	0	0	0	0	0	0	0	0	3	0	0	0	0	0	0	2	1	0	0	0	1	0	0	0
ENSG00000287820.1	0	0	0	0	0	0	0	0	0	3	1	0	0	0	0	0	0	1	1	0	0	0	0	0	4	0	0	2	0	3	0	0	0	0	0	0	0	0	0	0	1	1	0	0	0	0	0	0	0
ENSG00000287819.1	0	1	0	0	0	0	0	0	0	0	0	0	0	0	0	0	1	0	0	0	0	0	1	0	0	0	0	0	3	0	0	0	0	0	0	0	0	0	0	0	0	0	0	0	0	0	0	0	0
ENSG00000287818.1	0	0	0	0	0	0	0	0	0	0	0	0	0	0	0	0	0	0	0	0	0	0	0	0	0	0	0	0	1	0	0	0	0	0	0	0	2	0	0	0	1	0	0	0	0	0	1	0	0
ENSG00000287817.1	6	50	45	60	68	46	60	8	14	27	7	6	20	11	4	37	34	33	51	15	19	21	26	10	16	17	18	16	7	7	81	31	68	80	57	66	36	45	27	28	92	63	25	18	32	46	48	19	101
ENSG00000287816.1	0	12	3	22	5	0	1	0	0	0	0	0	5	0	0	13	6	0	5	4	0	0	0	2	1	0	0	0	0	0	0	0	1	0	1	1	8	0	0	1	0	4	1	0	0	0	5	4	4
ENSG00000287815.1	4	1	4	5	7	0	1	1	2	2	2	1	0	0	0	1	4	1	2	0	0	0	3	0	8	0	0	0	2	1	0	0	1	4	0	1	0	0	0	10	0	3	2	0	0	2	1	0	2
ENSG00000287814.1	3	2	2	1	7	3	0	0	1	6	11	2	4	2	0	17	8	9	17	4	11	4	6	0	3	0	3	0	9	0	0	0	2	4	4	1	5	0	1	0	4	1	2	0	0	0	1	0	0
ENSG00000287813.1	0	0	0	0	0	0	0	0	0	0	3	0	0	0	0	0	0	0	0	0	0	0	0	0	5	0	0	0	0	0	1	0	0	0	0	0	0	0	0	0	0	0	0	0	0	0	0	0	0
ENSG00000287812.1	0	0	0	0	0	0	0	0	0	0	0	0	0	0	0	0	0	0	0	0	0	0	0	0	0	0	0	0	0	0	0	0	0	0	0	0	0	0	0	0	0	0	0	0	0	0	0	0	0
ENSG00000287811.1	49	175	81	76	62	44	41	28	35	21	51	37	66	14	9	44	124	28	40	33	43	24	20	96	55	21	53	18	26	10	19	9	36	30	23	14	101	39	21	40	264	99	23	28	61	22	38	36	79
ENSG00000287810.1	0	0	0	0	0	0	0	0	0	0	0	0	0	0	0	0	0	0	0	0	0	0	0	0	0	0	0	0	0	0	0	0	0	0	0	0	0	0	0	0	0	0	0	0	0	0	0	0	0
ENSG00000287809.1	0	5	0	0	1	0	1	0	0	0	0	2	2	0	0	0	0	0	2	0	0	0	0	0	0	0	0	6	0	0	0	0	2	5	0	0	3	1	1	1	1	0	0	0	0	0	0	0	0
ENSG00000287808.1	32	102	92	57	143	53	96	23	63	75	18	20	51	27	6	16	60	70	61	55	49	49	65	86	57	67	33	18	29	18	37	23	43	108	43	21	91	66	21	29	98	87	67	49	18	35	76	64	157
ENSG00000287807.1	0	0	0	0	4	3	0	0	0	1	0	0	0	0	0	1	0	1	0	0	1	0	3	0	0	0	0	0	0	0	0	0	0	0	0	2	0	0	0	6	0	0	0	1	3	4	1	0	0
ENSG00000287806.1	0	0	0	0	0	0	0	0	0	0	0	0	0	0	0	2	0	0	0	0	0	0	0	0	0	0	0	0	0	0	0	0	0	0	0	0	0	0	0	0	1	0	0	0	0	0	0	1	0
ENSG00000287805.1	0	1	0	0	2	3	3	0	0	0	0	0	1	0	1	1	5	1	13	0	0	0	0	9	6	0	0	0	0	0	1	0	25	0	8	0	0	2	3	0	4	2	1	0	0	1	3	0	0
ENSG00000287804.1	0	2	0	0	0	0	0	1	0	0	5	0	0	0	0	0	1	0	3	1	2	0	0	0	0	1	0	0	0	1	14	7	0	7	0	28	1	0	0	0	1	0	0	1	0	0	0	2	1
ENSG00000287803.1	0	0	0	0	0	0	0	0	0	0	0	0	0	0	0	0	0	0	0	0	0	0	0	0	0	0	0	0	0	0	0	0	0	0	0	0	0	0	0	0	0	0	0	0	0	0	0	0	0
ENSG00000287802.1	0	0	0	0	0	0	2	0	0	0	0	0	0	0	0	0	2	0	0	0	0	0	0	0	0	0	0	0	0	0	0	0	0	0	0	0	0	0	0	0	0	0	0	0	0	0	0	0	0
ENSG00000287801.1	0	0	0	0	0	0	0	0	0	0	0	0	2	0	0	0	0	0	0	0	0	0	0	0	0	0	0	0	0	0	0	0	0	0	0	0	1	0	0	0	0	0	0	0	0	0	0	2	0
ENSG00000287800.1	0	0	0	0	0	0	0	0	0	0	0	0	0	0	0	0	0	0	0	0	0	0	0	0	0	0	0	0	0	0	0	0	0	0	0	0	0	0	0	0	0	0	0	0	0	0	0	0	0
ENSG00000287799.1	0	0	0	0	0	0	0	0	0	0	0	0	0	0	0	0	0	0	0	0	0	0	0	0	0	0	0	0	0	0	0	0	0	0	0	0	0	0	0	0	0	0	0	0	0	0	0	0	0
ENSG00000287798.1	0	0	0	0	4	0	1	0	2	0	0	0	0	0	0	0	3	0	7	1	1	0	0	6	0	0	0	2	0	1	0	0	0	0	0	0	0	0	2	0	0	0	4	0	1	2	0	0	0
ENSG00000287797.1	3	0	0	0	0	1	0	0	0	0	0	0	0	0	0	1	0	0	0	0	0	0	0	0	0	0	0	1	2	0	0	0	0	0	0	0	0	0	0	0	0	0	0	0	0	0	0	0	0
ENSG00000287796.1	0	0	0	0	0	0	0	0	0	0	0	0	0	0	0	0	0	0	0	0	0	0	0	0	0	0	0	0	0	0	0	0	0	0	0	0	0	0	0	0	0	0	0	0	0	0	0	0	0
ENSG00000287795.1	0	0	0	0	0	0	0	0	0	0	0	0	0	0	0	0	0	0	0	0	0	0	0	0	0	0	0	0	0	0	0	0	0	0	0	0	0	0	0	0	0	0	0	0	0	0	0	0	0
ENSG00000287794.1	0	0	1	0	4	0	4	0	0	0	0	0	0	0	0	0	0	0	0	0	0	0	0	4	0	0	0	0	0	0	0	0	0	0	0	0	16	0	0	0	0	4	4	12	6	0	0	8	20
ENSG00000287793.1	0	0	0	0	0	0	0	0	0	0	0	0	0	0	0	0	0	0	0	0	0	0	0	0	0	0	0	0	0	0	0	0	0	0	0	0	0	0	0	0	0	0	0	0	0	0	0	0	0
ENSG00000287792.1	1	0	0	0	0	0	0	18	0	0	2	3	0	11	2	0	43	13	2	36	1	0	0	1	21	2	1	0	0	36	5	6	38	1	7	13	0	0	0	0	0	0	0	0	0	0	0	0	0
ENSG00000287791.1	0	0	0	0	0	0	0	0	0	0	0	0	0	0	0	0	0	0	0	0	0	0	0	0	0	0	0	0	0	0	0	0	0	0	0	0	0	0	0	0	0	0	0	0	0	0	0	0	0
ENSG00000287790.1	0	0	0	0	0	1	0	0	0	0	0	0	0	0	0	11	0	0	0	0	0	0	2	0	0	0	0	0	1	0	0	0	0	0	0	0	1	0	0	0	0	0	0	0	0	0	3	0	0
ENSG00000287789.1	0	4	0	1	0	0	0	0	0	1	0	1	0	0	0	0	5	0	0	0	0	0	0	3	1	8	0	0	6	1	2	3	52	2	4	1	2	0	1	0	0	0	0	0	5	0	0	0	0
ENSG00000287788.1	0	0	0	0	0	0	0	0	0	0	2	0	0	1	2	0	0	0	0	0	0	0	0	0	0	4	0	0	0	0	0	0	1	0	0	0	2	0	0	0	0	4	0	0	0	3	0	0	2
ENSG00000287787.1	1	5	9	3	4	1	7	24	81	63	80	99	51	25	18	11	69	22	77	75	46	122	100	90	66	22	12	10	71	76	76	45	57	68	53	73	8	7	10	1	6	7	5	7	4	0	3	9	32
ENSG00000287786.1	0	0	0	0	0	0	0	0	0	0	0	1	0	0	0	2	0	1	0	0	0	0	0	0	0	0	0	0	0	0	0	0	0	1	0	0	1	0	0	0	13	3	0	4	0	0	2	8	0
ENSG00000287785.1	0	0	0	0	0	0	0	0	0	0	0	0	0	0	0	0	0	1	3	0	0	0	0	0	0	0	0	0	0	0	0	0	0	0	0	0	0	0	0	0	0	0	0	0	0	0	0	0	0
ENSG00000287784.1	0	0	0	0	0	0	0	0	0	0	0	0	0	0	0	1	0	0	1	0	0	0	0	0	0	0	0	0	0	0	0	0	0	0	0	0	0	0	0	0	0	0	0	0	0	0	0	0	0
ENSG00000287783.1	1287	43	1332	5599	1232	857	496	6	2	5	15	0	1	1	2	3	192	39	2	30	5	3	2	4484	9498	3	35	3	31	350	10	6	4	2	1	10	4352	2	473	631	1462	299	413	334	415	1262	453	288	6275
ENSG00000287782.1	0	4	8	2	3	2	0	0	5	25	0	6	10	7	0	1	6	1	0	5	1	0	4	16	2	0	1	1	2	10	3	0	4	3	2	13	4	0	0	0	0	5	1	0	0	0	0	0	0
ENSG00000287781.1	0	0	0	0	0	0	2	0	0	0	0	0	0	0	0	0	1	0	2	0	0	0	0	0	0	0	0	58	0	0	7	4	4	28	1	2	0	3	0	0	0	0	0	0	0	0	0	0	1
ENSG00000287780.1	1	3	6	10	20	1	1	6	8	10	6	10	6	1	2	3	17	5	4	3	20	17	7	7	7	8	19	0	2	1	11	5	30	15	15	52	4	8	1	5	10	3	2	1	2	4	2	5	14
ENSG00000287779.1	11	5	22	1	7	6	16	54	141	92	39	59	133	28	72	9	28	178	144	32	131	107	56	117	83	77	84	16	17	36	125	57	120	208	38	127	5	9	8	1	22	9	3	21	2	0	3	60	14
ENSG00000287778.1	0	1	6	2	7	0	7	4	7	4	2	2	3	1	0	6	11	9	6	5	6	0	0	8	21	3	3	0	38	5	1	2	36	0	3	5	15	1	2	10	6	2	0	2	1	2	12	5	4
ENSG00000287777.1	0	0	0	0	0	0	0	0	0	0	0	0	0	0	0	0	0	0	0	0	0	0	0	0	0	0	0	0	0	0	0	0	0	0	0	0	0	0	0	0	0	0	0	0	0	0	0	0	0
ENSG00000287776.1	0	12	0	19	4	9	0	0	0	0	0	0	0	0	0	0	2	0	0	0	0	0	0	2	0	0	0	0	0	0	0	0	0	0	0	0	0	0	0	0	0	1	0	0	1	7	0	0	3
ENSG00000287775.1	0	0	0	0	0	0	0	0	0	0	0	0	0	0	0	0	0	0	0	0	1	0	0	0	0	0	0	0	0	0	0	0	0	0	0	0	0	3	0	0	0	0	0	0	0	0	0	0	2
ENSG00000287774.1	0	0	0	0	0	0	0	0	0	0	0	0	0	0	0	0	0	0	0	0	0	0	0	0	0	0	0	0	0	0	0	0	0	0	0	0	0	0	0	0	0	0	0	0	0	0	0	0	0
ENSG00000287773.1	8	6	2	7	4	0	1	2	0	0	0	0	2	4	0	1	9	3	0	5	0	1	1	5	13	0	0	0	0	1	0	0	0	8	1	2	8	0	0	5	7	9	3	0	3	2	7	0	18
ENSG00000287772.1	0	0	0	0	0	0	0	0	0	0	0	0	0	0	0	0	0	0	0	0	0	0	0	0	0	0	0	0	0	0	0	0	0	0	0	1	0	0	0	0	0	0	0	0	0	0	0	0	0
ENSG00000287771.1	0	0	0	0	0	0	0	0	0	0	0	0	0	0	0	0	0	0	0	0	0	0	0	0	0	0	0	4	0	0	0	0	0	0	0	0	0	0	0	0	0	0	0	0	0	0	0	0	0
ENSG00000287770.1	0	0	0	0	0	0	0	0	0	0	0	0	0	0	0	0	0	0	0	0	0	0	0	0	0	0	0	0	0	0	0	0	0	0	0	0	0	0	0	0	0	0	0	0	0	0	0	0	0
ENSG00000287769.1	223	824	748	714	439	505	443	35	117	107	44	90	151	45	36	196	547	77	240	210	120	71	43	438	190	156	167	56	45	114	403	316	506	456	233	426	739	450	170	340	1001	584	289	117	396	222	235	167	1185
ENSG00000287768.1	0	0	0	0	0	0	0	0	0	0	0	0	0	0	0	0	0	0	0	1	0	0	0	0	0	0	0	0	0	0	0	0	0	0	0	0	0	0	0	0	0	0	0	0	0	0	0	0	0
ENSG00000287767.1	0	0	0	0	0	0	0	0	0	0	0	0	0	0	0	0	0	0	0	0	0	0	0	0	0	0	0	0	0	0	0	0	0	0	0	0	0	0	0	0	0	0	0	0	0	0	0	0	0
ENSG00000287766.1	15	42	86	38	136	51	49	20	64	102	20	11	25	14	1	188	90	24	34	41	40	75	7	34	36	4	16	29	42	10	27	21	17	33	18	14	26	11	17	29	55	54	30	19	21	41	30	36	30
ENSG00000287765.1	0	3	7	1	1	0	0	0	2	3	0	0	0	0	0	0	1	0	5	0	0	0	0	0	0	1	2	0	0	0	1	0	4	5	1	4	6	0	0	0	1	0	0	0	1	0	4	0	8
ENSG00000287763.1	2	0	0	0	1	0	0	0	0	0	0	0	0	0	0	0	4	0	0	0	1	0	0	0	2	0	0	0	10	0	33	17	0	0	0	0	2	0	0	0	0	0	0	0	0	0	0	0	0
ENSG00000287762.1	0	2	0	1	1	0	0	0	1	0	0	0	1	1	0	0	0	0	1	0	0	0	0	0	0	0	2	8	0	0	2	0	0	4	0	0	2	0	0	0	0	0	0	0	2	1	2	0	6
ENSG00000287761.1	0	0	0	0	0	0	0	0	0	0	0	0	0	0	0	0	0	0	0	0	0	0	0	0	0	0	0	3	0	0	0	0	0	0	0	0	0	0	0	0	0	0	0	0	0	3	0	0	0
ENSG00000287760.1	27	58	31	69	56	35	40	20	35	24	21	23	54	7	1	41	80	40	11	30	63	19	81	53	52	16	30	0	27	30	119	62	177	111	62	70	55	60	25	23	116	107	29	16	27	24	37	48	104
ENSG00000287759.1	21	26	62	29	23	18	46	10	18	16	6	15	20	6	1	1	16	27	54	10	8	0	15	22	26	13	43	8	18	12	35	25	48	41	19	27	43	41	11	8	60	34	17	2	43	25	21	18	26
ENSG00000287758.1	0	0	0	0	0	0	0	0	0	0	0	0	0	0	0	0	0	0	0	0	0	0	0	0	0	0	0	0	0	0	0	0	0	0	0	0	0	0	0	0	0	0	0	0	0	0	0	0	0
ENSG00000287757.1	40	73	78	85	108	80	30	13	5	11	7	0	4	3	4	11	93	8	202	29	25	24	17	64	59	10	24	12	23	8	55	31	73	112	73	83	59	41	25	61	204	37	37	7	41	27	31	32	146
ENSG00000287756.1	0	0	1	0	0	0	0	0	0	0	0	0	0	0	0	0	0	0	0	0	0	0	0	0	0	0	0	0	0	0	0	0	0	0	0	0	0	0	0	0	0	0	0	0	0	0	0	0	0
ENSG00000287755.1	0	0	0	0	2	0	0	0	0	0	0	0	0	0	0	0	0	0	2	0	0	0	0	3	0	0	0	0	0	0	0	0	0	0	0	0	0	0	0	0	0	0	2	0	0	0	0	0	0
ENSG00000287754.1	0	0	0	0	0	0	0	0	0	0	0	0	0	0	0	0	1	0	0	0	0	0	0	0	1	0	0	0	0	0	0	0	0	0	0	0	2	0	0	0	0	0	0	0	0	0	0	0	0
ENSG00000287753.1	0	0	0	0	0	0	0	0	0	0	0	0	0	0	0	0	0	0	0	0	0	0	0	0	0	0	0	0	0	0	0	0	0	0	0	0	0	0	0	0	0	0	0	0	0	0	0	0	0
ENSG00000287752.1	0	0	0	0	0	0	0	0	0	0	0	0	0	0	0	0	0	0	0	0	0	0	0	1	0	0	0	0	0	0	0	0	0	0	0	0	0	0	0	0	0	0	0	0	0	0	0	0	0
ENSG00000287751.1	0	13	2	7	6	0	18	0	11	0	16	7	2	1	0	5	8	10	0	3	2	1	11	2	4	0	0	0	14	0	2	0	0	0	2	1	10	9	0	2	31	6	4	1	0	4	9	0	21
ENSG00000287750.1	5	46	28	14	22	5	10	2	8	6	2	6	16	1	3	6	13	4	14	5	0	1	1	13	4	10	3	0	5	2	17	3	26	11	3	10	23	8	8	3	11	20	13	8	0	11	13	0	67
ENSG00000287749.1	0	0	0	0	0	0	0	0	0	0	0	0	0	0	0	0	0	0	0	0	0	0	0	0	0	0	0	0	0	0	0	0	0	0	0	0	0	0	0	0	0	0	0	0	0	0	0	0	0
ENSG00000287748.1	0	0	0	0	0	0	0	0	0	0	0	0	0	0	0	0	0	0	0	0	0	0	0	0	0	0	0	0	0	0	0	0	0	2	0	0	0	0	0	0	0	0	0	0	0	0	0	0	0
ENSG00000287747.1	0	1	0	0	0	0	0	0	0	0	0	0	0	1	0	0	0	0	0	0	2	4	0	0	1	0	0	0	0	0	0	0	5	1	0	0	0	0	0	0	1	0	0	0	0	0	0	0	0
ENSG00000287746.1	0	0	4	0	1	0	0	0	0	0	0	0	0	0	0	0	0	0	0	0	0	0	0	0	0	0	0	0	0	0	0	0	1	0	1	0	0	0	0	0	9	0	0	0	0	0	0	0	0
ENSG00000287745.1	0	0	0	0	0	0	0	0	0	0	0	0	0	0	0	0	0	0	0	0	0	0	0	0	0	0	0	1	0	0	0	0	0	0	0	0	0	0	0	0	0	0	0	3	0	0	0	0	0
ENSG00000287744.1	1	0	0	0	0	4	3	0	0	0	0	0	0	0	0	0	0	0	0	0	0	0	0	0	7	0	0	0	0	0	0	0	0	0	0	1	2	0	0	0	0	0	0	0	0	1	0	0	1
ENSG00000287743.1	0	2	0	1	1	2	10	0	0	2	0	0	5	0	0	0	5	10	0	11	0	0	0	23	8	0	5	1	0	10	18	5	0	11	4	4	1	2	0	0	11	1	5	5	0	3	3	5	1
ENSG00000287742.1	1	0	6	2	3	0	1	1	1	1	1	0	0	0	0	0	3	2	0	0	0	0	0	1	1	0	5	0	0	0	0	1	3	4	0	3	1	0	0	0	6	0	0	1	1	5	2	1	0
ENSG00000287741.1	3	2	5	0	0	0	14	0	0	0	0	0	0	0	0	0	0	0	0	0	0	0	0	0	0	0	0	0	0	0	0	0	0	0	0	0	23	10	7	0	3	0	4	3	0	4	1	7	8
ENSG00000287740.1	0	0	0	0	0	0	0	0	0	0	0	0	0	0	0	0	0	0	0	0	0	0	0	0	0	0	0	0	0	0	0	0	0	0	0	0	0	0	0	0	0	2	0	0	0	0	0	0	3
ENSG00000287739.1	1	1	1	7	2	0	3	0	0	0	0	0	2	0	0	0	3	2	6	2	1	1	0	1	3	0	0	1	3	0	0	2	0	3	0	3	5	0	0	1	8	3	1	1	3	0	0	0	4
ENSG00000287738.1	2	46	17	8	49	8	4	0	1	0	0	1	0	0	0	7	8	1	6	4	0	0	0	3	2	1	0	0	1	0	2	0	0	0	1	2	21	10	0	6	17	9	14	14	13	21	7	7	24
ENSG00000287737.1	124	309	191	209	401	58	130	43	41	27	163	65	94	10	13	232	295	140	101	72	67	9	80	105	64	13	31	8	141	67	49	41	26	94	68	38	114	117	56	146	339	307	99	25	145	157	193	73	169
ENSG00000287736.1	0	0	0	0	0	0	0	0	0	0	0	0	0	0	0	0	0	0	0	0	0	0	0	0	0	0	0	0	0	0	0	0	0	0	0	0	0	0	0	0	0	0	0	0	0	0	0	0	1
ENSG00000287735.1	0	0	0	0	0	0	0	0	0	0	0	0	0	0	0	0	0	0	0	0	0	0	0	0	0	0	0	0	0	0	0	0	0	0	0	0	0	0	0	0	0	0	0	0	0	0	0	0	0
ENSG00000287734.1	0	0	0	0	0	0	0	0	0	0	0	0	0	0	0	0	0	0	0	0	0	0	0	0	0	0	0	0	0	0	0	0	0	0	0	0	0	0	0	0	0	0	0	0	0	0	0	0	0
ENSG00000287733.1	51	104	287	76	73	30	67	16	45	32	27	60	24	15	15	49	38	34	25	16	22	8	47	31	45	50	44	12	20	20	93	61	113	290	58	118	35	73	19	62	144	59	39	53	43	37	53	60	76
ENSG00000287732.1	0	0	0	0	0	0	0	0	0	0	0	0	0	0	0	0	0	0	0	0	0	0	0	0	0	0	0	0	0	0	0	0	0	0	0	0	0	0	0	0	0	0	0	0	0	2	0	0	1
ENSG00000287731.1	34	62	455	24	42	14	24	10	1	20	23	14	5	0	7	24	28	14	10	20	10	0	8	46	44	6	10	5	1	15	2	0	2	3	0	0	42	52	9	10	28	46	41	181	13	18	76	183	50
ENSG00000287730.1	0	0	0	1	0	0	0	0	0	0	0	0	0	0	0	4	4	1	1	9	0	0	0	0	0	0	0	0	0	0	0	0	1	0	0	0	16	0	0	1	0	0	0	0	0	0	0	11	15
ENSG00000287729.1	4	1	4	17	4	12	7	31	29	13	30	25	72	19	8	3	31	53	8	30	22	41	21	48	31	12	104	14	25	12	19	12	12	0	7	18	14	0	2	5	32	6	1	2	7	6	5	17	49
ENSG00000287728.2	2	0	15	0	0	0	0	0	0	0	1	0	0	1	0	0	0	4	0	0	0	0	0	0	1	0	0	0	0	0	0	0	1	0	2	0	2	0	0	0	0	0	0	1	0	3	0	0	0
ENSG00000287727.1	0	0	0	0	0	0	0	0	0	0	0	0	1	0	0	0	1	0	0	0	0	0	0	0	3	0	2	0	0	0	36	59	69	89	43	47	0	0	0	0	2	0	0	1	0	0	0	0	1
ENSG00000287726.1	28	35	45	51	88	3	44	14	39	21	39	24	63	39	1	32	27	5	0	71	83	6	41	154	152	27	62	0	47	33	60	3	106	171	44	10	107	4	7	36	83	27	55	16	28	46	19	56	70
ENSG00000287724.1	0	0	0	0	0	0	0	0	0	0	0	0	0	0	0	1	0	0	0	0	0	0	1	0	0	0	0	0	0	0	0	0	0	0	1	0	0	0	0	0	0	0	0	0	0	0	0	0	0
ENSG00000287723.1	69	4	40	62	76	53	273	2	1	2	1	0	4	0	0	2	2	3	0	2	0	0	0	3	9	0	3	0	0	2	1	1	0	0	1	1	25	71	10	8	1336	68	36	7	6	4	37	2	0
ENSG00000287722.1	0	0	0	0	0	0	0	0	0	0	0	0	8	0	0	1	1	1	0	0	0	0	0	3	2	0	3	0	0	1	2	0	3	5	0	1	0	0	0	0	0	0	0	0	0	0	0	2	1
ENSG00000287721.1	21	49	84	55	28	13	42	1	3	0	8	4	2	3	0	10	13	1	7	9	2	1	0	7	12	0	8	1	0	0	6	8	6	5	7	5	16	39	17	10	206	7	13	18	31	37	16	11	30
ENSG00000287720.1	21	320	79	92	266	102	32	79	4	8	38	31	64	15	31	168	461	74	1	75	20	4	3	239	148	7	89	157	50	58	99	49	85	392	60	119	38	36	16	66	27	12	38	28	30	111	84	64	43
ENSG00000287719.1	0	0	0	0	0	0	1	0	0	0	0	0	0	1	0	1	0	0	0	0	0	0	0	0	0	0	0	0	0	0	2	0	0	0	0	0	0	0	0	0	0	0	0	0	0	0	0	0	2
ENSG00000287718.1	0	0	0	0	0	0	0	0	0	0	0	0	0	0	0	0	0	0	0	1	0	0	0	0	0	0	0	0	0	0	0	0	0	0	0	0	0	0	0	0	0	0	0	0	0	0	0	0	0
ENSG00000287717.1	1	2	10	0	0	0	2	1	0	0	2	0	2	0	0	4	0	0	0	0	1	1	3	2	1	0	1	0	2	1	12	3	0	5	2	1	4	0	0	0	1	0	3	2	0	0	1	2	15
ENSG00000287715.1	0	1	1	0	0	0	0	0	0	0	0	0	0	0	0	0	0	0	0	0	0	0	0	0	0	0	0	0	0	0	0	0	0	0	0	0	0	0	0	0	0	0	0	0	0	0	0	0	0
ENSG00000287714.1	0	0	0	0	0	0	0	0	0	0	0	0	0	0	0	0	0	0	0	0	0	0	0	0	0	0	0	0	0	0	0	0	0	0	0	0	0	0	0	2	0	0	0	3	0	0	1	3	2
ENSG00000287713.1	0	7	0	1	12	1	1	6	2	7	2	10	3	1	2	3	9	7	0	6	6	9	0	2	17	5	4	0	13	2	1	2	2	1	0	0	4	0	5	0	1	0	6	1	2	0	2	0	0
ENSG00000287712.1	1	1	23	0	18	0	9	4	4	0	0	0	450	6	0	0	1	0	4	0	0	0	0	0	0	0	0	2	9	0	104	23	65	169	25	103	2	5	1	0	40	1	3	1	1	0	1	1	5
ENSG00000287710.1	44	52	107	33	115	44	42	3	12	10	5	4	5	10	9	65	45	23	19	6	15	25	17	31	26	9	2	12	14	9	39	21	57	49	27	30	68	36	24	18	96	75	33	10	38	18	81	14	160
ENSG00000287709.1	0	0	0	0	0	0	0	11	17	17	65	33	13	27	10	1	20	8	0	13	22	4	0	26	13	16	27	0	1	17	0	0	0	0	0	60	0	0	0	0	1	0	0	0	0	0	0	0	0
ENSG00000287708.1	4	7	5	8	29	32	13	1	11	8	36	8	10	19	10	12	18	5	0	10	2	1	3	27	22	5	12	0	0	1	0	0	8	4	0	9	28	2	14	6	7	4	22	0	14	5	9	5	32
ENSG00000287707.1	43	88	164	57	139	38	34	17	5	9	5	15	61	5	5	18	77	83	14	9	12	4	2	72	47	5	4	3	20	28	62	22	41	169	27	124	27	22	23	24	48	40	49	36	35	79	85	36	107
ENSG00000287706.1	0	4	1	0	20	0	0	0	0	1	0	0	8	1	0	0	0	0	0	2	10	2	0	1	0	6	0	0	0	0	0	0	0	0	0	0	27	0	0	1	8	0	0	0	0	1	0	11	16
ENSG00000287705.1	10	59	15	26	34	7	4	10	19	17	19	2	40	21	8	43	70	21	0	24	32	12	12	31	23	20	35	4	5	16	11	15	50	20	6	4	50	13	13	24	67	56	20	15	0	21	18	13	100
ENSG00000287704.1	0	2	0	0	8	0	2	0	1	0	0	0	0	0	0	0	0	0	0	1	0	0	0	4	0	0	0	0	0	0	0	0	0	0	0	0	1	0	0	0	1	0	0	0	0	1	3	0	8
ENSG00000287703.1	0	0	0	0	0	0	0	0	0	0	1	0	2	0	0	0	1	0	0	1	0	0	0	0	2	0	0	0	0	0	0	0	0	0	0	0	0	0	0	0	1	2	6	0	0	0	0	0	1
ENSG00000287702.1	0	0	0	0	0	0	0	0	0	0	2	0	0	0	0	0	0	0	0	0	0	0	0	0	0	0	0	2	0	0	0	0	0	0	0	0	0	0	0	0	0	0	0	0	0	0	0	0	0
ENSG00000287701.1	0	0	0	0	0	0	0	0	0	0	1	0	0	0	0	0	0	0	0	0	0	0	0	0	0	0	0	0	0	0	0	0	0	0	0	0	0	0	0	0	0	0	0	0	0	0	1	0	0
ENSG00000287700.1	0	0	0	0	0	0	0	0	0	0	0	0	0	0	0	0	0	0	0	0	0	0	0	0	0	0	0	0	0	0	0	0	0	0	0	0	0	0	0	0	0	0	0	0	0	0	0	0	3
ENSG00000287699.1	4	1	0	0	2	0	0	0	0	3	0	0	2	0	0	0	1	0	2	0	5	2	0	0	0	0	1	0	0	0	1	0	0	0	3	0	0	0	0	0	5	2	0	0	0	1	2	0	0
ENSG00000287698.1	0	0	8	0	1	1	12	0	0	0	0	0	2	0	0	0	2	0	0	0	0	0	0	0	0	1	0	0	4	0	1	3	1	3	0	3	4	0	0	0	1	0	0	0	0	0	2	1	13
ENSG00000287697.1	0	15	29	9	25	1	5	7	1	2	2	5	15	1	7	9	14	13	8	2	9	0	16	5	5	7	2	16	11	5	18	4	7	53	15	10	12	8	2	12	28	15	10	5	3	7	7	12	19
ENSG00000287696.1	0	0	0	0	0	0	0	0	0	0	0	0	0	0	0	0	0	0	0	0	0	0	0	0	0	0	0	0	0	0	0	0	0	0	0	0	0	0	0	0	0	0	0	0	0	0	0	0	0
ENSG00000287695.1	0	0	1	0	0	0	1	0	0	0	0	0	0	0	0	0	0	1	0	0	0	0	0	0	0	0	0	0	0	0	0	0	0	1	0	0	0	0	0	0	0	0	0	0	0	0	0	0	0
ENSG00000287693.1	0	2	5	2	0	0	0	0	0	0	0	0	0	0	0	0	0	0	1	0	0	0	0	4	0	0	0	0	0	0	0	0	7	0	0	0	3	6	0	0	33	2	0	10	0	0	4	6	10
ENSG00000287692.1	0	6	1	0	0	0	0	0	0	0	0	0	0	0	0	5	0	0	0	0	0	0	0	0	0	0	0	0	0	0	0	0	0	0	0	0	2	0	0	0	0	0	0	0	0	0	0	0	0
ENSG00000287691.1	0	0	0	0	1	0	0	0	0	0	0	0	0	0	0	0	0	0	0	0	0	0	0	0	0	0	0	0	0	0	0	0	0	0	0	0	0	0	0	0	0	0	0	0	0	1	0	0	0
ENSG00000287690.1	0	1	2	3	0	0	0	0	0	0	0	0	0	0	0	0	0	0	0	0	0	0	0	0	0	0	0	0	0	0	0	0	0	0	0	0	0	0	0	0	0	0	0	0	0	0	0	0	0
ENSG00000287689.1	0	0	0	0	0	0	0	0	0	0	0	0	0	0	0	0	0	0	0	0	0	0	0	0	0	0	0	0	0	0	0	0	0	0	0	0	2	0	0	0	0	0	0	0	0	0	0	0	1
ENSG00000287688.1	0	3	2	1	3	0	2	1	1	0	1	4	1	1	4	2	7	1	3	3	0	0	0	1	2	0	4	0	0	2	2	1	2	3	0	1	0	0	0	0	2	0	2	3	0	1	0	2	6
ENSG00000287687.2	0	1	7	0	2	1	7	9	1	0	0	0	1	0	2	2	0	14	0	0	0	0	0	0	9	2	14	4	0	2	38	5	14	36	23	49	0	2	0	0	53	0	0	0	0	0	1	1	12
ENSG00000287686.1	13	51	71	58	23	18	56	11	21	23	3	6	22	2	5	5	28	11	24	17	20	4	14	15	4	10	12	16	12	11	54	37	44	165	28	75	32	63	8	12	240	20	22	8	33	24	16	8	54
ENSG00000287685.1	0	1	0	6	3	8	0	0	0	0	0	0	0	0	0	4	4	0	0	0	1	0	0	1	0	0	0	2	0	0	0	0	0	0	0	0	0	0	0	0	3	0	0	0	0	0	0	0	0
ENSG00000287684.1	0	0	0	0	3	0	1	1	4	2	4	0	5	1	1	0	1	4	1	2	3	1	1	3	15	3	7	0	0	3	2	1	5	0	0	1	5	0	0	0	1	1	0	0	0	0	0	0	1
ENSG00000287683.1	1	0	0	0	1	0	0	3	0	0	11	7	12	2	4	24	5	0	1	7	0	0	0	6	2	2	12	20	0	5	32	3	181	94	74	103	1	0	0	0	0	0	0	0	0	0	2	0	8
ENSG00000287682.1	0	0	0	0	0	0	0	0	0	0	0	0	0	0	0	0	0	0	0	0	0	0	0	0	0	0	0	0	0	0	0	0	0	0	0	0	0	0	0	0	0	0	0	0	0	0	0	0	0
ENSG00000287680.1	0	0	0	3	0	1	0	0	0	0	2	0	0	0	0	3	0	0	0	2	0	0	0	0	0	0	0	0	0	0	0	0	0	0	0	15	3	0	0	0	0	0	0	2	0	2	2	0	4
ENSG00000287679.1	0	0	0	0	0	0	0	0	0	0	0	0	0	0	0	0	0	0	0	0	0	0	0	0	0	0	0	0	0	0	0	0	0	0	0	0	1	1	0	0	1	0	0	0	0	0	0	0	0
ENSG00000287678.1	0	0	0	0	0	0	0	0	0	0	0	0	0	0	1	0	3	0	0	0	0	0	0	0	4	0	1	0	2	0	0	0	0	0	0	0	0	0	0	0	0	0	0	0	0	0	0	0	0
ENSG00000287677.2	0	4	1	0	0	0	1	1	4	2	0	2	0	0	0	0	0	1	1	1	1	10	4	1	0	0	0	0	1	3	807	156	18	1303	153	142	2	5	0	1	5	0	0	0	0	0	0	5	4
ENSG00000287676.1	3	3	1	5	4	3	7	0	3	0	10	4	3	0	2	15	11	5	7	3	6	3	8	4	0	1	3	2	2	7	5	1	0	4	2	0	6	1	4	1	13	11	0	7	1	0	3	4	14
ENSG00000287675.1	2	7	9	2	21	1	8	0	0	0	0	0	0	0	0	1	0	0	0	0	0	0	0	0	0	0	0	0	0	0	0	1	3	3	3	0	3	16	2	4	16	8	4	6	0	3	0	4	21
ENSG00000287674.1	0	0	0	0	0	0	0	0	0	0	0	0	0	0	0	0	0	0	0	0	0	0	0	0	0	0	0	0	0	0	0	0	0	0	0	0	0	0	0	0	0	0	0	0	0	0	0	0	0
ENSG00000287673.1	0	0	0	0	0	0	0	0	0	1	0	0	0	0	0	0	0	0	0	1	0	0	0	0	2	0	0	0	0	0	0	0	0	0	7	4	0	0	0	0	0	0	0	0	0	0	0	0	0
ENSG00000287672.1	9	28	15	15	27	1	32	6	38	11	10	35	53	29	12	19	31	18	9	29	32	13	31	26	23	7	24	6	5	6	25	36	28	87	25	64	46	13	8	15	27	45	21	63	14	14	33	63	136
ENSG00000287671.1	0	0	0	1	1	0	1	0	25	30	57	5	3	2	1	0	3	0	0	7	0	0	4	1	2	7	5	15	22	0	1	1	15	14	6	3	25	0	0	0	0	0	0	9	0	3	0	5	23
ENSG00000287670.1	16	20	4	48	23	5	8	6	32	15	2	2	27	5	0	64	94	4	25	7	30	1	9	36	52	18	4	97	36	5	4	0	1	10	4	1	68	11	1	19	80	18	3	17	3	23	27	33	68
ENSG00000287669.1	0	0	0	0	0	0	0	0	0	0	0	0	0	0	0	0	0	0	0	0	0	0	0	0	0	0	0	0	0	0	0	0	0	0	0	0	0	0	0	0	0	0	0	0	0	0	0	0	0
ENSG00000287668.1	0	0	0	0	0	0	0	0	0	0	0	0	0	1	1	0	0	0	0	0	3	0	0	0	0	0	0	0	0	0	0	0	0	0	0	0	0	0	0	0	0	0	0	0	0	0	0	0	0
ENSG00000287667.1	0	0	0	0	0	0	0	0	1	0	0	0	0	0	0	0	0	0	14	0	0	0	0	1	3	0	0	0	0	0	0	0	0	0	0	0	0	0	0	0	0	0	0	0	0	0	0	0	0
ENSG00000287666.1	0	0	0	0	1	0	0	0	0	0	0	0	0	0	0	0	0	0	0	0	0	0	0	0	0	0	0	12	0	0	0	0	0	0	0	0	0	0	0	0	7	0	0	0	0	0	0	0	0
ENSG00000287665.1	0	6	13	10	10	1	8	1	2	2	1	1	1	0	1	13	0	8	11	9	5	6	8	0	3	0	2	3	0	3	10	4	7	20	3	6	7	29	4	2	15	2	8	6	3	4	3	8	18
ENSG00000287664.1	0	2	0	0	0	0	0	0	0	0	0	0	0	0	0	0	0	0	0	0	0	0	0	0	0	0	0	0	0	0	0	0	0	0	0	0	0	0	0	0	0	0	0	0	7	0	0	0	0
ENSG00000287663.1	0	0	0	0	1	0	0	0	0	1	0	0	0	0	0	0	0	0	2	0	0	0	0	0	0	0	0	0	0	0	0	0	1	0	0	2	0	1	0	0	2	0	0	0	0	0	0	1	0
ENSG00000287662.1	0	2	0	0	0	0	0	0	0	0	0	0	0	0	0	0	0	0	0	0	0	0	0	0	0	0	0	0	0	0	0	0	0	0	0	0	0	0	0	0	0	0	0	0	0	0	0	0	0
ENSG00000287661.1	5	0	0	1	0	0	0	0	0	0	0	0	0	0	0	0	0	3	0	0	0	0	0	0	5	0	1	0	0	1	0	0	1	1	0	0	0	0	0	0	1	0	0	0	0	0	1	0	0
ENSG00000287660.1	0	0	0	0	0	0	0	0	0	0	0	0	0	0	0	0	0	0	0	0	0	0	0	0	0	0	0	0	0	0	0	0	0	0	0	0	0	0	0	0	0	0	0	0	0	0	0	0	0
ENSG00000287659.1	0	0	0	0	0	0	0	0	0	0	0	0	0	0	0	0	0	0	3	0	0	0	0	0	0	0	0	0	0	0	0	0	0	0	0	0	0	0	0	0	0	0	0	0	0	0	0	0	0
ENSG00000287658.1	0	0	0	0	0	0	0	0	0	0	0	0	0	0	0	0	0	3	0	0	0	0	0	0	0	0	0	0	0	0	1	0	0	0	0	0	0	0	0	0	0	0	0	0	0	0	0	0	0
ENSG00000287657.1	0	2	5	4	3	12	0	2	0	5	9	0	1	2	1	3	8	3	8	1	12	12	10	3	4	0	2	0	6	4	4	8	7	13	0	4	6	0	0	0	0	2	1	1	0	1	0	7	0
ENSG00000287656.1	0	0	0	0	0	0	0	0	0	0	0	0	0	0	0	0	0	2	0	0	0	0	0	0	1	0	0	0	0	0	0	0	0	0	0	0	0	0	0	0	0	0	0	0	0	0	0	0	0
ENSG00000287655.1	7	7	104	4	0	1	11	6	10	8	5	0	3	1	3	0	3	10	8	0	5	1	10	1	10	0	2	0	6	1	4	1	0	1	0	0	42	81	0	0	30	38	2	16	7	1	10	25	36
ENSG00000287654.1	2	2	11	4	10	1	3	9	5	0	1	1	7	7	1	4	28	9	2	7	7	0	4	10	10	0	1	0	15	3	6	0	8	5	4	24	3	14	3	0	8	2	2	0	1	2	3	1	17
ENSG00000287653.1	0	0	0	1	0	0	0	0	0	0	0	3	0	0	0	0	0	0	0	0	0	0	0	0	0	0	0	0	0	0	0	0	0	0	0	0	0	0	0	0	0	0	0	0	0	0	0	0	0
ENSG00000287652.1	2	5	0	1	8	0	1	2	7	1	4	7	2	1	1	0	0	7	12	0	3	2	1	0	2	1	2	0	0	1	0	0	0	0	0	1	2	1	0	16	6	8	1	0	0	0	2	1	3
ENSG00000287651.1	0	2	0	0	0	3	0	1	2	2	0	0	0	0	0	0	0	1	0	5	1	0	0	1	2	0	0	0	0	0	0	0	0	0	0	0	4	0	0	0	0	0	3	0	0	0	0	0	0
ENSG00000287650.1	0	1	0	0	0	0	0	0	0	0	0	0	0	1	0	0	0	0	0	0	0	0	0	0	0	0	0	0	0	0	0	0	0	0	0	0	0	0	0	0	0	0	0	0	0	0	0	0	0
ENSG00000287649.1	0	13	50	0	2	8	5	0	3	2	1	1	0	0	0	0	0	0	0	0	8	4	1	0	0	0	6	7	0	0	0	0	0	2	0	7	4	1	0	1	3	0	0	0	0	0	25	3	9
ENSG00000287647.1	0	0	3	0	0	0	0	0	0	0	2	0	0	0	0	0	0	1	0	0	0	0	0	0	3	0	0	0	0	0	2	0	1	5	1	2	0	3	0	2	5	0	0	1	0	3	0	0	1
ENSG00000287646.1	17	37	109	30	19	15	16	0	4	3	1	1	3	1	0	4	23	0	3	5	7	1	11	5	1	0	6	3	2	1	24	13	49	73	19	26	30	22	7	11	73	14	28	17	27	36	30	35	64
ENSG00000287645.1	0	2	0	0	0	1	0	0	0	0	2	0	0	0	0	0	0	0	0	0	0	0	0	0	0	0	0	0	0	0	3	31	0	11	6	3	1	0	0	0	1	0	0	0	0	0	0	0	1
ENSG00000287644.1	1	0	0	0	0	0	0	0	0	0	0	0	1	0	0	2	0	0	1	0	1	3	0	0	0	0	0	0	0	0	0	0	0	0	0	0	0	0	0	0	4	0	0	0	0	0	0	0	0
ENSG00000287643.1	0	0	0	0	0	0	0	0	0	0	0	0	0	0	0	0	0	0	0	0	0	0	0	0	1	0	0	0	3	0	0	0	0	2	0	0	0	0	0	0	0	0	0	0	0	0	0	0	0
ENSG00000287642.1	41	52	629	15	47	9	96	1	0	2	4	0	0	1	1	34	19	2	0	8	3	0	0	1	8	0	25	9	31	3	3	3	99	6	18	15	110	224	22	32	53	56	257	54	2	63	43	148	262
ENSG00000287641.1	1	13	17	1	2	1	5	0	0	0	1	0	0	0	0	1	3	0	2	0	2	0	0	5	1	0	5	2	0	0	0	1	5	13	34	9	10	3	0	0	13	0	0	0	1	1	6	8	3
ENSG00000287640.1	0	0	0	0	0	0	0	0	0	0	0	0	0	0	0	0	0	0	0	0	0	0	0	0	0	0	0	0	0	0	0	0	0	0	0	0	0	0	0	0	0	0	0	0	0	0	0	0	0
ENSG00000287639.1	0	0	0	0	0	0	0	0	0	0	0	0	0	0	0	0	0	0	0	0	0	0	0	0	0	0	0	0	0	0	0	0	0	0	0	0	0	0	0	0	0	0	0	0	0	0	0	0	0
ENSG00000287637.1	0	0	1	0	0	1	1	0	4	0	1	0	0	2	0	2	0	3	2	1	1	0	3	1	0	1	0	3	0	0	4	0	6	0	3	0	1	0	0	0	0	0	0	0	1	0	0	0	8
ENSG00000287636.1	44	30	4057	15	16	10	179	7	0	0	0	0	3	0	0	101	86	2	0	10	0	0	0	7	30	1	11	3	3	6	0	1	3	0	0	0	385	318	21	13	661	5	49	241	21	33	31	228	351
ENSG00000287635.1	0	0	0	0	0	0	0	0	0	0	0	0	0	0	0	0	0	0	0	1	0	0	0	0	0	0	0	0	0	0	0	0	0	0	0	0	0	0	0	0	0	0	0	0	0	0	0	0	0
ENSG00000287634.1	0	0	1	0	0	0	0	0	0	0	2	0	0	0	0	0	0	3	0	0	0	0	0	0	10	1	0	0	0	0	0	0	0	0	0	0	0	0	0	0	0	0	0	0	0	0	0	0	0
ENSG00000287633.1	0	1	0	0	1	2	2	0	5	0	0	0	2	0	0	1	1	3	0	0	0	0	1	0	1	0	0	0	1	0	5	1	1	1	0	4	4	0	0	0	2	0	0	0	0	0	0	0	2
ENSG00000287632.1	0	0	0	0	3	0	0	0	0	1	0	0	0	0	0	0	1	0	0	0	0	0	0	0	1	0	0	1	0	0	0	0	0	0	0	0	1	0	0	0	0	2	0	0	0	0	0	0	0
ENSG00000287631.1	2	0	0	0	0	0	1	0	0	5	0	0	0	0	0	2	0	1	0	0	0	0	0	1	7	2	0	0	0	0	0	0	1	0	0	0	5	1	0	0	0	0	0	1	0	0	0	9	0
ENSG00000287630.1	39	1	0	1	1	0	0	0	0	2	0	0	0	0	0	0	0	1	17	0	0	0	0	0	0	0	0	0	0	0	0	0	0	0	0	0	0	0	0	0	13	0	0	0	0	0	0	0	0
ENSG00000287629.1	7	37	7	25	32	0	0	7	0	2	0	0	0	0	0	10	33	0	0	4	7	0	1	13	1	0	2	12	2	0	0	0	0	1	1	1	17	1	9	16	23	14	4	0	6	9	8	0	0
ENSG00000287628.1	0	0	0	0	0	0	0	0	0	0	0	0	0	0	0	0	0	0	0	0	0	0	0	0	0	0	0	0	0	0	0	0	0	0	0	0	0	0	0	0	0	0	0	0	0	0	0	0	0
ENSG00000287627.1	0	0	0	0	0	0	0	0	1	0	0	1	2	0	0	0	6	0	0	3	0	0	0	1	1	0	2	193	0	0	1	1	0	0	0	1	0	0	0	0	0	1	0	0	0	0	0	1	1
ENSG00000287626.1	0	0	0	1	5	0	0	0	0	0	0	0	4	2	0	0	3	2	3	1	0	0	4	15	0	0	1	5	0	7	0	0	1	0	0	0	2	0	0	0	15	4	0	0	0	0	0	0	1
ENSG00000287625.1	2	5	34	0	5	0	1	1	1	1	0	1	0	1	2	62	35	0	0	4	0	2	0	2	1	0	4	1	4	4	15	27	38	17	22	33	6	1	0	0	16	5	0	7	1	0	8	88	52
ENSG00000287624.1	0	0	1	0	1	0	1	0	0	0	0	0	1	0	0	0	1	0	0	0	2	6	0	1	0	0	0	0	0	0	0	0	0	3	0	2	0	0	0	0	1	0	0	0	0	0	0	0	0
ENSG00000287623.1	0	1	1	1	0	0	0	0	0	0	0	0	0	0	0	0	0	0	0	0	0	0	0	0	0	0	0	0	3	0	0	0	0	0	0	0	0	0	0	0	0	1	0	0	0	0	0	0	2
ENSG00000287622.1	0	0	0	0	0	0	0	0	0	0	0	0	0	0	0	0	0	0	0	0	0	0	0	0	0	0	0	0	0	0	0	0	0	0	0	0	0	0	0	0	0	0	0	0	0	0	0	0	0
ENSG00000287621.1	0	2	0	3	1	0	0	0	0	0	0	0	0	0	4	5	3	2	0	0	0	0	0	0	3	0	1	0	0	0	0	0	0	2	1	0	2	3	0	0	2	4	4	0	0	0	1	0	0
ENSG00000287620.1	30	56	218	29	19	29	23	31	82	47	50	29	55	56	21	31	64	96	82	43	57	35	82	36	71	89	62	5	12	16	110	46	77	215	53	77	28	26	14	15	57	24	30	24	16	31	37	50	92
ENSG00000287619.1	16	26	40	25	48	42	19	23	44	54	56	25	57	4	3	21	57	38	20	13	67	15	11	205	60	39	53	15	9	14	25	18	43	87	16	35	42	9	23	23	42	38	34	20	30	26	38	15	34
ENSG00000287618.1	0	0	0	0	0	0	0	0	0	0	0	0	0	0	0	1	2	0	0	0	0	0	0	0	0	0	4	0	0	0	0	0	0	0	0	1	0	0	0	0	0	0	0	0	0	0	0	0	0
ENSG00000287617.1	4	2	10	11	13	4	2	11	4	12	10	3	26	7	2	3	20	13	10	4	7	24	11	14	24	15	12	3	2	7	26	8	32	9	20	15	14	8	7	4	23	15	10	0	9	6	7	3	11
ENSG00000287616.1	0	5	2	0	24	1	0	1	1	0	0	0	0	0	0	2	7	7	5	2	0	0	0	2	0	3	1	0	0	0	16	0	0	5	0	1	3	4	0	0	16	0	0	4	2	0	0	2	1
ENSG00000287615.1	0	0	0	0	0	0	0	0	0	0	0	0	0	0	0	0	0	0	0	0	0	0	0	0	0	0	0	0	0	0	0	0	0	0	0	0	0	0	0	0	0	0	0	0	0	0	0	0	0
ENSG00000287614.1	0	0	0	0	0	0	0	0	2	0	0	0	0	0	1	0	1	2	0	0	0	0	0	0	4	3	0	0	0	0	0	0	0	0	0	0	0	0	0	0	0	0	0	0	0	0	0	0	0
ENSG00000287613.1	0	6	0	0	5	1	0	0	0	0	0	0	0	0	0	0	1	0	0	1	0	0	0	2	1	1	0	0	0	0	0	0	0	0	0	3	34	0	0	4	3	1	0	2	2	1	0	1	3
ENSG00000287612.1	0	0	0	0	0	0	0	0	0	0	0	0	0	0	0	0	0	0	0	0	0	0	0	0	0	0	0	0	0	0	0	0	0	0	0	0	0	0	0	0	0	0	0	0	0	0	0	0	0
ENSG00000287611.1	0	4	0	0	8	1	1	2	0	0	0	1	0	0	0	4	4	0	0	4	0	0	0	4	8	0	0	0	15	0	0	0	0	2	0	0	4	0	1	4	1	0	1	0	0	0	9	0	3
ENSG00000287610.1	4	1	11	4	6	0	1	0	0	0	0	0	1	0	0	4	0	0	0	0	0	0	0	0	3	0	0	0	4	0	1	0	3	0	0	0	13	7	3	0	6	2	6	27	0	0	2	1	16
ENSG00000287609.1	0	1	0	0	1	1	1	0	0	0	0	0	0	0	0	0	0	1	0	0	0	0	0	0	0	0	2	0	0	0	1	0	7	11	0	0	0	0	0	0	1	0	0	2	0	0	0	0	0
ENSG00000287608.1	0	0	0	0	0	0	0	0	0	0	0	0	0	0	0	0	0	0	0	0	0	0	0	0	0	2	0	0	0	0	0	0	0	0	1	0	0	0	0	0	0	0	0	0	0	0	0	0	0
ENSG00000287607.1	0	0	0	1	0	1	0	0	0	0	0	0	1	0	0	0	0	0	0	0	0	0	0	0	0	0	0	0	0	0	0	0	0	0	0	0	0	0	0	0	1	0	0	0	0	0	0	0	0
ENSG00000287605.1	0	0	0	0	0	0	0	0	0	0	0	0	0	0	0	0	0	0	0	0	0	0	0	0	0	0	0	0	0	0	0	0	0	0	0	0	0	0	0	0	0	0	0	0	0	0	0	0	0
ENSG00000287603.1	0	0	0	0	0	1	2	0	0	0	0	1	0	0	0	0	0	1	1	0	0	0	0	0	0	0	0	0	0	0	0	0	0	0	0	0	0	0	0	0	0	0	0	0	3	0	0	0	0
ENSG00000287602.1	0	1	0	0	0	0	0	0	0	0	0	0	0	1	0	0	1	0	356	0	0	0	0	0	0	0	0	0	0	0	0	0	0	0	0	0	0	0	0	0	0	0	0	0	0	0	0	0	0
ENSG00000287601.1	0	7	16	3	19	1	10	3	4	0	0	1	2	0	0	15	7	8	7	10	0	3	0	2	8	0	3	3	1	2	6	5	5	6	4	4	3	9	2	5	12	3	5	2	1	1	8	0	15
ENSG00000287600.1	15	0	1	0	0	0	0	0	0	0	0	1	0	0	0	0	0	0	0	0	0	0	0	0	0	0	0	0	0	0	0	0	0	0	0	0	1	0	0	0	0	0	0	0	0	0	0	0	0
ENSG00000287599.1	0	0	0	0	0	0	0	0	0	0	0	0	0	0	0	0	1	0	0	0	0	0	0	0	0	0	0	2	0	0	5	0	0	0	0	0	0	0	0	0	0	0	0	0	0	0	0	0	0
ENSG00000287598.1	0	0	0	2	0	0	0	0	0	0	0	0	0	0	0	0	0	0	0	0	0	0	0	0	0	0	0	0	0	0	0	0	0	0	0	0	0	0	0	0	0	0	0	0	0	0	0	0	0
ENSG00000287597.1	3	0	0	1	0	0	0	0	0	2	1	0	0	1	0	0	0	0	0	0	0	0	0	0	4	0	5	0	0	0	0	0	1	0	0	0	0	0	0	0	2	0	0	0	0	0	0	0	0
ENSG00000287596.1	0	0	0	0	0	0	0	0	0	0	0	0	0	0	0	0	0	0	0	0	0	0	0	0	0	0	0	0	0	0	0	0	0	0	0	0	0	0	0	0	0	0	0	0	0	0	0	0	0
ENSG00000287595.1	6	19	20	9	3	6	6	0	0	0	0	1	0	0	2	4	11	1	25	1	1	2	0	2	2	2	6	12	4	2	0	0	6	0	5	0	17	13	7	1	93	6	1	3	5	4	7	1	18
ENSG00000287594.1	1	16	18	1	3	3	0	6	9	1	0	6	8	3	2	0	6	3	1	23	5	4	2	10	0	18	3	1	0	3	0	3	0	2	5	0	38	36	0	3	52	13	15	1	0	1	10	13	55
ENSG00000287593.1	0	0	0	0	0	0	0	0	0	0	0	2	0	0	0	0	0	3	0	0	0	0	0	0	0	0	0	4	0	0	0	0	0	0	0	0	0	0	0	0	0	2	0	0	0	0	0	0	0
ENSG00000287592.1	0	0	0	0	0	1	1	0	0	0	0	0	0	0	0	0	0	0	0	0	0	0	0	0	0	0	0	23	2	0	0	0	0	0	49	0	0	0	0	0	0	0	0	0	0	0	0	0	0
ENSG00000287591.1	0	0	0	0	0	0	0	0	0	0	0	0	0	0	0	0	0	0	0	0	0	0	0	0	0	0	0	0	0	0	0	0	0	0	0	0	0	0	0	0	0	0	0	0	0	0	0	0	2
ENSG00000287590.1	0	1	0	0	0	0	0	0	0	0	0	0	0	0	0	0	0	0	0	0	0	0	0	0	0	0	0	0	0	0	0	0	0	0	0	0	0	0	0	0	0	0	0	0	0	0	0	0	0
ENSG00000287589.1	0	0	0	0	0	0	0	0	0	0	0	0	0	0	0	0	0	0	0	0	0	0	0	0	0	0	0	0	0	0	0	0	0	0	0	0	0	0	0	0	0	0	0	0	0	0	0	0	0
ENSG00000287588.1	0	0	17	7	1	2	0	0	2	0	0	0	0	0	0	0	0	0	0	1	0	0	0	0	5	0	0	0	0	0	0	0	0	4	0	0	2	3	2	0	1	5	1	1	3	0	3	0	1
ENSG00000287587.1	1	0	5	3	1	7	0	0	0	0	0	0	3	2	0	1	4	0	0	0	0	0	0	0	2	0	1	0	4	0	2	0	1	2	4	7	5	3	0	0	6	0	0	1	1	0	1	2	6
ENSG00000287586.1	0	0	1	3	0	0	1	0	0	0	0	0	0	0	0	0	3	0	0	0	0	0	0	0	0	0	0	1	0	0	0	1	0	0	0	0	0	0	0	0	6	0	0	0	0	1	0	0	0
ENSG00000287585.1	0	0	0	0	0	0	0	0	0	0	0	0	0	0	0	0	0	0	0	0	0	0	0	0	0	0	0	0	0	0	0	0	0	0	0	0	0	0	0	0	0	0	0	0	0	0	0	0	0
ENSG00000287584.1	4	13	51	14	17	11	22	10	11	0	14	14	14	4	2	4	24	7	36	2	7	0	5	19	2	2	8	3	7	4	10	14	12	55	10	8	14	21	3	13	29	13	12	3	4	16	8	2	14
ENSG00000287583.1	0	0	0	1	0	0	1	0	0	0	1	3	0	3	0	0	5	2	3	0	0	0	0	3	2	1	0	0	0	1	0	1	0	0	0	0	0	0	0	0	0	0	0	0	0	0	0	0	0
ENSG00000287582.1	0	0	0	0	0	0	0	0	0	0	0	0	0	0	0	0	0	0	0	0	0	0	0	0	0	0	0	0	0	0	0	0	0	0	0	0	0	0	0	0	2	0	0	0	0	0	0	0	0
ENSG00000287581.1	0	5	0	1	2	0	0	0	0	0	2	0	0	1	0	0	0	0	0	0	14	0	2	2	0	0	1	0	0	0	0	0	0	0	0	0	2	0	0	0	0	0	0	0	1	2	0	0	4
ENSG00000287580.1	0	0	0	0	0	0	0	0	0	0	0	0	0	0	0	0	0	0	0	0	0	0	0	0	0	0	0	0	0	0	0	0	0	0	0	0	0	0	0	0	0	0	0	0	0	0	0	0	0
ENSG00000287579.1	3	3	14	7	8	3	8	14	18	13	26	9	440	19	4	48	29	27	0	22	2	2	2	71	62	3	18	0	7	14	6	3	1	2	2	5	11	16	3	1	20	1	6	0	5	2	1	0	3
ENSG00000287578.1	38	15	1	3	37	10	7	84	106	56	111	64	275	84	7	30	64	86	1	67	164	28	113	243	303	65	179	0	36	13	36	51	330	197	45	139	15	0	5	8	11	37	4	5	0	0	27	29	62
ENSG00000287577.1	0	0	3	1	0	0	1	2	0	0	3	0	0	0	0	1	3	0	0	0	0	0	0	2	1	0	0	0	0	0	0	0	0	7	0	0	2	0	0	0	4	0	0	0	0	5	3	0	0
ENSG00000287576.1	13	68	70	54	26	9	23	10	4	16	4	4	10	3	5	15	39	10	43	11	15	3	21	22	11	16	24	15	8	4	54	49	29	126	56	74	52	34	8	12	73	24	34	19	9	29	24	47	55
ENSG00000287575.1	0	2	1	0	7	0	0	2	0	7	3	0	0	0	0	2	5	0	0	1	4	0	0	0	2	0	0	4	0	0	0	0	1	4	1	0	2	0	1	0	0	0	0	0	0	1	0	0	4
ENSG00000287574.1	53	92	150	60	79	40	51	17	10	10	12	8	7	3	2	24	71	31	26	33	56	5	13	26	45	15	29	22	15	15	28	18	45	85	33	33	52	48	26	40	83	56	91	30	25	33	101	32	167
ENSG00000287571.1	0	0	0	0	0	0	0	0	0	0	0	0	0	0	0	0	0	0	0	0	0	0	0	0	0	0	0	0	0	0	0	0	0	0	0	0	0	0	0	0	0	0	0	0	0	0	0	0	0
ENSG00000287570.1	0	0	0	0	0	0	0	0	0	0	0	0	0	0	0	0	0	0	0	0	0	0	0	0	0	0	0	5	0	0	0	0	0	0	0	0	0	0	0	0	0	0	0	0	0	0	0	0	0
ENSG00000287569.1	1	6	25	12	27	24	18	9	20	6	12	1	9	4	8	59	11	20	4	18	2	1	1	0	0	9	20	12	28	8	54	19	28	122	11	23	12	23	5	5	29	15	18	11	17	9	15	18	48
ENSG00000287568.1	1	0	0	0	1	2	0	0	0	0	0	0	0	0	0	0	0	0	0	0	0	0	0	4	0	0	0	3	0	0	0	2	0	0	0	0	0	0	0	1	0	3	2	3	0	0	0	2	0
ENSG00000287567.1	0	0	0	0	0	0	0	0	0	0	0	0	0	0	0	0	0	0	0	0	0	0	0	3	2	0	1	0	0	0	1	0	1	3	0	0	0	0	0	0	0	0	0	0	0	0	0	0	0
ENSG00000287566.1	5	148	0	3	297	1	3	0	29	144	7	0	0	0	0	0	0	1	8	18	8	0	1	0	10	6	7	2	3	0	0	0	0	2	3	12	28	1	0	35	2	7	5	4	0	52	6	34	57
ENSG00000287565.1	0	1	0	0	0	0	0	0	0	0	0	0	0	0	0	0	0	0	0	0	0	0	0	0	0	0	0	0	0	0	0	0	0	0	0	0	0	0	0	0	0	0	1	0	0	0	0	1	0
ENSG00000287564.1	52	4	13	3	28	4	30	12	32	59	15	10	8	6	4	14	15	20	7	10	77	19	8	16	15	21	55	6	0	7	6	14	2	6	2	26	10	66	24	2	29	41	25	27	0	27	31	79	5
ENSG00000287563.1	0	7	52	6	5	6	9	0	3	1	5	0	3	1	4	2	10	44	0	4	0	0	0	8	4	8	4	0	0	0	6	2	26	48	11	21	24	17	0	0	7	2	1	7	1	0	6	3	39
ENSG00000287562.1	105	609	364	310	476	113	329	134	193	137	130	73	321	43	43	480	453	550	332	232	145	123	137	497	462	105	162	46	155	156	66	48	129	155	50	82	329	167	62	173	381	372	254	183	159	243	356	341	604
ENSG00000287561.1	0	6	9	9	1	1	0	1	7	4	6	7	12	2	0	0	1	6	3	7	11	5	13	5	2	30	7	0	4	4	1	1	3	2	2	0	0	0	0	0	5	1	4	0	2	0	0	4	6
ENSG00000287560.1	0	6	0	9	41	13	5	0	0	0	0	0	5	0	0	11	3	0	0	2	0	0	0	0	0	0	0	8	0	0	0	0	13	0	0	20	51	3	0	40	9	7	15	9	3	0	5	33	25
ENSG00000287559.1	14	17	10	4	36	9	2	0	0	0	0	0	0	0	3	1	0	0	0	0	0	0	0	0	0	0	0	1	7	0	0	2	0	0	0	0	44	5	20	20	33	17	14	0	20	24	13	13	19
ENSG00000287558.1	0	3	0	27	5	0	1	16	14	5	5	4	7	1	1	8	35	5	0	3	12	2	14	16	23	12	24	0	7	13	30	32	24	364	172	78	8	0	0	2	0	20	0	0	0	0	1	2	3
ENSG00000287557.1	0	0	0	0	0	0	0	0	0	0	0	0	0	0	0	0	0	0	0	0	0	0	0	0	0	0	0	0	0	0	0	0	0	0	0	0	0	0	0	0	0	0	0	0	0	0	0	0	0
ENSG00000287556.1	0	0	0	0	0	0	0	0	0	0	0	0	0	0	0	0	0	0	0	0	0	0	0	0	0	0	0	0	0	0	0	0	0	0	0	0	0	0	0	0	0	0	0	0	0	0	0	0	2
ENSG00000287555.1	0	0	0	0	0	0	0	0	0	0	10	1	0	0	0	2	0	0	0	0	0	0	0	0	0	0	0	0	0	0	0	0	0	4	0	0	0	0	0	0	0	0	0	0	0	0	0	1	0
ENSG00000287554.1	0	0	0	0	1	0	0	6	0	0	0	2	0	0	1	1	3	0	0	0	1	0	0	1	2	0	0	0	0	0	9	0	28	0	0	21	0	0	0	0	0	0	0	0	0	0	0	0	0
ENSG00000287553.1	5	46	103	14	16	5	3	5	17	17	5	0	12	5	1	20	28	4	15	6	32	17	40	15	13	11	8	5	3	12	34	18	65	77	18	27	11	19	2	4	48	9	16	4	11	13	17	21	19
ENSG00000287552.1	0	1	0	0	0	0	2	0	0	0	0	0	0	0	0	0	0	0	0	2	0	0	0	0	0	0	0	1	0	0	1	0	0	0	0	0	0	0	0	0	0	0	0	0	1	0	0	0	2
ENSG00000287551.1	0	0	0	1	0	0	0	0	0	0	0	0	0	0	0	0	0	0	0	0	0	0	0	0	0	0	0	0	0	0	0	0	0	0	0	0	0	0	0	0	0	0	0	0	0	0	0	0	0
ENSG00000287550.1	0	20	0	5	3	0	8	76	0	0	0	10	6	0	77	3	37	19	0	7	0	1	3	9	20	284	62	18	9	56	0	1	11	0	12	67	72	7	11	6	23	4	0	8	3	6	1	25	43
ENSG00000287549.1	3	0	1	0	0	0	1	0	0	0	0	0	0	1	0	0	0	0	0	0	0	0	0	1	0	0	0	3	0	0	3	0	0	0	0	1	3	2	0	0	13	0	1	0	2	0	0	0	0
ENSG00000287548.1	4	2	4	11	3	5	5	0	8	1	4	2	5	1	0	3	2	2	0	5	8	1	4	4	0	8	7	5	0	3	11	5	1	26	12	9	10	1	5	1	16	10	1	0	0	1	5	0	11
ENSG00000287547.1	0	0	3	0	0	2	1	0	0	0	0	0	0	0	0	0	0	0	1	0	0	0	0	0	4	0	0	3	0	1	2	0	2	0	3	4	0	0	0	1	5	0	0	0	0	0	3	0	1
ENSG00000287546.1	0	0	0	0	1	0	0	0	0	0	0	0	0	0	0	0	0	0	3	0	0	0	0	0	0	0	0	0	0	0	0	0	0	0	0	0	0	0	0	0	0	0	0	0	0	0	0	0	0
ENSG00000287545.1	0	1	0	0	3	0	0	0	0	0	0	0	0	0	0	2	0	0	0	2	0	0	0	0	0	0	0	0	0	0	0	0	0	1	0	0	0	0	0	0	1	1	0	0	0	0	0	0	0
ENSG00000287544.1	0	2	0	1	0	0	0	0	0	0	0	0	0	0	0	3	0	0	0	0	0	0	0	0	0	0	0	0	0	0	0	0	0	0	0	2	0	1	0	0	0	0	0	2	0	0	0	4	0
ENSG00000287543.1	0	0	0	0	0	0	0	0	0	0	0	0	0	0	0	0	1	2	0	0	0	0	1	1	0	0	0	0	0	0	0	0	0	0	0	0	0	1	0	0	0	0	0	0	0	0	0	0	1
ENSG00000287541.1	2	8	4	4	2	1	3	0	0	0	0	1	0	0	0	3	0	0	0	0	0	0	0	0	6	0	0	0	0	0	1	0	2	0	0	0	8	3	1	0	1	0	1	3	2	2	1	3	4
ENSG00000287540.1	0	0	0	0	0	0	0	0	0	0	0	0	0	0	0	0	0	0	0	0	0	0	0	0	0	0	0	0	0	0	0	0	0	0	0	0	0	0	0	0	0	0	0	0	0	0	0	0	0
ENSG00000287539.1	60	127	246	141	269	118	97	18	32	73	11	19	40	16	15	10	48	101	151	36	59	24	42	77	66	82	50	2	21	13	62	39	83	97	135	75	138	85	36	68	103	169	112	54	75	88	89	37	189
ENSG00000287538.1	0	0	0	0	1	0	0	0	0	0	0	0	0	0	0	1	0	0	0	0	0	0	0	0	0	0	0	0	0	0	0	0	0	0	0	6	0	0	0	0	0	3	0	0	0	0	3	0	1
ENSG00000287537.1	0	0	0	0	0	0	0	0	0	0	0	0	0	0	0	0	0	0	9	0	0	0	0	0	0	0	0	0	0	0	0	0	0	1	0	0	0	0	0	2	0	0	0	0	0	0	0	0	0
ENSG00000287536.1	0	0	0	0	0	0	0	0	0	0	0	0	0	0	0	0	0	0	0	0	0	0	0	0	0	0	0	0	0	0	0	0	0	0	0	0	0	0	0	0	0	0	0	0	0	0	0	0	1
ENSG00000287535.1	3	10	6	0	7	1	1	1	4	2	4	4	4	6	5	19	6	8	32	0	1	1	0	13	7	10	2	3	0	0	0	1	0	0	2	0	0	2	1	3	0	0	1	0	0	0	3	0	1
ENSG00000287534.1	0	1	0	1	0	1	0	0	0	0	0	0	0	1	0	0	1	0	0	0	0	0	0	0	0	0	0	0	0	0	1	2	1	4	0	3	0	0	0	0	6	0	0	0	0	0	2	2	0
ENSG00000287533.1	0	0	0	0	0	0	0	0	0	0	0	0	0	0	0	0	0	0	0	0	0	0	0	0	0	0	0	0	0	0	0	0	0	1	0	0	0	0	0	0	0	0	0	0	2	0	0	0	0
ENSG00000287532.1	0	0	0	0	0	0	0	0	0	0	0	0	0	0	0	0	0	0	0	0	0	0	0	0	0	0	0	0	0	0	0	0	0	0	0	0	0	0	0	0	0	0	0	0	0	0	0	0	0
ENSG00000287531.1	0	0	0	0	0	4	0	3	16	2	0	2	25	1	7	0	1	17	0	34	0	0	0	65	49	1	10	7	12	4	0	0	18	0	0	0	2	0	0	4	0	0	0	0	0	0	1	0	1
ENSG00000287530.1	0	0	2	0	0	0	0	0	0	0	0	0	0	0	0	0	0	2	1	1	0	0	2	0	0	0	0	1	0	0	0	0	2	0	0	1	2	2	0	0	5	0	0	3	0	0	0	2	1
ENSG00000287529.1	0	0	2	0	0	0	0	0	0	0	0	0	0	0	0	2	0	0	2	0	0	0	0	0	0	0	0	0	0	0	0	7	0	0	0	4	0	9	0	0	13	0	0	1	0	1	0	17	2
ENSG00000287528.1	2	3	1	4	3	0	0	3	0	2	1	3	33	2	1	7	6	3	11	4	0	0	0	14	5	4	0	1	0	5	6	0	3	1	2	5	0	0	0	0	1	4	1	0	0	0	0	1	0
ENSG00000287527.1	0	2	9	12	19	2	2	6	3	1	2	1	5	5	0	2	7	14	10	0	11	7	1	2	7	6	0	0	1	2	3	0	9	3	3	0	9	1	0	3	20	3	2	6	3	3	7	8	27
ENSG00000287526.1	0	0	1	0	0	0	0	0	0	0	1	0	0	0	0	0	0	0	0	2	2	0	0	0	0	0	0	0	0	0	0	0	0	0	0	0	0	0	0	3	5	0	0	0	0	0	4	0	0
ENSG00000287525.1	0	0	0	0	0	0	0	0	0	0	0	0	0	0	0	0	0	0	0	0	0	0	0	0	0	0	0	0	0	0	0	0	0	0	0	0	0	0	0	0	0	0	0	0	0	0	0	0	0
ENSG00000287524.1	0	0	0	0	0	0	0	0	0	0	0	0	0	0	0	0	0	0	0	0	0	0	0	0	0	0	0	0	0	0	0	0	0	0	0	0	0	0	0	0	0	0	0	0	0	0	0	0	0
ENSG00000287523.1	0	0	1	0	0	0	1	0	0	0	0	0	0	0	0	0	0	0	0	0	0	0	0	0	0	0	0	0	0	0	0	0	0	0	0	0	1	0	0	0	0	4	0	0	0	0	0	0	3
ENSG00000287522.1	1	0	1	0	3	0	1	0	0	0	0	0	0	0	0	0	0	0	0	0	0	0	1	0	0	0	0	0	0	0	0	0	0	0	1	0	0	1	0	4	0	0	0	0	0	0	4	2	0
ENSG00000287521.1	0	0	0	0	0	0	0	0	0	0	0	0	0	0	0	0	0	0	0	0	0	0	0	0	0	0	0	0	0	0	0	0	0	0	0	0	0	0	0	0	0	0	0	0	0	0	0	0	0
ENSG00000287520.1	0	19	3	0	0	0	0	10	63	90	20	0	16	12	0	3	139	0	0	1	0	0	0	10	6	2	4	0	11	7	0	0	0	0	0	0	8	0	0	0	7	0	0	0	0	0	37	3	7
ENSG00000287519.1	0	0	10	0	0	0	1	0	0	0	0	0	0	1	0	0	1	0	0	1	0	0	0	1	0	0	0	0	0	0	0	0	0	0	0	0	0	0	0	0	0	0	0	0	0	0	0	1	0
ENSG00000287518.1	0	0	0	0	0	0	0	0	0	0	0	0	0	0	0	0	0	0	0	0	0	0	0	0	0	0	0	0	0	0	0	0	0	0	0	0	0	0	0	0	0	0	0	0	0	0	0	0	0
ENSG00000287517.1	0	0	0	0	0	0	0	0	0	0	0	0	0	0	0	0	0	0	0	0	0	0	0	0	0	0	0	0	0	0	0	0	0	0	0	0	0	0	0	0	0	0	0	0	0	0	0	0	0
ENSG00000287516.1	103	342	188	166	366	59	187	19	20	24	24	7	5	0	8	189	28	76	2	36	7	4	26	56	95	80	31	2	66	10	45	24	156	54	43	18	369	210	86	156	309	116	85	87	48	185	194	414	592
ENSG00000287515.1	0	0	0	0	0	0	0	0	7	0	0	0	0	0	0	10	0	0	0	0	0	0	10	0	39	2	0	0	2	0	0	0	0	1	7	3	0	0	0	0	0	0	0	0	0	0	0	0	0
ENSG00000287514.2	0	12	5	1	7	0	0	3	6	2	10	2	5	0	3	7	5	13	0	1	4	1	16	2	3	1	5	0	6	0	0	3	13	0	2	0	3	0	1	2	4	4	1	3	0	0	11	42	3
ENSG00000287513.1	5	14	15	18	17	9	3	8	10	9	4	4	12	4	3	11	7	24	22	2	2	11	9	22	25	6	8	6	4	7	16	7	24	36	12	27	13	12	5	9	10	28	4	14	7	9	12	27	32
ENSG00000287512.1	0	2	4	1	3	3	4	0	1	7	0	1	0	0	3	0	0	0	0	0	1	3	9	4	2	2	0	0	0	0	3	0	0	8	0	1	0	4	1	0	3	0	0	0	1	1	8	0	1
ENSG00000287511.1	0	0	0	0	0	0	0	0	0	0	0	0	0	0	0	0	0	0	0	0	0	0	0	0	2	0	0	0	0	0	0	0	0	0	0	0	0	0	0	0	0	0	0	0	0	0	0	0	0
ENSG00000287510.1	0	4	3	1	16	1	0	0	0	2	0	0	2	0	0	1	1	0	5	1	1	12	0	5	0	0	3	1	0	1	3	1	0	1	3	2	3	0	0	0	2	0	0	3	1	3	5	0	6
ENSG00000287509.1	1	2	11	0	6	0	2	0	1	0	0	0	0	0	0	3	2	0	0	0	0	0	0	1	0	0	0	0	0	0	0	0	3	11	1	1	5	1	3	0	2	2	0	0	2	0	0	2	4
ENSG00000287508.1	0	3	8	3	5	7	3	1	0	0	0	0	6	1	0	0	2	1	4	1	4	0	2	8	10	0	0	0	0	1	0	2	3	6	2	4	3	2	3	3	3	3	5	4	0	0	6	3	7
ENSG00000287507.1	0	3	5	0	10	0	3	0	0	0	0	0	0	0	0	0	2	0	3	0	0	0	0	0	0	0	0	0	4	0	0	0	0	0	0	0	0	4	0	0	2	0	0	0	0	1	6	0	3
ENSG00000287506.1	3	7	17	4	8	12	0	1	6	1	0	0	4	0	0	0	4	4	3	2	2	4	0	3	2	0	5	0	0	0	7	6	47	24	11	21	29	7	2	13	18	7	9	9	2	16	4	16	57
ENSG00000287505.1	0	0	0	0	2	0	0	0	0	0	0	0	1	0	0	0	0	5	0	0	0	0	0	0	0	0	0	0	0	0	0	0	0	0	0	0	3	0	0	0	0	0	0	0	0	0	0	3	0
ENSG00000287504.1	0	2	1	0	0	0	0	0	0	0	0	0	0	0	0	0	0	0	0	0	0	0	0	0	0	0	0	0	5	0	0	0	3	9	0	1	0	0	0	0	0	0	0	0	0	0	0	0	0
ENSG00000287503.1	0	0	0	0	0	0	0	0	0	0	0	0	0	0	0	0	0	0	0	0	0	0	0	0	0	0	0	0	0	0	0	0	0	0	0	0	0	0	0	0	0	0	0	0	0	0	0	0	0
ENSG00000287502.1	4	11	12	5	3	5	4	0	0	0	0	2	5	1	0	3	3	1	0	3	7	0	1	4	3	2	5	0	2	6	4	1	1	5	0	0	1	5	2	4	13	8	2	2	1	9	8	0	3
ENSG00000287501.1	0	0	0	0	1	0	0	0	0	0	0	0	0	0	0	0	0	0	0	0	0	0	1	0	0	0	0	0	0	0	0	0	0	0	0	0	0	0	0	0	0	0	0	0	0	0	0	0	0
ENSG00000287500.1	0	4	14	3	8	2	4	0	0	3	0	0	0	0	0	0	3	0	1	0	2	0	5	0	3	4	0	3	0	1	0	0	0	1	0	0	0	0	0	5	5	2	3	0	2	0	1	3	4
ENSG00000287499.1	1	2	1	0	0	0	2	0	0	0	0	0	0	0	0	0	2	0	3	0	0	0	0	2	0	0	0	0	0	0	0	0	0	0	0	0	0	0	0	0	0	0	0	2	0	0	0	1	0
ENSG00000287498.1	0	0	0	1	2	0	0	0	0	0	0	0	2	2	0	1	0	0	0	0	1	0	0	0	0	0	5	0	0	0	0	0	0	0	0	0	0	1	0	0	0	0	1	0	0	0	0	1	1
ENSG00000287497.1	7	14	0	1	23	1	10	0	0	0	0	0	1	0	0	0	0	1	0	0	0	0	0	0	1	0	0	0	0	0	0	0	0	0	0	0	2	1	3	4	5	0	0	0	0	2	8	2	1
ENSG00000287496.1	0	0	0	0	1	0	0	0	0	0	0	0	0	0	0	0	0	0	0	0	0	0	0	0	0	0	0	0	0	0	0	0	0	0	0	0	0	0	0	0	0	0	0	0	0	0	0	0	0
ENSG00000287495.1	0	0	1	0	0	0	0	0	0	0	0	0	0	0	0	5	0	0	0	0	0	0	0	0	0	0	0	0	0	0	0	0	0	0	0	0	0	0	0	0	0	0	0	0	0	0	0	0	0
ENSG00000287494.1	0	0	1	0	0	0	0	1	0	0	0	0	0	0	0	0	1	1	0	0	0	0	0	0	2	0	0	0	0	0	0	0	1	0	0	6	0	0	0	0	0	0	0	0	0	0	0	2	0
ENSG00000287493.1	1	0	2	2	6	0	1	1	0	0	0	1	2	0	0	0	1	0	0	1	0	0	0	0	0	0	0	1	0	0	0	0	2	2	1	0	1	0	2	1	5	1	0	0	0	0	0	0	1
ENSG00000287492.1	0	0	0	0	0	0	0	0	0	0	0	0	0	0	0	0	1	0	0	0	0	0	0	0	0	0	0	0	0	0	0	0	0	0	0	0	1	0	0	0	7	0	0	0	2	0	2	0	0
ENSG00000287489.1	0	0	0	0	0	0	0	0	0	0	0	0	0	0	0	0	0	0	0	0	0	0	0	0	0	0	0	0	0	0	0	0	0	0	0	0	0	0	0	0	0	0	0	0	0	0	0	0	0
ENSG00000287488.1	1	0	4	0	0	0	0	2	0	0	2	0	0	0	0	0	7	0	0	0	0	0	1	3	26	0	1	0	0	0	0	0	0	0	0	0	0	0	0	0	0	0	0	0	0	0	1	5	0
ENSG00000287486.1	1	4	67	3	0	2	7	0	0	0	0	0	0	0	0	0	0	0	0	0	1	0	0	0	0	0	0	0	0	0	52	0	0	0	3	2	0	8	0	0	29	0	0	0	0	0	0	3	6
ENSG00000287485.1	0	3	0	0	1	0	0	0	0	0	0	0	0	0	0	0	0	0	0	0	0	0	0	0	0	0	0	0	0	0	0	0	0	0	0	0	2	0	0	0	1	0	0	0	0	0	1	0	0
ENSG00000287484.1	0	0	0	0	0	0	0	0	0	0	0	0	0	0	0	0	0	0	0	0	0	0	0	0	0	0	0	0	0	0	0	0	0	0	0	0	0	0	0	0	0	0	0	0	0	0	0	1	0
ENSG00000287483.1	0	0	0	0	3	0	5	3	0	0	0	0	0	0	1	0	1	1	0	0	0	0	0	0	0	0	6	0	18	0	0	0	0	0	0	0	4	0	0	0	0	0	0	5	0	0	8	5	0
ENSG00000287482.1	0	0	0	0	0	0	0	0	0	0	0	0	0	0	0	0	0	0	0	0	0	0	0	0	0	0	0	0	0	0	0	0	0	0	0	0	0	0	0	0	0	0	0	0	0	0	0	0	0
ENSG00000287481.1	0	0	0	0	0	0	0	0	0	0	0	0	0	0	0	0	0	0	0	1	0	0	0	0	0	0	0	0	0	0	0	0	0	0	0	0	0	0	0	0	0	0	0	0	0	0	0	0	0
ENSG00000287480.1	0	0	0	0	0	0	0	0	1	0	0	0	0	0	0	0	0	1	0	0	0	0	0	1	0	0	0	1	0	0	0	0	0	0	0	0	1	0	0	0	0	0	0	0	0	0	0	0	0
ENSG00000287479.1	0	0	0	0	0	0	0	0	0	0	0	0	0	0	0	0	3	0	0	0	0	0	0	0	0	0	0	0	0	0	4	0	1	12	0	0	0	0	0	0	1	0	0	0	0	0	0	1	2
ENSG00000287478.1	0	0	0	0	1	0	0	0	0	0	0	0	0	0	0	0	0	0	0	0	0	0	0	0	0	0	0	0	0	0	0	0	0	0	0	0	0	0	0	0	0	0	0	0	0	0	0	0	0
ENSG00000287477.1	5	0	0	1	1	1	0	0	0	0	0	3	0	0	0	1	4	1	4	0	0	0	0	2	1	0	0	3	1	0	0	0	0	0	0	1	0	1	0	1	3	2	0	0	1	0	1	0	0
ENSG00000287476.1	0	0	0	0	0	0	0	0	0	0	0	0	0	0	0	0	0	0	0	0	0	0	0	0	0	0	0	0	0	0	0	0	0	0	0	0	0	0	0	0	0	0	0	0	0	0	0	0	0
ENSG00000287475.1	11	24	2	0	9	1	6	0	3	1	4	1	8	7	1	5	44	1	0	13	6	1	6	25	7	2	4	0	0	4	0	2	4	12	10	0	3	4	0	12	9	6	7	1	0	7	8	0	12
ENSG00000287474.1	0	0	0	0	0	0	0	0	0	0	0	0	0	0	0	0	0	0	0	0	0	0	0	0	0	0	0	0	0	0	0	0	0	0	0	0	0	0	0	0	0	0	0	0	0	0	0	0	0
ENSG00000287473.1	0	0	0	0	0	0	0	0	0	0	0	0	0	0	0	0	0	0	0	0	0	0	0	0	0	0	0	0	0	0	0	0	0	0	0	0	0	0	0	0	0	0	0	0	0	0	0	0	0
ENSG00000287472.1	0	0	0	0	0	0	0	0	0	0	0	0	0	0	0	0	0	0	0	0	0	0	0	0	0	0	0	0	0	0	0	0	0	0	0	0	0	0	0	0	0	0	0	0	0	0	0	0	0
ENSG00000287471.1	0	0	0	0	0	0	0	0	0	0	0	0	0	0	0	0	0	0	0	0	0	0	0	0	0	0	0	0	0	0	0	0	0	0	0	0	0	0	0	0	0	0	0	0	0	0	0	0	0
ENSG00000287470.1	0	0	0	0	0	0	1	0	1	0	0	0	2	0	0	0	0	1	7	0	1	0	3	0	0	2	0	0	0	1	0	0	0	0	0	1	1	0	0	0	5	0	0	0	0	0	0	0	0
ENSG00000287469.1	0	2	0	0	2	0	0	1	0	0	1	0	2	3	1	6	79	1	0	11	0	0	0	29	35	0	0	0	24	20	1	3	0	0	1	0	10	0	0	0	0	0	0	0	0	0	0	7	10
ENSG00000287468.1	0	0	3	0	0	0	0	0	0	0	1	0	0	0	0	2	15	0	0	1	0	0	0	5	7	0	1	0	0	4	0	0	0	0	0	0	0	1	0	0	0	3	0	1	0	0	0	0	1
ENSG00000287467.1	0	17	10	0	6	4	0	9	8	0	8	6	9	4	2	0	8	5	3	10	5	4	6	2	23	1	3	1	8	5	0	0	9	0	3	6	9	1	1	9	2	14	11	10	0	12	9	17	22
ENSG00000287466.1	0	0	0	0	0	0	0	0	0	0	0	0	0	0	0	0	0	0	0	0	0	0	0	0	0	0	0	0	0	0	0	0	0	0	0	0	0	0	0	0	0	0	0	0	0	0	0	0	0
ENSG00000287465.1	0	0	0	0	0	0	0	0	0	0	0	0	0	0	0	0	0	0	0	0	0	0	0	0	0	0	0	0	0	0	0	0	0	0	0	0	0	0	0	0	0	0	0	0	0	0	0	0	0
ENSG00000287464.1	0	1	0	2	0	0	0	0	0	1	0	0	1	0	0	0	0	0	0	0	0	0	0	0	0	0	0	0	0	0	0	0	0	0	0	6	0	0	0	0	0	0	0	0	2	0	0	0	0
ENSG00000287463.1	26	13	100	5	63	8	2	1	0	6	0	2	1	0	0	77	13	13	0	20	0	0	5	26	20	0	1	0	53	22	1	0	7	0	0	3	334	10	5	6	53	14	26	182	3	11	37	172	290
ENSG00000287462.1	0	0	0	0	0	0	0	0	0	0	0	0	0	0	0	0	0	0	0	0	0	0	0	0	0	0	0	0	0	0	0	0	0	0	0	0	0	0	0	0	0	0	0	0	0	0	0	0	0
ENSG00000287460.1	0	0	0	0	0	0	0	0	0	0	0	0	0	0	0	0	0	0	0	0	0	0	0	1	0	0	0	0	0	0	0	0	49	0	0	0	0	0	0	22	0	0	0	0	0	68	0	0	3
ENSG00000287459.1	0	0	0	0	1	0	28	0	0	0	0	0	0	0	0	0	1	0	0	0	0	0	0	0	0	0	0	0	0	0	0	1	120	5	0	0	1	2	5	0	0	0	0	1	23	0	0	0	1
ENSG00000287458.1	0	2	0	0	0	0	0	3	0	0	0	0	0	0	0	0	0	0	4	0	7	0	2	0	0	0	0	0	0	0	0	0	7	1	1	10	1	0	0	0	1	0	0	0	0	1	0	0	1
ENSG00000287457.1	0	0	0	0	0	0	0	0	0	0	0	0	0	0	0	0	0	0	0	0	0	0	0	0	0	0	0	0	0	0	0	0	0	0	0	0	0	0	0	0	0	0	0	0	0	0	0	0	0
ENSG00000287456.1	0	0	0	0	0	0	0	0	0	0	0	0	0	0	0	0	0	0	0	0	0	0	0	0	0	0	0	0	0	0	0	0	0	0	0	0	0	0	0	0	0	0	0	0	0	0	0	0	0
ENSG00000287455.1	0	0	0	0	0	0	0	0	0	0	0	0	0	0	0	2	0	0	0	0	0	0	0	0	0	0	0	0	0	0	0	0	0	0	0	0	0	0	0	0	1	1	0	0	0	0	0	0	0
ENSG00000287454.1	31	184	805	118	55	6	225	92	120	36	21	664	369	26	60	18	456	54	3	438	11	54	11	188	268	247	152	1	94	137	505	192	196	927	374	298	92	69	42	19	444	34	51	70	80	65	29	166	381
ENSG00000287453.1	0	0	1	0	0	0	0	1	0	0	0	0	0	0	0	2	2	0	0	0	0	0	0	0	0	0	0	0	0	0	7	9	2	2	6	7	1	0	0	0	7	0	0	0	0	0	0	1	0
ENSG00000287452.2	0	0	0	0	3	0	0	0	0	0	1	0	0	0	0	0	0	0	0	0	0	0	0	0	0	0	0	0	0	0	5	0	0	0	0	2	0	0	0	0	1	0	4	0	0	0	0	0	2
ENSG00000287451.1	0	0	0	0	0	0	0	0	0	0	0	0	0	0	0	0	0	0	0	0	0	0	0	0	0	0	0	0	0	0	0	0	0	0	0	0	0	0	0	0	0	0	0	0	0	0	0	0	0
ENSG00000287450.1	0	2	0	0	0	0	0	1	0	0	0	0	1	0	0	1	0	0	0	0	0	0	0	0	0	0	1	0	0	0	0	0	0	0	0	0	0	0	0	0	1	0	0	0	0	0	0	0	0
ENSG00000287449.1	7	29	25	8	41	25	4	14	0	3	0	4	0	0	1	11	6	8	1	0	3	4	11	16	14	0	11	0	5	2	0	0	3	2	0	0	11	5	2	3	17	8	30	4	5	5	15	1	7
ENSG00000287448.1	2	0	0	0	7	30	0	0	0	0	0	0	0	0	0	0	0	0	0	0	8	6	0	0	3	1	0	0	1	0	0	10	0	39	0	0	0	0	0	0	0	0	48	18	8	11	0	6	0
ENSG00000287447.1	0	0	0	0	0	0	0	0	0	0	0	0	0	0	0	0	0	0	0	0	1	0	0	0	0	0	0	0	0	0	0	0	0	0	0	0	0	0	0	0	0	0	0	0	0	0	0	0	0
ENSG00000287446.1	0	0	0	0	0	0	0	2	0	1	0	0	0	0	1	0	3	36	0	0	3	10	0	9	0	1	2	11	0	0	0	0	0	0	0	0	1	0	0	0	0	0	0	0	0	0	0	0	0
ENSG00000287445.1	2	3	3	1	0	0	1	1	7	5	4	0	0	0	0	1	6	11	11	1	8	0	0	0	5	1	2	0	0	0	26	28	2	16	4	16	2	1	1	1	0	3	1	1	0	0	1	0	0
ENSG00000287444.1	0	0	2	4	1	3	1	0	0	0	3	0	1	0	0	0	3	0	0	0	0	0	0	1	4	1	0	0	0	1	0	0	0	0	0	0	6	0	0	1	6	1	3	1	1	0	3	0	6
ENSG00000287443.1	0	0	0	0	0	0	0	0	0	0	0	0	0	1	0	0	0	0	0	0	0	0	0	0	0	0	0	0	0	0	7	0	4	6	0	0	0	1	0	0	0	0	0	0	0	0	0	0	0
ENSG00000287442.1	0	0	0	0	0	0	0	0	0	0	2	0	0	0	0	0	0	0	0	0	0	0	0	0	0	0	0	0	0	0	0	0	0	0	0	0	2	0	0	0	0	0	0	0	0	0	0	0	0
ENSG00000287441.1	0	0	0	0	0	0	0	0	0	0	0	0	0	0	0	0	0	0	0	0	0	0	0	0	0	0	0	0	0	0	0	0	0	0	0	0	0	0	0	0	0	5	0	0	0	0	0	0	0
ENSG00000287440.1	0	0	1	0	0	0	0	0	0	3	2	0	0	0	0	0	0	0	0	0	0	0	0	0	0	0	0	0	0	0	0	0	0	3	0	0	6	0	0	0	2	0	0	0	0	0	0	0	0
ENSG00000287439.1	0	2	2	4	0	1	0	1	0	1	0	1	5	0	0	0	4	1	2	0	0	0	0	0	5	0	1	1	2	1	3	6	0	1	0	12	2	0	0	2	0	0	2	3	1	0	7	0	1
ENSG00000287438.1	0	0	0	0	0	0	0	0	0	0	9	0	0	0	0	0	0	0	0	0	0	0	0	0	0	0	0	0	1	0	0	2	0	0	0	0	0	1	0	0	0	0	0	0	0	0	0	0	0
ENSG00000287437.1	0	1	0	1	0	0	0	0	0	0	0	0	1	0	1	0	0	5	4	2	0	0	1	0	0	0	0	0	0	0	0	1	1	0	0	0	0	0	0	1	6	0	4	0	1	0	0	5	2
ENSG00000287435.1	0	0	0	0	0	0	1	0	0	0	0	0	0	0	0	0	0	0	0	0	0	0	0	0	1	0	0	0	0	0	0	0	0	0	0	0	2	0	0	0	8	0	1	0	0	0	0	2	9
ENSG00000287434.1	2	3	18	2	0	0	2	0	0	0	1	0	0	0	1	7	8	2	0	2	4	0	0	3	1	0	0	0	4	0	1	0	4	15	4	1	1	2	1	0	5	5	3	6	4	3	6	1	2
ENSG00000287433.1	7	15	33	0	29	10	2	0	0	1	4	0	2	2	0	2	8	0	0	0	0	0	1	3	0	0	1	0	0	0	3	1	7	3	0	1	4	3	0	3	21	1	3	1	10	10	3	0	5
ENSG00000287432.1	0	0	0	0	1	8	2	0	0	0	0	0	0	0	0	0	0	0	0	0	0	0	0	0	0	0	0	0	0	0	0	0	0	0	0	0	0	0	0	0	2	0	0	0	0	0	0	0	0
ENSG00000287431.1	212	447	91	281	331	149	226	186	80	112	122	54	209	112	116	342	355	598	393	156	57	101	101	346	350	79	115	108	100	187	135	72	193	149	147	123	245	407	150	117	298	238	315	91	212	193	246	119	311
ENSG00000287430.1	6	69	19	29	12	1	9	30	31	10	5	4	15	12	3	4	51	7	622	19	9	7	9	116	81	2	18	93	24	5	34	18	64	128	13	29	10	6	13	10	0	13	19	5	4	7	6	15	6
ENSG00000287429.1	0	0	0	0	0	0	0	0	0	0	0	0	0	0	0	0	0	0	0	0	0	0	0	0	0	0	0	0	0	0	0	0	0	0	0	0	0	0	0	0	0	0	0	0	0	0	0	0	0
ENSG00000287428.1	0	0	0	0	0	0	0	0	0	0	0	0	0	0	0	0	0	0	0	0	0	0	0	0	0	0	0	0	0	0	0	0	0	0	0	0	0	0	0	0	0	0	0	0	0	0	0	0	0
ENSG00000287427.1	1	5	1	0	13	0	8	30	14	6	3	6	0	13	1	0	11	26	2	4	3	9	3	4	4	11	19	1	5	5	0	0	2	7	2	0	0	0	0	0	22	1	2	0	0	4	0	0	1
ENSG00000287426.1	0	0	0	0	0	0	0	0	0	0	0	0	0	0	0	0	0	0	0	0	0	0	0	0	0	0	0	0	0	0	0	0	0	3	0	0	0	0	0	0	0	0	0	0	0	0	0	0	0
ENSG00000287425.1	0	6	6	2	8	4	5	4	0	3	2	2	14	0	2	3	7	5	7	0	1	0	0	2	1	4	1	11	0	1	5	1	2	14	17	10	6	5	1	1	12	0	4	1	0	1	3	1	3
ENSG00000287424.1	0	0	0	1	3	0	1	1	1	2	0	0	3	0	0	15	114	7	0	15	5	2	3	66	25	0	10	0	29	5	0	0	0	0	0	1	92	0	0	0	0	0	1	4	0	0	0	6	15
ENSG00000287423.1	0	0	0	1	0	0	0	0	0	0	0	0	0	0	0	1	2	0	0	1	2	0	0	0	0	0	0	0	0	0	0	0	0	0	0	0	1	0	0	0	0	0	0	0	0	0	0	0	0
ENSG00000287422.1	0	0	0	0	0	0	0	0	0	0	0	0	0	0	0	0	0	0	0	0	0	0	0	0	0	0	0	0	0	0	0	0	0	0	0	0	0	0	0	0	0	0	0	0	0	0	0	0	0
ENSG00000287421.1	0	0	0	1	0	0	0	0	0	0	0	0	0	0	0	0	0	0	0	0	0	1	0	0	0	0	0	0	0	0	0	0	0	0	0	0	0	0	0	0	0	0	0	0	0	0	0	0	0
ENSG00000287420.1	0	0	0	0	0	0	0	0	0	0	0	0	0	0	0	0	0	0	0	0	0	0	0	0	0	0	0	0	0	0	0	0	0	0	0	0	0	0	0	0	0	0	0	0	0	0	0	0	0
ENSG00000287419.1	29	36	45	21	235	34	50	0	15	26	14	1	20	0	0	1	2	13	82	8	2	4	9	30	9	3	8	6	0	4	32	35	102	72	23	44	25	17	11	74	18	14	41	21	12	45	51	58	11
ENSG00000287418.1	0	0	0	1	0	0	0	0	0	0	0	0	0	0	0	0	0	0	0	0	0	0	0	0	0	0	0	0	0	0	0	0	0	0	0	0	0	0	0	0	0	0	0	0	0	0	0	0	0
ENSG00000287417.1	1	16	15	0	0	7	0	0	2	0	0	0	0	0	0	0	0	0	0	0	0	0	0	1	0	0	0	0	0	0	0	0	0	0	0	3	1	3	0	0	7	0	3	5	0	0	0	2	12
ENSG00000287416.1	0	12	4	0	0	0	0	0	0	0	0	0	0	0	0	0	0	0	0	0	0	0	0	0	1	0	0	0	0	0	0	0	0	0	0	0	2	1	0	0	4	1	0	0	0	0	0	0	3
ENSG00000287415.1	0	0	0	0	1	0	2	0	1	0	0	0	0	2	2	0	0	1	7	0	0	0	0	0	0	0	0	34	0	0	0	0	1	10	6	3	0	2	0	0	0	2	0	2	0	0	0	0	0
ENSG00000287414.1	2	1	5	0	2	16	11	0	0	0	0	0	6	0	0	0	5	0	2	0	0	0	0	1	0	0	0	0	0	0	0	0	0	0	0	5	0	0	1	0	0	6	0	0	0	0	0	1	0
ENSG00000287413.1	0	0	0	0	0	0	0	1	0	0	2	0	1	0	0	0	0	0	0	0	1	0	0	0	2	0	0	0	0	0	0	0	0	0	0	0	1	0	0	0	1	0	0	0	0	0	0	0	1
ENSG00000287412.1	1	0	13	0	0	0	6	0	0	5	0	0	6	0	5	4	9	2	0	8	1	0	6	1	5	0	2	0	3	1	3	5	2	48	9	22	0	0	0	1	5	0	0	0	0	0	3	0	0
ENSG00000287411.1	0	1	0	2	0	0	0	0	0	0	0	0	0	0	0	1	0	0	0	0	0	0	1	0	1	0	0	0	0	0	0	0	0	0	0	4	0	0	0	0	0	0	0	0	0	0	0	0	0
ENSG00000287410.1	0	0	0	0	2	0	0	0	0	0	0	0	0	0	0	0	2	0	0	0	2	0	0	0	6	0	0	0	0	0	0	0	0	0	0	0	0	0	2	0	0	0	0	0	0	1	3	0	0
ENSG00000287409.1	0	0	0	0	0	0	0	0	0	0	0	0	0	0	0	0	0	0	0	0	0	0	0	0	0	0	0	0	0	0	0	0	0	0	0	0	0	0	0	0	0	0	0	0	0	0	0	0	0
ENSG00000287408.1	0	3	0	0	2	0	2	0	0	0	0	0	4	0	0	0	2	0	0	0	0	0	0	0	4	0	0	0	0	0	9	3	3	14	4	12	1	0	0	0	19	0	0	0	0	0	3	0	0
ENSG00000287407.1	0	0	0	0	0	0	0	0	0	0	0	0	0	0	0	0	0	0	0	0	0	0	0	0	0	0	0	2	0	0	0	0	0	0	0	0	0	0	0	0	0	0	0	0	0	0	0	2	0
ENSG00000287406.1	0	3	0	0	1	0	0	2	0	0	0	0	0	0	0	0	1	0	11	0	0	0	0	0	0	0	0	0	0	0	0	0	0	0	0	0	0	0	0	0	0	0	0	0	2	0	0	1	0
ENSG00000287405.1	0	0	0	0	2	0	0	0	0	0	1	0	0	0	0	0	2	0	0	0	0	0	0	2	2	0	0	0	0	0	0	6	2	9	1	6	0	0	0	0	1	1	0	0	0	0	0	3	1
ENSG00000287404.1	12	176	161	3	21	4	11	8	0	0	18	0	0	3	0	0	1	0	0	0	0	0	0	1	0	4	10	0	0	0	42	13	0	0	4	10	7	0	0	6	274	49	1	8	1	0	21	17	10
ENSG00000287403.1	5	0	19	0	12	0	5	1	0	2	0	1	0	0	0	0	1	6	0	0	4	0	0	2	4	0	0	0	0	0	2	0	1	2	1	5	20	0	0	3	4	0	6	4	0	6	4	6	34
ENSG00000287402.1	4	7	4	8	17	15	22	1	5	4	10	12	2	1	2	2	12	11	8	11	15	4	8	8	20	9	28	6	2	5	13	10	7	27	2	7	17	16	2	3	36	45	8	2	4	4	3	32	23
ENSG00000287401.1	3	16	3	34	12	0	1	18	18	19	9	5	54	10	7	2	18	23	1	32	8	6	16	27	72	6	49	22	13	23	13	14	67	3	2	30	18	4	0	1	21	2	5	0	7	3	4	7	16
ENSG00000287400.1	0	1	6	3	1	5	2	0	9	3	0	2	0	0	0	0	1	0	0	9	0	0	0	0	0	0	1	11	0	0	1	1	0	0	0	11	1	0	1	0	1	0	6	0	0	0	2	1	6
ENSG00000287399.1	0	1	0	0	0	0	0	0	0	0	0	0	0	0	0	0	0	0	0	1	0	0	0	0	5	0	0	1	0	0	0	1	0	0	0	0	0	0	0	5	0	0	0	0	0	0	0	0	0
ENSG00000287398.1	0	3	4	0	0	0	0	2	0	0	0	0	0	0	1	0	0	0	0	0	2	0	0	3	0	0	0	0	0	0	0	0	0	0	0	0	1	1	1	0	1	0	0	0	0	0	0	0	0
ENSG00000287397.1	0	0	0	0	0	0	0	0	0	0	0	0	0	0	0	0	0	0	0	0	0	0	0	0	0	0	0	0	0	0	0	0	0	0	0	0	0	0	0	0	0	0	0	0	0	0	0	0	0
ENSG00000287396.1	0	0	2	0	0	0	0	0	0	0	0	0	0	1	0	0	0	0	0	0	0	0	0	0	0	0	0	0	0	0	0	0	0	0	0	0	0	0	0	0	0	0	0	0	0	0	0	0	0
ENSG00000287395.1	0	0	0	0	0	0	0	0	0	0	0	0	0	0	0	0	0	0	0	0	0	0	0	0	0	0	0	0	0	0	0	0	0	0	0	4	1	0	0	0	0	0	0	0	0	0	0	0	0
ENSG00000287394.1	0	0	0	0	0	0	0	0	0	0	0	0	0	0	0	0	0	0	0	0	0	0	40	0	1	0	4	0	1	0	0	0	0	4	5	1	0	0	0	0	7	0	0	0	0	0	0	9	1
ENSG00000287393.1	0	0	0	0	0	0	0	0	0	0	0	0	0	0	0	0	0	0	0	0	0	0	0	0	0	0	0	0	0	0	0	0	0	0	0	0	0	0	0	0	0	0	0	0	0	0	0	0	0
ENSG00000287392.1	0	1	0	0	0	0	0	0	0	0	0	0	0	0	0	0	0	0	0	0	0	0	0	0	0	0	0	0	0	0	0	0	0	0	0	0	0	0	0	0	0	0	0	0	0	0	0	0	0
ENSG00000287391.1	0	1	0	0	0	1	0	0	1	0	0	0	0	0	0	0	0	0	0	0	0	0	0	0	0	0	0	5	0	0	0	0	0	0	0	0	4	0	0	0	0	0	0	0	0	0	0	0	0
ENSG00000287390.1	0	1	2	0	0	0	0	0	0	0	0	0	1	0	0	0	0	0	0	0	1	0	0	0	7	0	0	0	0	0	1	5	0	3	0	2	0	1	0	0	1	0	1	0	0	0	0	4	0
ENSG00000287389.1	0	0	0	0	0	0	0	0	0	0	0	0	0	0	0	0	0	0	0	0	0	0	0	0	0	0	0	0	0	0	0	0	2	0	0	3	1	0	0	0	0	0	0	0	0	0	1	6	0
ENSG00000287388.1	113	6	2	138	134	47	60	0	0	0	0	0	0	0	0	0	1	1	0	0	0	0	0	8	0	0	0	0	0	0	4	82	14	2	3	59	1	60	50	134	120	294	38	74	46	57	48	118	229
ENSG00000287387.1	0	0	3	0	4	0	0	0	0	1	0	0	2	0	0	0	1	1	0	0	3	3	0	2	2	0	4	8	0	0	0	1	0	7	1	6	0	0	0	0	0	1	0	0	0	0	0	0	0
ENSG00000287386.1	0	3	0	0	2	0	0	0	0	0	0	0	0	0	0	0	0	0	0	2	1	0	2	0	0	0	0	0	0	0	0	0	0	0	0	0	0	0	0	0	0	0	0	0	0	0	0	1	0
ENSG00000287385.1	0	12	9	0	5	0	4	2	3	1	1	15	6	0	6	0	9	2	21	3	8	5	5	3	0	7	2	32	1	0	72	10	39	240	23	24	0	0	0	4	10	0	1	5	0	2	5	8	14
ENSG00000287384.1	0	1	0	0	5	1	0	0	3	0	0	0	0	0	0	1	2	1	0	0	1	2	0	0	0	0	0	0	0	0	0	0	0	0	0	0	3	1	0	0	4	0	0	1	1	4	3	0	1
ENSG00000287383.1	0	0	1	2	0	0	1	0	0	0	0	0	0	0	0	0	0	0	0	0	0	0	0	0	0	0	0	0	0	0	0	0	0	0	0	0	0	0	0	0	0	0	0	0	0	0	0	0	0
ENSG00000287382.1	5	6	5	5	2	0	4	5	14	9	5	3	9	0	1	7	15	3	10	3	7	0	10	5	5	0	15	14	0	5	1	0	2	4	4	4	9	9	0	1	11	7	9	1	2	2	6	2	6
ENSG00000287381.1	0	0	0	1	0	0	1	0	2	0	0	0	0	0	0	0	0	0	0	0	0	0	0	0	0	0	3	0	0	0	1	0	0	2	0	1	3	0	0	0	0	0	0	0	0	0	1	0	3
ENSG00000287380.1	0	1	0	0	0	0	0	0	0	0	0	0	0	0	0	0	0	0	0	0	0	0	0	0	0	0	0	0	0	0	0	0	0	0	0	0	0	0	0	1	0	0	0	0	0	0	0	1	0
ENSG00000287379.1	0	2	3	0	0	0	0	1	0	0	0	0	0	0	0	0	0	0	0	0	0	0	0	0	0	1	0	0	0	0	3	1	0	0	0	1	1	0	0	0	0	2	0	1	0	0	2	0	3
ENSG00000287378.1	9	7	11	11	9	12	1	1	3	0	4	3	1	0	6	2	3	4	2	6	14	1	3	14	5	12	15	14	0	4	1	3	0	0	0	5	18	6	2	1	24	14	7	17	0	3	2	16	21
ENSG00000287377.1	0	14	9	4	2	1	4	2	2	0	2	9	5	0	0	4	7	5	0	5	1	0	10	0	1	6	0	0	2	3	0	0	7	3	0	1	6	4	2	1	15	0	2	1	2	4	2	4	10
ENSG00000287376.1	0	0	1	2	2	5	0	5	3	1	1	27	3	0	1	1	0	2	0	4	0	0	0	6	1	2	2	0	0	0	0	0	0	19	2	2	0	0	0	0	2	0	0	0	2	1	0	0	5
ENSG00000287375.1	0	0	0	0	0	0	0	0	0	0	0	0	0	0	0	0	0	0	0	0	0	0	0	0	0	0	0	0	1	0	0	0	0	0	0	0	0	0	0	0	0	0	0	0	0	0	0	0	0
ENSG00000287374.1	0	1	0	0	0	0	0	0	0	0	0	0	0	0	0	0	0	0	0	0	0	0	0	0	0	0	0	0	0	0	0	0	0	0	0	0	3	0	0	0	0	0	0	2	0	0	1	1	0
ENSG00000287373.1	1	4	3	1	4	0	13	47	8	0	2	0	0	11	3	0	1	3	0	12	2	0	7	0	5	8	76	0	16	4	0	0	0	0	1	2	2	6	0	0	265	7	0	0	0	1	4	27	0
ENSG00000287372.1	2	13	0	4	21	3	1	0	1	4	0	0	5	0	0	0	0	0	0	0	0	0	0	0	0	0	0	8	0	2	0	0	6	0	2	6	14	0	0	14	13	0	2	3	0	1	0	5	19
ENSG00000287370.1	1	1	0	0	1	0	0	0	0	2	0	0	0	0	0	1	0	0	0	0	4	0	1	0	1	1	0	0	5	0	1	1	1	2	0	0	1	0	0	0	0	0	3	0	0	1	0	0	0
ENSG00000287369.1	0	0	0	0	4	0	0	0	1	0	2	0	0	0	0	0	2	0	0	0	0	0	0	0	0	0	0	0	0	0	0	0	0	0	0	0	0	0	0	0	0	0	0	0	0	0	0	0	1
ENSG00000287368.1	1	1	5	1	1	0	1	6	2	8	11	0	2	1	0	3	0	1	4	1	2	0	3	2	7	2	0	1	0	1	1	0	0	4	0	0	0	0	0	0	1	2	0	2	1	0	2	0	0
ENSG00000287367.1	0	5	8	1	4	5	1	23	9	5	54	12	4	7	3	0	6	22	17	7	3	13	20	11	71	1	19	0	3	1	0	0	0	1	7	1	2	0	0	0	6	12	0	4	0	1	2	0	3
ENSG00000287366.1	0	0	0	0	0	0	0	0	0	0	0	0	0	0	0	0	0	0	0	0	0	0	0	0	0	0	0	0	0	0	0	0	0	0	0	0	0	0	0	0	0	0	0	0	0	0	0	0	0
ENSG00000287365.1	0	0	0	0	0	0	0	0	0	0	0	0	0	0	0	0	1	0	0	0	0	0	0	0	0	0	0	0	4	0	0	0	0	4	0	0	0	0	0	0	0	0	0	0	0	0	0	0	0
ENSG00000287364.1	0	0	0	0	0	0	0	0	0	0	0	0	0	2	0	24	8	0	0	1	0	0	0	1	8	0	0	0	0	1	0	0	0	0	0	0	0	0	0	0	0	0	0	0	0	0	0	0	0
ENSG00000287363.3	0	2	2	0	0	0	0	0	0	0	0	0	0	0	0	0	0	0	0	0	0	0	0	0	0	0	0	0	0	0	0	0	0	0	0	0	0	0	0	0	0	0	0	0	0	0	0	0	0
ENSG00000287362.1	5	6	7	1	6	2	7	0	6	2	0	2	1	3	2	0	5	2	0	0	0	0	0	11	28	0	3	3	3	2	10	8	5	10	3	9	0	0	2	9	8	3	0	0	0	1	4	2	6
ENSG00000287361.1	0	0	0	0	0	0	0	0	0	0	0	0	0	0	0	0	0	0	0	0	0	0	0	0	0	0	0	0	0	0	0	0	0	0	0	0	0	0	0	0	0	0	0	0	0	0	0	0	0
ENSG00000287360.1	0	0	7	0	0	0	1	0	0	0	0	0	0	0	0	0	0	0	0	0	0	0	0	0	0	0	0	0	0	0	0	0	0	0	0	0	0	0	0	0	0	1	0	0	0	0	0	0	0
ENSG00000287359.1	0	0	0	0	0	0	0	0	0	0	0	0	0	1	0	0	0	0	0	0	0	0	0	0	0	0	0	1	0	0	0	0	0	0	0	0	0	0	1	0	0	0	0	0	0	0	0	0	0
ENSG00000287358.1	1	12	6	4	3	3	15	33	4	5	7	4	7	5	0	20	59	21	0	16	24	4	0	29	10	2	28	1	7	26	0	3	11	5	8	7	6	85	0	0	7	1	4	0	2	0	0	6	2
ENSG00000287357.1	9	134	20	111	76	102	150	7	0	0	1	0	1	1	1	9	564	0	0	8	1	0	0	67	10	1	17	0	21	2	585	14	306	318	105	155	41	40	13	28	47	5	22	18	42	61	149	58	18
ENSG00000287356.1	14	17	83	8	16	2	34	6	4	2	10	4	6	3	1	6	11	8	87	3	2	10	17	2	19	1	8	17	5	5	63	35	52	164	22	40	16	26	4	5	15	5	19	6	3	21	11	7	9
ENSG00000287355.1	0	0	7	2	5	0	1	1	0	0	0	0	3	0	0	1	5	2	0	4	0	0	0	9	1	0	1	0	0	0	0	0	9	8	5	1	1	1	0	0	0	0	0	0	0	0	1	4	1
ENSG00000287354.1	0	0	2	0	0	0	0	3	1	0	0	0	0	1	0	1	0	0	0	0	0	0	0	0	0	0	2	11	0	0	0	0	0	0	0	0	1	0	0	0	0	0	0	0	0	0	0	0	0
ENSG00000287353.1	0	0	0	0	0	0	0	0	0	0	0	0	0	0	0	0	0	0	0	0	0	0	0	0	0	0	0	0	0	0	0	0	0	0	0	0	0	0	0	0	0	0	0	0	0	0	0	0	0
ENSG00000287352.1	0	0	3	0	0	0	0	0	0	0	0	0	0	0	0	1	0	0	0	0	0	0	0	0	0	0	0	0	0	0	0	0	0	0	0	0	0	0	0	0	0	0	0	0	0	0	1	26	0
ENSG00000287351.1	0	0	0	0	0	0	0	0	0	0	0	0	0	0	0	0	0	0	0	0	0	0	0	0	0	0	0	0	0	0	0	0	0	0	0	0	0	0	0	0	0	0	0	0	0	0	0	0	0
ENSG00000287350.1	0	0	0	0	0	0	0	0	0	0	0	0	0	0	0	0	0	1	2	0	0	0	0	0	2	0	0	0	0	0	0	0	0	0	0	0	0	0	0	0	0	0	0	0	0	0	0	0	0
ENSG00000287349.1	6	29	11	1	15	4	2	0	0	0	0	0	0	0	0	2	0	0	0	0	0	0	0	0	2	0	0	0	0	0	0	0	0	4	2	1	8	24	6	0	29	1	7	4	9	13	7	10	17
ENSG00000287348.1	0	0	0	0	0	0	0	0	0	0	0	0	0	0	0	0	0	0	0	0	0	0	0	0	0	0	0	0	0	0	0	0	0	0	0	0	0	0	0	0	1	0	0	0	0	0	0	0	0
ENSG00000287347.1	0	0	0	0	0	0	0	0	0	0	0	0	0	0	0	0	0	0	4	0	0	0	0	0	0	0	0	2	0	0	0	0	0	0	0	0	0	0	0	0	0	0	0	0	0	0	0	0	0
ENSG00000287346.1	2	9	4	20	7	13	4	5	3	0	0	0	71	5	1	0	5	12	80	0	1	0	8	21	1	0	0	18	0	0	45	3	0	2	2	5	4	0	9	19	0	18	0	0	17	10	27	3	6
ENSG00000287345.1	0	0	0	0	0	0	0	0	0	0	0	0	1	0	0	0	0	0	0	0	0	0	0	0	0	0	0	0	0	0	0	0	0	1	0	0	0	0	0	0	0	0	0	0	0	0	0	0	0
ENSG00000287344.1	0	0	0	0	0	0	0	0	0	0	0	0	0	0	0	0	0	0	0	0	0	0	0	2	0	0	0	0	0	0	0	0	0	0	0	0	0	0	0	0	0	0	0	0	0	0	0	0	0
ENSG00000287343.1	0	0	0	0	0	0	0	0	0	0	0	0	0	0	0	0	0	0	0	0	0	0	0	0	0	0	0	0	0	0	0	0	0	0	0	0	0	0	0	0	0	0	0	0	0	0	0	0	0
ENSG00000287342.1	1	0	0	1	0	0	0	0	2	1	6	25	2	2	2	0	2	5	0	1	3	19	0	0	0	1	1	0	0	0	5	2	4	11	0	8	4	0	0	0	0	0	0	3	0	0	0	0	0
ENSG00000287340.1	7	2	0	28	2	3	0	21	13	13	6	63	78	17	21	0	28	148	59	11	13	23	40	54	52	54	87	13	7	43	59	46	142	295	54	146	0	1	0	1	13	0	0	0	3	2	1	0	0
ENSG00000287339.1	0	7	1	1	1	0	0	0	6	3	0	0	0	0	2	23	5	3	2	1	0	0	0	0	4	0	0	0	0	2	0	2	0	1	0	0	4	0	0	0	0	1	2	0	0	0	3	8	7
ENSG00000287338.1	6	21	0	0	15	4	5	2	8	10	2	1	2	6	2	2	9	2	4	3	3	0	3	11	9	2	3	4	0	3	0	0	0	6	3	4	28	1	4	26	32	22	11	0	0	19	17	17	17
ENSG00000287337.1	8	56	11	24	39	25	2	2	25	9	0	3	1	0	1	0	9	1	3	0	3	5	14	9	7	2	2	2	2	3	6	2	5	4	1	9	27	4	3	12	14	11	14	12	8	11	24	15	39
ENSG00000287336.1	0	5	12	1	5	17	19	15	14	3	15	3	4	1	0	5	10	13	14	17	13	1	1	11	81	0	45	9	0	2	0	1	6	3	0	2	5	4	0	2	14	1	0	0	0	1	2	4	0
ENSG00000287335.1	0	2	3	1	0	0	7	1	120	37	6	4	21	2	1	6	5	9	29	2	14	8	6	3	19	10	0	0	0	6	159	90	344	334	15	83	6	0	2	0	1	0	0	0	0	0	1	1	2
ENSG00000287334.1	0	0	0	0	0	0	0	0	0	0	0	0	0	0	0	0	0	0	0	0	0	0	0	0	0	0	0	0	0	0	0	0	0	0	0	0	0	0	0	0	0	0	0	0	0	0	1	0	0
ENSG00000287333.1	0	0	0	2	0	0	0	0	0	0	0	0	0	0	0	0	0	0	0	0	0	0	0	0	0	0	0	0	0	0	0	0	0	0	0	0	0	0	0	0	0	0	0	0	0	0	0	0	0
ENSG00000287332.1	0	7	4	1	16	0	13	0	0	0	0	0	0	0	0	0	2	0	1	0	0	3	0	2	3	0	0	0	0	0	6	4	0	4	0	7	0	4	3	0	3	0	2	0	0	0	0	0	0
ENSG00000287331.1	0	0	0	0	0	0	0	0	0	0	0	0	0	0	0	0	0	0	0	0	0	0	0	0	0	0	0	0	0	0	0	0	0	0	0	0	0	0	0	0	0	0	0	0	0	0	0	0	0
ENSG00000287330.1	0	0	0	0	0	0	0	0	0	0	0	0	0	0	0	0	0	0	0	0	0	0	0	0	0	0	0	0	0	1	0	0	2	0	0	0	0	0	0	0	0	0	0	0	0	0	0	0	0
ENSG00000287329.1	24	0	2	0	0	0	0	0	0	1	1	0	0	0	0	0	0	0	0	0	0	0	21	0	5	0	0	0	0	0	0	0	0	4	0	0	0	2	0	0	0	0	0	1	0	0	0	34	8
ENSG00000287328.1	0	0	0	0	0	0	0	0	0	0	0	0	0	0	0	0	0	0	0	0	0	0	0	0	0	0	0	0	0	0	0	0	0	0	0	0	0	0	0	0	0	0	0	0	0	0	0	0	0
ENSG00000287327.1	0	0	9	0	0	0	0	0	0	0	3	2	0	0	0	0	0	0	0	0	0	0	0	0	0	0	0	0	0	0	0	0	4	0	0	0	0	0	0	0	0	0	0	0	0	0	0	0	7
ENSG00000287326.1	0	0	0	0	1	0	0	0	0	0	0	0	0	0	0	0	0	1	0	1	0	0	0	2	0	0	0	0	0	0	6	5	3	6	4	3	0	0	0	2	0	0	0	2	0	0	0	0	0
ENSG00000287325.1	0	1	0	0	0	0	0	0	0	0	0	0	0	0	0	0	0	0	0	0	0	0	0	0	0	0	0	0	0	0	4	0	0	3	0	0	0	0	0	0	1	0	0	0	1	0	0	0	3
ENSG00000287324.1	0	0	0	0	0	0	0	0	0	0	0	0	0	0	0	0	0	0	0	0	0	0	0	0	0	0	0	0	0	0	0	0	0	0	0	0	0	0	0	0	0	0	0	0	0	0	0	0	0
ENSG00000287323.1	0	0	0	0	0	0	0	0	0	0	0	0	0	0	0	0	0	0	0	0	0	0	0	0	0	0	0	0	0	0	0	0	0	0	0	0	0	0	0	0	7	0	0	0	0	6	0	0	0
ENSG00000287322.1	0	0	0	0	0	0	0	0	0	0	0	0	0	0	0	0	0	0	0	0	0	0	0	0	0	0	0	0	0	0	0	0	0	0	0	0	0	0	0	0	0	0	0	0	0	0	0	0	0
ENSG00000287321.1	0	0	0	0	0	0	0	0	0	0	0	0	0	0	0	0	0	0	0	0	0	0	0	0	0	0	0	0	0	0	0	0	0	0	0	0	0	0	0	0	2	0	0	0	0	0	0	0	0
ENSG00000287320.1	0	0	0	0	0	0	0	0	0	0	0	0	0	0	0	0	0	0	0	0	0	0	0	0	0	0	0	0	0	0	0	0	0	0	0	0	0	0	0	0	0	0	0	0	0	0	0	0	0
ENSG00000287319.1	0	0	1	0	3	0	5	3	2	0	0	0	1	0	0	1	1	0	0	1	0	0	0	4	3	3	0	0	0	0	0	0	0	2	4	0	0	2	0	0	0	1	0	0	0	0	0	0	0
ENSG00000287318.1	0	0	0	0	0	0	0	0	0	0	0	0	0	0	0	0	0	0	0	0	0	0	0	0	0	0	0	0	0	0	2	0	0	0	0	0	0	0	0	0	0	0	0	0	0	0	0	0	0
ENSG00000287317.1	0	0	2	0	0	0	0	0	0	0	0	0	0	0	0	0	0	0	1	0	0	0	0	1	1	2	0	0	0	2	0	0	0	0	0	0	0	0	0	0	0	0	0	0	0	0	0	0	0
ENSG00000287316.1	0	0	1	0	0	0	2	0	0	0	2	1	0	0	0	0	0	0	0	0	0	0	0	0	0	0	0	0	0	0	2	0	0	5	0	0	0	0	0	0	0	0	0	1	0	0	0	0	0
ENSG00000287315.1	1	48	40	62	97	7	31	7	35	24	0	28	35	0	2	9	51	84	71	1	10	6	5	10	26	17	13	5	6	6	24	15	25	17	25	0	45	1	1	12	77	27	7	8	33	16	11	12	34
ENSG00000287314.1	0	0	0	0	0	0	0	0	0	0	0	0	0	0	0	0	0	0	0	0	0	0	0	0	0	0	0	0	0	0	0	0	0	0	0	0	0	0	0	0	0	0	0	0	0	0	0	0	0
ENSG00000287313.1	0	0	0	1	0	0	0	0	0	0	0	0	0	0	0	0	0	0	0	0	0	0	0	0	0	0	0	0	0	0	0	0	0	0	0	0	0	0	0	0	0	0	0	0	0	0	0	0	2
ENSG00000287312.1	0	2	0	2	0	0	7	0	0	0	0	0	0	2	0	0	0	0	4	0	0	0	0	1	0	0	0	0	0	0	1	1	0	6	3	0	0	0	0	0	2	0	0	0	0	0	2	0	0
ENSG00000287311.1	0	0	0	0	0	0	0	0	4	0	0	2	0	0	0	7	1	1	0	0	1	0	0	0	0	0	0	0	7	0	0	1	0	0	0	0	0	0	0	0	0	0	4	0	0	0	0	0	0
ENSG00000287310.1	104	172	172	158	183	28	118	50	49	38	49	49	64	26	14	165	138	28	5	63	35	8	12	123	129	26	99	1	37	52	154	163	99	538	166	234	137	48	64	69	307	64	47	52	66	134	90	67	255
ENSG00000287309.1	0	0	0	1	0	0	0	0	0	0	0	0	0	2	0	3	2	0	0	0	0	0	0	1	2	0	0	0	0	1	0	0	0	0	0	0	0	0	0	0	0	0	0	0	0	0	0	0	0
ENSG00000287308.1	1	1	0	0	0	1	5	0	0	0	0	0	0	0	0	0	0	0	0	0	0	0	0	0	0	0	0	0	0	0	0	0	0	0	2	0	1	0	0	0	0	0	0	0	0	0	0	3	0
ENSG00000287307.1	0	3	3	1	0	0	0	0	0	0	14	0	0	0	0	2	0	2	0	0	0	0	0	2	0	0	1	0	4	0	0	0	3	1	1	4	0	0	0	1	0	0	0	0	0	0	0	3	1
ENSG00000287306.1	14	10	10	20	44	28	27	12	10	4	2	0	10	1	0	7	33	10	9	13	0	0	2	37	63	2	13	3	80	12	24	18	23	17	14	28	15	3	10	17	41	5	36	14	6	12	58	22	35
ENSG00000287305.1	0	2	2	2	2	0	0	0	0	0	0	0	0	0	0	0	1	0	0	0	0	0	0	0	0	0	0	0	0	0	0	0	0	0	0	0	0	0	0	1	2	0	0	2	0	0	0	0	0
ENSG00000287303.1	0	0	0	1	1	0	0	0	0	0	0	0	0	0	0	0	0	2	0	1	0	0	0	0	0	0	0	0	0	0	0	0	0	0	0	0	3	0	0	0	3	1	0	2	0	2	2	3	1
ENSG00000287302.1	0	0	0	0	0	0	0	0	0	0	0	0	0	0	0	0	0	0	0	0	0	0	0	0	0	0	0	0	0	0	0	0	0	0	0	0	0	0	0	0	0	0	0	0	0	0	0	0	0
ENSG00000287301.1	0	0	0	0	0	0	0	0	0	0	0	0	0	0	0	0	0	0	0	0	0	0	0	0	0	0	0	0	0	0	0	0	0	0	0	0	0	0	0	0	0	0	1	0	0	0	0	0	0
ENSG00000287300.1	2	1	1	0	0	0	41	0	0	0	0	0	0	0	0	0	1	0	0	0	0	0	2	0	2	0	0	1	0	0	0	0	0	0	0	0	2	3	0	0	32	0	0	0	0	2	0	1	0
ENSG00000287299.1	8	39	2	2	12	7	3	25	160	119	45	37	126	50	16	2	67	22	2	67	213	74	369	121	158	195	33	42	47	25	68	26	5	43	8	20	10	9	9	9	29	10	4	1	2	19	15	22	5
ENSG00000287298.1	0	0	0	0	0	0	1	0	0	0	0	0	0	0	0	0	0	0	0	0	0	0	0	0	0	0	0	0	0	0	0	0	0	0	0	0	0	0	0	0	0	0	0	0	0	0	0	0	0
ENSG00000287297.1	0	2	0	1	3	0	0	0	0	0	0	0	0	0	0	2	0	0	0	0	0	0	0	6	0	0	0	0	0	0	0	0	0	0	0	0	8	0	0	0	5	0	1	0	0	0	4	0	6
ENSG00000287296.1	0	0	1	0	0	2	1	0	0	0	0	0	0	0	0	0	0	0	0	0	0	0	0	0	1	0	1	0	2	0	1	1	1	0	0	1	0	0	0	0	3	0	1	0	0	0	0	1	0
ENSG00000287295.1	0	0	0	0	0	0	0	0	0	0	0	0	0	0	0	0	0	0	0	0	0	0	0	0	0	0	0	0	0	0	0	0	0	0	0	0	0	0	0	0	0	1	0	0	0	0	0	0	0
ENSG00000287294.1	0	0	3	0	0	0	0	16	11	3	13	2	0	4	6	5	41	4	0	9	10	5	0	20	79	61	4	11	0	12	0	0	2	0	1	0	0	0	0	0	0	1	0	0	2	0	0	0	0
ENSG00000287293.1	0	3	7	1	0	0	0	0	0	3	0	0	0	0	0	0	0	0	0	0	0	0	11	0	0	0	0	0	0	0	0	0	0	0	0	0	2	0	0	0	1	1	0	1	0	0	1	6	5
ENSG00000287292.1	5	43	4	34	14	13	6	1	5	2	1	1	0	0	0	19	7	0	0	0	1	0	0	1	0	0	0	7	0	0	0	0	0	0	1	0	10	0	10	1	6	0	1	1	7	23	2	0	1
ENSG00000287291.1	0	4	7	1	1	2	2	1	0	2	1	1	1	0	0	2	6	0	0	2	1	0	0	6	11	0	2	1	1	2	1	0	3	4	0	1	2	2	0	1	9	1	1	0	1	0	0	2	6
ENSG00000287290.1	0	107	0	1	3	1	0	29	40	27	44	2	53	15	0	3	345	2	0	2	0	0	0	33	9	0	6	0	65	16	3	0	0	0	0	2	13	0	0	2	22	2	0	2	0	0	74	0	7
ENSG00000287289.1	1	2	0	3	21	0	8	12	21	12	27	11	23	6	13	42	311	1	6	12	221	51	14	8	16	7	7	2	18	43	20	8	35	39	76	25	22	3	0	4	13	0	0	2	2	2	3	11	13
ENSG00000287288.1	0	0	1	0	1	0	0	0	0	0	1	1	2	1	0	0	2	0	0	0	0	2	0	0	12	3	0	0	0	0	0	0	0	0	0	0	2	0	0	0	0	1	0	0	0	0	0	0	0
ENSG00000287287.1	3	1	5	0	1	0	2	2	0	6	3	0	1	0	11	1	0	4	2	3	2	0	0	0	17	18	2	1	4	0	0	1	2	2	3	0	1	0	0	0	3	2	0	0	2	0	0	1	0
ENSG00000287286.1	0	0	2	2	10	3	2	2	0	0	1	1	1	0	0	4	6	3	0	0	0	0	0	6	4	6	0	0	3	3	1	3	4	4	1	1	0	0	2	0	1	1	0	0	0	0	0	0	0
ENSG00000287285.1	0	0	0	0	0	0	0	0	0	0	0	0	0	0	0	0	0	0	0	0	0	0	0	0	0	0	0	0	0	0	0	0	0	0	0	0	0	0	0	0	0	0	0	0	0	0	0	0	0
ENSG00000287284.1	0	0	1	0	0	1	0	0	0	0	0	0	0	1	0	0	3	2	6	3	0	0	0	2	9	0	0	1	0	0	3	2	0	2	0	1	0	2	0	0	0	2	0	0	0	0	0	0	0
ENSG00000287283.1	0	1	0	0	0	0	0	0	0	0	0	0	0	0	0	0	0	0	0	0	0	0	0	0	0	0	0	0	0	0	0	0	0	0	1	0	1	0	0	0	0	0	0	0	0	0	0	0	0
ENSG00000287282.1	0	0	0	0	0	0	0	0	0	0	0	0	0	0	0	0	0	0	0	0	0	0	0	0	0	0	0	0	0	0	0	0	0	0	0	0	0	0	0	0	0	0	0	0	0	0	0	0	0
ENSG00000287281.1	15	8	12	7	132	33	28	63	49	59	31	128	263	12	3	83	46	208	0	101	43	3	40	77	29	0	55	13	9	83	179	70	31	354	54	178	14	40	14	48	37	94	71	31	26	549	28	58	33
ENSG00000287280.1	3	6	9	2	2	0	3	6	0	2	1	2	1	0	0	0	1	0	0	1	0	0	0	1	12	0	0	0	3	0	3	1	0	0	0	0	1	2	0	0	0	0	0	0	0	0	4	0	0
ENSG00000287279.1	0	1	18	0	1	1	1	19	15	15	0	4	10	14	0	6	48	55	0	2	0	0	11	24	11	2	5	0	4	10	23	5	10	20	9	25	12	0	1	0	44	4	0	2	0	0	0	6	2
ENSG00000287278.1	0	0	0	3	2	1	3	0	0	0	0	0	0	4	0	1	2	1	0	2	58	1	0	0	0	0	0	0	0	1	3	0	0	0	0	8	3	0	2	6	0	8	3	0	2	3	5	12	3
ENSG00000287277.1	0	12	0	1	6	2	2	0	0	0	0	0	0	0	0	0	0	0	0	3	0	0	0	0	0	0	0	0	1	0	6	0	1	0	0	5	8	1	0	6	7	0	0	1	0	0	0	4	3
ENSG00000287276.1	2	33	28	13	10	5	6	0	1	7	0	1	0	0	3	8	3	0	5	1	32	2	0	1	4	0	3	0	3	0	10	2	7	34	1	12	5	5	0	5	5	3	1	0	0	1	24	11	2
ENSG00000287275.1	21	63	29	79	37	42	6	0	5	2	7	2	51	9	21	4	25	61	8	20	88	3	56	48	97	10	15	27	13	22	5	5	47	14	35	25	45	42	19	14	31	10	14	7	60	46	32	8	6
ENSG00000287274.1	0	1	0	0	1	0	0	0	0	0	0	0	0	0	0	0	0	0	2	0	0	0	0	0	0	0	0	0	0	0	0	0	0	0	0	0	0	0	0	0	0	0	0	0	0	0	0	0	0
ENSG00000287273.1	0	0	0	0	0	0	0	0	0	0	0	0	0	0	0	0	0	0	0	0	0	0	0	0	0	0	0	0	0	0	0	0	0	0	0	0	0	0	0	0	0	0	0	0	0	0	0	0	0
ENSG00000287272.1	0	0	0	0	0	0	0	0	0	0	0	0	0	0	0	0	0	0	0	0	0	0	0	0	0	0	0	0	0	0	0	0	0	0	0	0	0	0	0	0	1	0	0	0	0	0	0	0	0
ENSG00000287271.1	0	0	1	0	0	0	0	2	0	0	1	0	0	0	1	0	2	2	0	0	0	0	0	0	0	0	0	0	0	0	1	0	0	0	0	0	0	0	0	0	0	0	0	0	0	0	0	0	0
ENSG00000287270.1	6	2	0	3	2	0	11	2	1	0	0	0	2	0	0	2	11	1	0	0	0	0	0	5	17	0	3	0	0	0	0	2	2	0	0	0	15	1	1	12	7	13	6	0	3	1	23	3	30
ENSG00000287269.1	0	0	0	0	0	0	0	0	0	0	0	0	0	0	0	0	0	0	0	0	0	0	0	0	0	0	0	0	0	0	4	1	0	0	2	2	0	0	0	0	0	0	0	0	0	0	0	0	0
ENSG00000287268.1	0	1	0	0	0	0	0	0	1	0	0	0	0	0	0	1	0	0	5	0	0	0	0	0	1	0	0	0	0	0	0	0	0	0	0	0	0	0	0	0	5	0	0	0	0	0	0	3	0
ENSG00000287267.1	0	0	0	0	0	0	0	0	0	0	0	0	0	0	0	0	0	0	0	0	0	0	0	0	0	0	0	0	0	0	0	0	0	0	0	0	0	0	0	0	12	0	0	0	0	0	0	0	0
ENSG00000287266.1	0	0	0	0	0	0	0	0	0	0	0	0	0	0	0	0	0	0	0	0	0	0	0	0	0	0	0	0	0	0	0	0	0	0	0	0	0	0	0	0	0	0	0	0	0	0	0	0	0
ENSG00000287265.1	4	8	10	6	8	6	1	4	5	1	6	1	3	8	4	0	4	6	57	2	6	4	22	6	22	2	4	11	9	2	9	0	7	2	1	2	9	2	1	3	15	4	3	2	0	3	2	0	15
ENSG00000287264.1	4	10	6	7	2	2	9	6	6	8	4	0	0	0	4	17	3	18	7	6	4	2	3	11	0	22	8	1	7	4	10	7	17	56	9	40	0	1	5	2	38	5	6	0	2	0	5	5	5
ENSG00000287263.1	27	754	817	5	33	5	839	11	72	119	51	9	319	56	8	461	32	719	363	430	40	53	333	255	31	20	12	13	22	144	2	4	25	3	25	17	109	211	4	15	25	27	12	121	11	6	8	35	927
ENSG00000287262.1	8	40	32	9	21	8	9	6	6	10	6	1	4	2	5	33	18	15	35	8	4	0	11	21	26	3	5	8	6	1	5	1	8	16	6	5	19	16	3	18	16	8	25	15	6	11	10	5	18
ENSG00000287261.1	14	38	2	24	15	11	26	3	9	11	17	2	11	8	2	4	14	24	7	7	24	8	14	21	17	24	10	0	19	11	0	5	0	15	11	9	8	28	5	7	9	18	8	8	11	16	7	8	1
ENSG00000287260.1	0	1	8	0	2	0	6	14	7	13	9	7	24	6	8	3	15	21	16	18	4	3	0	6	5	15	24	6	1	4	12	12	6	18	8	20	3	5	0	0	21	1	0	4	1	0	0	3	39
ENSG00000287259.1	0	0	0	0	4	1	0	0	0	0	0	0	0	0	0	0	0	0	0	0	0	0	0	0	0	0	0	8	0	1	1	6	0	12	3	1	4	0	0	0	4	0	0	0	0	0	0	0	5
ENSG00000287258.1	0	0	0	0	0	0	0	0	0	0	2	2	0	0	0	0	1	1	0	1	0	0	0	0	0	1	0	0	12	1	0	0	0	0	0	0	7	0	0	0	2	0	0	1	0	0	0	4	1
ENSG00000287257.1	0	0	0	0	0	0	0	0	0	0	0	0	0	0	0	0	0	0	0	0	0	0	0	1	0	0	0	0	0	0	2	0	0	0	0	0	0	0	0	0	0	0	0	0	0	0	0	0	0
ENSG00000287256.1	0	0	0	0	0	0	0	0	0	1	0	0	0	0	0	0	0	0	0	0	0	0	0	0	0	0	0	0	0	0	0	0	0	0	0	0	0	0	0	0	0	0	0	0	0	0	0	0	0
ENSG00000287255.1	0	4	4	0	6	0	3	4	3	11	26	1	0	0	2	1	2	7	3	7	37	2	12	0	25	19	8	0	18	10	4	0	3	1	1	0	0	0	0	0	1	1	0	0	0	1	6	0	1
ENSG00000287254.1	2	36	20	5	18	16	5	2	0	2	3	0	2	3	3	1	11	0	11	2	13	6	10	5	0	3	6	0	8	3	4	2	1	0	6	0	21	0	2	9	11	3	1	0	1	17	1	6	77
ENSG00000287253.1	0	0	0	0	0	0	0	0	1	0	0	0	0	0	0	0	0	0	0	0	0	0	0	0	0	0	0	1	0	0	0	0	0	0	0	0	0	0	0	0	0	0	0	0	0	0	0	0	0
ENSG00000287252.1	82	17	5	50	0	0	3	54	3	13	3	0	431	0	5	10	30	26	677	76	8	2	1	167	145	25	68	1	61	48	0	0	3	0	1	2	13	1	0	17	7	21	40	6	0	1	133	58	180
ENSG00000287251.1	9	53	8	22	25	49	26	0	0	0	3	4	3	2	0	0	0	13	1171	0	1	1	0	1	4	0	0	17	0	0	0	0	0	3	0	0	20	21	9	41	34	1	29	56	9	25	2	53	97
ENSG00000287250.1	5	7	4	13	17	2	6	3	16	13	6	8	3	0	2	9	3	15	1	4	22	5	17	1	13	16	6	0	4	7	5	6	26	44	6	11	9	7	6	11	18	4	2	7	2	4	3	3	12
ENSG00000287249.1	11	39	22	22	41	24	22	24	28	36	33	12	29	7	7	7	50	36	4	76	13	14	11	50	359	16	78	12	32	22	9	12	78	18	3	19	124	26	5	12	31	13	47	8	6	14	85	14	151
ENSG00000287248.1	2	5	4	0	1	0	1	1	0	0	1	0	0	1	2	0	21	0	0	2	0	0	0	17	7	0	8	1	0	8	0	9	5	0	0	6	0	0	0	0	4	0	2	0	0	1	1	6	2
ENSG00000287247.1	0	0	0	0	0	0	0	0	0	0	1	0	1	0	0	0	0	0	0	0	0	0	0	0	0	0	0	0	0	0	0	0	0	0	0	0	1	0	0	0	0	0	0	0	0	0	0	0	0
ENSG00000287246.1	0	0	0	0	0	0	0	0	0	0	0	0	0	0	0	0	0	0	0	0	0	0	0	0	0	0	0	0	0	1	2	0	0	0	0	0	0	0	0	0	0	0	0	0	0	0	0	0	0
ENSG00000287245.1	0	4	1	1	1	6	0	0	1	0	1	0	1	0	0	5	0	0	3	0	0	0	3	0	2	0	0	3	0	0	0	0	0	1	2	2	1	0	1	0	2	0	0	0	0	2	0	0	1
ENSG00000287244.1	2	0	4	2	0	0	5	0	0	0	0	0	2	2	0	0	0	0	0	0	0	0	0	1	0	0	0	0	0	0	4	0	2	6	0	1	2	0	0	0	5	0	1	2	0	1	4	1	0
ENSG00000287243.2	10	71	759	367	177	93	375	25	36	123	35	8	5	19	1	820	83	12	8	67	11	13	2	46	65	15	38	4	250	53	1762	465	580	2492	220	4315	62	384	21	42	1359	8	47	125	21	30	213	259	205
ENSG00000287242.1	0	10	12	9	13	18	7	1	6	1	3	5	0	3	2	4	7	4	0	12	3	2	1	14	24	14	7	3	11	5	14	4	13	27	16	26	9	29	5	6	21	10	11	10	2	10	17	6	47
ENSG00000287241.1	0	0	0	0	0	0	4	2	8	4	3	0	1	1	0	0	4	0	6	4	0	0	1	7	4	0	7	0	3	4	0	0	3	0	0	0	1	3	0	0	7	0	0	0	0	0	8	0	1
ENSG00000287240.1	0	0	0	0	0	0	0	0	0	0	0	0	0	0	0	0	0	0	0	0	0	0	0	0	0	0	0	0	0	0	0	0	1	0	1	0	0	0	0	0	1	0	0	2	0	0	0	0	2
ENSG00000287239.1	0	0	0	0	0	0	0	0	0	0	0	0	0	0	0	0	0	0	0	0	0	0	0	0	0	0	0	0	0	0	0	0	0	0	0	0	0	0	0	0	0	0	0	0	0	0	0	0	0
ENSG00000287238.1	0	0	0	1	0	0	2	0	0	0	0	0	0	0	0	0	0	0	0	0	0	0	0	0	0	0	0	0	0	0	0	0	0	0	0	0	0	0	0	0	0	0	0	0	0	0	0	0	0
ENSG00000287237.1	1	4	1	0	1	0	0	0	0	0	0	0	1	0	0	0	0	0	14	0	0	0	0	0	2	0	1	0	0	0	0	0	2	1	0	2	0	0	0	0	0	0	0	0	2	1	0	0	0
ENSG00000287236.1	12	14	14	38	18	30	0	55	53	28	36	11	40	4	58	5	45	58	7	84	28	65	8	240	419	45	42	1	14	63	25	25	88	9	16	46	7	1	2	6	5	17	27	1	7	19	47	2	67
ENSG00000287235.1	0	0	0	0	0	0	0	0	0	0	0	0	0	0	0	0	0	0	0	0	1	0	0	0	0	0	0	0	0	0	3	2	3	17	0	0	0	0	0	0	0	0	0	0	0	0	0	0	1
ENSG00000287234.1	4	18	23	11	21	7	6	5	1	4	2	1	3	2	5	2	12	5	3	2	5	1	10	4	7	14	1	6	0	8	12	2	27	16	1	6	5	7	3	7	10	10	8	1	4	3	5	5	9
ENSG00000287233.1	0	0	0	0	0	0	0	0	0	0	0	0	0	0	0	0	0	0	0	0	1	0	0	0	0	0	0	2	0	0	0	0	0	0	0	0	0	0	0	0	0	0	0	0	0	0	0	0	0
ENSG00000287232.1	58	92	88	24	66	36	38	10	32	14	21	5	1	7	2	8	21	2	52	19	15	6	13	10	14	3	22	0	0	12	18	15	25	86	11	49	113	71	15	27	290	53	66	38	19	54	83	137	142
ENSG00000287231.1	0	4	4	0	0	0	5	0	0	0	0	0	0	0	0	0	0	0	1	0	0	0	0	0	0	0	0	0	0	0	1	0	0	0	1	0	0	0	1	0	15	0	0	0	0	0	0	0	0
ENSG00000287230.1	0	0	0	0	0	0	0	0	0	0	0	0	0	0	0	0	0	0	0	0	0	0	0	0	0	0	0	0	0	0	0	0	0	0	0	0	0	0	0	0	0	0	0	0	0	0	0	0	0
ENSG00000287229.1	7	4	252	0	0	0	0	0	0	0	0	0	0	0	0	1	0	0	0	0	0	0	0	1	0	0	0	7	0	0	0	1	0	0	1	3	34	9	0	0	1	1	2	20	0	0	1	19	62
ENSG00000287227.1	0	0	0	0	1	0	1	0	0	0	0	0	0	0	0	0	0	0	0	0	0	0	0	0	0	0	0	0	0	0	0	0	0	0	0	0	0	0	0	0	0	0	0	0	0	0	0	0	0
ENSG00000287226.1	0	0	0	1	4	0	0	0	0	0	1	1	0	0	0	0	0	0	22	0	0	0	0	0	0	0	2	0	0	0	0	0	0	0	0	0	0	0	0	0	0	0	0	0	0	0	0	0	0
ENSG00000287225.1	0	18	6	34	3	7	24	28	0	1	13	28	36	12	5	106	252	19	232	445	2	2	0	159	52	5	46	0	48	98	13	0	26	42	49	1	28	5	3	4	1	2	7	2	1	1	8	5	25
ENSG00000287224.1	0	0	0	0	1	0	0	0	0	0	0	0	0	0	0	1	0	0	0	0	0	0	0	0	0	0	0	0	0	0	1	0	3	0	2	0	0	0	0	0	0	0	0	0	0	0	1	0	0
ENSG00000287223.1	0	0	0	1	2	0	0	0	0	0	0	0	0	0	0	0	0	0	0	0	0	0	0	0	0	0	1	0	0	0	0	0	1	0	0	0	0	5	0	2	1	0	0	0	0	0	0	0	0
ENSG00000287222.1	129	260	580	230	233	138	204	196	174	81	164	101	250	68	50	121	363	253	107	284	242	217	228	362	321	46	190	106	120	126	276	243	444	1069	239	464	265	305	119	168	315	308	189	167	104	155	158	224	467
ENSG00000287221.1	2	7	17	12	8	4	9	1	3	2	5	2	4	0	0	5	15	2	1	4	3	1	2	6	2	15	5	1	0	6	15	7	6	38	15	14	16	10	3	5	16	13	6	4	7	8	6	5	14
ENSG00000287220.1	0	0	1	0	0	0	0	0	0	0	0	0	0	0	0	0	0	0	0	0	0	0	0	0	0	0	0	0	0	0	0	0	0	0	0	0	0	0	0	0	0	0	0	0	0	0	0	0	0
ENSG00000287219.1	1	2	11	7	2	1	3	0	0	1	5	2	2	0	2	4	7	3	2	1	0	0	0	8	2	1	0	1	2	2	3	3	0	1	0	3	4	5	3	4	4	7	1	0	3	2	1	1	9
ENSG00000287218.1	12	6	9	12	12	6	3	3	21	6	10	4	6	2	0	6	14	3	15	0	0	0	5	3	6	0	0	4	1	0	18	10	23	26	9	18	12	3	0	8	17	6	3	5	4	12	11	14	15
ENSG00000287217.1	0	0	0	0	0	0	0	0	0	0	0	0	1	0	0	0	0	0	0	1	0	0	0	0	0	0	0	0	0	0	0	0	0	0	0	0	0	0	0	1	0	0	2	0	0	0	0	0	0
ENSG00000287216.1	0	0	0	0	0	0	0	0	0	0	0	0	0	0	0	0	0	0	0	0	0	0	0	0	0	0	0	0	0	0	0	0	0	0	0	0	0	0	0	0	0	0	0	0	0	0	0	0	0
ENSG00000287215.1	0	3	8	12	6	0	1	0	0	0	0	0	0	0	0	0	2	0	1	0	0	0	0	0	0	0	0	0	0	0	0	0	0	0	1	0	0	2	0	0	4	0	0	0	0	3	0	0	4
ENSG00000287214.1	0	1	0	2	1	0	2	0	0	0	1	0	0	0	0	21	0	3	0	0	0	0	3	2	1	1	1	0	0	0	0	0	0	2	1	0	6	1	0	0	4	3	1	0	2	0	0	0	0
ENSG00000287213.1	0	0	4	3	12	15	3	3	7	0	4	1	3	1	0	4	1	3	1	0	1	2	0	3	7	1	0	2	1	7	2	1	0	3	0	0	0	1	0	0	3	0	0	2	1	0	2	1	1
ENSG00000287212.1	0	0	0	0	0	0	0	0	0	0	0	0	0	0	0	0	0	0	0	0	0	0	0	0	0	0	0	0	0	0	4	0	0	0	1	0	0	0	0	0	0	0	0	0	0	0	0	1	0
ENSG00000287211.1	0	5	0	1	0	0	6	0	0	0	0	0	0	0	0	0	0	0	0	0	1	0	0	0	0	0	0	0	0	0	3	7	16	9	31	50	2	1	3	1	52	0	0	0	0	2	5	0	5
ENSG00000287210.1	0	0	0	0	0	0	0	0	0	0	0	0	0	0	0	0	0	0	0	0	0	0	0	0	0	0	0	0	0	0	0	0	0	0	0	0	0	0	0	0	0	0	0	0	0	0	0	0	0
ENSG00000287209.1	51	56	3	736	414	27	3	0	1	0	0	2	5	1	0	1	7	0	0	4	5	0	3	6	0	0	0	0	0	0	2	2	0	0	8	7	57	1	25	253	4	78	116	5	13	110	43	55	86
ENSG00000287208.1	0	0	0	0	0	0	0	0	0	0	0	0	0	0	0	0	2	0	0	0	0	0	0	0	0	0	0	0	0	0	0	0	0	0	0	0	0	0	0	0	0	0	0	0	0	0	0	0	0
ENSG00000287207.1	3	4	5	6	6	5	2	3	9	27	2	2	0	1	8	4	2	4	5	4	6	3	2	0	4	27	3	4	0	0	7	5	5	22	5	11	5	1	1	0	3	4	0	0	1	2	0	1	3
ENSG00000287206.1	0	0	0	0	0	0	0	0	0	0	0	0	0	0	0	0	0	0	0	0	0	0	0	0	0	0	0	0	0	0	0	0	0	0	0	1	0	0	0	0	0	0	0	0	0	0	0	0	0
ENSG00000287205.1	0	1	21	4	18	2	9	0	0	0	0	0	2	1	0	0	0	0	9	0	0	1	4	2	3	0	1	5	8	0	5	2	0	9	3	1	10	5	1	0	2	0	6	0	0	1	7	0	0
ENSG00000287204.1	0	0	0	0	0	0	0	0	0	0	0	0	0	0	0	0	0	0	0	0	0	0	0	0	0	0	0	0	0	0	0	0	0	0	0	0	0	0	0	0	0	0	0	0	0	0	0	0	0
ENSG00000287203.1	0	0	0	1	0	0	0	0	0	0	0	0	0	0	0	0	0	0	0	0	0	0	0	0	0	0	0	0	0	0	0	0	0	0	0	0	0	0	0	0	0	0	0	0	0	0	0	0	0
ENSG00000287202.1	4	2	4	2	2	1	8	1	3	0	4	0	2	0	0	4	5	0	0	2	3	0	0	0	6	0	0	4	0	0	2	3	2	17	2	4	1	7	0	0	2	0	3	1	2	4	3	0	3
ENSG00000287201.1	0	0	0	0	0	0	0	0	0	0	0	0	0	0	0	0	0	0	0	0	0	0	0	0	0	0	0	0	0	0	0	0	0	0	0	0	0	0	0	0	0	0	0	0	0	0	0	0	0
ENSG00000287200.1	0	0	105	0	0	7	10	180	396	480	175	461	188	140	127	28	111	302	36	318	290	484	167	341	220	679	191	2	29	58	19	16	6	39	12	30	6	22	0	0	39	1	1	3	0	1	3	13	8
ENSG00000287199.1	0	0	0	0	0	0	0	0	0	0	0	0	0	0	0	0	0	0	0	0	0	0	0	0	0	0	0	0	0	0	0	0	0	0	0	0	0	0	0	0	0	0	0	0	0	0	0	4	0
ENSG00000287198.1	0	0	0	0	0	0	0	0	0	0	0	0	0	0	0	0	0	0	0	0	0	0	0	0	0	0	0	0	0	0	0	0	0	0	0	0	0	0	0	0	0	0	0	0	0	0	0	0	0
ENSG00000287197.1	0	0	0	1	0	0	0	0	4	1	0	0	0	0	0	1	0	2	0	4	0	0	7	4	1	0	1	0	0	0	1	0	0	2	0	0	1	0	0	3	2	0	0	0	0	0	0	3	0
ENSG00000287196.1	0	1	0	4	0	0	1	0	0	0	0	0	0	0	0	0	3	0	0	0	0	0	4	0	3	1	0	0	15	0	0	0	0	0	3	0	1	1	1	0	0	0	0	2	0	0	0	2	5
ENSG00000287195.1	0	2	0	0	0	0	0	0	0	0	0	0	0	0	0	0	0	0	0	0	0	0	0	0	0	0	0	0	0	0	0	0	0	0	0	0	0	0	0	0	0	0	0	0	0	0	0	0	1
ENSG00000287194.1	1	0	0	0	0	0	0	0	0	0	0	0	0	0	0	0	0	0	0	0	0	0	0	0	0	0	0	0	0	0	0	0	0	0	0	0	0	0	0	0	0	0	0	0	0	0	0	0	0
ENSG00000287193.1	4	6	2	4	1	2	4	1	2	0	0	3	6	8	0	18	6	1	3	1	6	8	4	3	4	1	6	1	3	2	2	0	5	13	8	5	0	4	0	2	5	5	1	0	1	1	4	4	6
ENSG00000287192.1	1	6	11	0	1	0	0	3	1	0	2	3	0	1	0	3	4	2	0	0	1	0	2	5	0	2	0	2	2	0	5	2	1	2	3	1	4	0	0	3	7	4	0	0	1	3	0	2	2
ENSG00000287191.1	0	1	1	0	0	0	0	0	0	0	0	0	0	0	0	0	0	0	0	0	0	0	0	0	0	0	0	0	0	0	0	0	0	0	0	0	0	0	0	0	0	0	0	0	0	0	0	0	0
ENSG00000287190.1	0	7	6	1	7	0	0	2	1	6	2	3	2	8	2	2	4	3	0	2	2	0	4	5	5	19	1	1	0	0	0	0	1	4	1	4	1	0	0	0	6	22	3	0	0	4	1	0	2
ENSG00000287189.1	0	16	28	4	2	7	9	3	23	7	2	1	2	2	3	0	2	7	0	6	2	7	5	17	0	15	0	26	1	0	13	27	18	9	3	5	24	2	0	8	19	0	3	3	3	0	1	1	79
ENSG00000287188.1	2	7	0	0	0	0	1	1	0	0	3	1	0	0	0	14	3	5	5	0	1	0	5	0	0	4	5	1	0	3	0	0	4	0	0	0	0	0	0	0	1	0	0	0	2	0	10	0	2
ENSG00000287187.1	0	0	0	0	0	0	0	0	0	0	0	0	0	0	0	0	0	0	0	0	0	0	0	0	0	0	0	0	0	0	0	0	0	0	0	0	0	0	0	0	0	0	0	0	0	0	0	0	0
ENSG00000287186.1	0	0	0	0	0	0	0	0	0	0	0	0	0	0	0	0	4	0	0	0	0	0	0	0	0	0	0	0	0	0	0	0	0	0	0	0	0	0	0	0	0	0	0	0	0	0	0	0	0
ENSG00000287185.1	0	0	2	2	1	0	0	0	3	6	8	5	1	3	0	18	5	1	0	5	2	5	1	23	14	5	5	0	0	4	2	4	1	27	8	24	9	0	1	0	0	0	1	0	5	0	0	5	1
ENSG00000287184.1	0	0	0	0	0	1	0	0	18	1	0	0	0	0	0	0	0	0	0	0	0	0	0	2	0	0	0	5	0	0	0	0	0	0	0	0	0	0	0	2	0	0	0	0	0	0	0	0	0
ENSG00000287183.1	0	5	2	3	8	0	0	0	0	2	0	0	0	0	0	7	4	9	0	0	0	0	0	0	0	1	0	0	4	0	0	0	0	0	2	0	6	1	0	1	1	4	12	7	1	7	2	4	1
ENSG00000287182.1	0	3	2	2	1	0	0	0	0	1	0	0	0	3	0	0	0	0	3	0	0	0	0	0	0	0	0	0	0	0	0	0	0	0	0	0	0	6	0	0	0	0	0	0	1	0	1	4	2
ENSG00000287181.1	0	0	0	0	0	0	0	0	0	0	0	0	0	0	0	0	0	0	0	0	0	0	0	0	0	0	0	0	0	0	0	0	0	0	0	0	0	0	0	0	0	0	0	0	0	0	0	0	0
ENSG00000287180.1	0	3	4	2	4	0	0	0	0	0	0	0	5	1	0	2	1	0	0	0	6	0	0	1	5	0	4	10	0	0	4	5	2	46	45	25	3	1	0	0	7	6	2	0	0	5	1	0	2
ENSG00000287179.1	0	1	0	0	0	4	0	0	0	0	0	0	0	0	0	0	6	0	0	0	0	0	0	0	0	0	0	0	2	0	0	0	0	0	2	0	0	0	0	0	0	0	2	0	0	0	6	0	0
ENSG00000287178.1	0	2	0	0	0	0	1	0	0	0	0	0	0	0	0	0	0	0	0	0	0	0	0	0	0	0	0	0	0	0	0	0	0	0	0	0	0	0	0	0	0	0	0	0	0	0	2	0	0
ENSG00000287177.1	0	0	0	2	0	1	0	0	0	0	0	0	0	0	0	0	0	0	0	0	0	0	0	0	0	0	0	0	0	1	0	0	0	1	0	1	0	0	0	0	0	0	0	0	0	0	0	0	0
ENSG00000287176.1	0	0	0	0	0	0	0	0	0	0	0	0	0	0	0	0	0	0	0	0	0	0	0	0	0	0	0	0	0	0	0	0	2	0	5	0	0	0	0	0	0	0	0	0	0	0	0	64	1
ENSG00000287175.1	0	0	0	0	1	0	0	0	0	0	0	0	0	0	0	0	0	0	0	0	0	0	0	0	0	0	0	1	0	0	0	0	0	1	0	0	0	0	0	0	2	0	0	0	0	0	1	0	0
ENSG00000287174.1	0	0	0	0	0	0	0	0	0	0	0	0	0	0	0	0	0	0	0	0	0	0	0	0	0	0	0	0	0	0	0	0	0	0	0	0	0	0	0	0	0	0	0	0	0	0	0	0	0
ENSG00000287173.1	0	0	1	0	0	0	0	0	0	0	0	0	0	0	0	0	0	0	0	0	1	0	0	0	0	0	0	0	0	0	0	0	0	0	0	0	0	0	0	0	0	0	0	0	0	0	0	0	0
ENSG00000287172.1	0	0	0	1	0	0	0	0	0	0	0	0	0	0	0	0	0	0	0	0	0	0	0	0	0	0	0	0	0	0	0	0	0	0	0	0	0	0	0	0	0	0	0	0	0	0	0	0	0
ENSG00000287171.1	4	0	1	0	0	0	1	0	0	0	0	1	1	0	0	0	0	0	0	0	0	0	0	0	0	0	0	0	0	0	0	0	0	0	0	0	0	0	0	0	0	0	0	0	0	0	0	0	0
ENSG00000287170.1	2	16	11	11	20	12	1	1	0	1	7	15	34	7	9	17	72	18	14	16	7	7	12	67	12	19	5	0	7	11	21	14	29	8	23	29	21	6	1	10	11	24	20	13	3	9	9	33	30
ENSG00000287169.1	0	1	0	0	0	0	0	0	0	0	0	0	0	0	0	0	0	0	0	0	0	1	0	0	0	0	0	1	0	0	0	0	0	0	0	0	0	0	0	0	0	0	0	0	0	0	0	0	0
ENSG00000287168.1	49	89	497	93	28	76	159	30	139	65	27	55	39	1	28	122	279	276	192	216	124	4	66	182	101	26	49	251	4	97	129	151	377	317	195	299	168	199	60	17	965	297	86	61	0	23	318	209	289
ENSG00000287167.1	0	1	0	0	0	0	0	0	0	0	0	0	2	0	0	0	17	0	0	0	0	0	0	0	0	0	8	4	0	8	2	0	0	0	0	0	0	0	1	0	3	0	0	0	0	0	0	0	1
ENSG00000287166.1	34	10	13	33	9	8	24	12	10	14	19	14	12	3	2	18	12	25	8	9	20	8	17	6	24	7	11	1	18	8	28	28	15	126	35	37	26	7	23	11	11	85	31	18	12	23	26	21	91
ENSG00000287165.1	3	45	42	18	24	9	10	3	2	5	1	0	7	3	2	25	44	19	19	4	17	8	2	9	16	8	2	7	2	0	37	37	46	51	21	82	29	16	10	14	46	23	19	19	17	13	22	32	47
ENSG00000287164.1	0	0	2	0	0	0	0	0	0	0	0	0	0	0	0	0	0	0	0	0	0	0	0	0	0	0	0	0	0	0	0	0	0	0	0	0	0	0	0	0	0	0	0	0	0	0	0	0	0
ENSG00000287163.1	0	0	0	0	0	0	0	0	0	0	0	0	0	0	0	0	0	0	0	0	0	0	0	0	0	0	0	0	0	0	0	0	0	0	0	0	0	0	0	0	0	0	0	0	0	0	0	0	0
ENSG00000287162.1	0	0	0	0	0	0	0	0	0	0	0	0	0	0	0	0	0	0	0	0	0	0	0	0	0	0	0	0	0	0	0	0	0	0	0	0	0	0	0	0	1	0	0	0	0	0	0	2	0
ENSG00000287161.1	0	0	0	2	0	0	0	0	0	0	0	0	0	0	0	0	0	0	6	0	0	0	0	0	1	0	0	8	0	0	0	0	0	6	0	0	0	0	0	0	0	0	0	0	0	0	0	0	0
ENSG00000287160.1	0	0	0	0	0	0	0	0	0	0	0	0	0	0	0	0	0	0	0	0	0	0	0	0	1	0	0	0	0	0	0	0	0	0	0	0	0	0	0	0	0	0	0	0	0	0	0	0	0
ENSG00000287159.1	0	0	0	2	0	0	0	35	0	0	68	105	16	0	25	0	13	0	0	0	0	0	0	27	0	14	88	1	5	5	0	0	0	0	0	0	0	0	0	0	0	0	0	0	0	0	0	0	0
ENSG00000287158.1	2	32	0	3	4	1	1	0	0	0	0	0	0	0	0	2	25	0	0	15	0	0	2	6	0	0	0	3	0	0	0	0	1	0	0	5	5	2	0	2	9	0	0	4	0	2	2	4	1
ENSG00000287157.1	0	0	0	0	0	0	0	2	0	0	0	0	0	0	0	0	2	0	0	0	0	0	0	0	0	0	0	0	0	0	0	0	0	0	0	0	0	0	0	0	0	0	0	0	0	0	0	0	0
ENSG00000287156.1	0	4	2	1	3	0	9	0	1	0	0	0	0	1	0	0	0	2	0	0	1	0	0	0	0	0	0	3	0	0	16	5	61	29	5	26	1	3	0	0	6	2	0	0	1	3	2	8	2
ENSG00000287155.1	0	0	0	0	1	0	0	0	0	0	1	0	0	0	0	0	0	0	0	0	0	0	0	0	0	0	0	0	0	0	0	0	0	0	0	0	1	0	0	0	1	0	1	0	0	0	0	3	0
ENSG00000287154.1	0	0	0	0	1	0	0	0	0	0	0	0	0	0	0	0	0	0	0	0	0	0	0	0	5	0	0	1	0	0	0	0	0	0	0	0	0	0	0	3	0	0	0	0	0	0	1	0	0
ENSG00000287153.1	0	0	0	0	0	0	0	0	0	0	0	0	0	0	0	0	0	0	0	0	0	0	0	0	0	0	0	0	0	0	0	0	0	0	0	0	0	0	0	0	0	0	0	0	0	0	0	0	0
ENSG00000287152.1	0	0	0	0	0	0	0	0	0	0	0	0	0	0	0	0	0	0	0	0	0	0	0	0	0	0	0	0	0	0	0	0	0	0	0	0	0	0	0	0	0	0	0	0	0	0	0	0	0
ENSG00000287151.1	49	15	128	47	27	0	19	190	124	108	162	52	274	46	19	184	867	87	27	173	257	34	23	26	1568	75	431	73	108	4	46	54	9	231	99	227	25	17	6	24	20	123	11	1	14	3	17	12	17
ENSG00000287150.1	0	0	0	0	0	0	0	0	0	0	0	0	0	0	0	0	0	0	0	0	0	0	0	0	0	0	0	3	0	0	0	0	0	0	0	0	0	0	0	0	0	0	0	0	0	0	0	0	0
ENSG00000287149.1	0	1	0	0	0	0	0	0	2	34	2	0	2	0	0	0	0	0	0	2	8	1	0	0	6	0	2	0	0	0	0	0	0	0	3	0	0	0	0	0	0	0	0	0	0	0	1	0	0
ENSG00000287148.1	0	0	0	0	1	0	0	0	0	0	1	0	0	1	0	1	1	0	0	0	0	0	0	0	0	0	0	0	0	0	0	0	0	0	0	0	0	0	0	0	2	0	0	0	0	0	0	0	0
ENSG00000287147.1	0	0	0	0	0	0	0	0	0	0	0	0	0	0	0	0	0	0	0	0	0	0	0	0	0	0	0	0	0	0	0	0	0	0	0	0	0	0	0	0	0	0	0	0	0	0	0	0	0
ENSG00000287146.1	20	4	4	8	4	0	7	3	5	5	7	0	0	0	2	2	7	9	3	22	23	3	1	8	4	9	4	6	5	2	13	19	8	46	7	17	12	0	1	1	33	9	9	0	5	16	0	8	12
ENSG00000287145.1	0	0	0	4	2	0	0	1	1	0	0	0	0	0	0	0	0	0	0	0	0	0	0	0	3	0	0	0	0	0	0	0	0	0	0	0	0	0	0	0	3	0	0	0	0	0	0	0	0
ENSG00000287144.1	0	0	0	0	0	0	0	0	0	0	0	0	0	0	0	0	0	0	0	0	0	0	0	0	0	0	0	0	0	0	0	0	0	0	0	0	0	0	0	0	0	0	0	0	0	0	0	0	0
ENSG00000287143.1	3	0	0	0	2	0	1	0	0	0	0	0	1	1	0	0	2	0	0	1	0	0	0	1	1	4	0	0	0	1	0	0	0	3	0	2	2	0	1	2	0	0	1	0	1	1	0	1	3
ENSG00000287142.1	0	3	0	0	2	0	0	9	2	4	32	4	5	5	5	2	14	10	0	33	4	0	3	4	16	7	19	0	3	10	0	0	0	0	0	0	2	0	2	0	1	2	0	0	1	0	0	0	0
ENSG00000287141.1	0	0	1	0	0	0	0	0	0	0	0	0	0	0	0	0	0	0	0	0	0	0	0	0	0	0	0	0	0	0	0	0	0	0	0	0	0	0	0	0	0	0	0	0	0	0	0	0	0
ENSG00000287140.1	0	0	0	0	0	0	0	0	0	0	0	0	0	0	0	0	0	0	0	0	0	0	0	0	0	0	0	0	0	0	0	0	0	0	0	0	0	0	0	0	0	0	0	0	0	0	0	0	0
ENSG00000287139.1	2	0	4	1	2	0	0	0	1	1	0	0	14	1	0	230	5	2	0	7	3	0	0	7	2	1	4	0	0	3	0	0	0	0	0	1	7	0	0	0	0	0	1	0	0	0	8	2	9
ENSG00000287138.1	0	0	0	0	1	0	0	0	0	0	0	0	0	0	0	0	0	0	0	0	0	0	0	0	0	0	0	0	0	0	0	0	0	0	0	0	0	0	0	0	0	0	0	0	0	0	0	0	0
ENSG00000287137.1	0	0	0	0	0	0	0	0	0	0	0	0	0	0	0	0	0	0	0	0	0	0	0	0	0	0	0	0	0	0	0	0	0	0	0	0	0	0	0	0	0	0	0	0	0	0	0	2	0
ENSG00000287136.1	0	0	0	0	0	23	0	0	2	0	0	0	8	0	0	0	0	0	4	0	0	0	0	0	0	0	0	0	0	0	0	0	15	0	0	1	0	0	0	0	0	0	1	9	0	0	0	26	0
ENSG00000287135.1	0	9	7	0	1	0	6	3	2	6	5	6	12	8	5	0	1	6	0	19	0	0	0	29	30	0	3	0	25	4	0	0	2	7	0	2	6	0	0	0	7	0	0	1	0	5	0	0	0
ENSG00000287134.1	0	1	0	0	4	2	0	0	0	0	0	0	0	0	0	0	0	0	0	1	0	0	0	0	0	0	0	3	0	0	0	0	0	0	0	2	2	0	0	2	3	0	1	0	0	0	0	0	5
ENSG00000287133.1	4	16	5	16	23	11	7	1	7	1	3	2	1	0	0	15	16	3	21	2	8	3	2	20	7	12	0	3	3	1	13	11	13	34	23	19	9	1	0	6	29	0	8	4	19	2	8	3	12
ENSG00000287132.1	0	0	0	0	0	0	0	0	0	0	0	0	0	0	1	0	0	0	0	0	0	1	0	3	3	0	0	0	3	0	0	0	0	1	0	0	4	0	0	0	1	0	0	0	0	0	0	1	0
ENSG00000287131.1	0	0	0	0	0	0	0	0	0	0	0	0	0	0	0	0	0	0	0	0	0	0	0	0	0	0	0	0	0	0	0	0	0	0	0	0	0	0	0	0	0	0	0	0	0	0	0	0	0
ENSG00000287130.1	0	0	0	0	0	0	0	0	0	0	0	0	22	3	0	5	5	0	0	0	0	0	0	12	6	0	6	0	5	2	0	0	0	0	2	1	0	2	0	0	0	0	0	1	0	0	0	4	2
ENSG00000287129.1	1	14	8	8	12	7	2	2	1	14	5	1	1	8	1	6	5	22	1	3	3	0	1	10	9	2	0	4	1	1	8	1	3	11	2	1	10	7	3	2	6	4	3	0	2	2	6	1	3
ENSG00000287128.1	0	0	0	1	0	0	0	0	0	0	0	0	0	0	0	0	0	0	0	0	0	0	0	0	0	0	0	0	0	0	0	0	0	0	0	0	0	0	0	0	0	0	0	0	0	0	0	0	0
ENSG00000287127.1	0	1	1	2	4	0	2	0	1	1	3	0	0	0	0	0	0	0	1	0	1	0	0	1	4	0	0	0	0	0	0	0	0	0	0	1	0	0	0	0	0	0	0	0	0	2	0	0	0
ENSG00000287126.1	144	329	303	408	65	153	283	225	104	92	223	137	163	79	56	425	608	339	141	245	114	50	169	175	229	104	223	62	123	166	244	235	573	788	224	306	188	494	77	123	626	260	170	261	161	185	153	382	689
ENSG00000287125.1	6	16	10	0	34	1	14	5	4	1	1	2	3	2	0	0	3	1	4	7	0	1	5	5	3	1	3	1	0	1	1	1	1	3	1	0	53	2	12	2	14	9	37	8	20	9	3	17	49
ENSG00000287124.1	3	0	1	0	6	1	1	0	0	0	0	0	0	0	0	3	2	2	27	3	2	0	1	4	4	0	5	1	0	1	0	3	4	0	0	4	0	2	0	2	2	5	1	1	0	4	0	3	0
ENSG00000287123.1	0	0	0	0	0	0	0	0	0	0	0	0	0	0	0	0	0	0	0	0	0	0	0	0	0	0	0	0	0	0	0	0	0	0	0	0	0	0	0	0	0	0	0	0	0	0	0	0	0
ENSG00000287122.1	0	0	0	2	0	4	0	0	0	0	0	0	0	0	1	0	0	0	0	0	0	0	0	0	0	0	0	0	0	0	0	0	0	0	0	0	0	21	0	0	0	0	0	0	0	0	0	0	0
ENSG00000287121.1	0	0	0	0	0	0	0	1	0	0	0	0	0	0	2	3	1	0	0	1	0	0	0	6	6	0	0	0	11	1	1	3	13	0	5	5	0	0	0	0	0	0	0	0	0	0	1	0	0
ENSG00000287120.1	0	0	0	1	0	0	0	0	0	0	0	0	0	0	0	0	0	0	0	0	0	0	0	0	0	0	0	0	0	0	0	0	0	0	0	0	0	0	0	0	1	0	0	0	0	0	0	0	0
ENSG00000287119.1	0	0	1	0	1	0	0	33	0	5	6	6	25	5	3	44	207	63	0	64	3	0	0	41	203	1	35	0	24	54	0	0	0	0	0	0	0	0	0	3	2	1	0	0	0	0	0	0	12
ENSG00000287118.1	0	0	0	0	0	0	0	0	0	0	0	0	0	0	0	0	0	0	0	0	1	0	0	0	0	0	0	5	0	0	0	0	0	0	0	0	0	0	0	0	0	0	0	0	0	0	0	0	0
ENSG00000287117.1	5	14	7	8	9	7	0	5	35	26	5	3	20	2	6	0	11	12	68	22	31	11	19	19	30	16	30	6	14	11	30	14	26	54	3	15	4	1	2	0	9	3	5	3	3	7	10	1	3
ENSG00000287116.1	0	2	5	1	3	2	4	0	1	1	4	2	0	0	0	2	2	1	0	1	2	1	1	0	3	1	3	0	1	2	1	0	0	0	0	2	4	1	0	1	1	0	2	0	2	0	0	0	0
ENSG00000287115.1	19	31	34	31	39	22	11	15	45	33	17	11	13	7	5	16	7	23	35	30	53	52	34	26	47	67	39	9	4	9	76	24	87	151	35	50	25	11	17	26	34	19	12	2	16	14	22	35	32
ENSG00000287114.1	0	0	0	0	0	0	0	0	0	0	0	0	0	0	0	0	0	0	0	0	0	0	0	0	0	0	0	0	0	0	0	0	0	0	0	0	0	0	0	0	0	0	0	0	0	0	0	0	0
ENSG00000287113.1	0	3	2	0	0	0	4	0	0	0	0	0	0	0	0	0	0	0	2	0	0	0	0	0	0	0	0	0	0	0	1	0	2	0	0	0	0	0	0	1	0	0	0	0	0	2	0	0	2
ENSG00000287112.1	0	0	0	0	1	1	0	0	0	0	0	0	0	0	0	0	9	0	0	0	0	0	0	5	2	0	2	0	6	0	0	0	0	0	1	0	0	0	0	0	1	0	0	0	0	0	1	1	6
ENSG00000287111.1	0	0	0	0	0	0	0	0	0	0	0	0	0	0	0	0	0	0	0	0	0	0	0	0	0	0	0	0	0	0	0	0	0	0	0	0	0	0	0	0	0	0	0	0	0	0	0	0	0
ENSG00000287110.1	21	68	101	35	40	9	76	20	17	4	19	36	34	13	15	35	125	22	60	35	32	0	30	80	57	28	49	19	23	38	87	31	69	127	87	106	68	30	15	19	39	61	45	83	26	67	20	89	80
ENSG00000287109.1	16	10	7	22	28	11	11	5	9	6	12	6	48	4	3	2	14	8	7	3	14	8	7	57	18	2	6	11	10	10	10	3	6	4	10	2	58	6	3	8	15	18	28	5	6	11	18	18	37
ENSG00000287108.1	0	12	1	5	19	3	2	1	0	0	2	0	1	0	0	0	1	0	0	2	0	0	1	3	0	0	1	0	4	0	6	4	4	1	5	15	0	0	1	4	0	0	1	0	0	0	2	0	0
ENSG00000287107.1	0	0	0	0	0	0	0	0	1	0	0	0	0	0	0	0	0	0	0	0	0	0	0	0	0	0	0	0	0	0	0	0	3	0	0	0	0	0	0	0	0	0	0	0	0	0	0	0	0
ENSG00000287106.1	0	0	0	1	0	0	0	0	0	1	1	0	0	0	0	0	0	1	0	0	0	0	0	0	5	0	0	0	0	0	42	8	0	21	37	37	5	0	0	0	2	2	0	0	1	0	0	0	1
ENSG00000287105.1	0	0	0	0	1	0	0	0	0	0	1	6	0	0	0	3	6	0	0	3	5	1	0	1	0	2	0	0	0	0	0	3	0	0	0	6	0	0	0	0	5	0	0	0	0	0	0	0	3
ENSG00000287104.1	43	252	88	86	104	19	33	48	119	76	46	26	31	6	36	29	32	47	100	51	73	109	92	88	144	89	118	81	50	20	192	105	274	268	71	203	101	70	23	64	313	55	58	41	22	49	98	113	95
ENSG00000287103.1	0	0	0	0	0	0	0	0	0	0	0	0	3	0	0	0	0	0	0	0	0	0	0	0	0	0	0	0	0	0	0	0	0	0	0	0	0	0	0	0	0	0	0	0	0	0	0	0	0
ENSG00000287102.1	0	0	0	0	0	0	0	0	0	0	0	0	0	0	0	0	0	0	0	0	0	0	0	0	0	0	0	0	0	0	0	0	0	0	0	0	0	0	0	0	0	0	0	0	0	0	0	0	0
ENSG00000287101.1	0	0	1	0	1	0	0	1	2	0	1	0	2	0	1	0	1	0	0	0	0	0	0	0	8	3	2	0	0	2	0	0	1	0	0	0	0	0	0	0	0	0	0	0	0	0	0	0	0
ENSG00000287100.1	0	3	3	0	0	0	2	0	0	3	1	2	0	0	0	2	0	0	1	1	1	3	0	0	3	6	0	0	0	0	4	1	4	0	1	2	0	0	2	0	0	0	0	0	0	1	2	1	3
ENSG00000287099.1	0	0	0	0	0	0	0	0	0	0	0	0	0	0	0	0	0	0	0	0	0	0	0	0	0	0	0	0	0	0	0	0	0	0	0	0	0	0	0	0	0	0	0	0	0	0	0	0	0
ENSG00000287098.1	0	0	0	0	0	0	0	0	0	0	0	0	1	0	0	0	0	0	0	0	0	0	0	1	0	0	0	0	0	0	0	0	0	0	0	0	0	0	0	0	0	0	0	0	0	0	0	0	0
ENSG00000287097.1	1	12	3	3	11	2	8	36	9	8	80	15	4	3	1	9	15	1	1	37	38	35	69	17	27	25	25	3	3	11	0	0	0	27	0	5	5	0	0	0	9	5	3	0	0	0	18	6	6
ENSG00000287096.1	0	0	0	0	0	0	0	0	0	0	0	0	1	0	0	0	0	0	0	0	0	0	0	0	0	0	0	10	0	0	0	0	0	4	0	0	0	0	0	0	1	1	0	0	0	0	0	0	0
ENSG00000287095.1	0	0	0	0	0	0	0	18	0	0	0	1	45	0	0	2	88	1	0	59	0	0	1	82	87	0	33	0	3	22	0	0	0	0	0	0	1	0	0	0	0	0	0	2	0	0	0	0	0
ENSG00000287094.1	0	0	0	0	0	0	0	0	0	0	0	0	0	0	0	0	0	0	0	0	0	0	2	0	0	0	0	0	0	0	0	0	0	0	0	0	0	0	0	0	0	0	0	0	0	0	0	0	0
ENSG00000287093.1	0	3	1	0	0	0	3	0	1	0	0	0	0	0	0	0	0	0	0	0	1	0	0	0	0	0	0	2	1	0	0	0	0	0	3	0	0	2	0	0	2	1	0	0	0	0	8	26	0
ENSG00000287092.1	0	20	0	1	0	0	8	0	2	0	0	0	0	0	0	0	0	0	0	0	0	0	0	2	0	0	13	1	0	0	0	0	8	6	1	0	2	4	0	0	11	0	6	1	2	0	0	0	14
ENSG00000287091.1	3	1	7	2	3	3	4	10	3	8	16	13	18	10	15	40	17	10	7	20	12	0	3	5	35	6	36	5	9	3	4	12	2	5	1	1	2	4	0	0	1	4	3	4	0	0	1	1	2
ENSG00000287090.1	0	5	0	0	6	1	2	0	5	0	0	0	0	0	0	0	2	0	0	0	0	0	0	0	0	0	2	0	0	1	0	0	6	4	1	1	4	1	0	3	12	2	2	2	0	0	0	15	4
ENSG00000287089.1	0	14	2	1	7	0	0	3	1	3	3	13	17	10	0	1	17	21	3	3	2	13	0	19	10	7	2	13	1	2	0	0	2	0	2	1	1	1	0	1	3	0	5	0	0	1	2	0	3
ENSG00000287088.1	0	3	7	1	1	2	13	0	0	0	0	0	21	0	0	5	0	2	0	0	0	5	0	1	2	0	0	0	0	0	14	1	3	3	4	1	3	63	0	0	13	6	0	0	2	1	23	0	9
ENSG00000287087.1	0	0	0	0	0	0	0	0	0	0	0	0	0	0	0	0	1	0	0	0	0	0	0	0	2	0	0	0	0	0	0	0	0	0	0	0	0	0	0	0	0	0	0	0	0	0	0	0	0
ENSG00000287086.1	0	6	0	8	0	0	0	0	0	0	0	0	0	0	1	0	1	0	3	0	1	2	1	1	1	0	0	8	10	2	1	0	1	12	0	6	0	0	1	2	2	2	5	0	0	3	0	0	3
ENSG00000287085.1	13	16	14	2	23	1	3	1	1	5	0	2	0	0	0	0	6	5	0	2	9	1	1	10	9	0	12	0	0	2	6	0	1	0	4	0	42	34	1	4	46	20	7	17	21	8	4	4	35
ENSG00000287084.1	0	0	0	0	2	0	0	0	0	0	0	0	0	0	0	0	0	0	0	0	0	0	0	0	0	0	0	0	0	0	0	0	0	0	0	0	0	0	0	0	0	0	0	0	0	0	0	0	0
ENSG00000287083.1	3	8	137	8	24	0	5	0	0	0	0	0	0	2	0	7	18	0	3	8	1	0	11	1	4	1	0	0	3	3	0	0	7	6	0	0	12	48	2	6	1	22	8	7	2	2	15	12	6
ENSG00000287082.1	0	0	0	0	0	0	0	0	0	0	0	0	0	0	0	0	0	0	0	0	0	0	0	0	0	0	0	1	0	0	0	0	0	0	0	0	0	0	0	0	0	0	0	0	0	0	0	0	0
ENSG00000287081.1	0	0	0	0	0	0	0	0	0	0	0	0	0	0	0	0	0	0	0	0	0	0	0	0	0	0	0	0	0	0	0	0	0	0	0	0	0	0	0	0	0	0	0	0	0	0	0	0	0
ENSG00000287080.2	5	5	11	7	3	7	4	6	2	4	2	0	18	0	3	121	5	47	0	3	5	0	5	8	4	6	0	1	0	3	0	0	1	5	7	4	0	5	0	1	0	0	2	1	3	0	1	0	4
ENSG00000287079.1	0	1	1	0	14	0	1	1	0	0	0	6	1	0	0	4	1	0	0	2	0	0	0	0	2	0	0	1	0	0	0	0	0	0	0	0	0	0	0	0	2	0	1	0	0	0	0	0	0
ENSG00000287078.1	0	20	8	13	13	19	11	3	2	0	1	0	2	0	0	14	28	5	5	4	4	0	0	1	11	0	0	3	2	4	4	4	1	10	6	8	19	4	7	4	49	5	6	1	1	9	15	10	16
ENSG00000287077.1	1	4	0	7	6	1	0	0	0	0	3	2	0	0	0	3	3	0	2	1	2	0	2	1	1	0	3	1	1	3	5	1	0	0	0	2	2	2	1	10	8	38	2	0	1	5	6	0	9
ENSG00000287076.1	104	0	0	4	14	0	0	123	2	2	512	37	147	117	1	19	97	8	0	15	312	257	4	0	3	39	228	0	25	4	1	0	0	0	0	4	24	0	39	0	0	45	89	2	13	40	13	34	46
ENSG00000287075.1	0	0	0	0	0	0	0	0	0	0	0	0	0	0	0	0	0	0	0	0	0	0	0	0	0	0	0	0	0	0	0	0	0	0	0	0	0	0	0	0	0	0	0	0	0	0	0	0	0
ENSG00000287074.1	3	1	10	9	24	5	7	5	1	23	12	5	1	0	0	27	9	3	28	0	6	2	29	12	10	4	7	13	13	1	7	9	4	0	10	2	11	3	3	13	2	11	5	2	4	11	8	1	10
ENSG00000287073.1	0	0	0	0	0	0	0	0	0	0	0	0	0	0	0	0	0	0	0	0	0	0	0	0	0	0	0	0	0	0	0	0	0	0	0	0	0	0	0	0	0	0	0	0	0	0	0	0	0
ENSG00000287072.1	0	0	1	0	0	0	1	0	0	0	0	0	0	0	0	0	0	0	0	0	0	0	0	0	0	0	0	0	0	0	0	0	0	0	0	0	1	0	0	0	0	0	0	0	0	0	0	0	0
ENSG00000287071.1	4	0	11	2	4	0	1	4	10	0	8	0	2	1	0	3	22	7	1	5	18	0	1	0	22	5	3	0	4	0	0	3	0	0	3	3	0	4	1	0	1	2	2	0	0	1	4	0	0
ENSG00000287070.1	0	4	1	1	5	0	1	0	2	2	2	0	4	2	0	1	0	1	0	0	3	0	2	1	1	0	0	0	0	0	0	0	2	0	2	2	2	3	0	0	7	1	2	0	3	4	0	0	1
ENSG00000287069.1	0	0	0	0	123	0	0	4	0	0	0	0	0	0	0	0	6	0	0	0	0	0	0	7	0	0	1	0	0	2	0	0	0	5	0	2	0	2	0	0	0	0	0	0	1	1	3	0	0
ENSG00000287068.1	0	1	0	0	0	0	0	4	0	0	0	3	1	0	0	0	4	0	0	1	0	2	0	2	0	5	4	0	0	2	0	0	0	0	0	0	0	0	0	0	0	0	0	0	0	0	0	0	0
ENSG00000287067.1	15	9	14	19	49	3	23	2	23	29	4	11	5	2	4	12	13	7	8	5	8	4	12	18	6	19	2	9	0	6	3	1	2	20	3	1	6	45	15	16	12	7	8	5	13	11	19	18	16
ENSG00000287066.1	0	3	6	0	0	0	0	0	0	0	0	0	0	0	0	0	0	0	0	0	0	0	0	0	0	0	0	0	0	0	0	0	0	0	0	0	0	3	0	0	0	0	1	0	1	0	3	1	0
ENSG00000287065.1	0	0	0	0	0	0	0	0	0	0	0	0	0	0	0	0	0	0	0	0	0	0	0	0	0	0	0	0	0	0	0	0	0	0	0	0	0	0	0	0	0	0	0	0	0	0	0	0	0
ENSG00000287064.1	0	0	9	0	4	0	1	1	0	0	0	0	0	0	0	19	4	0	7	0	0	0	0	2	0	0	0	0	0	0	0	0	1	6	0	2	1	13	0	0	9	0	0	0	0	0	2	0	1
ENSG00000287063.1	11	18	8	32	22	6	0	39	88	116	40	0	38	3	19	88	90	12	7	11	52	46	33	27	173	74	45	47	39	8	10	24	81	163	101	88	15	0	0	0	21	14	14	3	14	3	38	2	23
ENSG00000287062.1	0	0	0	0	0	0	0	0	0	0	0	0	0	0	0	0	0	0	0	0	0	0	0	0	0	0	0	0	0	0	0	0	0	0	0	0	0	0	0	0	0	0	0	0	0	0	0	0	0
ENSG00000287061.1	0	0	2	0	0	0	0	0	2	0	0	2	2	0	0	0	0	3	0	0	1	0	0	1	0	0	0	4	0	0	0	0	0	0	0	0	1	0	0	0	0	0	0	0	0	0	0	0	0
ENSG00000287060.1	0	0	0	0	0	16	0	0	0	0	0	0	0	0	0	0	0	0	0	0	0	0	0	0	0	0	0	0	0	1	0	0	0	0	0	0	0	0	0	0	0	0	0	0	0	0	2	0	0
ENSG00000287059.1	0	2	0	4	7	1	3	1	6	3	3	0	0	3	1	0	0	2	2	5	0	0	0	5	1	0	11	13	0	0	0	2	0	0	2	4	7	1	0	0	0	10	0	3	0	0	0	6	6
ENSG00000287057.1	0	0	0	0	0	0	0	0	0	0	0	0	0	0	0	0	0	0	0	0	0	0	0	0	0	0	0	0	0	0	0	0	0	0	0	0	0	0	0	0	0	0	0	0	0	0	0	0	0
ENSG00000287056.1	0	1	0	0	0	1	0	0	3	0	0	0	0	0	0	0	0	0	0	0	1	0	0	0	0	0	0	2	0	0	0	0	0	0	0	0	2	0	0	0	0	0	0	0	0	0	0	0	0
ENSG00000287055.1	0	8	5	0	0	1	2	1	2	1	1	2	6	1	3	3	2	2	1	1	5	2	6	4	13	3	4	0	0	0	0	0	4	6	0	0	4	2	2	3	5	2	1	1	1	0	4	3	1
ENSG00000287054.1	0	12	1	4	9	0	0	2	0	0	0	0	6	0	0	0	6	0	0	3	0	0	0	1	0	0	0	1	0	3	1	1	5	0	0	0	4	3	2	3	0	0	0	0	0	2	1	0	4
ENSG00000287053.1	0	2	0	1	0	0	0	0	0	0	0	0	0	0	0	0	0	0	0	0	0	0	0	0	0	0	0	0	0	0	0	0	0	0	0	0	1	0	0	0	2	0	0	0	0	0	0	0	0
ENSG00000287052.1	0	0	0	0	0	0	0	0	1	0	0	0	0	0	0	0	0	0	0	0	0	0	0	0	0	0	0	0	0	0	0	0	1	0	0	0	0	0	0	0	0	0	0	0	0	0	0	0	0
ENSG00000287051.1	1	7	16	10	2	0	2	0	1	0	1	0	0	1	0	0	2	3	0	2	0	3	0	6	10	0	0	28	0	1	7	3	20	51	10	23	10	0	0	0	13	3	1	0	1	3	1	0	38
ENSG00000287050.1	0	0	0	0	0	0	0	1	0	0	0	0	0	0	0	0	0	0	0	0	1	0	0	0	0	0	0	0	0	0	0	0	0	0	0	0	0	0	0	0	0	1	0	0	0	0	0	0	0
ENSG00000287049.1	0	0	0	0	0	0	0	0	0	0	0	0	0	0	0	0	0	0	0	0	0	0	0	0	0	0	0	0	0	4	0	0	0	0	0	0	0	0	0	0	0	0	1	0	0	0	0	0	1
ENSG00000287048.1	0	1	0	0	1	0	2	0	0	0	0	0	4	0	0	0	0	0	0	0	0	0	0	1	0	0	0	0	0	0	0	0	0	0	0	1	0	0	0	0	106	0	0	0	0	0	0	0	0
ENSG00000287047.1	0	1	0	0	0	0	0	0	0	0	0	0	0	0	0	0	0	0	0	0	0	0	0	0	0	0	0	60	0	0	0	0	0	0	0	1	0	0	0	0	0	0	0	0	0	0	0	0	0
ENSG00000287046.1	7	5	6	0	0	4	4	72	12	21	40	90	137	58	112	37	214	1	0	48	65	0	2	172	40	142	144	3	98	19	4	7	0	91	8	29	2	1	0	0	0	1	1	2	3	0	6	20	3
ENSG00000287045.1	15	14	11	32	11	8	23	3	12	13	14	16	23	6	4	27	12	10	0	7	7	13	6	7	5	5	7	0	13	2	4	0	4	23	11	11	38	6	5	0	11	73	8	6	3	5	7	8	35
ENSG00000287044.1	1	9	10	3	5	0	15	2	9	2	13	3	9	2	0	0	5	3	0	6	1	2	1	7	9	0	12	1	0	1	0	0	3	0	0	2	11	10	0	6	11	3	11	7	10	3	4	13	10
ENSG00000287043.1	3	14	0	3	1	0	5	21	31	20	1	3	23	6	29	16	31	34	107	84	4	20	5	54	122	6	59	0	2	13	1	3	11	0	1	0	15	40	1	4	6	4	7	2	5	4	6	10	18
ENSG00000287042.1	11	14	5	20	8	11	17	9	22	7	2	13	20	3	9	10	34	16	1	7	10	11	4	30	17	5	23	19	5	10	8	7	12	26	8	37	30	4	6	24	9	30	3	14	4	14	10	20	30
ENSG00000287041.1	1	25	43	4	13	3	13	1	0	2	5	1	1	0	0	0	13	2	12	2	20	0	1	6	9	3	2	3	0	6	17	11	16	27	9	19	10	22	2	0	12	0	8	4	12	3	19	2	7
ENSG00000287040.1	0	0	0	0	0	0	0	0	0	0	0	0	0	0	0	0	0	0	0	0	0	0	0	0	0	0	0	0	0	0	0	0	0	0	0	5	0	0	0	0	0	0	0	0	0	2	0	0	0
ENSG00000287039.1	0	0	0	1	0	0	0	0	0	0	0	0	0	0	0	0	0	0	0	0	0	0	0	0	0	0	0	0	0	0	0	0	0	0	0	0	0	0	0	0	0	0	0	0	0	0	0	0	0
ENSG00000287038.1	126	81	1193	294	575	0	372	0	0	0	7	3	0	0	20	68	169	0	689	4	0	0	0	28	4	3	19	2	0	10	5	44	0	124	54	56	277	1175	40	325	41	395	144	444	72	62	624	558	90
ENSG00000287037.1	7	24	0	1	5	1	0	4	2	1	0	4	0	0	4	2	3	37	0	9	1	0	0	0	4	0	4	0	0	8	0	0	13	0	0	0	60	0	1	5	3	12	0	0	1	2	13	0	28
ENSG00000287036.1	0	2	0	0	5	0	1	0	0	0	0	0	0	0	0	0	0	0	0	1	0	0	0	0	0	0	0	0	0	0	0	0	0	0	0	0	1	0	0	0	0	0	0	1	0	0	0	0	0
ENSG00000287035.1	0	2	0	0	0	4	0	0	0	0	0	0	3	0	2	0	1	0	0	0	0	0	0	0	0	0	0	2	0	0	0	0	0	2	2	2	2	0	0	0	3	0	0	0	2	0	2	0	2
ENSG00000287034.1	0	0	0	1	0	0	0	0	0	0	0	0	0	0	0	0	0	0	3	0	0	0	0	0	0	0	0	0	0	0	0	0	0	0	0	0	0	0	0	0	0	0	0	0	0	0	0	0	0
ENSG00000287033.1	0	8	15	2	34	2	13	3	3	3	1	4	3	1	0	5	5	6	10	6	4	7	4	1	3	5	4	0	0	0	5	1	1	12	4	0	7	6	0	7	4	20	11	12	3	9	5	7	4
ENSG00000287032.1	1	18	19	20	39	3	8	4	8	6	8	10	37	2	1	13	18	6	4	14	6	1	0	29	19	5	3	8	4	6	8	3	10	22	3	9	25	8	7	1	22	18	25	7	14	4	16	8	16
ENSG00000287031.1	1	3	10	7	3	10	5	11	24	34	17	17	10	12	14	3	18	28	5	11	9	5	15	27	13	14	6	0	5	2	8	0	1	9	2	9	14	10	1	0	4	4	5	1	3	6	13	0	16
ENSG00000287030.1	0	0	0	3	0	0	0	0	0	0	0	0	0	0	0	0	0	0	0	0	0	0	0	0	0	0	0	0	0	0	0	0	0	0	1	0	0	0	0	0	0	0	0	0	0	0	0	0	0
ENSG00000287029.1	0	46	6	12	11	0	2	37	3	6	1	15	34	12	2	20	30	30	0	26	1	0	0	176	208	13	55	12	3	21	5	0	5	2	0	0	2	0	1	1	10	4	3	0	1	17	0	1	11
ENSG00000287028.1	0	0	0	0	0	0	0	0	0	0	0	0	0	0	0	0	0	0	2	0	0	0	0	0	0	0	0	0	0	0	0	0	0	0	0	0	0	0	0	0	0	1	0	0	0	0	0	0	0
ENSG00000287027.1	0	1	0	0	1	0	2	0	0	0	0	0	2	0	1	2	1	0	1	0	0	4	0	0	0	0	0	1	2	0	5	1	0	0	0	0	0	5	0	0	6	0	0	0	2	0	2	1	3
ENSG00000287026.1	0	3	0	0	0	0	0	0	0	0	0	0	0	0	0	0	1	0	0	0	1	0	0	16	0	0	0	0	0	0	0	0	0	0	0	0	0	0	0	0	0	0	0	0	0	0	0	0	0
ENSG00000287025.1	0	1	0	0	0	0	0	0	0	0	0	1	0	0	0	0	19	0	0	0	0	0	0	0	0	0	0	0	0	0	0	0	0	0	0	0	0	0	0	0	4	0	0	0	0	0	0	0	0
ENSG00000287024.1	3	10	2	1	4	0	3	2	5	11	2	2	3	6	0	3	0	5	13	3	7	15	14	7	3	6	5	6	0	0	7	2	9	9	11	9	7	10	0	2	14	1	0	0	0	8	1	1	8
ENSG00000287023.1	0	0	0	0	0	0	0	0	0	0	0	0	0	0	0	1	0	1	0	0	0	0	1	0	0	0	3	0	0	0	0	0	0	0	0	0	0	0	0	0	0	0	0	0	0	0	0	0	0
ENSG00000287022.1	0	9	0	7	2	0	2	0	2	1	0	0	1	0	1	2	2	3	3	0	0	0	3	1	0	3	0	0	0	0	0	0	4	7	2	0	1	2	0	0	2	0	0	0	2	0	1	0	6
ENSG00000287021.1	0	1	0	1	7	0	0	6	1	9	1	0	0	2	3	10	4	0	3	1	0	0	0	0	0	3	18	0	5	5	0	0	3	0	15	2	6	2	0	0	0	4	2	0	0	0	0	1	2
ENSG00000287020.1	0	0	0	0	0	0	0	0	0	0	0	0	0	0	0	0	0	0	0	0	0	0	0	0	0	0	0	0	0	0	0	0	0	0	0	0	0	0	0	0	1	0	0	0	0	0	0	0	0
ENSG00000287019.1	0	0	0	0	0	0	0	0	0	0	0	0	0	0	0	0	0	0	0	0	0	0	0	0	0	0	0	0	0	0	0	0	0	0	0	0	0	0	0	0	0	0	0	0	0	0	0	0	0
ENSG00000287018.1	3	0	0	0	0	0	0	8	0	0	0	0	0	0	0	0	4	1	0	0	1	0	1	0	1	0	5	0	0	0	0	0	0	0	0	0	0	0	0	0	0	0	1	0	0	0	0	0	0
ENSG00000287017.1	0	0	0	0	0	0	0	0	0	0	0	0	0	0	0	0	0	0	0	0	0	0	0	0	0	0	0	0	0	0	0	0	0	0	0	0	0	0	0	0	0	0	0	0	0	0	0	0	0
ENSG00000287016.1	2	9	19	11	2	16	6	10	11	14	21	14	3	0	8	4	14	21	2	12	12	1	26	30	10	29	29	7	4	3	23	12	8	60	37	40	22	8	6	16	8	17	13	0	14	5	5	4	22
ENSG00000287015.1	0	0	2	0	2	0	0	0	0	2	0	0	0	0	0	3	2	0	0	0	2	0	1	0	1	0	0	0	0	0	0	0	0	0	0	0	1	0	0	0	0	0	1	1	0	0	3	0	0
ENSG00000287014.1	4	0	0	0	0	0	0	0	0	0	0	0	0	0	0	1	0	0	0	0	0	1	0	0	0	0	0	0	0	0	0	0	0	0	0	0	0	0	0	0	0	0	0	0	0	0	0	0	0
ENSG00000287012.1	0	3	0	0	0	0	1	0	2	2	0	3	1	0	1	0	0	0	0	0	1	0	0	1	0	2	0	0	0	1	0	0	0	0	0	6	0	0	0	0	0	0	0	0	0	0	0	0	1
ENSG00000287011.1	0	10	0	1	5	4	1	0	2	6	0	0	0	0	2	0	4	0	0	6	0	0	0	0	0	0	5	0	1	1	0	0	0	0	1	4	14	0	4	3	1	4	9	0	1	0	0	2	3
ENSG00000287010.1	0	0	0	0	0	0	0	0	0	0	0	0	0	0	0	0	2	0	0	0	0	0	0	0	0	0	0	1	0	0	0	0	0	0	0	0	0	0	0	0	0	0	0	0	0	0	2	0	0
ENSG00000287009.1	3	1	3	6	7	0	0	1	0	3	0	0	6	0	2	1	5	8	3	1	6	3	0	4	0	0	4	5	4	0	4	9	5	41	7	14	0	3	1	0	5	4	1	0	4	9	4	3	2
ENSG00000287008.1	0	0	0	0	0	0	0	0	0	0	0	0	0	0	0	0	1	0	0	0	0	0	0	0	0	0	0	0	0	0	0	0	0	0	0	0	0	0	0	0	0	0	0	0	0	0	0	0	3
ENSG00000287007.1	1	2	0	0	0	0	3	0	0	0	0	0	1	0	3	0	0	0	3	0	0	0	0	1	0	0	3	0	0	0	9	0	0	0	0	2	0	4	0	0	7	0	0	0	0	0	2	1	3
ENSG00000287006.1	0	0	0	0	0	0	0	0	0	0	0	0	0	0	0	0	0	0	0	0	0	0	0	0	0	0	0	0	0	0	0	0	0	0	0	0	0	0	0	0	0	0	0	0	0	0	0	0	0
ENSG00000287005.1	0	3	2	1	2	0	0	1	0	0	0	1	1	0	0	9	2	0	29	7	1	0	1	3	1	0	1	0	1	2	3	1	0	10	5	7	0	0	0	0	5	0	1	0	2	0	7	0	2
ENSG00000287004.1	0	0	0	0	0	0	0	0	0	0	0	0	0	0	0	0	0	0	0	0	0	0	0	0	0	0	0	0	0	0	0	0	0	0	0	0	0	0	0	0	3	0	0	1	0	0	0	0	0
ENSG00000287003.1	1	2	1	18	3	12	22	0	1	0	0	0	2	0	0	1	20	0	0	1	1	0	5	7	18	0	8	0	2	3	9	2	8	0	7	2	23	1	0	0	22	0	12	1	6	7	10	0	25
ENSG00000287002.1	6	3	13	0	1	0	3	0	0	0	0	0	0	0	0	1	0	0	1	0	0	0	0	0	0	0	0	0	0	0	0	0	0	4	0	0	3	3	3	0	9	0	0	0	1	6	0	0	2
ENSG00000287001.1	6	2	2	2	4	6	3	0	0	0	0	0	0	0	1	4	5	0	10	0	3	0	0	0	0	0	0	9	0	0	0	0	0	2	0	0	1	2	0	4	5	2	5	1	0	3	2	4	5
ENSG00000287000.1	0	0	0	0	0	0	0	0	0	0	0	0	0	0	0	0	0	0	0	0	0	1	0	0	0	0	0	0	0	0	0	0	0	0	0	0	0	0	0	1	2	2	1	0	0	1	1	1	0
ENSG00000286999.1	0	5	2	0	11	0	3	1	0	0	0	1	0	0	0	0	1	5	2	0	0	2	0	0	0	0	4	0	0	3	0	0	0	0	0	0	3	6	0	0	2	0	0	1	0	0	2	9	0
ENSG00000286998.1	10	14	9	12	39	6	4	0	0	5	0	0	0	2	0	1	2	2	1	9	8	0	0	1	0	6	5	0	0	3	1	0	0	0	0	1	14	6	0	20	20	13	3	0	5	16	7	4	33
ENSG00000286997.1	3	1	1	0	3	0	0	0	0	1	0	0	0	0	0	1	11	0	1	0	7	0	9	0	0	0	0	3	0	0	0	0	0	0	0	3	1	1	0	0	1	2	4	0	0	1	0	2	2
ENSG00000286996.1	7	27	34	22	38	15	16	29	28	16	13	14	14	8	17	26	34	108	24	13	20	0	6	76	51	22	57	14	11	13	5	21	21	52	14	48	22	4	3	14	8	52	16	15	8	5	25	28	36
ENSG00000286995.1	0	0	0	0	0	0	0	11	0	0	0	0	0	0	0	0	0	0	0	2	0	0	0	0	0	2	0	0	0	0	0	0	0	0	0	0	24	0	0	0	0	1	0	0	0	0	0	18	3
ENSG00000286994.1	0	2	0	0	1	0	0	0	0	0	0	0	0	1	0	4	1	0	0	2	0	0	0	0	0	0	1	0	0	2	0	1	0	0	0	0	0	0	0	0	1	0	0	0	0	0	0	0	0
ENSG00000286993.1	0	0	0	0	0	0	0	5	0	2	2	7	0	0	41	0	16	1	0	15	5	8	0	2	1	10	21	0	0	5	0	0	0	0	0	0	0	0	0	0	0	0	0	0	0	0	0	0	0
ENSG00000286992.1	0	1	0	1	0	0	0	0	0	0	0	0	1	0	0	0	0	0	0	0	0	0	0	0	0	0	0	0	0	0	0	0	0	0	0	1	0	0	0	0	1	0	0	2	0	0	0	0	0
ENSG00000286991.1	0	0	0	0	0	0	0	0	0	0	0	0	0	0	0	0	0	0	0	0	0	0	0	0	0	0	0	0	0	0	0	0	0	0	0	0	0	0	0	0	0	0	0	0	0	0	0	0	0
ENSG00000286990.1	0	0	0	0	0	0	0	0	0	0	0	0	0	0	0	0	0	0	0	0	0	0	0	0	0	0	0	0	0	0	0	0	0	0	0	0	0	0	0	0	0	0	0	0	0	0	0	0	0
ENSG00000286989.1	35	40	212	21	50	3	0	7	1	3	9	1	23	5	0	75	53	4	12	5	8	0	0	3	3	18	10	0	97	2	11	4	84	12	2	13	38	12	2	0	2	27	5	6	16	21	0	13	66
ENSG00000286988.1	0	0	3	1	1	0	0	0	1	0	0	0	0	0	0	0	2	0	0	0	0	0	0	6	0	0	0	0	0	3	0	0	0	0	0	0	2	0	0	0	4	0	0	0	0	0	0	2	1
ENSG00000286987.1	0	8	6	0	0	0	0	0	0	0	0	0	0	0	0	0	0	0	0	0	0	0	0	0	0	0	0	0	0	0	1	0	0	0	0	0	0	0	0	0	0	0	0	0	0	0	0	0	1
ENSG00000286986.1	0	0	0	0	0	0	0	0	0	0	0	0	0	0	0	0	0	0	0	0	0	0	0	0	2	0	0	0	0	0	0	0	0	0	0	0	0	0	0	0	0	0	0	0	0	0	0	0	0
ENSG00000286985.1	5	8	2	0	1	0	2	3	0	0	0	0	0	0	0	0	18	2	0	1	0	0	0	7	30	0	5	8	0	2	1	0	3	0	1	2	14	17	0	0	15	0	1	15	3	10	3	3	12
ENSG00000286984.1	1	4	7	2	2	1	2	4	2	2	13	2	0	0	0	3	6	3	0	0	0	1	0	4	8	0	1	0	4	5	0	0	2	0	2	0	1	2	1	0	3	1	0	0	0	3	6	1	0
ENSG00000286983.1	0	0	0	0	0	0	0	0	0	0	0	0	0	0	0	0	0	0	0	0	0	0	0	0	0	0	0	0	0	0	0	0	0	0	0	0	0	0	0	0	0	0	0	0	0	0	0	0	0
ENSG00000286982.1	5	19	6	17	48	23	11	1	0	0	1	0	7	3	0	0	9	0	0	2	0	0	1	3	1	0	1	0	10	3	0	0	1	1	0	3	5	1	5	23	35	3	16	1	2	3	35	1	9
ENSG00000286981.1	0	0	0	0	0	0	0	0	0	3	0	3	0	0	0	0	0	0	0	0	0	0	0	0	0	0	0	1	0	0	2	0	3	1	0	8	0	0	0	0	0	0	0	0	0	0	0	0	0
ENSG00000286980.1	12	51	3	106	85	0	0	0	0	0	0	1	0	0	0	0	1	0	0	0	0	0	1	0	0	0	2	79	0	0	0	0	0	0	0	1	1	1	46	152	206	183	37	40	24	27	123	1	0
ENSG00000286979.1	0	0	0	0	0	0	0	0	0	0	0	0	0	0	0	0	0	0	0	0	0	0	0	0	0	0	0	0	0	0	0	0	0	0	0	0	0	0	0	0	0	0	1	0	0	0	0	0	0
ENSG00000286978.1	0	0	0	0	0	0	0	0	0	0	0	0	0	0	0	0	0	0	0	0	0	0	0	0	0	0	0	0	0	0	0	0	0	0	0	0	0	0	0	0	0	0	0	0	0	0	0	0	0
ENSG00000286977.1	41	61	117	128	307	68	67	34	59	126	31	38	46	10	15	144	101	141	146	56	62	25	63	62	127	120	29	17	15	35	49	32	56	133	48	55	47	59	36	70	209	136	103	23	60	101	60	36	66
ENSG00000286976.1	2	2	0	7	2	2	0	0	0	0	0	0	0	0	0	0	0	0	0	0	0	0	0	3	0	0	0	0	0	0	0	0	0	0	0	0	8	0	2	0	0	0	1	0	0	2	2	0	0
ENSG00000286975.1	1	22	20	7	15	9	5	11	3	6	2	1	1	1	0	8	7	26	39	12	4	1	1	11	10	0	8	3	0	2	1	3	12	6	10	5	31	10	3	11	8	9	9	4	1	15	4	0	17
ENSG00000286974.1	0	1	0	0	0	0	0	0	0	0	0	0	0	0	0	0	0	0	0	0	0	0	0	0	0	1	0	0	0	0	0	0	0	0	0	0	0	0	0	0	0	0	0	0	0	0	0	0	0
ENSG00000286973.1	0	0	0	0	0	0	0	0	0	0	0	0	0	0	0	0	0	0	0	0	0	0	0	0	0	0	0	1	0	0	0	2	0	0	0	0	0	0	0	0	0	0	0	0	0	0	0	0	0
ENSG00000286972.1	0	0	0	0	0	0	0	0	0	0	0	0	0	0	0	0	0	0	0	0	0	0	0	2	0	0	0	0	0	0	0	0	0	0	0	4	0	0	0	0	0	0	0	0	0	0	0	0	1
ENSG00000286971.1	0	31	0	27	10	3	10	1	12	33	42	13	45	11	3	20	35	11	0	24	40	14	36	39	84	1	5	0	24	0	3	9	5	17	9	7	12	0	6	3	4	18	3	1	0	4	28	5	16
ENSG00000286970.1	0	5	3	6	7	1	3	0	0	0	0	2	2	0	0	0	0	0	1	0	0	0	0	1	2	2	0	0	0	0	0	1	1	1	0	5	4	2	2	7	0	0	0	0	4	5	1	2	4
ENSG00000286969.1	0	0	0	0	0	0	0	0	0	0	0	0	0	0	0	0	0	0	69	0	0	0	0	0	0	0	1	0	0	0	0	0	0	0	0	0	0	0	0	0	0	0	0	0	0	0	0	0	0
ENSG00000286968.1	0	0	0	0	0	0	0	0	0	0	0	0	0	0	0	0	0	0	0	0	0	0	0	0	0	0	0	0	0	0	0	0	0	0	0	0	0	0	0	0	0	0	0	0	0	0	0	0	0
ENSG00000286967.1	0	0	0	0	0	0	2	0	0	0	0	0	0	0	0	1	0	0	0	0	0	0	0	0	0	0	0	0	0	0	0	0	0	0	0	0	0	0	0	0	0	0	0	0	0	0	0	0	0
ENSG00000286966.1	0	0	1	0	0	0	0	0	0	0	0	0	0	0	0	1	0	0	0	0	0	0	0	0	1	0	0	0	0	1	0	0	0	0	0	1	2	0	0	0	0	0	0	0	0	0	0	0	0
ENSG00000286965.1	0	0	0	1	3	0	2	5	0	3	0	0	0	1	1	0	1	0	14	0	3	0	0	0	6	3	5	0	2	1	2	0	0	0	1	0	7	2	3	0	2	3	0	1	3	0	2	2	0
ENSG00000286964.1	32	60	183	99	108	39	54	80	50	92	103	165	248	97	58	271	450	111	35	144	55	40	15	339	364	79	97	75	55	132	83	122	201	106	117	243	182	35	38	46	163	90	96	34	55	46	70	65	250
ENSG00000286963.1	0	0	0	0	0	0	0	0	0	0	0	0	0	0	0	0	0	0	0	0	0	0	0	0	0	0	0	0	0	0	0	0	0	0	0	0	0	0	0	0	0	0	0	0	0	0	0	0	0
ENSG00000286962.1	0	1	1	0	0	0	11	1	17	8	0	9	1	0	1	0	2	9	0	0	35	22	6	9	10	9	0	0	0	1	39	9	28	123	34	118	1	0	0	0	18	0	3	2	0	0	3	10	6
ENSG00000286961.1	0	0	0	0	0	0	0	127	1	363	9	7	62	159	0	108	228	61	4	3	9	0	4	4	1060	0	165	0	180	23	0	0	0	0	0	0	0	0	0	0	0	0	0	0	0	0	0	22	0
ENSG00000286960.1	2	8	0	0	8	0	0	0	3	0	0	3	10	0	0	0	0	0	0	0	0	0	5	0	0	0	1	0	0	0	0	0	0	0	0	0	6	0	0	0	0	2	0	0	0	0	0	0	3
ENSG00000286959.1	0	0	0	0	0	0	1	3	0	2	0	0	3	0	1	2	6	0	1	0	2	0	7	0	0	0	3	0	0	1	2	0	1	0	3	0	1	0	0	0	0	0	2	0	0	0	2	0	1
ENSG00000286958.1	0	0	1	0	0	0	0	0	0	0	0	0	0	0	0	0	0	0	0	0	0	0	0	0	0	0	0	0	0	0	0	0	0	0	0	0	0	0	0	0	0	0	0	0	0	0	0	0	0
ENSG00000286957.1	107	89	182	109	67	26	54	73	54	19	40	17	43	5	44	6	46	113	27	105	47	1	43	100	118	14	84	1	37	36	28	13	19	27	27	33	162	126	31	27	490	85	78	63	66	66	127	96	252
ENSG00000286956.1	0	0	0	0	0	0	1	0	0	0	0	0	0	0	0	0	0	0	0	0	0	0	0	0	0	0	0	0	0	0	0	0	0	0	0	0	0	0	0	0	0	0	0	0	0	0	0	5	0
ENSG00000286955.1	0	0	0	0	0	0	0	0	0	0	0	0	0	0	0	0	0	0	0	0	0	0	0	0	0	0	0	0	0	0	0	0	0	0	0	0	0	0	0	0	0	0	0	0	0	0	0	0	0
ENSG00000286954.1	4	19	14	1	5	15	3	61	35	164	344	505	27	16	8	4	30	16	0	6	207	15	9	67	44	832	49	7	1	4	0	0	6	204	6	0	4	1	0	3	9	12	3	5	0	4	8	10	13
ENSG00000286953.1	2	0	817	0	1	0	1	34	0	0	134	722	36	0	23	97	165	458	0	187	0	0	0	631	241	302	70	2	0	0	1	0	0	0	0	1	18	0	0	0	0	5	0	0	0	0	0	0	27
ENSG00000286952.1	4	53	29	0	59	21	15	1	0	2	2	0	1	1	2	20	12	1	10	3	1	1	9	23	6	2	0	7	0	3	10	0	2	2	7	5	6	3	0	6	14	1	8	9	7	5	26	4	3
ENSG00000286951.1	5	0	0	2	0	0	0	0	0	0	0	0	0	0	0	0	0	0	1	0	0	0	0	0	0	0	0	2	0	0	0	0	0	0	0	0	0	0	0	0	0	0	0	0	0	0	0	0	0
ENSG00000286950.1	0	0	0	0	0	0	0	0	0	0	2	0	0	0	0	0	0	0	5	0	0	0	0	0	0	0	0	0	0	1	1	0	0	2	0	0	0	0	0	0	3	0	0	0	0	0	0	0	1
ENSG00000286949.1	8	11	24	29	45	29	3	1	10	10	13	5	16	2	0	6	2	26	19	6	4	3	6	3	14	6	0	1	7	5	0	0	9	4	0	0	2	1	2	3	24	8	1	3	3	0	7	0	1
ENSG00000286948.1	0	27	67	5	13	1	6	42	5	6	22	11	0	0	7	21	100	55	0	64	0	6	2	0	0	0	32	0	113	37	1	2	0	5	7	2	51	0	0	6	163	31	6	20	0	3	29	24	55
ENSG00000286947.1	0	0	0	0	0	0	0	0	0	0	0	0	0	0	0	0	0	0	0	0	0	0	0	0	0	0	0	0	0	0	0	0	0	0	0	0	0	0	0	0	0	0	0	0	0	0	0	0	0
ENSG00000286946.1	0	0	0	0	0	0	0	0	0	0	0	0	0	0	0	0	0	0	0	0	0	0	0	0	0	0	0	0	0	0	0	0	0	0	0	0	0	0	0	0	0	0	0	0	0	0	0	0	0
ENSG00000286944.1	0	0	0	0	0	0	0	0	0	0	2	0	0	0	0	0	0	0	0	0	0	0	0	0	0	0	0	0	0	0	0	0	0	0	0	0	0	0	0	0	1	0	0	0	0	0	0	0	0
ENSG00000286943.1	1	5	4	2	6	0	5	0	2	0	0	0	2	0	0	5	9	7	4	0	3	0	0	6	19	5	0	1	4	0	0	0	1	1	3	2	1	3	3	0	14	0	1	4	1	1	3	4	0
ENSG00000286942.1	8	1	3	3	8	1	3	0	0	0	1	0	3	1	0	0	0	0	13	8	0	0	1	0	5	0	3	0	0	0	0	0	1	12	3	1	21	5	0	6	47	0	5	22	0	2	2	84	39
ENSG00000286941.1	0	5	0	0	0	0	0	0	0	0	0	1	0	0	0	0	0	1	0	0	0	0	0	0	0	1	0	0	0	0	0	1	1	0	1	0	0	0	0	0	13	0	0	0	0	0	0	0	0
ENSG00000286940.1	0	1	0	2	1	0	0	2	0	0	3	0	0	0	0	0	1	4	42	0	0	0	0	2	4	5	0	0	0	0	0	0	1	0	0	0	1	1	0	0	0	4	3	0	0	0	0	2	1
ENSG00000286939.1	0	1	2	2	4	1	3	0	0	0	0	0	0	0	0	2	0	0	0	0	0	0	0	0	0	0	1	0	0	1	2	1	0	0	1	2	0	0	0	0	2	1	0	0	0	0	0	0	0
ENSG00000286938.1	1	3	1	0	0	0	0	0	0	0	2	1	2	0	0	4	5	4	23	0	2	0	0	2	0	1	2	0	0	1	1	0	3	4	2	0	0	0	0	0	0	0	0	0	0	2	0	2	7
ENSG00000286937.1	0	2	0	3	5	0	1	0	0	0	0	0	0	0	0	11	11	1	0	2	3	0	1	0	0	0	0	1	3	0	0	0	12	0	0	0	0	1	0	1	1	0	0	0	0	0	0	0	0
ENSG00000286936.1	0	0	0	0	0	0	0	0	0	0	0	0	0	0	0	0	0	0	0	0	0	0	0	0	0	0	0	0	0	0	0	0	0	0	0	0	0	0	0	0	0	0	0	0	0	0	0	0	0
ENSG00000286935.1	0	0	0	0	0	0	0	0	0	0	1	0	0	0	0	0	0	0	0	0	0	0	0	0	0	0	0	0	0	0	0	0	0	0	0	0	0	0	0	0	0	0	0	0	0	0	0	0	0
ENSG00000286934.1	0	0	0	0	0	0	0	0	0	0	0	0	0	0	0	0	0	0	0	0	0	0	2	0	0	0	0	0	0	0	0	0	0	0	0	0	0	0	0	0	0	0	0	0	0	0	0	0	0
ENSG00000286933.1	0	4	0	2	0	0	0	0	0	0	0	0	0	0	0	0	0	0	0	0	0	0	0	0	0	0	0	0	0	0	0	0	0	0	0	0	7	1	0	0	0	0	0	0	0	0	0	2	0
ENSG00000286932.1	0	5	0	0	0	0	1	0	0	0	0	0	0	0	0	0	7	0	0	0	0	0	0	4	0	0	0	0	1	0	0	0	0	0	0	0	1	0	0	0	12	0	0	0	0	0	0	0	0
ENSG00000286931.1	3	11	8	37	9	0	11	52	21	6	66	18	47	24	12	7	98	62	75	19	12	13	14	75	189	5	41	9	25	30	27	37	91	82	64	57	13	0	3	7	79	2	0	16	1	7	7	17	11
ENSG00000286929.1	0	0	0	0	0	0	0	0	0	0	0	0	0	0	0	0	0	0	0	0	0	0	0	0	0	0	0	0	0	0	0	0	0	0	0	0	0	0	0	0	0	0	0	0	0	0	0	0	0
ENSG00000286928.1	0	0	0	0	0	0	0	0	0	0	0	1	0	0	0	0	1	0	0	0	0	0	0	0	0	0	1	0	0	0	0	0	0	0	0	0	0	0	0	0	0	0	0	0	0	0	0	0	0
ENSG00000286927.1	3	12	1	5	40	0	0	3	0	0	0	0	0	0	1	0	3	0	0	2	1	0	0	2	1	0	3	0	18	0	0	0	0	0	0	1	5	0	2	0	18	1	4	0	0	0	9	0	7
ENSG00000286926.1	0	0	1	0	0	0	0	4	0	0	0	0	0	1	0	0	0	0	0	0	1	0	0	0	0	0	0	0	2	0	0	0	0	0	0	0	3	0	0	0	2	0	0	0	0	0	0	0	2
ENSG00000286924.1	75	52	1	326	281	17	3	0	0	1	2	0	1	5	1	11	3	1	0	0	0	2	1	0	1	0	0	31	0	0	11	4	4	1	6	2	11	20	68	86	22	46	22	1	9	100	18	12	1
ENSG00000286923.1	24	56	124	31	47	81	162	9	12	23	0	0	17	3	9	16	37	2	15	36	42	0	23	14	29	4	17	6	28	15	141	62	76	211	64	77	48	139	45	36	101	35	59	34	28	28	46	47	66
ENSG00000286922.1	0	0	0	0	0	0	1	0	0	0	0	0	0	0	0	1	7	0	0	0	0	0	0	1	0	0	0	0	8	0	0	0	0	0	0	0	2	0	1	0	0	0	0	0	0	0	0	0	1
ENSG00000286921.1	0	0	0	0	0	0	2	0	0	0	0	0	0	0	0	0	0	1	0	2	0	0	0	0	0	0	0	0	0	0	0	0	0	0	0	0	0	0	0	0	0	0	0	0	0	0	1	0	0
ENSG00000286920.2	0	13	2	0	0	0	4	0	0	0	0	0	0	0	1	10	1	1	0	0	0	0	0	2	0	0	0	0	0	0	0	0	0	0	0	0	0	0	0	0	379	0	0	1	0	0	0	0	0
ENSG00000286919.1	0	0	0	0	1	0	0	0	0	0	0	0	0	0	0	0	0	0	0	0	0	0	0	0	0	0	0	3	0	0	0	0	0	0	0	0	0	0	0	0	1	0	0	0	0	0	0	0	0
ENSG00000286918.1	0	2	3	2	2	1	0	0	0	0	0	0	0	0	0	0	0	1	3	0	0	0	0	0	0	0	0	0	0	0	2	3	0	1	0	2	2	0	0	0	3	2	0	0	0	2	0	0	0
ENSG00000286917.1	0	0	0	0	0	0	0	0	0	0	0	0	0	0	0	0	0	0	0	0	0	0	0	0	0	0	0	0	0	0	0	0	0	0	0	0	0	0	0	0	0	0	0	0	0	0	0	0	0
ENSG00000286916.1	0	0	0	0	0	0	0	0	0	0	0	0	0	0	0	0	0	0	0	0	0	0	0	0	0	0	0	0	0	0	0	0	0	0	0	0	0	0	0	0	0	0	0	0	0	0	0	0	0
ENSG00000286915.1	0	1	0	0	1	0	0	0	2	1	1	0	0	0	1	0	2	0	14	4	2	2	0	1	0	0	0	0	0	0	0	0	0	0	0	1	0	0	0	0	0	0	0	0	0	0	0	0	0
ENSG00000286914.1	0	0	0	0	0	0	0	0	0	0	0	0	0	0	0	0	0	0	0	0	0	0	0	0	0	0	0	0	0	0	0	0	0	0	0	0	0	0	0	0	0	0	0	0	0	0	0	0	0
ENSG00000286913.1	0	1	0	0	0	3	0	2	1	0	2	0	0	0	0	0	1	0	0	0	6	0	0	0	0	0	0	0	6	0	0	0	1	0	0	4	0	0	0	1	0	0	2	0	2	1	2	0	0
ENSG00000286912.1	0	3	19	9	11	1	4	2	0	1	0	0	0	0	0	0	3	1	14	3	2	0	0	2	0	0	3	2	4	0	13	2	2	0	1	17	13	3	2	2	6	3	8	1	0	3	8	11	1
ENSG00000286911.1	2	5	8	1	0	0	2	5	4	3	1	1	0	0	1	3	4	5	0	4	4	0	3	3	4	0	0	1	5	3	1	0	0	10	0	8	1	5	0	1	7	3	0	0	1	10	2	0	1
ENSG00000286910.1	0	1	0	0	3	0	0	0	0	0	0	0	0	0	0	0	0	1	0	0	0	0	0	0	0	0	0	0	0	0	0	0	2	0	0	0	2	0	2	2	0	0	0	1	2	0	1	0	0
ENSG00000286909.1	24	187	235	143	120	44	57	25	79	36	23	37	64	5	8	133	102	65	42	36	18	11	20	108	51	40	22	28	38	10	96	82	88	236	45	85	33	98	40	48	215	153	79	54	88	107	59	42	121
ENSG00000286908.1	0	0	0	0	5	0	0	0	0	0	0	0	0	0	0	0	0	0	0	0	0	0	0	0	0	0	0	0	0	0	0	0	0	0	0	0	0	0	0	0	0	0	0	0	0	0	0	0	0
ENSG00000286907.1	0	0	0	0	0	0	0	0	0	0	0	0	0	0	0	0	0	0	0	0	0	0	0	0	0	0	0	1	0	0	0	0	0	0	0	0	2	0	0	0	0	0	0	0	0	0	0	3	0
ENSG00000286906.1	0	0	0	0	0	0	0	0	0	0	0	0	0	0	0	0	0	0	0	0	0	0	0	0	0	0	0	0	0	0	0	0	0	0	0	0	0	0	0	0	0	0	0	0	0	0	0	0	0
ENSG00000286904.1	0	0	1	0	4	0	1	1	0	1	2	0	1	14	1	2	2	1	4	0	5	0	0	0	1	0	1	1	0	0	0	2	0	5	0	0	1	0	0	0	0	0	4	0	1	0	2	0	0
ENSG00000286903.1	0	0	0	0	0	0	0	0	0	0	0	0	0	0	0	0	4	1	4	1	0	0	0	0	0	0	0	0	0	0	0	0	0	0	1	2	0	0	0	0	0	0	0	0	0	0	0	1	0
ENSG00000286902.1	0	0	0	0	0	0	0	1	0	0	0	0	0	0	1	0	0	0	0	0	0	0	0	1	0	0	0	0	0	0	0	0	0	0	0	0	0	0	0	0	0	0	0	0	0	0	0	0	0
ENSG00000286900.1	6	80	46	36	76	0	27	13	13	10	8	3	52	7	0	14	98	67	6	40	0	21	4	117	155	10	4	5	0	64	10	1	9	10	5	7	136	22	8	0	30	18	30	21	8	25	6	23	87
ENSG00000286899.1	0	0	0	0	0	0	0	0	0	0	0	0	0	0	0	0	0	0	0	0	0	0	0	0	0	0	0	0	0	0	0	0	0	0	0	0	0	0	0	0	0	0	0	0	0	0	0	0	0
ENSG00000286898.1	0	2	10	2	0	1	4	1	1	0	0	0	0	0	0	0	6	3	0	1	0	1	3	4	8	0	1	0	0	3	0	0	1	8	2	2	2	2	1	0	7	2	3	2	0	0	3	1	1
ENSG00000286897.1	0	0	2	4	1	1	4	0	0	0	0	0	1	0	0	0	5	6	0	1	0	0	0	0	1	0	0	0	0	2	1	3	4	1	0	2	2	0	0	8	8	0	2	0	0	2	5	3	1
ENSG00000286896.1	0	0	2	0	0	0	1	0	0	0	0	0	1	0	0	0	0	0	3	0	0	0	0	0	0	0	0	18	0	0	1	0	0	0	0	3	0	0	0	0	1	0	1	0	3	0	0	0	0
ENSG00000286895.1	8	5	4	9	9	8	2	3	3	11	17	20	28	9	2	3	25	31	8	1	4	1	0	27	8	6	11	0	3	9	27	15	57	64	10	31	6	12	8	14	8	8	2	1	16	2	19	8	2
ENSG00000286894.1	0	0	0	0	0	0	0	0	0	0	0	0	0	1	0	0	0	0	0	0	0	0	0	0	0	0	0	0	0	0	0	0	0	0	0	0	0	0	0	0	0	0	0	0	0	0	0	0	0
ENSG00000286893.1	0	4	0	2	3	3	1	0	0	0	0	0	0	0	0	0	0	0	0	0	0	0	0	0	0	0	0	0	0	0	0	0	0	0	0	0	0	0	0	0	4	0	2	3	0	0	0	0	0
ENSG00000286892.1	0	1	0	0	0	0	0	0	0	0	0	0	0	0	0	0	0	1	0	0	0	0	0	0	0	0	0	1	0	0	0	0	0	0	1	0	0	0	0	0	2	0	0	0	0	0	0	0	0
ENSG00000286891.1	5	100	84	1	18	4	24	0	0	3	3	1	3	0	0	7	5	0	2	18	0	0	0	0	0	6	0	13	0	7	0	0	1	1	0	16	332	82	9	1	10	3	6	28	10	1	115	147	110
ENSG00000286890.1	0	0	0	0	0	0	0	0	0	0	0	0	0	0	0	0	0	0	0	0	0	0	0	0	0	0	0	0	0	0	0	0	0	0	0	0	0	0	0	0	0	0	0	0	0	0	0	0	0
ENSG00000286889.1	0	0	0	0	0	0	0	0	0	0	0	0	1	0	0	0	0	0	0	0	0	0	0	0	0	0	1	0	0	0	0	0	0	0	0	0	0	0	0	0	65	0	0	0	0	0	0	0	0
ENSG00000286888.1	0	8	6	3	1	0	0	0	1	0	1	0	0	0	0	1	0	0	3	0	0	0	0	0	2	0	0	0	0	0	2	0	0	0	0	6	6	3	2	0	3	0	0	0	0	0	0	0	7
ENSG00000286887.1	0	0	0	0	3	0	0	0	0	0	0	0	0	0	0	0	0	0	1	0	1	0	0	0	1	0	1	0	0	0	0	0	0	0	0	0	1	0	0	0	2	0	0	0	0	0	0	0	4
ENSG00000286886.1	0	2	0	0	1	0	0	6	0	0	0	0	4	2	0	0	0	0	0	0	5	0	0	0	1	0	14	4	0	2	2	4	3	0	1	0	4	0	0	0	16	0	0	1	0	0	0	4	1
ENSG00000286885.1	55	284	94	27	55	65	56	14	39	29	17	9	57	21	9	41	83	53	32	31	33	10	12	87	71	18	34	9	31	13	6	17	65	51	16	17	82	99	28	47	158	43	66	60	33	75	39	126	44
ENSG00000286884.1	0	0	0	0	0	0	0	0	0	0	0	0	0	0	0	0	0	0	0	0	0	0	0	0	0	0	0	0	0	0	0	0	0	0	0	0	0	0	0	0	0	0	0	0	0	0	0	0	0
ENSG00000286883.1	0	30	49	3	4	17	14	3	4	4	1	4	3	0	5	10	10	9	11	8	4	6	4	2	7	4	2	6	5	1	29	10	24	22	9	15	12	10	4	7	19	18	10	2	7	4	16	8	40
ENSG00000286882.1	3	0	0	0	1	0	0	2	1	1	0	0	0	0	1	2	1	1	0	2	0	0	0	2	2	2	0	0	0	0	0	1	0	3	0	0	0	6	0	0	6	0	0	0	0	1	0	0	0
ENSG00000286881.1	3	3	3	2	3	0	2	6	5	3	5	3	6	0	2	5	6	5	6	5	20	3	5	10	9	3	8	4	0	0	19	14	8	14	3	4	0	7	1	2	1	5	1	1	4	0	1	7	1
ENSG00000286880.1	0	3	4	1	0	3	1	2	0	0	2	0	8	1	2	0	2	0	4	1	0	0	2	1	5	0	1	0	2	2	5	3	3	11	1	3	3	3	0	0	2	3	0	0	2	0	0	1	2
ENSG00000286879.1	0	3	1	3	7	0	0	1	2	0	1	0	0	0	1	1	0	0	2	0	0	0	2	0	0	0	2	0	0	0	0	0	0	0	0	0	0	0	0	0	0	0	0	0	0	0	11	0	4
ENSG00000286878.1	0	11	3	9	0	1	50	2	4	0	0	0	0	0	2	0	1	0	6	0	0	0	0	4	3	0	0	14	14	0	30	17	10	43	22	13	10	5	1	0	59	0	4	0	0	0	19	3	7
ENSG00000286877.1	0	1	1	1	0	0	0	3	0	0	0	0	1	0	0	2	5	0	0	1	0	0	0	3	2	0	0	0	0	1	0	1	0	0	0	1	0	0	0	0	0	0	0	0	0	0	0	0	1
ENSG00000286876.1	4	0	0	0	0	0	0	0	0	0	0	0	0	0	0	0	0	0	4	0	0	0	0	0	0	0	0	0	0	0	0	0	0	0	0	0	0	0	0	0	0	0	0	0	0	0	0	0	0
ENSG00000286875.1	2	0	6	0	49	3	14	0	0	0	0	0	0	0	0	0	4	0	0	0	1	0	0	0	1	0	0	0	0	0	10	10	1	4	0	0	1	4	0	3	0	0	9	2	0	2	3	5	3
ENSG00000286874.1	1	6	6	1	1	7	4	1	5	1	0	3	6	0	1	6	5	3	3	0	4	0	1	1	0	6	0	3	2	1	25	11	5	9	3	10	8	10	2	7	7	13	4	1	5	1	5	0	22
ENSG00000286873.1	160	193	261	308	133	113	158	77	176	97	61	45	96	63	49	50	231	116	80	127	85	68	112	141	181	97	87	51	42	60	132	116	171	394	107	211	275	183	93	121	589	165	167	68	76	135	94	113	320
ENSG00000286872.1	51	264	340	202	135	75	69	31	42	33	10	20	24	5	11	54	131	39	9	92	26	4	19	261	140	5	81	13	40	25	20	23	33	24	28	26	154	62	41	55	339	90	78	35	60	42	99	63	245
ENSG00000286871.1	6	1	0	2	20	2	0	0	0	2	0	0	0	0	0	0	6	0	0	0	22	0	0	0	0	0	0	0	0	2	0	0	1	2	0	0	1	0	2	4	0	4	3	0	0	0	1	6	0
ENSG00000286870.1	0	0	0	0	0	0	0	0	0	0	0	0	0	0	0	0	0	0	2	0	0	0	0	0	0	0	0	0	0	0	0	0	0	0	0	0	0	0	0	0	0	0	0	4	0	0	0	0	1
ENSG00000286869.1	0	0	0	0	2	0	1	0	1	0	0	0	0	0	0	4	26	3	0	2	0	0	0	18	15	0	1	0	10	3	0	0	0	0	0	0	1	0	0	4	0	0	3	1	0	0	0	14	12
ENSG00000286868.1	0	0	0	0	0	0	0	0	0	0	0	0	0	0	0	0	0	0	0	0	0	0	0	0	0	0	0	0	0	0	0	0	0	0	0	0	0	0	0	0	0	0	0	0	0	0	0	0	0
ENSG00000286867.1	0	7	0	1	1	0	0	0	0	0	1	0	0	0	0	0	0	0	0	0	0	0	0	0	0	0	0	0	1	0	0	0	0	0	0	0	0	0	0	0	0	0	0	0	0	0	0	0	0
ENSG00000286866.1	7	4	3	8	4	4	4	0	0	0	0	0	0	0	0	0	0	0	0	0	0	0	0	0	0	0	0	0	7	0	0	0	0	12	2	0	3	0	7	2	5	0	12	2	6	15	1	0	10
ENSG00000286865.1	0	0	0	0	0	0	0	0	0	0	0	0	0	0	0	0	0	0	0	0	0	0	0	0	0	0	0	0	0	0	0	0	0	0	0	0	0	0	0	0	0	0	0	0	0	0	0	0	0
ENSG00000286864.1	0	1	0	0	1	0	0	0	1	0	0	0	0	0	0	0	0	0	0	0	0	0	0	0	0	0	0	0	0	0	0	1	0	0	0	0	0	0	0	0	0	0	0	0	0	0	0	3	0
ENSG00000286863.1	4	35	13	37	19	14	4	25	31	12	87	21	90	28	3	10	31	2	5	38	42	5	15	98	56	16	50	0	14	14	20	0	172	53	41	5	15	3	6	8	15	8	5	0	5	6	5	10	16
ENSG00000286862.1	137	22	379	3	34	0	108	0	0	0	1	0	1	1	0	3	7	0	0	0	0	0	0	0	0	0	0	0	1	0	3	0	0	0	4	1	116	453	0	0	3	1260	14	124	0	8	16	821	70
ENSG00000286861.1	9	47	35	48	57	13	52	15	14	3	12	8	66	19	2	61	57	22	18	32	12	11	17	79	53	3	16	1	30	11	19	14	56	13	11	26	56	25	2	30	51	29	36	28	21	35	39	47	59
ENSG00000286860.1	0	0	26	0	0	0	0	0	0	0	0	0	0	0	0	1	0	0	0	0	0	0	0	0	0	0	0	0	0	0	0	0	0	0	0	0	0	2	0	0	0	3	0	0	0	0	1	0	1
ENSG00000286858.1	0	0	0	0	0	0	0	0	0	0	0	0	0	0	0	0	0	0	0	0	0	0	0	0	0	0	0	0	0	0	0	0	0	0	0	0	0	0	0	0	0	0	0	0	0	0	0	0	0
ENSG00000286857.1	0	0	0	0	0	0	0	0	0	0	0	0	0	0	0	0	0	0	0	0	0	0	0	0	0	0	0	0	0	0	0	0	0	0	0	0	0	0	0	0	0	0	0	0	0	0	0	0	0
ENSG00000286856.1	0	7	1	2	0	3	1	8	28	26	6	39	45	22	11	28	18	16	0	0	25	19	9	11	35	18	27	0	5	1	0	1	22	5	3	1	0	3	0	1	3	0	0	0	3	1	0	0	3
ENSG00000286855.1	0	2	3	0	3	1	0	1	1	0	0	0	0	0	0	3	3	0	0	4	0	0	0	0	2	1	0	1	0	2	1	0	0	6	0	5	10	1	0	0	0	0	2	0	0	2	1	10	8
ENSG00000286854.1	0	2	2	0	4	0	1	2	0	0	2	0	0	0	0	0	3	1	1	0	0	0	0	5	4	0	4	6	0	5	1	0	0	0	2	0	0	0	0	0	0	0	0	0	0	0	0	0	0
ENSG00000286853.1	0	0	0	0	1	0	0	0	0	0	0	0	0	0	0	0	0	2	0	0	0	0	0	0	0	0	0	0	0	0	0	0	0	0	0	0	0	0	0	0	0	0	0	0	0	0	0	0	0
ENSG00000286852.1	0	0	0	0	0	0	0	0	0	0	0	0	0	0	0	0	0	0	0	0	0	0	0	0	0	0	0	0	0	0	0	0	0	0	0	0	0	0	0	0	0	0	0	0	0	0	0	0	0
ENSG00000286851.1	0	0	0	0	0	0	0	0	0	0	0	0	0	0	0	0	1	0	0	0	0	0	0	3	0	0	2	0	0	0	0	0	0	0	0	0	0	0	0	0	0	0	1	0	0	0	0	0	0
ENSG00000286850.1	0	0	0	0	0	0	0	0	0	0	1	0	0	0	0	0	0	0	0	0	0	0	0	0	0	0	0	0	0	0	4	2	0	13	2	1	0	0	0	0	0	0	0	0	0	0	1	0	3
ENSG00000286849.1	0	0	0	0	0	0	0	0	0	0	0	0	0	0	0	0	0	0	0	0	1	0	0	0	0	0	0	0	0	0	0	0	2	0	0	0	0	0	0	0	1	0	0	0	0	0	0	0	0
ENSG00000286848.1	0	0	0	0	0	0	0	0	0	0	0	0	0	0	0	0	0	0	3	0	0	0	0	0	0	0	0	1	0	0	0	1	0	0	1	3	0	0	0	0	0	0	0	0	0	0	0	0	0
ENSG00000286847.1	18	27	21	33	55	26	13	2	9	19	1	7	1	1	0	21	97	17	8	18	8	3	5	37	35	3	11	6	0	7	11	19	25	68	16	30	57	15	1	4	55	23	34	21	9	9	32	3	64
ENSG00000286846.1	11	18	16	3	20	2	9	5	3	1	2	1	5	2	0	8	18	7	10	3	2	2	3	3	24	0	3	2	8	4	5	4	4	13	4	11	9	7	1	3	18	3	3	1	5	10	8	6	4
ENSG00000286845.1	0	0	0	0	0	0	0	0	0	0	0	0	2	0	0	0	0	0	0	0	0	0	0	0	0	0	2	0	0	0	0	0	0	0	0	0	2	0	0	0	0	0	0	0	0	0	0	0	0
ENSG00000286844.1	0	0	0	0	0	0	0	0	0	0	0	0	0	0	0	0	0	0	0	1	0	0	0	0	0	0	0	0	0	0	0	0	0	0	0	0	0	0	0	0	0	0	0	0	0	0	0	0	0
ENSG00000286843.1	0	0	0	0	0	0	0	0	0	0	0	0	0	0	0	0	0	0	0	0	0	0	0	0	0	0	0	0	0	0	0	0	0	0	0	0	0	0	0	0	0	0	0	0	0	0	0	0	0
ENSG00000286842.1	0	0	0	0	3	0	0	0	0	0	0	0	0	0	0	0	0	0	0	0	0	0	0	0	0	0	0	0	0	0	0	0	0	0	0	0	0	0	0	0	0	0	0	0	0	0	0	0	0
ENSG00000286841.1	0	0	0	2	0	0	0	0	0	0	0	0	3	0	0	0	1	0	0	0	0	0	0	3	2	0	0	0	0	0	0	0	0	0	0	0	4	0	0	0	1	0	0	0	0	0	0	0	0
ENSG00000286840.1	0	0	0	1	0	0	0	0	0	0	0	0	0	0	0	0	0	0	0	0	0	0	0	0	0	0	0	0	0	0	0	0	0	0	0	0	0	0	0	0	4	0	0	0	0	0	0	0	0
ENSG00000286839.1	0	0	0	0	1	0	0	0	0	4	0	0	0	0	0	0	0	0	0	0	0	0	0	1	3	0	0	1	1	0	0	0	0	0	0	9	0	0	0	1	0	0	0	0	0	0	0	0	1
ENSG00000286838.1	0	0	0	0	0	0	0	0	0	0	0	0	0	0	0	0	0	0	0	1	0	0	0	0	5	0	0	0	0	0	0	0	0	0	0	0	0	0	0	0	0	0	0	0	0	0	0	0	0
ENSG00000286837.1	1	9	14	7	0	1	5	3	3	11	2	7	12	4	2	8	7	8	11	6	0	0	6	6	13	2	0	3	2	5	9	1	16	6	1	3	3	1	1	3	13	5	3	1	1	12	1	8	14
ENSG00000286836.1	5	8	3	0	3	1	5	6	10	7	9	14	11	10	4	6	8	13	3	4	4	1	7	13	29	15	24	0	3	7	2	7	16	4	1	14	11	1	0	1	9	14	0	8	0	1	2	11	21
ENSG00000286835.1	10	27	61	35	55	26	12	6	15	24	17	8	41	23	10	57	34	25	45	12	17	15	14	16	28	36	5	10	9	13	44	12	45	56	25	16	22	27	10	17	50	35	12	4	17	17	16	8	42
ENSG00000286834.1	0	0	0	0	0	2	0	0	0	1	2	0	1	0	0	0	0	1	0	0	0	0	0	0	0	1	0	0	0	0	0	0	1	0	0	0	0	0	0	0	0	1	0	0	0	0	0	0	0
ENSG00000286833.1	0	13	3	11	17	1	6	7	5	4	11	2	20	3	2	1	24	3	35	4	3	10	24	9	23	6	5	1	1	0	5	2	3	12	2	9	3	7	3	8	7	12	6	6	1	12	11	4	10
ENSG00000286832.1	4	33	17	11	19	24	0	1	5	2	0	0	1	0	0	1	4	2	0	0	13	0	4	9	3	0	2	0	2	1	4	14	4	10	17	1	1	0	29	22	0	1	10	5	6	16	11	3	1
ENSG00000286831.1	0	0	0	0	0	0	0	0	0	0	0	0	0	0	0	0	0	3	0	0	0	0	0	0	0	1	0	0	0	0	2	0	0	0	3	0	13	2	0	2	0	0	0	2	2	0	0	9	18
ENSG00000286830.1	8	7	45	32	6	21	4	9	22	37	22	11	40	10	4	5	1	78	20	20	129	10	52	8	26	40	19	1	2	6	13	9	40	29	15	33	7	7	0	6	31	9	2	3	9	5	7	1	9
ENSG00000286829.1	0	3	2	5	0	0	0	0	0	0	0	0	0	0	0	1	0	2	0	0	0	0	0	0	0	0	1	0	0	1	0	1	0	5	0	0	0	7	0	0	21	0	0	4	0	4	0	29	17
ENSG00000286828.1	0	3	3	0	1	0	1	8	2	1	5	3	9	1	1	2	3	0	2	4	6	6	7	9	1	0	5	0	2	0	9	0	7	17	4	8	4	3	0	0	10	1	1	8	3	3	1	0	6
ENSG00000286827.1	2	6	4	6	16	2	3	7	15	24	21	14	4	0	8	1	10	3	0	6	22	8	6	14	9	10	26	0	13	7	6	6	6	19	12	22	11	0	3	8	3	2	14	7	5	10	1	9	11
ENSG00000286826.1	0	0	0	0	1	0	0	1	0	0	0	1	0	0	1	0	1	0	0	0	1	0	0	0	0	0	2	32	0	0	0	0	0	0	0	0	0	0	0	0	0	1	0	0	0	0	0	0	0
ENSG00000286825.1	0	2	0	4	5	0	3	1	0	0	1	1	5	0	3	0	2	1	2	0	0	0	0	6	2	0	2	0	0	5	3	0	2	2	0	2	0	1	0	0	2	0	0	0	0	0	0	0	0
ENSG00000286824.1	7	33	15	29	29	9	5	2	3	5	1	1	3	0	1	3	18	15	0	3	5	5	7	25	12	8	12	2	11	9	0	2	1	5	4	1	53	11	9	11	12	30	20	3	7	2	19	3	59
ENSG00000286823.1	0	1	1	1	4	0	0	0	0	4	2	0	0	0	0	0	1	0	0	0	2	0	0	1	1	1	0	0	3	1	1	0	2	1	0	2	1	1	0	0	0	0	0	2	0	5	5	0	2
ENSG00000286822.1	0	0	0	0	0	0	0	0	0	0	0	0	0	0	0	0	0	0	0	0	0	0	0	0	0	0	0	0	0	0	0	0	0	0	0	0	0	0	0	0	0	0	0	0	0	0	0	0	0
ENSG00000286821.1	0	0	0	0	0	0	0	0	0	0	0	0	0	0	0	0	0	0	0	0	0	0	0	0	0	0	0	0	0	0	0	0	0	0	0	0	0	0	0	0	0	0	0	0	0	0	0	0	0
ENSG00000286820.1	0	0	0	0	0	0	0	0	0	0	0	0	0	0	0	0	0	0	0	0	0	0	0	0	0	0	0	0	0	0	0	0	0	0	0	0	0	0	0	0	0	0	0	0	0	0	0	0	0
ENSG00000286819.1	0	0	0	0	0	0	0	0	0	0	0	0	0	0	0	0	0	0	4	0	0	0	0	0	0	0	0	0	0	0	8	0	0	25	1	10	0	0	0	0	3	0	0	0	0	0	0	0	0
ENSG00000286818.1	0	0	0	0	0	0	0	0	0	4	0	0	0	0	0	1	2	2	0	3	2	0	0	8	14	4	0	0	0	7	0	0	0	0	0	0	0	0	0	0	1	0	0	0	0	0	0	0	0
ENSG00000286817.1	7	26	47	9	18	9	15	6	4	6	3	1	9	1	0	8	16	10	13	4	5	7	3	17	12	11	9	5	4	11	15	10	5	45	12	18	13	2	7	5	31	21	8	4	23	10	13	2	12
ENSG00000286816.1	0	0	0	1	2	1	0	0	0	0	0	0	1	0	0	0	6	0	0	0	0	0	0	0	2	0	0	0	0	0	12	0	0	0	0	0	1	0	0	4	11	12	0	3	0	1	4	4	0
ENSG00000286815.1	2	1	4	0	1	0	6	0	0	0	2	0	7	3	0	0	0	0	0	1	0	0	0	1	1	0	0	0	0	0	1	0	2	1	0	0	4	1	0	1	28	4	0	0	0	0	1	0	0
ENSG00000286813.1	0	9	28	3	4	5	5	2	2	0	3	3	11	5	2	6	8	8	1	0	2	8	1	12	6	1	3	3	0	6	7	2	4	22	3	5	1	15	1	4	5	3	3	3	2	4	8	1	7
ENSG00000286812.1	0	0	10	2	1	0	0	0	0	0	0	0	0	0	0	0	0	0	0	0	0	0	0	0	0	0	0	0	0	0	0	0	0	0	0	1	0	0	0	5	5	0	2	0	0	0	0	0	0
ENSG00000286811.1	3	37	10	1	0	0	1	2	3	2	0	1	0	1	1	3	29	0	2	4	24	0	16	3	3	8	2	0	0	3	4	0	0	0	0	2	3	0	4	0	4	0	3	0	1	2	3	0	4
ENSG00000286810.1	0	0	0	0	0	0	2	0	0	0	0	0	0	1	0	4	0	0	0	0	0	0	0	2	2	0	0	1	0	0	0	0	0	0	0	1	0	0	0	2	0	0	1	0	0	0	0	1	2
ENSG00000286809.1	0	0	0	0	0	0	0	0	0	1	0	0	0	1	0	0	0	0	0	0	0	0	0	0	4	0	0	0	0	0	0	0	0	0	0	0	0	0	0	0	0	0	0	0	0	0	0	0	0
ENSG00000286808.1	0	3	5	1	4	0	1	2	2	0	1	0	5	2	0	4	6	3	1	12	2	0	1	1	0	1	3	0	2	0	6	3	4	13	3	2	0	2	0	0	3	10	1	1	1	1	3	1	6
ENSG00000286807.1	0	2	2	0	0	0	0	0	0	0	0	0	0	0	0	0	2	0	0	0	0	0	0	2	0	0	0	103	0	0	0	0	0	0	0	0	0	5	3	0	0	1	0	5	0	4	4	0	3
ENSG00000286806.1	0	0	1	3	0	0	0	0	1	0	2	0	0	0	0	0	0	0	5	0	0	0	0	0	0	0	0	0	0	0	0	0	0	0	0	0	0	0	0	1	0	0	0	0	0	0	0	0	0
ENSG00000286805.1	0	2	0	4	14	5	4	0	5	1	0	1	0	0	1	0	4	0	0	1	3	0	0	7	4	0	0	5	0	4	1	0	0	0	1	0	0	0	4	3	12	0	0	0	0	1	17	0	6
ENSG00000286804.1	5	7	5	10	3	0	21	2	6	12	8	4	12	6	4	13	19	11	3	3	11	6	5	12	17	0	5	4	0	3	9	7	19	23	20	7	6	4	0	1	0	18	7	2	1	8	11	7	28
ENSG00000286803.1	1	0	0	0	1	0	0	0	0	0	0	0	0	0	0	2	3	0	0	0	0	0	0	1	0	0	0	0	0	0	0	0	0	0	0	0	0	0	0	0	6	0	0	0	1	0	0	0	0
ENSG00000286802.1	1	4	0	4	0	0	0	4	12	61	62	5	0	0	4	0	1	1	0	2	5	16	56	0	2	21	3	0	0	1	0	0	0	0	0	0	0	0	0	7	2	54	10	0	1	0	1	1	0
ENSG00000286801.1	0	1	3	0	0	0	0	0	0	0	0	0	0	0	0	0	0	0	0	0	0	0	0	0	0	0	0	0	0	0	0	0	0	0	1	0	0	1	0	0	0	0	1	2	0	0	2	0	0
ENSG00000286800.1	0	0	0	0	0	0	0	0	0	0	0	0	0	0	0	227	0	0	0	0	0	0	0	0	0	0	0	0	0	1	0	0	3	21	1	4	0	0	0	0	0	0	0	0	0	0	0	0	10
ENSG00000286799.1	0	0	1	0	0	0	5	0	0	0	0	0	1	0	0	2	1	0	0	0	0	0	0	2	0	3	0	0	0	0	0	0	0	0	0	4	0	0	0	0	2	0	0	0	0	2	3	0	0
ENSG00000286798.1	0	0	0	0	0	0	0	0	0	0	0	0	0	0	0	0	0	0	0	0	0	0	0	0	0	0	0	0	0	0	0	0	0	0	0	0	0	0	0	0	0	0	0	0	0	0	0	0	0
ENSG00000286797.1	22	1	0	0	3	0	0	0	0	0	0	0	0	0	20	0	0	0	0	1	0	0	1	0	0	1	0	82	0	0	0	0	0	0	1	0	1	0	0	0	0	0	0	0	0	0	0	3	0
ENSG00000286796.1	0	1	2	0	2	0	0	0	1	0	0	3	0	0	0	0	0	1	0	4	0	0	0	0	0	0	2	0	0	0	0	0	0	3	0	0	1	0	0	0	0	0	0	2	0	0	0	0	0
ENSG00000286795.1	0	0	0	0	2	0	0	0	0	0	0	0	0	0	0	0	0	0	0	0	0	0	0	0	0	0	0	0	0	0	0	0	0	0	0	0	0	0	0	0	6	3	0	0	0	0	0	0	1
ENSG00000286794.1	10	14	2	19	55	6	2	0	7	18	3	0	0	2	3	9	28	5	2	18	3	0	7	0	4	34	12	0	36	0	0	0	3	0	2	1	11	0	1	8	13	6	4	4	1	2	17	7	6
ENSG00000286793.1	0	0	0	0	0	0	0	0	0	0	0	0	0	0	0	0	0	0	0	0	0	0	0	0	0	0	0	0	0	0	0	0	0	0	0	0	0	0	0	0	0	0	0	0	0	0	0	0	0
ENSG00000286792.1	0	0	0	0	2	0	0	0	0	1	1	5	0	1	0	0	0	0	0	1	0	0	0	0	0	1	4	2	0	3	1	0	1	0	0	2	0	0	0	0	0	0	0	0	0	0	0	0	0
ENSG00000286791.1	38	69	169	53	56	41	58	17	15	2	17	0	9	19	10	33	61	11	12	19	36	10	26	23	0	12	26	23	21	26	66	57	22	95	20	24	88	112	13	24	210	55	35	42	16	26	113	84	124
ENSG00000286790.1	0	1	0	0	0	0	0	0	0	0	0	0	0	0	0	0	0	0	0	0	0	0	0	0	0	0	0	1	0	0	0	0	0	0	0	2	0	2	0	0	0	0	0	0	0	0	3	0	0
ENSG00000286789.1	0	0	0	1	2	0	0	0	0	0	0	0	0	0	0	0	0	0	0	0	0	0	0	0	0	0	0	0	0	0	0	0	0	0	0	0	6	0	0	0	0	0	1	0	1	0	0	0	0
ENSG00000286788.1	48	580	317	256	315	83	60	55	29	28	6	0	38	1	2	23	71	11	0	60	61	7	25	83	65	17	144	1	283	26	79	67	157	104	46	85	608	6	46	180	506	172	219	95	6	253	235	145	2192
ENSG00000286787.1	9	10	33	6	76	25	32	17	11	14	29	9	20	9	4	18	41	17	48	14	23	20	8	26	13	22	38	3	10	11	41	20	41	105	33	52	14	3	14	14	26	26	30	2	25	7	30	17	12
ENSG00000286786.1	32	100	95	29	80	7	54	14	7	9	3	6	34	8	2	53	51	6	7	26	5	2	13	56	76	2	24	11	19	18	28	14	15	39	15	33	52	23	31	35	74	41	24	21	31	42	33	25	86
ENSG00000286785.1	0	1	36	2	0	5	32	20	5	2	59	4	10	4	2	2	32	28	1	21	92	13	68	30	77	4	24	3	6	10	18	27	72	28	15	25	6	3	4	0	2	0	1	0	1	4	2	131	21
ENSG00000286784.1	0	3	0	0	0	0	2	0	0	0	0	0	0	2	0	2	0	0	0	0	0	0	0	0	0	0	0	0	0	0	0	0	0	0	0	0	7	0	0	0	0	2	0	0	10	0	0	0	1
ENSG00000286782.1	11	18	18	24	64	4	30	1	18	16	10	5	16	13	0	1	8	9	36	12	9	13	5	29	38	8	1	10	6	3	8	17	19	14	3	12	20	16	4	13	39	25	17	3	25	10	26	14	10
ENSG00000286781.1	0	0	0	0	1	0	0	0	0	0	0	3	0	0	0	0	0	0	0	0	0	0	0	0	0	0	0	0	0	0	0	0	0	0	0	0	0	0	0	0	0	0	0	0	0	0	2	3	0
ENSG00000286780.1	0	1	0	0	0	0	0	5	2	0	5	0	2	0	0	0	1	0	0	1	0	0	0	0	0	0	3	0	0	0	0	0	0	0	3	0	0	0	0	0	0	1	0	0	0	0	0	3	0
ENSG00000286779.1	0	0	0	0	0	0	0	0	0	0	0	0	0	0	0	0	9	0	0	0	0	0	0	0	0	0	0	0	0	0	0	0	0	0	0	0	0	0	0	0	0	1	0	0	0	0	0	0	0
ENSG00000286778.1	0	3	0	0	0	0	1	1	0	0	0	0	0	0	0	0	1	0	0	0	0	0	0	8	1	0	0	0	0	0	0	0	0	0	0	0	6	0	0	0	0	3	3	0	0	0	0	0	0
ENSG00000286777.1	2	14	7	3	9	0	0	0	1	0	1	1	7	0	0	0	5	0	0	4	0	0	0	2	1	0	1	0	0	5	3	0	5	8	3	1	0	7	9	0	5	1	8	0	3	1	1	0	5
ENSG00000286776.1	0	3	0	0	0	0	0	0	0	0	0	0	0	0	0	0	0	0	0	0	0	0	0	0	0	0	0	0	0	0	0	0	0	0	0	0	0	0	0	0	1	0	0	0	0	0	0	0	0
ENSG00000286775.1	0	0	0	0	0	0	0	0	0	0	0	0	0	0	0	0	3	0	0	0	0	0	0	0	0	0	0	0	0	0	0	0	0	0	0	0	0	0	0	0	0	0	0	0	0	0	0	1	0
ENSG00000286774.1	0	0	0	0	0	0	0	0	0	0	0	0	0	0	0	2	0	0	0	0	0	0	0	4	0	8	0	0	0	0	0	0	1	0	0	2	0	0	0	0	0	0	2	0	0	0	1	0	0
ENSG00000286773.1	0	0	2	0	0	0	0	0	0	0	0	0	0	0	0	0	0	0	0	0	0	0	0	3	0	0	0	1	0	0	0	0	0	0	0	0	0	1	0	0	0	0	0	0	0	1	0	0	2
ENSG00000286772.1	0	0	0	0	0	0	0	0	0	0	0	0	0	0	0	0	0	0	0	0	0	0	0	0	0	0	0	1	0	0	0	0	0	0	0	0	0	0	0	0	0	0	0	0	0	0	0	0	0
ENSG00000286771.1	0	0	0	0	0	0	0	0	0	0	0	0	1	0	0	0	1	0	0	0	0	0	0	3	0	0	0	0	3	0	0	0	0	0	0	0	0	0	0	0	0	0	0	0	0	0	0	0	0
ENSG00000286770.1	0	0	0	1	0	0	0	0	0	0	0	0	0	0	0	0	0	0	0	0	0	0	0	0	3	0	0	0	0	0	0	0	0	0	0	0	0	0	0	0	0	0	0	0	0	0	0	0	0
ENSG00000286769.1	0	0	0	0	3	0	0	0	0	0	0	0	0	0	0	10	0	0	0	0	0	0	0	0	0	0	0	0	0	0	0	0	0	0	0	0	0	0	0	0	0	0	0	0	0	0	0	0	0
ENSG00000286767.1	0	1	0	0	0	0	0	0	0	0	0	0	0	0	0	0	0	0	0	0	0	0	0	0	0	0	0	0	0	0	0	0	0	0	0	0	0	0	0	0	0	0	0	0	0	0	0	0	0
ENSG00000286766.1	0	9	0	0	0	5	0	0	0	0	0	0	0	1	0	0	3	0	0	0	3	0	0	0	0	0	2	0	0	0	0	0	0	0	0	0	2	0	4	7	0	0	0	0	0	3	0	0	2
ENSG00000286765.1	0	0	0	0	0	0	0	0	0	0	0	0	0	0	0	0	0	0	0	0	0	0	0	0	1	0	0	0	0	0	0	0	0	0	0	0	0	0	0	0	0	0	0	0	0	0	0	0	0
ENSG00000286764.1	0	0	0	0	0	0	0	0	0	0	0	1	0	0	0	0	1	5	0	0	4	1	0	3	0	0	0	0	0	0	0	0	0	0	2	0	0	0	0	0	0	0	0	0	0	0	0	0	0
ENSG00000286763.1	5	1	8	4	11	9	5	2	1	0	0	1	3	0	0	4	6	7	1	1	0	6	0	6	5	0	4	0	0	0	4	4	5	0	10	0	1	2	4	1	0	2	1	2	2	12	5	0	3
ENSG00000286761.1	0	0	0	0	0	0	0	0	0	0	0	0	0	0	0	0	0	0	0	0	0	0	0	0	0	0	0	0	0	0	0	0	0	0	0	0	0	0	0	0	0	0	0	0	0	0	0	0	0
ENSG00000286760.1	70	194	149	207	84	118	80	45	65	65	139	99	116	34	34	136	177	49	119	177	264	41	92	259	320	98	258	79	132	40	75	47	39	68	49	98	362	92	53	80	368	154	134	48	64	83	145	116	289
ENSG00000286759.1	0	0	0	0	4	0	0	0	0	0	0	0	0	0	0	0	0	0	0	0	0	0	1	0	0	0	0	0	0	0	0	0	0	0	0	0	0	0	0	0	2	0	0	0	0	0	0	0	0
ENSG00000286758.1	0	2	2	8	3	0	6	14	5	5	11	17	32	11	6	4	19	0	0	7	9	4	7	9	9	8	8	1	7	2	3	3	3	19	2	5	31	2	3	2	13	15	1	2	0	0	0	2	30
ENSG00000286757.2	1	0	2222	1	3	0	0	581	7	13	828	293	1205	545	478	342	1093	785	64	1308	4	1	2	1614	1864	375	986	3	375	710	946	588	1358	1434	849	719	16	15	2	2	42	2	3	0	1	0	0	10	209
ENSG00000286756.1	1	0	2	1	0	0	0	0	0	2	1	0	0	0	2	2	1	0	0	1	5	0	2	1	0	0	0	0	0	0	0	0	0	0	0	0	0	0	0	0	4	0	0	0	1	0	0	0	0
ENSG00000286755.1	0	1	2	0	1	1	1	0	2	18	0	0	5	0	0	0	0	0	1741	0	0	0	0	0	2	0	0	0	0	0	0	0	0	0	1	10	0	1	0	6	1	2	0	0	1	0	1	8	2
ENSG00000286754.1	0	0	2	0	7	0	1	0	0	0	0	2	1	0	0	4	8	1	0	1	0	0	2	1	3	0	0	0	1	2	2	0	0	0	0	1	2	0	0	0	1	0	0	0	0	0	4	3	13
ENSG00000286753.1	25	99	158	69	53	27	41	51	25	15	21	12	24	9	13	23	47	39	33	41	47	10	24	69	43	20	81	15	10	20	35	26	47	91	26	37	58	78	19	25	108	60	53	34	28	50	39	65	84
ENSG00000286752.1	0	0	0	0	0	0	0	0	0	0	0	0	0	0	0	0	0	0	0	0	0	0	0	0	0	0	0	0	0	0	0	0	0	0	0	0	0	0	0	0	0	0	0	0	0	0	0	0	0
ENSG00000286751.1	0	8	0	7	0	0	7	0	0	0	18	0	0	0	0	4	1	0	0	0	6	0	0	0	0	7	0	0	1	0	13	0	0	20	0	0	0	4	0	3	10	0	0	0	0	0	0	6	5
ENSG00000286750.1	0	1	0	1	1	1	1	3	0	0	1	0	0	0	0	0	0	0	0	2	0	0	0	0	0	1	1	0	0	0	0	0	0	0	0	0	1	0	0	1	4	1	0	0	0	0	0	0	0
ENSG00000286749.1	4	14	67	3	4	0	7	0	0	0	0	1	0	0	3	1	2	0	0	0	0	0	1	1	0	0	0	0	0	0	4	1	0	1	8	17	8	8	1	0	7	0	4	0	5	6	7	2	13
ENSG00000286748.1	0	0	0	0	0	0	0	18	1	2	2	9	0	0	5	0	20	0	0	22	0	2	2	9	4	21	11	0	0	11	3	8	63	0	16	3	0	0	0	0	0	0	0	0	0	1	0	0	0
ENSG00000286747.1	27	147	184	5	53	9	50	26	36	76	44	41	82	31	19	40	85	156	6	75	40	36	53	76	110	23	86	2	42	32	57	43	55	154	40	62	97	111	10	35	141	74	44	60	3	12	44	179	124
ENSG00000286746.1	9	4	2	1	8	4	6	0	0	0	4	3	0	0	0	0	0	7	0	0	5	0	1	2	4	0	3	0	0	0	1	7	1	0	0	7	3	3	0	2	16	30	1	1	1	0	6	8	3
ENSG00000286745.1	0	0	0	0	0	0	0	1	0	0	0	0	0	0	0	0	0	0	0	0	0	0	0	0	7	0	0	0	0	0	0	0	0	8	0	0	0	0	0	0	0	0	0	0	0	0	0	0	0
ENSG00000286744.1	0	0	0	0	0	0	0	0	0	0	0	0	0	0	0	0	0	0	0	0	0	0	0	0	0	0	0	0	0	0	0	0	0	0	0	0	0	0	0	0	0	0	0	0	0	0	0	0	0
ENSG00000286743.1	1	10	0	0	7	8	5	1	13	29	33	5	17	6	0	11	24	10	6	6	8	17	6	24	11	3	15	5	13	8	15	10	3	6	2	11	2	0	0	1	3	4	0	6	1	0	5	14	10
ENSG00000286742.1	0	0	0	0	0	0	1	0	6	0	2	0	0	0	0	0	0	0	0	0	0	0	2	1	0	0	1	4	0	0	0	0	2	0	0	1	0	2	0	0	0	0	0	0	0	0	0	0	0
ENSG00000286741.1	0	0	3	0	0	0	3	0	0	0	1	1	0	0	0	4	1	0	0	0	0	1	0	0	4	0	4	0	0	0	0	0	0	1	0	0	0	0	0	0	2	0	0	0	0	0	4	0	0
ENSG00000286740.1	0	0	0	0	0	0	0	0	0	0	0	0	0	0	0	0	0	0	0	0	0	0	0	0	0	0	0	0	0	0	0	0	0	0	0	2	0	0	0	0	0	0	0	0	0	0	0	0	0
ENSG00000286739.1	0	4	31	0	0	0	1	0	0	0	4	0	1	0	0	0	3	0	0	0	1	0	0	2	0	2	0	0	0	0	24	10	17	32	7	20	0	13	0	0	10	0	0	0	0	0	3	2	2
ENSG00000286738.1	1	0	0	0	4	4	1	0	0	0	0	1	4	4	0	0	0	0	0	0	0	0	0	0	3	0	0	0	0	0	2	0	4	0	0	1	0	0	0	0	0	0	0	0	0	0	2	6	0
ENSG00000286737.1	0	0	0	0	0	0	0	0	0	0	0	0	0	0	0	0	0	0	0	0	0	0	0	0	0	0	0	0	0	0	0	0	0	0	0	0	0	0	0	0	0	0	0	0	0	0	0	0	0
ENSG00000286736.1	0	3	1	6	49	0	5	0	4	9	1	0	5	4	0	0	3	2	0	6	3	2	2	5	16	3	0	1	8	0	0	1	7	0	0	1	0	1	1	1	12	1	3	0	1	12	3	10	5
ENSG00000286735.1	3	2	0	0	0	0	0	0	0	0	0	0	0	0	1	3	0	1	0	0	0	0	0	0	0	0	1	1	0	0	0	0	0	0	1	0	1	0	0	0	1	0	0	0	0	0	0	0	0
ENSG00000286734.1	0	6	2	0	1	0	1	0	0	0	0	1	0	0	0	0	0	0	0	0	0	0	0	0	0	0	0	0	0	0	24	31	36	0	3	2	0	0	0	1	0	0	0	1	0	0	0	0	2
ENSG00000286733.1	3	14	13	1	19	1	19	2	1	5	3	7	23	6	0	3	17	16	4	3	2	3	8	18	10	0	0	75	1	0	5	0	6	2	2	0	8	1	3	7	16	6	6	1	1	3	6	3	1
ENSG00000286732.1	1	23	19	4	27	0	2	5	6	4	7	3	1	0	4	13	15	4	10	4	2	1	1	3	15	0	20	2	0	2	4	6	30	8	2	9	19	12	6	2	27	12	4	1	4	3	19	10	21
ENSG00000286731.1	0	0	0	0	0	0	0	0	0	0	0	0	0	0	0	0	0	0	0	0	0	0	0	0	0	0	0	0	0	0	0	0	0	0	0	0	0	0	0	0	1	0	0	0	0	0	0	0	0
ENSG00000286730.1	0	0	0	0	0	0	0	0	0	0	0	0	0	0	0	0	0	0	0	0	0	0	0	0	0	0	0	0	0	0	0	0	0	0	0	0	0	0	0	0	0	0	0	0	0	0	0	0	0
ENSG00000286729.1	0	8	16	5	4	14	1	3	0	5	2	4	4	2	2	1	3	6	5	2	0	5	3	3	0	28	2	2	2	1	1	3	3	15	7	11	1	3	2	2	5	1	1	0	0	0	2	4	0
ENSG00000286728.1	0	0	0	0	3	0	2	7	0	1	15	0	2	0	0	3	0	65	0	0	2	3	0	13	39	0	2	5	0	0	0	1	1	1	0	0	1	0	0	0	1	0	0	0	0	0	2	0	8
ENSG00000286727.1	0	0	0	0	0	0	0	0	0	0	0	0	0	0	0	0	0	0	0	0	0	0	0	0	0	0	0	0	0	0	2	0	0	0	0	0	0	0	0	0	0	0	0	0	0	0	0	0	0
ENSG00000286725.1	0	0	2	0	0	0	0	1	0	0	0	3	0	0	0	0	0	0	0	0	2	0	0	0	1	0	6	0	0	0	0	0	0	0	0	0	0	0	0	0	5	0	0	0	0	0	0	0	0
ENSG00000286724.1	32	18	85	55	62	25	74	64	55	42	64	41	63	31	30	27	84	44	2	57	106	21	58	81	58	78	109	22	9	23	62	28	196	248	54	56	49	45	21	34	100	61	31	19	28	21	48	48	83
ENSG00000286723.1	4	10	12	0	8	0	5	0	1	0	7	0	3	0	0	3	3	0	0	8	1	1	0	2	3	0	0	0	0	0	0	0	0	0	0	0	2	0	0	2	6	3	0	5	0	5	0	1	3
ENSG00000286722.1	0	0	1	1	2	1	23	0	0	0	1	0	0	0	0	1	0	0	106	0	0	0	0	0	1	0	1	1	0	0	0	0	0	28	33	7	0	4	0	0	0	0	0	0	0	0	0	0	6
ENSG00000286721.1	5	4	9	2	21	7	8	14	4	3	5	10	35	8	7	19	28	7	0	7	16	4	10	44	21	2	7	7	5	10	1	10	0	13	8	5	14	10	3	4	17	1	13	1	5	9	21	6	5
ENSG00000286720.1	0	0	1	0	0	0	4	0	0	0	0	0	0	0	0	0	0	0	0	0	0	0	0	0	0	0	0	1	0	0	0	0	0	2	0	0	0	0	0	0	0	0	1	0	0	0	0	0	0
ENSG00000286719.1	0	3	0	0	0	0	0	0	0	0	0	0	0	0	0	2	0	0	0	0	1	0	0	0	0	0	0	0	0	1	0	0	0	0	0	0	1	2	0	0	0	0	0	0	0	0	6	0	0
ENSG00000286718.1	1	9	10	1	1	8	1	0	0	5	0	0	0	0	0	0	1	2	5	0	3	1	4	3	0	1	0	0	0	2	19	3	10	14	10	7	8	4	2	3	17	4	4	0	0	4	0	1	12
ENSG00000286717.1	0	0	0	0	1	0	0	4	0	0	0	1	0	0	0	0	0	0	0	0	6	0	0	1	0	0	0	0	0	0	0	0	0	0	1	0	0	1	0	0	8	0	0	0	0	0	0	0	0
ENSG00000286716.1	0	0	3	0	1	0	0	0	0	0	0	0	0	0	0	0	0	0	0	0	0	0	0	1	0	0	1	0	0	0	0	0	0	3	1	0	0	1	0	0	2	0	0	0	0	0	2	1	1
ENSG00000286715.1	0	0	1	0	0	0	0	0	0	0	0	0	0	0	0	0	0	0	0	0	2	0	0	0	0	0	0	0	0	0	3	2	0	7	0	1	0	0	0	0	0	0	0	0	0	0	0	0	0
ENSG00000286714.1	0	2	0	0	0	0	3	0	0	0	0	0	0	0	0	0	0	1	0	0	0	0	0	0	0	0	0	0	0	0	0	0	0	0	0	0	0	1	0	0	0	0	0	0	0	2	0	0	0
ENSG00000286713.1	0	1	0	0	0	0	1	0	0	0	0	0	0	0	0	0	0	0	0	0	0	0	0	2	0	0	0	0	0	0	0	0	0	0	0	0	0	0	0	0	0	0	0	0	1	0	0	0	0
ENSG00000286712.1	0	0	0	0	0	0	0	0	0	0	0	0	0	0	0	0	0	0	0	0	0	0	0	0	0	0	0	0	0	0	0	0	0	0	0	0	0	0	0	0	0	0	0	0	0	0	3	0	0
ENSG00000286711.1	0	0	0	0	0	0	0	0	0	0	0	0	0	0	0	0	0	0	0	0	0	0	0	0	0	0	0	0	0	0	0	0	0	0	0	0	0	0	0	0	0	0	0	0	0	0	0	0	0
ENSG00000286710.1	0	2	0	0	0	0	0	2	21	3	1	34	12	0	1	0	0	3	0	3	50	59	55	1	3	6	0	0	2	0	0	0	3	2	1	1	0	0	0	0	1	0	0	0	0	0	0	0	0
ENSG00000286709.1	0	0	0	0	0	0	3	0	0	0	0	0	0	0	0	0	0	1	0	0	0	0	0	0	0	0	0	0	0	0	0	0	0	0	0	0	124	0	0	0	1	237	9	206	0	0	10	187	1
ENSG00000286708.1	8	2	0	4	55	2	0	2	2	0	0	45	29	5	1	1	5	3	1	4	12	0	0	39	5	0	5	1	0	0	0	0	0	0	0	2	0	0	0	14	6	1	7	1	0	3	2	0	1
ENSG00000286707.1	13	11	7	14	27	2	19	41	16	9	11	18	13	4	2	12	24	66	54	4	46	21	92	27	38	3	63	6	12	6	59	46	139	177	24	80	15	136	1	7	124	7	8	50	21	25	9	34	24
ENSG00000286705.1	72	307	145	203	254	89	17	23	28	30	24	4	18	8	16	90	217	10	15	59	137	49	91	99	94	29	54	9	87	71	57	32	37	53	16	51	54	18	70	109	97	105	159	11	23	119	122	104	126
ENSG00000286704.1	0	0	0	0	0	0	0	0	0	0	0	0	0	0	0	0	0	0	0	0	0	0	0	0	0	0	0	0	0	0	0	0	0	0	0	0	0	0	0	0	0	0	0	0	0	0	0	0	0
ENSG00000286703.1	0	1	10	0	6	5	5	0	0	0	0	0	3	1	0	0	1	1	0	0	0	0	0	2	0	3	6	3	0	0	3	1	1	2	2	12	11	11	3	4	11	0	4	0	0	1	2	1	8
ENSG00000286701.1	0	1	0	0	0	0	0	0	0	0	0	0	0	0	0	0	0	0	0	0	0	0	0	0	0	0	0	0	0	0	0	0	0	0	0	0	0	0	2	0	0	0	0	0	0	0	0	0	0
ENSG00000286700.1	0	1	0	0	0	0	0	0	0	0	2	0	2	0	2	1	12	0	2	0	0	0	0	6	3	1	3	0	0	0	0	1	0	0	0	1	0	0	1	1	0	0	0	0	0	0	1	0	0
ENSG00000286699.1	110	193	405	135	632	106	148	46	111	71	51	107	209	28	30	183	267	334	239	91	42	51	80	106	92	49	90	82	70	93	144	104	204	229	168	141	200	144	58	138	411	259	261	96	155	182	212	137	290
ENSG00000286698.1	0	0	0	2	0	3	0	0	0	0	0	0	0	0	0	0	0	0	0	0	0	0	0	0	0	0	0	0	0	0	0	0	0	0	0	0	0	0	0	0	6	0	0	0	0	3	0	0	0
ENSG00000286697.1	0	0	0	0	0	0	0	0	0	0	0	0	0	0	0	0	0	1	0	0	0	0	0	0	0	0	2	0	0	0	0	0	0	0	0	0	0	0	0	0	0	0	0	0	0	0	1	0	0
ENSG00000286696.1	0	0	0	0	0	0	2	0	0	0	0	0	0	0	0	0	0	0	0	0	0	0	0	0	0	0	0	0	0	0	0	0	0	0	0	0	0	0	0	0	1	0	0	0	0	0	0	0	0
ENSG00000286695.1	0	11	0	0	27	5	0	0	2	7	1	0	1	0	0	0	0	0	0	10	3	5	4	3	2	0	0	2	0	0	0	0	2	0	0	5	40	0	0	17	33	0	0	5	0	1	2	29	34
ENSG00000286694.1	0	0	0	0	0	0	2	1	0	2	0	0	1	1	0	0	0	0	0	0	0	0	1	0	0	0	2	16	0	0	58	15	9	0	2	31	0	0	0	0	3	0	0	3	0	0	0	0	0
ENSG00000286693.1	1	3	4	17	6	2	5	4	0	1	1	0	0	0	0	0	9	3	0	1	4	0	1	28	12	0	6	0	0	2	26	4	1	58	21	17	0	9	0	1	41	0	3	6	4	8	22	30	0
ENSG00000286692.1	0	0	0	0	0	0	0	3	0	0	0	0	0	0	1	0	0	0	0	0	0	0	0	2	0	0	0	0	0	3	2	1	3	8	0	0	0	0	0	0	0	0	2	0	0	1	0	0	0
ENSG00000286691.1	0	0	0	2	1	0	2	0	0	0	0	0	0	0	0	3	10	1	1	0	0	0	0	0	0	0	0	0	2	0	1	1	0	0	0	0	0	0	0	0	2	0	0	0	0	0	2	0	0
ENSG00000286690.1	0	0	0	0	0	0	0	0	0	0	0	0	0	0	0	0	1	0	0	0	0	0	0	0	0	0	0	0	0	0	0	0	0	0	0	0	0	0	0	0	0	0	0	0	0	0	0	0	0
ENSG00000286689.1	2	28	11	84	42	8	15	40	22	24	1	6	19	6	4	58	111	13	1	37	15	13	13	67	35	25	43	4	12	44	30	21	32	60	11	64	71	5	36	5	6	81	1	22	16	13	55	38	69
ENSG00000286688.1	0	2	2	4	4	2	3	0	2	4	0	0	3	0	1	3	2	1	7	0	3	1	0	4	5	0	2	1	0	0	3	1	4	7	0	0	1	4	0	3	7	6	1	1	0	9	2	0	10
ENSG00000286687.1	0	0	0	0	1	0	0	0	0	0	0	0	0	0	0	0	0	0	0	0	0	0	0	0	0	0	0	0	0	0	0	0	0	0	0	0	0	0	0	0	1	0	0	0	0	0	0	0	0
ENSG00000286686.1	2	4	0	2	5	0	6	0	0	0	0	0	0	0	1	3	0	0	0	1	1	0	0	3	0	2	1	0	0	0	3	0	0	0	1	0	11	2	3	0	10	8	2	0	2	2	2	2	4
ENSG00000286685.1	65	74	158	8	88	3	7	0	0	6	4	0	1	2	0	8	4	1	0	0	5	0	0	1	3	0	0	0	1	0	2	4	0	46	25	23	66	2	28	51	2	50	72	9	1	33	25	30	203
ENSG00000286684.1	0	0	0	0	0	2	0	0	5	0	0	0	0	0	0	0	0	0	0	0	1	0	0	0	0	0	0	0	0	0	0	2	3	15	9	18	0	0	0	0	0	0	0	0	0	0	0	0	0
ENSG00000286683.1	0	0	0	0	0	0	0	0	0	0	0	0	0	0	0	0	0	0	0	0	0	0	0	0	0	0	1	0	0	0	0	0	0	0	0	0	0	0	0	0	0	0	0	0	0	0	0	0	0
ENSG00000286682.1	9	8	22	3	3	0	4	4	1	1	3	1	4	0	1	1	5	0	0	7	1	0	4	18	12	0	6	0	0	3	14	14	33	34	14	43	17	8	0	2	7	12	5	3	0	1	0	5	40
ENSG00000286681.1	190	280	243	298	421	60	322	100	28	39	66	47	221	42	26	245	287	206	34	160	42	21	56	189	247	62	135	54	50	125	97	53	189	144	93	100	215	242	126	173	243	247	287	158	102	401	206	151	297
ENSG00000286680.1	0	0	0	0	0	0	0	0	0	0	0	0	0	0	0	0	0	0	0	0	0	0	0	0	0	0	0	0	0	0	0	0	0	1	0	0	0	0	0	0	0	0	0	0	0	0	0	0	0
ENSG00000286679.1	913	467	4	313	1218	392	185	882	36	28	882	173	1199	245	57	2	608	91	1	28	385	0	1	1027	1321	128	1580	2	906	250	652	1389	893	2095	495	1719	554	7	603	1684	17	767	189	56	842	894	143	610	255
ENSG00000286678.1	0	0	0	0	1	0	0	0	0	0	0	4	0	0	0	0	0	0	0	0	0	3	0	0	0	0	0	0	0	0	0	0	0	0	0	0	0	0	0	0	0	0	0	0	0	0	0	0	0
ENSG00000286677.1	35	16	29	36	291	9	30	13	57	30	9	10	122	13	3	11	16	30	24	15	3	15	5	42	138	29	26	3	15	11	3	5	3	4	6	2	156	16	8	35	65	305	37	49	5	14	111	28	402
ENSG00000286676.1	0	0	2	1	1	0	4	1	0	0	1	1	0	0	1	0	0	0	0	0	0	0	2	0	0	0	0	0	0	0	0	0	0	6	0	0	0	0	0	0	0	0	0	0	2	2	2	0	0
ENSG00000286675.1	11	5	1	27	4	0	2	3	21	25	0	1	5	2	0	38	5	15	0	9	11	13	3	5	1	4	11	23	0	3	0	5	6	6	0	16	15	2	3	1	13	13	4	0	3	1	10	8	16
ENSG00000286674.1	0	0	0	0	0	0	0	0	0	0	0	0	0	0	0	0	0	0	0	0	0	0	0	0	0	0	0	0	0	0	0	0	0	0	0	0	0	0	0	0	0	0	0	0	0	0	0	0	0
ENSG00000286672.1	0	0	0	0	0	0	0	0	0	0	0	0	0	0	0	0	0	0	0	0	0	0	0	0	0	0	0	0	0	0	0	0	0	0	0	0	0	1	0	0	0	0	0	0	0	0	0	0	0
ENSG00000286671.1	7	24	46	24	22	13	24	10	16	1	11	2	6	9	2	67	152	5	1	14	0	3	1	22	16	7	10	2	55	8	4	4	72	31	17	15	34	13	2	11	7	8	11	4	23	15	16	2	27
ENSG00000286670.1	0	2	6	2	4	0	5	1	4	0	4	0	6	0	0	0	0	0	4	0	0	4	2	1	1	1	0	0	0	0	0	6	4	1	0	0	38	0	0	0	40	15	0	0	1	4	0	0	5
ENSG00000286669.1	5	16	13	4	1	4	6	2	1	2	1	1	7	3	0	9	12	6	12	5	4	10	2	12	3	4	0	2	1	1	14	17	4	32	20	13	3	6	1	2	11	6	1	2	5	3	4	4	8
ENSG00000286668.1	0	0	0	0	0	0	0	0	0	0	0	0	0	0	0	0	0	0	0	0	0	0	0	0	0	0	0	0	0	0	0	0	0	0	0	0	0	0	0	0	0	0	0	0	0	0	0	0	0
ENSG00000286667.1	77	0	2	0	1	0	10	2	0	2	0	6	1	1	0	2	1	0	20	0	3	0	1	0	1	2	1	5	0	0	0	0	0	0	0	1	0	0	0	1	0	1	4	6	1	2	7	3	0
ENSG00000286666.1	0	0	0	0	0	0	0	0	0	0	0	0	0	0	0	0	1	0	0	0	0	0	0	1	0	0	0	0	0	0	0	0	0	0	0	0	0	0	0	0	0	0	0	0	0	0	0	0	0
ENSG00000286665.1	0	0	0	0	0	0	0	0	0	0	0	0	0	0	0	0	0	0	0	0	0	0	0	0	0	0	0	0	0	0	0	0	0	0	0	0	0	0	0	0	0	0	0	0	0	0	0	0	0
ENSG00000286664.1	0	0	0	0	0	0	0	0	0	0	0	0	0	0	0	0	0	0	0	0	0	0	0	0	0	0	0	0	0	0	0	0	0	0	0	0	0	0	0	0	0	0	0	0	0	0	0	0	0
ENSG00000286663.1	1	4	0	0	6	0	1	0	0	5	0	0	0	0	0	0	0	0	0	0	0	2	0	0	0	0	0	0	0	0	0	0	0	0	0	0	0	0	0	3	3	0	5	0	0	0	2	0	2
ENSG00000286662.2	0	0	0	3	3	3	0	7	0	0	3	0	1	1	0	0	30	0	1	0	1	0	0	14	10	0	17	86	44	7	0	0	1	0	2	1	4	0	0	0	4	0	2	1	1	2	1	8	2
ENSG00000286661.1	0	0	0	1	0	2	0	0	0	0	0	0	0	0	0	0	0	0	0	0	0	0	0	0	0	0	0	0	0	0	0	0	0	0	0	1	2	0	0	0	0	0	0	0	0	0	0	0	0
ENSG00000286660.1	0	0	0	0	0	0	0	0	0	0	0	0	0	0	0	0	0	0	0	0	0	0	0	0	0	0	0	0	0	0	0	0	0	0	0	0	0	0	0	0	0	0	0	0	0	0	0	0	0
ENSG00000286659.1	11	5	5	21	31	15	6	0	8	9	0	0	5	0	0	8	6	4	13	3	3	1	9	3	1	4	2	1	10	5	27	5	10	29	9	13	14	12	10	19	39	5	22	6	1	7	16	12	30
ENSG00000286658.1	0	0	0	0	0	0	0	0	3	0	0	0	0	0	0	0	0	0	0	2	0	0	0	0	5	0	0	33	0	0	0	0	0	0	0	0	2	0	0	0	1	0	0	0	0	0	0	0	7
ENSG00000286657.1	0	0	0	1	1	0	0	0	0	0	0	0	0	2	0	0	0	0	2	1	1	0	0	0	0	0	0	0	0	0	1	0	1	0	1	3	1	0	0	0	0	2	0	0	0	0	0	0	0
ENSG00000286656.1	2	82	47	2	4	0	115	0	23	14	2	2	163	6	1	113	2	511	75	218	3	2	44	69	0	0	0	1	0	23	0	0	1	1	1	4	16	17	0	0	2	0	1	8	0	5	2	0	71
ENSG00000286655.1	0	0	0	1	0	3	0	0	0	0	0	0	0	0	0	0	0	5	0	0	0	0	0	0	0	0	0	0	0	0	0	0	0	0	0	0	1	0	0	0	0	0	0	0	0	0	0	1	1
ENSG00000286654.1	1	3	0	2	2	0	0	1	2	0	0	6	0	0	1	4	20	9	0	1	4	0	0	4	1	9	2	0	1	1	0	1	0	0	0	0	0	0	0	0	1	0	5	1	0	0	0	0	1
ENSG00000286653.1	0	2	3	1	0	0	0	0	0	0	1	0	0	0	0	16	10	0	17	0	1	0	0	23	0	2	1	13	0	0	0	0	0	0	0	0	0	0	1	0	5	0	0	0	0	0	0	0	0
ENSG00000286652.1	4	18	7	17	23	28	5	10	4	0	3	4	11	8	3	5	12	11	2	5	5	3	0	5	10	14	5	10	5	2	14	10	22	42	17	16	6	9	2	21	46	11	5	1	8	16	13	14	9
ENSG00000286651.2	6	8	6	2	5	1	3	9	0	10	2	0	2	2	2	4	3	11	31	1	1	0	1	3	0	10	14	2	3	2	8	4	1	3	3	4	9	6	0	3	23	2	1	3	0	8	12	0	13
ENSG00000286650.1	2	6	7	1	10	3	2	2	0	1	3	1	5	2	1	12	10	17	8	8	3	0	2	11	16	6	2	0	1	0	12	0	9	12	1	4	1	3	1	3	11	4	0	0	1	5	1	2	10
ENSG00000286649.1	0	5	0	0	3	0	1	1	0	0	3	1	0	2	0	0	0	3	0	1	6	0	0	0	0	0	8	0	0	0	0	0	0	0	0	0	5	0	0	0	6	0	0	0	0	0	0	3	8
ENSG00000286648.1	0	0	0	0	0	0	0	0	0	0	0	0	0	0	0	0	0	0	0	1	0	0	0	0	0	0	0	0	0	0	0	0	0	0	0	0	6	0	0	0	0	0	0	0	0	0	0	2	0
ENSG00000286647.1	0	18	1	13	3	5	50	2	0	0	0	0	0	0	0	4	22	0	5	0	0	0	0	1	14	0	0	39	0	0	1	2	202	19	5	13	7	2	2	3	38	0	2	2	16	4	13	7	11
ENSG00000286646.1	1	8	31	8	15	4	1	10	3	0	12	5	10	3	11	0	10	5	1	5	1	4	19	8	40	2	5	0	9	10	0	3	2	2	17	12	21	2	0	4	15	4	1	2	1	1	0	5	26
ENSG00000286645.1	4	0	0	0	0	1	0	0	0	0	0	0	0	0	0	0	0	0	0	0	0	0	0	0	0	0	0	1	0	0	0	0	0	1	0	0	0	0	0	0	0	0	1	0	0	0	3	0	0
ENSG00000286644.1	0	1	2	0	1	0	0	0	0	0	0	0	0	0	0	0	0	0	0	1	0	0	0	0	0	0	0	0	0	0	0	0	0	0	1	0	2	0	0	0	0	0	0	0	0	1	0	0	0
ENSG00000286643.1	0	0	0	0	0	0	0	0	0	0	0	0	0	0	0	0	0	0	0	0	0	0	0	0	0	0	0	0	0	0	0	0	0	0	0	0	1	0	0	0	0	0	0	0	0	0	0	1	0
ENSG00000286642.1	3	22	25	1	14	1	3	28	0	1	9	0	0	0	5	9	52	0	0	21	5	1	0	66	60	0	57	0	28	26	3	2	4	33	22	25	238	1	16	13	101	9	22	36	3	2	41	31	374
ENSG00000286641.1	0	0	0	2	0	0	0	0	0	0	0	0	0	0	0	0	0	0	0	0	0	0	0	0	0	0	0	0	0	0	0	0	0	0	0	2	0	0	0	0	0	0	0	0	0	0	0	0	0
ENSG00000286640.1	2	3	0	2	0	3	1	0	1	2	0	0	0	0	0	3	1	0	0	0	11	3	1	0	0	0	0	0	0	0	10	0	1	0	1	0	1	4	0	0	1	0	1	0	0	0	0	0	0
ENSG00000286639.1	0	0	0	0	0	0	0	0	0	0	0	0	0	0	0	0	0	0	0	0	0	0	0	0	0	0	0	0	0	1	0	0	0	0	0	0	0	0	0	0	0	0	0	0	0	0	0	0	0
ENSG00000286638.1	6	13	4	18	4	4	4	0	1	0	0	0	2	0	0	14	19	0	0	4	0	0	0	0	1	0	1	0	0	0	6	2	3	19	1	7	7	0	1	1	9	5	0	0	1	0	0	0	7
ENSG00000286637.1	0	4	0	0	2	1	0	2	2922	3838	3	4	21	219	1	0	130	1	0	0	0	6	29	0	3	0	2	0	31	0	0	0	0	0	0	0	0	0	0	3	1	2	0	0	0	0	0	0	0
ENSG00000286636.1	0	0	0	0	0	0	10	0	0	0	0	0	0	0	0	3	0	0	0	0	0	0	1	0	0	0	0	0	0	0	0	0	43	0	0	0	2	2	2	1	1	0	0	1	14	0	0	3	0
ENSG00000286635.1	8	12	5	32	22	29	4	1	0	0	0	0	0	0	2	0	0	1	0	0	0	0	0	0	0	0	0	3	0	0	3	4	8	0	0	7	2	8	19	26	46	2	0	3	9	31	18	5	1
ENSG00000286634.1	3	4	17	3	2	1	9	4	5	4	7	5	5	6	0	21	9	9	12	4	1	1	0	25	14	8	2	4	0	1	5	3	13	19	0	2	2	0	0	5	4	6	9	0	1	0	2	1	5
ENSG00000286633.1	0	0	0	0	0	0	0	0	0	0	0	1	7	1	0	0	2	0	0	0	4	0	0	0	0	0	0	0	0	0	0	0	0	0	0	0	5	0	0	0	0	0	0	0	0	0	0	2	6
ENSG00000286632.1	9	14	0	15	13	3	3	5	2	9	6	2	11	4	2	0	16	4	9	4	25	3	6	0	2	18	18	3	1	5	0	1	3	11	2	4	3	2	3	15	6	18	6	0	0	10	6	11	14
ENSG00000286631.1	0	0	0	0	0	0	0	0	0	0	0	0	0	1	0	0	0	1	0	0	0	0	0	0	0	0	2	0	0	0	0	0	0	0	0	0	0	0	0	0	0	0	0	1	0	0	0	1	0
ENSG00000286630.1	3	7	0	0	3	0	0	0	0	0	0	0	0	0	0	0	0	0	0	0	0	0	0	0	0	0	0	0	0	0	0	0	0	0	0	0	0	0	0	0	6	0	2	0	0	1	0	0	3
ENSG00000286629.1	0	0	0	0	0	0	0	0	0	0	0	0	0	0	0	0	0	0	0	0	0	0	0	0	0	0	0	0	0	0	0	0	0	0	0	0	0	0	0	0	0	0	0	0	0	0	0	0	0
ENSG00000286628.1	0	1	0	0	0	0	0	0	0	0	0	0	0	1	0	0	1	0	0	0	0	0	2	0	1	0	0	0	0	0	3	1	0	3	0	17	0	0	0	1	0	0	0	0	0	0	0	1	0
ENSG00000286627.1	0	0	0	0	0	0	0	0	0	0	0	0	0	0	0	0	0	0	0	0	0	0	0	0	0	0	0	0	0	0	0	0	0	0	0	0	0	0	0	0	0	0	0	0	0	0	0	0	0
ENSG00000286626.1	9	24	27	9	20	12	31	4	9	3	3	4	26	7	1	8	9	12	104	16	11	2	3	22	30	7	15	4	3	7	16	14	49	8	20	39	25	9	3	18	27	18	21	14	3	7	2	18	44
ENSG00000286625.1	0	3	0	0	3	0	0	20	6	12	49	0	24	2	7	95	0	1	0	0	184	0	17	0	0	93	17	0	3	0	0	0	0	0	0	0	0	0	5	70	0	0	51	0	0	5	0	0	0
ENSG00000286624.1	0	2	0	0	0	0	0	0	0	0	0	3	0	0	0	0	0	0	0	0	0	0	0	0	0	0	0	0	0	0	0	0	0	0	0	0	0	0	0	0	0	0	0	0	0	0	0	0	0
ENSG00000286623.1	9	23	38	39	10	2	5	21	20	24	11	7	4	2	27	7	25	22	62	12	19	2	4	30	20	63	49	8	26	11	82	61	166	155	32	51	5	1	3	16	102	5	10	3	2	18	8	26	7
ENSG00000286622.1	10	10	8	11	17	3	10	17	1	0	5	0	20	1	0	4	18	11	4	6	0	3	0	15	15	0	13	0	6	3	2	2	6	0	0	0	11	24	6	11	37	5	10	13	4	4	7	9	19
ENSG00000286621.1	0	0	0	0	0	0	0	0	0	0	0	0	0	0	1	0	0	0	0	0	0	0	0	0	0	0	0	0	0	0	0	0	0	0	0	0	0	0	0	0	0	0	0	0	0	0	0	0	0
ENSG00000286620.1	0	0	0	1	0	0	0	0	0	0	0	0	0	0	0	0	1	1	0	0	1	0	0	0	0	0	0	0	0	0	0	0	0	0	3	0	3	0	0	3	0	0	0	0	0	0	0	0	0
ENSG00000286619.1	1	6	209	6	416	231	22	65	2	3	0	0	113	43	37	589	751	199	7	0	3	0	53	0	13	1	96	132	108	0	236	117	11	25	137	9	3	9	1	6	22	211	7	0	5	3	242	100	599
ENSG00000286618.1	0	1	0	0	2	0	0	0	0	0	0	0	0	0	0	1	0	0	0	0	0	0	0	0	0	0	0	3	0	0	0	0	0	0	0	0	1	0	0	1	0	0	0	0	0	0	0	0	0
ENSG00000286617.1	1	6	11	1	2	2	0	1	0	0	0	0	0	0	0	0	0	3	0	0	0	0	0	0	2	0	0	0	0	0	0	1	11	6	3	1	4	6	0	2	4	0	1	1	1	1	1	2	7
ENSG00000286616.1	0	7	12	0	3	1	23	0	0	0	0	0	0	0	0	3	0	1	3	3	0	0	0	3	14	3	0	0	0	0	1	0	1	2	0	0	19	9	0	0	31	0	6	2	0	0	15	23	1
ENSG00000286615.1	0	9	0	24	85	9	4	1	4	10	1	0	0	1	0	0	1	0	0	0	8	0	17	0	0	2	6	185	0	1	0	3	0	2	0	7	14	0	5	73	7	1	5	3	7	23	0	1	4
ENSG00000286614.1	0	0	0	0	0	0	0	0	10	0	0	6	1	0	0	8	0	0	0	0	0	4	5	0	44	1	2	0	0	4	0	0	0	22	5	0	0	0	0	0	0	0	0	0	0	0	0	0	0
ENSG00000286613.1	15	70	22	46	22	9	10	7	7	5	18	18	22	4	1	5	35	13	19	21	25	0	27	27	12	9	19	19	19	12	15	9	28	50	26	39	30	41	17	37	97	44	11	16	26	19	31	1	60
ENSG00000286612.1	0	0	0	0	0	0	0	0	0	0	0	0	0	0	0	0	0	0	0	0	0	0	0	0	0	0	0	0	0	0	0	0	0	0	0	0	2	0	0	0	0	0	0	0	0	0	0	0	0
ENSG00000286611.1	15	20	15	32	48	11	6	5	9	14	1	0	0	0	2	2	4	10	2	0	4	4	6	13	1	3	1	3	0	0	8	1	2	2	5	6	5	1	5	10	41	14	5	7	7	6	16	12	25
ENSG00000286610.1	0	0	0	0	0	0	0	0	0	0	0	0	0	0	0	0	0	0	0	0	0	0	0	0	0	0	0	0	0	0	0	0	0	0	0	0	0	0	0	0	0	0	0	0	0	0	0	0	0
ENSG00000286609.1	0	0	0	0	0	0	0	0	0	0	0	0	0	0	0	0	0	0	0	0	0	0	0	0	0	0	0	0	0	0	0	0	0	0	0	0	0	0	0	0	0	0	0	0	0	0	0	0	0
ENSG00000286608.1	7	28	16	12	56	12	7	2	10	10	17	3	1	1	2	6	4	0	0	6	14	6	3	5	7	0	2	0	5	1	1	1	3	0	1	0	12	9	5	12	24	15	20	4	1	12	30	16	9
ENSG00000286607.1	1	1	2	1	4	1	4	18	36	17	94	101	50	82	4	0	16	113	3	233	56	126	4	112	65	61	252	0	19	25	0	4	4	5	2	3	7	1	0	12	0	0	1	0	4	0	1	1	2
ENSG00000286606.1	0	1	0	0	0	0	0	0	0	0	0	0	0	5	0	0	1	0	0	0	0	0	0	0	0	0	4	0	0	0	0	0	0	0	0	0	0	0	0	0	0	0	0	0	0	0	0	0	0
ENSG00000286605.1	0	0	0	0	0	0	0	0	0	0	0	0	0	0	0	0	0	0	0	0	0	0	0	0	0	0	0	0	0	0	0	0	0	0	0	0	0	0	0	0	0	0	0	0	0	0	0	0	0
ENSG00000286604.1	0	0	0	0	0	0	0	0	0	0	0	0	0	0	0	0	0	0	0	0	0	0	0	0	0	0	0	0	0	0	0	0	0	0	0	0	0	0	0	0	0	0	0	0	0	0	0	0	0
ENSG00000286603.1	0	0	0	0	0	0	0	1	2	0	0	7	5	0	0	0	0	2	0	2	0	1	0	0	0	0	0	8	0	0	1	0	0	0	0	3	0	2	0	0	0	0	0	0	0	12	0	0	0
ENSG00000286602.1	3	3	5	13	8	6	1	7	4	4	3	11	1	4	6	38	23	5	3	2	1	0	1	19	24	12	18	5	26	3	2	5	11	75	6	15	18	2	4	10	14	23	4	5	3	2	7	16	12
ENSG00000286601.1	0	0	0	0	0	0	0	0	0	0	0	0	14	1	2	0	0	0	0	0	0	0	0	0	0	0	0	0	0	0	0	0	0	0	3	0	3	0	0	0	0	0	0	0	0	0	0	0	0
ENSG00000286599.1	7	5	0	5	7	0	4	6	0	1	1	0	1	0	2	4	2	6	11	1	1	3	8	5	1	1	11	0	3	3	4	0	1	2	5	1	0	3	2	4	5	1	2	0	0	0	0	0	2
ENSG00000286598.1	3	0	2	0	0	0	0	0	0	0	1	5	0	0	0	0	0	0	0	0	0	0	0	0	2	3	2	0	0	0	0	0	1	0	0	0	0	0	0	0	0	0	0	0	0	0	0	0	0
ENSG00000286597.1	0	0	0	0	0	0	0	0	0	1	0	0	0	0	0	0	0	0	0	0	0	0	0	0	0	0	0	0	0	0	0	0	0	0	0	0	0	0	0	0	0	0	0	0	0	0	0	0	0
ENSG00000286596.1	2	21	4	4	9	1	2	1	1	0	6	0	0	0	2	26	90	12	1	2	7	2	8	9	4	1	6	8	2	4	0	0	6	0	0	0	14	1	0	0	13	4	0	0	0	2	0	0	3
ENSG00000286595.1	0	0	7	0	0	0	0	0	0	0	0	0	0	0	0	0	0	0	0	0	0	0	0	0	0	0	0	0	0	0	0	0	0	0	0	0	0	0	0	0	0	0	0	0	0	0	0	1	1
ENSG00000286594.1	4	6	0	1	8	0	30	0	0	0	0	0	3	0	0	0	0	1	5	0	0	0	0	0	0	0	0	0	3	0	0	0	0	0	2	0	6	18	7	25	14	4	8	4	1	1	26	8	0
ENSG00000286593.1	19	8	2	27	87	18	7	2	0	0	0	0	1	0	0	4	18	3	0	12	0	0	0	2	14	0	2	0	0	0	0	0	7	0	0	0	30	7	0	28	85	53	15	1	2	23	21	2	10
ENSG00000286592.1	8	11	0	6	32	2	49	19	21	25	5	3	54	98	0	6	26	16	1	12	80	21	129	30	45	0	38	12	20	37	8	28	54	340	43	46	47	1	4	47	386	17	2	4	3	6	40	0	175
ENSG00000286591.1	1	8	27	1	2	0	0	7	0	0	2	0	0	0	0	1	8	0	9	0	2	0	0	1	3	2	0	2	0	0	0	1	0	10	0	0	11	2	0	0	11	0	0	0	8	4	0	0	0
ENSG00000286590.1	0	3	0	0	0	0	0	2	0	4	8	0	0	0	0	0	0	2	0	0	2	3	0	0	0	0	7	0	2	2	0	0	0	0	0	0	0	6	0	0	15	0	0	0	0	0	0	1	12
ENSG00000286589.1	0	0	0	0	0	0	0	0	0	0	0	0	0	0	0	0	0	0	0	0	0	0	0	0	0	0	0	0	0	0	0	0	0	0	0	0	0	0	0	0	0	0	0	0	0	0	0	0	0
ENSG00000286588.1	0	0	0	0	1	0	0	0	0	0	0	0	0	0	0	0	0	0	0	0	0	0	0	0	0	0	0	0	0	0	0	0	0	0	0	0	0	0	0	0	0	0	0	0	0	0	0	0	0
ENSG00000286587.1	0	0	0	0	0	0	0	0	0	0	0	0	0	0	0	10	1	0	44	0	0	0	0	0	2	0	0	0	0	0	0	0	0	0	0	0	0	0	0	0	0	0	0	0	0	0	0	0	0
ENSG00000286586.1	0	0	0	0	0	1	0	0	0	0	0	0	0	0	0	0	0	0	1	0	0	0	0	0	0	0	0	0	0	0	0	0	0	0	0	0	0	0	0	1	0	0	0	0	0	0	0	0	0
ENSG00000286585.1	12	31	28	31	58	19	33	6	13	23	13	12	9	1	7	22	17	11	6	8	13	8	1	14	3	21	19	4	5	9	38	34	15	144	31	61	20	33	21	10	41	9	33	17	18	23	55	15	29
ENSG00000286584.2	2	0	1	1	0	0	0	0	0	0	0	0	0	0	0	0	0	0	0	0	0	0	0	0	0	0	0	0	0	0	0	0	0	0	0	0	0	0	0	0	0	0	0	0	0	0	0	0	0
ENSG00000286583.1	0	0	1	0	1	0	0	2	1	0	0	0	0	0	0	0	0	1	0	0	0	0	0	0	0	0	2	3	0	0	0	1	0	2	0	2	1	0	0	0	3	0	0	2	0	0	0	0	0
ENSG00000286582.1	0	3	0	0	1	0	0	0	0	0	0	0	0	0	0	0	0	0	0	0	0	0	0	0	0	0	0	0	0	0	0	0	0	0	0	0	0	0	0	0	0	0	0	0	0	0	0	0	0
ENSG00000286581.1	0	0	0	0	1	0	0	0	0	0	0	0	0	0	0	0	0	0	0	0	0	0	0	0	0	0	0	0	0	0	0	0	0	0	0	0	0	0	0	0	0	0	0	0	0	0	0	0	0
ENSG00000286580.1	0	0	0	0	0	0	0	0	0	0	0	0	0	0	0	2	0	0	0	0	0	0	0	0	0	0	0	0	0	0	0	0	0	0	0	0	0	0	0	0	0	0	5	0	0	0	0	0	0
ENSG00000286579.1	2	0	1	0	0	4	3	0	1	1	0	1	0	0	0	0	3	0	9	0	0	0	0	0	1	3	0	3	0	0	5	0	3	0	0	11	0	0	1	0	2	5	1	1	0	2	0	0	1
ENSG00000286578.1	0	0	0	0	0	0	0	0	0	0	0	0	0	0	0	0	0	0	0	0	0	0	0	0	0	0	0	0	0	0	0	0	0	3	0	0	0	0	0	0	0	4	0	0	0	0	0	0	0
ENSG00000286577.1	3	1	1	0	0	1	1	0	4	4	1	2	1	0	2	0	1	6	4	4	0	0	0	2	3	0	2	2	1	2	1	1	0	2	2	6	1	1	8	1	7	0	1	1	2	0	0	4	5
ENSG00000286576.1	0	7	0	0	0	2	0	0	1	1	3	0	5	2	0	2	1	0	0	7	6	0	5	4	0	0	5	0	0	0	1	0	0	0	4	0	0	0	0	0	0	0	0	0	0	0	0	0	1
ENSG00000286575.1	0	0	1	1	2	0	0	1	0	0	0	1	8	0	0	0	0	4	0	1	0	0	0	0	1	0	0	0	10	6	3	1	16	3	5	3	3	0	3	0	1	1	1	0	0	1	3	5	3
ENSG00000286573.1	0	0	0	1	5	0	0	0	0	0	0	0	2	0	0	0	0	0	0	0	0	0	0	0	0	2	0	0	0	0	0	0	1	0	0	0	0	0	0	0	15	0	0	1	0	0	3	0	0
ENSG00000286572.1	0	4	0	1	0	1	0	0	0	3	0	3	0	0	0	1	0	0	0	0	16	6	4	0	0	3	3	1	0	0	0	0	0	0	2	0	0	0	0	0	0	0	1	0	0	3	1	0	8
ENSG00000286571.1	0	0	0	0	0	0	1	0	0	3	0	0	0	0	0	0	1	0	0	2	0	0	2	0	2	3	0	0	0	2	0	2	4	0	0	0	0	0	0	0	6	0	0	0	0	0	2	0	0
ENSG00000286570.1	0	0	0	0	0	0	0	0	0	0	0	0	0	17	0	0	0	0	0	0	0	0	2	0	0	0	0	1	0	1	0	0	0	0	2	0	0	0	0	0	0	0	0	0	0	2	0	0	5
ENSG00000286569.1	0	0	4	1	0	0	5	0	0	0	0	0	0	0	0	0	0	0	0	0	0	0	0	1	0	0	0	0	0	0	0	0	1	0	0	1	1	1	0	0	0	0	0	0	0	0	2	0	0
ENSG00000286568.1	0	0	0	0	0	0	0	0	0	0	1	2	0	0	0	0	0	0	0	0	0	0	0	1	3	0	0	0	0	0	0	0	0	0	0	0	0	0	0	0	0	0	0	0	0	0	1	0	0
ENSG00000286567.1	0	0	0	0	0	0	0	0	0	0	0	0	0	0	0	0	0	0	0	0	0	0	0	0	0	0	0	0	0	0	0	0	0	0	0	0	0	0	0	0	0	0	0	0	0	0	0	0	0
ENSG00000286566.1	0	0	0	0	0	0	0	0	0	0	0	0	0	0	0	0	0	0	0	0	0	0	0	0	0	0	0	0	0	0	0	0	0	0	0	0	0	0	0	0	0	0	0	0	0	0	0	0	0
ENSG00000286565.1	5	3	1	11	3	4	6	4	2	0	1	0	2	5	0	0	7	0	1	2	5	0	2	2	6	0	1	0	2	3	0	0	1	1	2	0	3	0	0	8	5	14	0	12	1	0	9	3	7
ENSG00000286564.1	0	0	0	0	0	0	0	0	0	0	0	0	0	0	0	0	1	0	0	0	0	0	0	0	0	0	0	0	0	0	0	0	0	0	0	0	0	0	0	0	0	0	0	0	0	0	0	0	0
ENSG00000286563.1	0	2	11	0	1	0	5	0	1	1	1	0	3	3	2	10	5	1	1	2	0	0	0	29	8	0	2	1	0	0	9	0	2	3	4	6	1	2	0	0	1	3	4	0	0	2	1	0	5
ENSG00000286562.1	0	3	2	0	2	2	1	0	0	1	0	0	0	0	0	0	0	0	1	0	1	0	0	0	0	0	0	8	2	0	1	0	0	0	2	0	0	0	0	0	0	2	0	0	0	0	0	0	0
ENSG00000286561.1	0	1	0	0	0	0	0	0	0	0	0	0	0	0	0	0	0	0	0	0	0	0	0	0	0	0	0	0	0	0	0	0	0	0	0	0	0	0	0	0	4	0	0	0	0	0	0	0	1
ENSG00000286559.1	0	0	13	0	0	0	0	0	0	0	0	0	0	0	0	0	0	0	0	0	0	0	0	0	0	0	0	2	0	0	0	0	0	4	0	1	2	10	0	0	4	0	1	4	0	0	4	8	26
ENSG00000286558.1	0	2	0	1	0	0	0	5	0	1	2	0	7	0	2	0	10	0	0	6	0	0	1	11	2	0	11	0	3	5	0	0	0	0	0	0	3	0	0	0	0	0	0	0	0	0	0	2	1
ENSG00000286557.1	0	0	0	0	1	0	0	0	0	0	0	0	0	0	0	0	0	0	0	0	0	0	0	0	0	0	0	0	0	0	1	0	1	0	4	0	0	0	0	0	0	0	1	0	0	0	0	0	0
ENSG00000286556.1	0	0	0	2	0	0	0	0	0	0	0	0	0	0	0	0	0	0	0	0	0	0	0	0	0	0	0	0	0	0	0	0	0	0	0	0	0	3	2	0	0	1	0	0	0	0	0	0	0
ENSG00000286555.1	0	1	0	0	0	0	0	0	0	0	0	0	0	0	0	0	0	0	0	0	0	0	0	0	0	0	0	0	0	0	2	0	0	3	0	0	0	3	0	0	0	0	0	0	0	0	0	0	0
ENSG00000286554.1	0	0	0	0	0	0	3	0	0	0	0	0	0	0	0	0	0	0	0	0	0	0	0	0	0	0	0	0	0	0	0	0	0	0	0	0	0	0	0	0	0	0	0	0	0	0	0	0	0
ENSG00000286553.1	0	0	0	0	0	0	0	0	0	0	0	0	0	0	0	0	0	11	0	0	0	0	0	1	0	0	0	0	0	0	0	0	0	0	0	1	0	0	0	1	0	0	0	0	0	0	0	0	0
ENSG00000286552.1	0	0	0	0	0	0	0	0	0	0	0	0	0	0	0	0	0	0	0	0	0	0	0	0	0	0	0	0	0	0	0	0	0	0	0	0	0	1	0	0	0	0	0	0	0	0	0	0	0
ENSG00000286551.1	0	7	0	1	2	0	0	0	5	3	0	0	2	1	0	0	0	0	0	0	2	0	0	0	0	0	1	0	11	1	0	0	2	0	0	0	3	0	0	0	1	0	0	1	0	1	0	2	1
ENSG00000286550.1	0	2	0	1	2	0	0	0	1	3	18	2	29	14	0	0	2	0	0	7	33	0	7	11	47	2	17	4	13	9	0	9	0	0	0	2	0	0	0	0	0	0	0	0	0	0	0	0	0
ENSG00000286549.1	2	1	8	3	0	1	2	1	0	1	1	0	2	0	0	1	5	1	0	0	0	0	0	1	0	2	0	0	0	0	5	2	0	9	10	2	1	0	3	0	7	1	0	0	0	1	3	5	4
ENSG00000286548.1	1	3	15	7	5	0	3	3	2	4	3	1	13	2	4	3	9	8	2	2	8	6	5	2	1	5	3	7	7	0	2	2	3	0	2	3	19	2	1	4	1	8	1	2	1	2	4	2	6
ENSG00000286547.1	0	0	0	0	0	0	0	0	0	0	0	0	0	0	0	0	0	0	0	0	0	0	0	0	0	0	0	0	0	0	0	0	0	0	0	0	0	0	0	0	0	0	0	0	0	0	0	0	0
ENSG00000286546.1	0	0	0	1	0	0	0	0	0	0	0	2	3	0	1	1	5	0	2	0	0	0	0	3	2	0	0	0	0	1	0	0	0	1	0	0	2	1	0	0	0	1	0	0	0	0	0	0	0
ENSG00000286545.1	7	4	50	9	50	11	11	5	16	6	7	0	4	5	0	1	8	2	0	2	17	0	2	4	2	2	5	3	0	0	17	0	2	56	13	2	7	7	0	16	20	3	11	3	15	40	10	0	1
ENSG00000286544.1	0	1	0	1	1	0	0	0	0	0	0	0	0	0	0	0	0	0	0	0	0	0	0	0	0	0	0	0	0	0	0	0	1	0	0	0	0	0	0	0	2	0	0	0	0	0	0	0	0
ENSG00000286543.1	5	10	7	2	4	0	5	2	7	4	12	10	7	1	0	7	1	87	7	12	11	6	5	9	3	11	4	2	0	5	0	0	2	1	0	1	33	0	9	0	4	2	6	1	2	1	10	2	24
ENSG00000286542.1	6	8	11	24	51	19	7	3	3	8	6	10	3	1	0	4	7	7	1	12	9	7	17	12	30	5	13	0	4	3	3	5	9	13	5	12	20	7	15	11	9	9	13	11	8	15	9	5	35
ENSG00000286541.1	0	0	0	0	1	0	0	0	0	0	0	0	0	0	0	0	0	0	3	0	0	0	0	0	0	0	0	0	0	0	0	0	0	0	0	0	3	0	0	0	0	0	0	0	0	0	0	0	0
ENSG00000286540.1	0	1	0	0	4	0	1	0	1	0	0	0	0	0	0	0	0	0	0	0	1	1	0	1	0	0	0	0	0	0	0	0	0	1	0	1	0	1	0	0	72	0	0	6	0	0	0	35	0
ENSG00000286539.1	0	0	5	1	1	0	1	0	0	0	0	0	0	0	0	0	0	0	0	0	0	0	0	0	0	0	0	0	0	0	0	0	0	0	0	0	0	0	0	0	0	0	0	0	0	0	2	0	1
ENSG00000286538.1	0	0	0	0	0	0	0	0	0	0	0	0	0	0	0	2	0	1	2	0	0	0	0	0	0	0	0	0	0	0	0	0	0	0	0	0	0	0	0	0	0	0	0	0	0	0	0	0	0
ENSG00000286537.1	0	0	0	0	0	0	0	0	0	0	0	0	0	0	0	0	0	0	0	0	0	0	0	0	0	0	0	0	0	0	0	0	0	0	0	0	0	0	0	0	0	0	0	0	0	0	0	0	0
ENSG00000286536.1	0	4	0	0	1	1	1	0	0	0	0	0	0	0	0	2	0	0	0	0	0	0	0	3	0	0	0	0	0	0	1	0	0	0	0	2	1	0	1	9	0	4	2	2	0	0	4	1	2
ENSG00000286535.1	15	11	31	17	11	5	33	10	15	11	20	14	14	8	2	17	32	10	18	15	33	30	37	15	17	23	25	13	5	4	32	27	49	169	69	42	27	17	6	8	30	15	6	11	3	6	26	18	11
ENSG00000286534.1	0	5	6	0	0	0	6	4	3	0	0	2	3	0	0	1	3	5	3	0	2	0	0	2	6	0	4	0	5	1	17	6	0	5	8	4	0	4	0	1	32	1	4	1	0	0	3	3	0
ENSG00000286533.1	0	1	7	0	0	6	2	0	0	0	2	0	2	1	0	0	1	0	4	3	0	3	1	0	0	1	0	0	0	0	0	0	0	0	0	0	2	0	1	0	4	1	2	0	0	0	0	0	0
ENSG00000286532.1	106	316	440	189	240	59	183	58	78	64	63	37	108	57	32	118	351	108	206	81	97	70	92	169	132	84	71	68	128	70	236	190	267	567	200	217	373	246	82	123	703	208	167	116	97	152	153	342	657
ENSG00000286531.1	0	0	0	0	0	0	0	0	0	0	0	0	0	0	0	0	0	0	0	0	0	0	0	0	0	0	0	0	0	0	0	0	0	0	1	0	0	0	0	0	0	0	0	0	0	0	0	0	0
ENSG00000286530.1	0	3	0	0	0	0	0	1	0	0	0	0	0	0	0	0	0	0	0	0	0	0	0	3	0	0	0	0	0	0	0	0	0	0	0	0	0	0	0	0	95	0	0	0	0	0	0	0	0
ENSG00000286529.1	21	43	81	27	38	17	41	2	22	23	9	11	12	1	4	1	25	10	11	13	7	1	37	20	43	23	35	5	6	6	29	11	37	69	16	24	58	14	7	18	135	56	29	23	15	15	20	32	208
ENSG00000286528.1	0	0	0	0	0	0	1	0	0	0	0	0	0	0	0	0	0	0	0	0	0	0	0	0	0	0	0	0	0	0	0	0	0	0	0	0	0	0	0	0	0	0	0	0	0	0	1	0	0
ENSG00000286527.1	5	33	45	36	12	22	28	0	2	9	0	4	5	2	0	14	9	6	12	4	3	3	0	10	1	9	1	13	0	9	72	55	90	86	68	125	20	44	5	13	2	4	2	5	12	9	28	13	23
ENSG00000286526.1	0	0	0	0	0	0	0	0	0	0	0	0	0	0	0	0	0	0	0	0	0	0	0	0	0	0	0	0	0	0	0	0	0	0	0	0	0	0	0	0	0	0	0	0	0	0	0	0	0
ENSG00000286525.1	0	0	0	0	0	0	0	0	0	0	0	0	5	1	0	0	0	0	0	0	28	0	0	0	0	0	1	0	0	0	0	9	25	1	7	0	1	0	0	0	0	0	3	0	0	0	0	0	0
ENSG00000286524.1	0	0	3	0	0	0	0	0	0	0	0	0	0	0	0	0	0	0	0	0	0	0	0	0	0	0	0	0	0	0	0	0	0	1	0	0	0	0	0	0	0	0	0	0	0	0	0	0	0
ENSG00000286523.1	0	0	0	1	0	0	5	0	0	0	0	1	0	1	0	0	0	0	0	0	0	0	0	0	0	0	0	0	0	0	0	0	11	0	0	2	0	0	0	0	0	0	0	0	0	0	0	0	0
ENSG00000286522.2	12	9	35	18	8	15	13	17	0	1	5	3	10	6	8	39	2	9	7	1	2	0	1	3	0	0	6	1	0	2	19	6	1	3	2	5	6	6	1	5	4	0	0	0	3	5	0	0	7
ENSG00000286521.1	0	0	0	0	0	0	0	0	0	0	0	0	0	0	0	0	0	0	0	0	0	0	0	0	0	0	0	0	0	0	0	0	0	0	0	0	0	0	0	0	0	0	0	0	0	2	0	0	0
ENSG00000286520.1	0	4	1	6	0	0	0	0	0	0	0	1	0	0	0	0	0	1	0	0	0	0	0	3	2	0	0	0	0	0	2	8	111	31	42	11	3	0	0	0	1	0	0	0	0	0	2	1	1
ENSG00000286519.1	0	1	3	1	9	1	0	0	8	0	14	3	7	0	0	3	0	27	0	0	0	2	9	27	9	0	0	30	3	0	4	22	4	1	9	1	3	0	0	0	0	4	0	0	2	1	0	0	20
ENSG00000286518.1	0	0	1	0	0	3	0	0	0	0	0	0	0	0	0	0	0	0	0	0	1	3	0	0	0	0	0	0	0	0	0	0	0	0	0	0	0	0	0	0	0	0	0	0	0	0	1	0	0
ENSG00000286517.1	0	0	0	0	0	0	0	0	0	0	0	0	0	0	0	0	0	0	0	0	0	0	0	0	0	0	0	0	0	0	0	0	0	0	0	0	0	0	0	0	0	0	0	0	0	0	0	0	0
ENSG00000286516.1	0	0	0	0	0	0	0	0	0	0	0	0	0	0	0	0	0	0	0	0	0	0	0	0	0	0	0	0	0	0	0	0	0	0	0	0	0	0	0	0	0	0	0	0	0	0	0	0	0
ENSG00000286515.1	0	0	0	0	0	0	0	0	0	0	0	0	0	0	1	0	0	0	0	0	0	0	0	0	0	0	0	0	0	0	0	0	0	0	0	0	0	0	0	0	0	0	0	0	0	0	0	1	0
ENSG00000286514.1	0	0	2	0	0	0	0	0	0	1	0	0	0	0	0	2	0	0	0	0	0	1	0	5	0	0	3	0	3	0	0	0	0	0	0	0	0	0	0	0	0	1	0	0	0	1	0	0	1
ENSG00000286513.1	0	0	0	1	0	0	0	0	0	0	0	0	0	0	0	0	0	0	0	0	0	0	0	0	0	0	0	0	0	0	0	0	0	0	0	0	0	0	0	0	0	0	0	0	0	0	0	0	0
ENSG00000286512.1	0	2	0	2	0	0	0	0	0	0	0	0	0	0	0	0	2	0	2	0	0	0	0	0	0	0	0	0	0	0	0	0	0	0	0	2	0	0	0	0	0	1	1	1	0	0	0	0	5
ENSG00000286511.1	5	71	39	12	13	40	21	27	10	27	35	25	25	14	15	4	157	16	16	25	51	7	17	75	89	25	42	22	77	10	7	8	46	14	5	18	60	23	2	10	71	14	17	18	6	12	25	48	30
ENSG00000286510.1	0	0	0	0	0	0	0	0	0	0	0	0	0	0	0	0	0	0	0	0	0	0	0	0	1	0	2	0	0	0	0	0	0	0	0	0	0	0	0	0	0	0	0	0	0	0	0	0	0
ENSG00000286509.1	3	3	19	3	3	0	0	15	5	2	8	7	0	5	1	0	3	5	0	2	16	3	7	3	15	20	15	0	5	5	0	0	0	0	1	2	8	0	0	5	1	0	0	3	2	1	0	6	7
ENSG00000286508.1	0	0	0	0	0	0	0	0	0	0	0	0	0	0	3	1	0	0	6	0	2	0	0	0	2	0	0	1	0	0	0	0	0	0	1	0	0	0	2	0	1	1	0	0	0	0	0	0	0
ENSG00000286507.1	1	5	0	2	10	2	1	7	3	6	7	8	0	0	1	0	2	1	0	5	10	0	1	4	19	3	12	0	0	1	0	0	0	6	0	6	0	1	1	4	30	0	0	1	3	1	3	4	0
ENSG00000286506.1	0	0	0	0	1	0	0	0	0	0	0	0	0	0	0	0	0	0	0	0	0	0	0	0	0	0	0	0	0	0	0	0	0	0	0	0	0	0	0	0	0	0	0	0	0	0	0	0	0
ENSG00000286505.1	0	0	0	0	2	0	0	0	0	1	0	0	0	0	0	3	0	0	0	0	0	0	0	0	0	0	0	0	0	0	0	0	0	0	0	0	1	0	0	2	0	0	1	0	0	0	0	0	5
ENSG00000286504.1	16	52	6	33	194	0	16	27	4	3	18	0	16	7	1	2	177	8	0	33	35	3	10	43	21	19	27	4	81	84	2	1	32	31	2	19	29	2	4	63	4	22	32	0	14	55	48	0	2
ENSG00000286503.1	3	7	5	5	4	0	3	0	0	1	2	0	5	0	0	1	8	1	3	9	0	2	1	3	1	0	1	1	0	0	1	1	3	2	0	0	6	8	2	4	25	1	1	0	2	0	0	1	2
ENSG00000286502.1	0	0	2	0	1	0	0	0	0	0	0	1	0	0	0	16	2	0	0	0	0	0	0	0	0	0	0	3	0	1	1	2	1	3	1	0	0	0	0	0	0	0	0	0	0	0	0	0	1
ENSG00000286501.1	1	5	12	2	9	0	4	1	4	3	3	5	5	2	1	1	0	1	0	0	1	5	1	5	1	0	3	3	0	0	5	4	16	180	4	7	1	1	0	1	3	0	1	6	0	1	2	2	2
ENSG00000286500.1	0	0	0	0	0	0	0	0	0	0	0	0	1	1	0	1	0	0	0	0	0	0	0	0	0	0	0	0	0	0	0	0	0	0	0	1	0	0	0	0	0	0	0	0	0	0	0	0	3
ENSG00000286499.1	0	1	1	0	0	0	1	0	0	0	0	0	0	0	0	0	0	0	0	0	0	0	0	0	0	0	0	0	0	0	0	0	0	0	0	0	0	0	0	0	0	0	0	0	0	0	0	0	0
ENSG00000286498.1	0	0	0	0	0	0	0	0	0	0	0	0	0	0	0	1	0	0	0	0	0	0	0	0	0	0	0	0	0	0	0	0	0	0	0	5	0	0	0	0	0	0	0	0	0	0	0	1	0
ENSG00000286497.1	0	0	0	0	0	0	1	0	0	0	0	0	0	0	0	0	0	0	0	0	0	0	0	0	0	0	0	0	0	0	0	0	0	0	0	0	0	0	0	0	0	0	0	0	0	2	0	0	0
ENSG00000286496.1	31	84	54	68	79	19	29	32	26	23	37	8	4	0	1	52	66	82	0	13	8	2	12	17	61	46	14	0	23	14	28	11	28	46	23	15	52	34	20	37	88	74	22	55	16	76	27	46	101
ENSG00000286495.1	0	0	0	0	0	0	0	0	0	1	0	0	0	0	0	0	0	0	0	0	0	0	0	0	0	0	0	0	0	0	2	9	0	0	0	69	0	0	0	0	1	0	0	0	0	0	0	0	0
ENSG00000286494.1	0	0	0	0	0	0	0	0	0	0	0	0	0	0	0	0	0	0	0	0	0	0	4	0	0	0	0	0	0	0	0	0	0	0	0	0	0	0	0	0	0	0	0	0	0	0	0	0	0
ENSG00000286493.1	0	0	0	0	1	0	0	0	0	3	0	0	0	0	0	0	0	0	0	0	0	0	0	0	0	0	0	0	0	0	0	0	0	0	0	0	0	0	0	0	1	0	0	0	0	0	0	0	1
ENSG00000286492.1	0	0	0	0	0	0	0	0	0	0	0	0	0	0	0	0	0	0	0	0	0	0	0	0	0	0	0	4	0	0	0	0	0	0	0	0	0	0	0	0	0	0	0	0	0	0	0	0	0
ENSG00000286491.1	1	5	1	0	1	0	3	0	0	2	0	0	0	0	0	6	8	0	3	1	0	0	0	6	5	1	0	2	0	4	11	2	5	3	0	6	0	0	1	0	0	1	0	1	2	0	0	7	14
ENSG00000286490.1	0	0	0	0	0	0	0	0	0	0	0	0	0	0	0	0	0	0	0	0	0	0	0	0	0	0	0	0	0	0	0	0	0	0	0	0	0	0	0	0	0	0	0	0	0	0	0	0	0
ENSG00000286489.1	0	0	0	0	0	0	0	0	0	0	0	0	0	0	0	0	1	1	1	0	0	0	0	0	1	1	0	0	0	0	0	0	1	7	2	9	0	0	0	1	0	0	0	0	0	3	0	1	1
ENSG00000286488.1	6	1	5	1	83	1	2	4	0	1	0	4	2	1	0	0	21	1	1	10	1	0	3	4	21	0	9	5	110	0	2	4	1	0	3	1	66	1	0	5	4	0	3	2	1	7	36	33	23
ENSG00000286487.1	0	8	7	0	5	0	3	3	0	2	6	3	0	0	0	0	2	0	11	0	5	0	5	3	6	1	1	0	0	0	4	1	0	0	1	1	2	1	0	0	4	7	2	0	0	1	0	0	16
ENSG00000286486.1	0	0	0	0	0	0	0	1	10	1	0	4	2	0	0	6	12	5	0	0	0	0	0	6	0	2	0	0	9	7	0	0	0	0	0	0	3	0	0	2	0	0	1	1	3	0	0	8	3
ENSG00000286485.1	138	96	109	291	288	638	138	18	5	5	30	20	15	63	0	0	2	11	2	52	18	25	6	6	23	0	29	0	29	10	82	161	51	312	29	158	99	136	80	226	203	114	134	6	224	212	202	19	133
ENSG00000286484.1	0	0	0	0	0	0	0	0	0	0	0	0	0	0	0	0	0	0	0	0	0	0	0	0	0	0	0	0	0	0	0	0	0	0	0	0	0	0	0	0	0	0	0	0	0	0	0	0	0
ENSG00000286483.1	0	0	0	0	0	0	0	0	0	0	0	0	0	0	0	0	0	0	0	0	0	0	0	0	1	0	0	0	1	0	0	0	0	0	0	0	0	0	0	0	0	0	0	0	0	0	2	0	0
ENSG00000286482.1	1	15	35	34	14	12	9	14	9	4	8	21	12	6	6	9	28	23	49	15	14	6	12	46	21	24	17	4	13	10	14	6	30	21	13	10	27	10	7	1	31	9	14	3	0	4	8	3	30
ENSG00000286481.1	0	0	0	0	1	0	0	9	3	2	5	1	19	0	0	4	4	22	0	4	0	0	0	44	89	3	10	0	3	7	0	0	1	0	0	0	0	0	0	0	0	0	0	0	0	0	0	8	0
ENSG00000286480.1	0	0	8	0	0	0	15	0	0	7	4	0	0	1	0	4	0	0	0	0	2	0	0	0	0	0	0	0	0	0	0	0	0	0	0	0	0	32	0	0	0	0	0	0	0	0	0	0	0
ENSG00000286479.1	2	7	2	15	10	5	6	10	0	0	3	15	21	1	3	0	50	0	0	2	4	0	0	18	36	1	6	0	4	25	1	0	1	1	1	0	3	1	4	4	5	1	4	0	2	1	3	0	10
ENSG00000286478.1	0	0	0	0	0	0	0	12	3	5	37	10	34	5	3	0	0	0	0	0	4	24	0	32	3	62	0	1	26	0	0	0	1	0	0	0	0	0	0	0	0	0	0	0	0	0	0	0	0
ENSG00000286477.1	0	0	0	0	0	1	0	0	0	0	0	0	0	0	0	0	0	0	0	0	0	0	0	0	0	0	0	0	0	0	0	0	0	0	0	0	0	0	0	0	0	0	0	0	0	0	0	0	0
ENSG00000286476.1	0	0	0	0	0	0	0	0	0	0	0	2	0	1	0	0	2	0	0	0	0	0	0	0	0	0	0	0	0	0	0	0	0	0	1	0	3	0	0	0	0	0	0	0	0	0	0	0	0
ENSG00000286475.1	0	11	0	0	0	0	0	0	0	0	0	0	0	0	0	0	1	0	7	0	0	0	0	0	0	0	0	0	0	0	0	0	1	0	0	0	0	0	0	0	1	0	0	0	0	0	1	0	3
ENSG00000286474.1	1	0	6	3	0	0	0	0	0	0	0	0	0	0	0	11	1	0	1	1	0	0	0	0	0	0	0	0	0	0	0	0	0	0	0	4	0	0	0	0	0	132	2	1	0	0	12	19	0
ENSG00000286473.1	268	2	410	1029	661	2902	18	0	1	0	61	13	334	11	0	0	0	436	1	14	2	0	4	0	20	0	11	0	0	0	0	1	1	0	4	0	45	38	22	119	274	113	349	78	8	58	746	177	1
ENSG00000286472.1	6	4	2	1	1	5	0	1	0	0	0	1	4	1	0	2	1	0	9	2	1	0	2	11	5	0	2	3	5	2	0	2	3	0	4	0	10	1	3	4	18	6	1	4	0	1	5	1	4
ENSG00000286471.1	0	1	2	0	7	0	0	1	3	0	0	0	0	0	0	0	2	0	0	0	1	0	0	1	1	0	0	0	0	0	24	0	1	0	8	0	1	6	2	0	1	2	7	1	0	1	8	5	7
ENSG00000286470.1	0	0	0	0	0	0	0	0	0	0	0	0	1	0	0	0	13	0	0	0	0	0	0	0	0	0	1	0	103	0	0	0	0	0	0	0	15	0	0	0	0	0	0	0	0	0	0	1	6
ENSG00000286469.1	0	0	0	0	0	0	0	0	0	0	0	0	0	0	0	0	0	0	0	0	0	0	0	0	0	0	0	0	0	0	0	0	0	0	0	0	0	0	0	0	0	0	0	0	0	0	0	0	0
ENSG00000286468.1	0	1	0	3	1	0	14	0	0	0	0	0	0	0	0	0	0	0	0	0	0	0	0	0	0	0	0	0	0	0	0	0	1	0	1	4	1	0	0	4	8	0	0	0	0	0	9	0	0
ENSG00000286467.1	0	0	0	0	3	0	0	0	0	0	0	0	0	0	0	0	0	0	0	0	0	0	0	0	0	0	0	0	0	0	0	0	0	0	0	0	0	0	0	0	0	0	0	0	0	0	0	0	0
ENSG00000286466.1	0	1	1	0	0	0	0	0	0	0	0	0	0	0	0	0	2	0	0	0	0	0	0	1	0	1	0	0	8	0	0	1	3	16	0	7	1	2	0	0	25	0	0	0	0	0	1	0	0
ENSG00000286465.1	0	0	0	0	0	0	0	0	0	0	0	0	0	0	0	0	0	0	0	0	0	0	0	0	0	0	0	0	0	0	0	0	0	0	0	0	0	0	0	0	0	0	0	0	0	4	0	0	0
ENSG00000286464.1	0	1	0	0	0	0	0	0	0	0	0	0	0	0	0	0	0	0	0	0	0	0	0	0	0	0	0	0	0	0	0	0	0	0	0	0	0	0	0	0	0	0	0	0	0	0	0	0	0
ENSG00000286463.1	0	0	0	0	0	0	1	0	2	0	0	0	0	0	0	0	0	0	0	2	0	0	0	1	0	1	0	0	0	0	0	0	0	0	0	0	0	0	0	0	0	0	0	0	0	0	0	0	0
ENSG00000286462.1	0	0	0	0	0	0	0	1	0	0	0	0	0	0	0	0	0	0	0	0	0	0	0	0	0	0	0	0	0	0	0	0	0	0	0	0	0	0	0	0	0	0	0	0	0	0	0	0	0
ENSG00000286461.1	0	34	0	1	8	17	203	53	6	9	22	68	23	38	2	0	21	0	0	87	15	0	11	2	24	90	135	0	29	4	0	0	0	0	0	0	12	3	0	11	120	1	4	0	4	6	6	2	4
ENSG00000286460.1	5	9	12	7	3	0	6	1	2	1	0	0	0	0	1	0	2	2	2	0	2	3	0	2	0	0	0	0	4	0	0	0	0	0	0	0	7	1	0	4	0	2	0	1	0	3	2	12	13
ENSG00000286459.1	0	2	0	0	0	1	0	0	0	0	0	0	0	0	0	0	0	0	0	0	0	0	0	0	0	0	0	0	0	0	1	0	0	0	0	0	0	0	0	0	0	0	0	0	0	0	0	0	0
ENSG00000286458.1	0	8	25	3	15	7	9	3	0	1	0	3	5	1	0	4	10	0	2	10	0	0	0	10	7	0	7	4	0	0	0	0	1	0	0	0	10	6	1	14	13	3	7	5	1	1	5	10	7
ENSG00000286457.1	6	4	6	6	10	13	1	1	0	0	3	0	0	0	0	1	1	0	0	1	3	0	0	3	12	2	0	0	4	0	2	1	4	9	0	5	3	2	0	3	16	2	2	3	0	0	2	8	7
ENSG00000286456.1	12	7	8	0	5	4	17	21	18	20	0	0	0	14	1	0	0	1	68	14	9	0	0	37	67	66	18	1	2	38	1	0	37	0	12	0	0	3	10	2	107	3	9	11	6	10	0	81	0
ENSG00000286455.1	0	0	0	0	0	0	0	0	0	0	0	0	0	0	0	0	0	0	0	0	0	0	0	0	0	0	0	0	0	0	0	0	0	0	0	0	0	0	0	0	0	0	0	0	2	0	0	0	0
ENSG00000286454.1	0	1	0	0	0	0	0	0	0	0	0	0	0	0	0	159	0	0	0	0	0	0	0	0	0	0	0	0	0	0	0	0	0	0	0	0	0	0	0	0	0	0	1	0	0	0	0	0	0
ENSG00000286453.1	0	0	0	0	0	0	0	0	0	0	0	0	0	0	0	0	0	0	0	0	0	0	0	0	0	0	0	0	0	0	0	0	0	0	0	0	0	0	0	0	0	0	0	0	0	0	0	0	0
ENSG00000286452.1	0	3	0	0	0	0	0	0	0	0	0	0	0	0	0	0	0	0	0	0	0	0	0	0	0	0	2	0	0	0	0	0	0	0	0	0	0	0	0	0	3	0	0	0	0	0	0	0	0
ENSG00000286451.1	0	0	1	0	0	4	0	26	2	1	2	1	189	9	20	2	36	0	4	9	1	0	5	3	8	11	35	0	3	27	2	7	0	0	2	0	0	0	0	0	0	4	0	0	0	0	68	0	4
ENSG00000286450.1	0	0	2	0	4	0	0	1	0	0	0	0	0	0	0	0	0	0	2	0	0	0	0	1	0	0	0	0	0	1	1	9	6	15	1	16	2	0	0	0	0	0	0	0	0	0	0	0	6
ENSG00000286449.1	177	358	586	210	241	146	182	5	233	108	173	128	334	149	6	66	99	9	1	54	117	48	230	243	10	60	45	102	139	10	22	1	207	164	5	2	156	24	53	161	2499	15	34	11	136	63	239	102	152
ENSG00000286448.1	0	0	0	0	0	0	0	0	0	0	0	0	0	0	0	0	0	0	1	0	1	0	0	0	0	2	0	0	0	0	0	0	0	1	0	0	0	0	0	0	0	0	0	0	0	0	0	0	0
ENSG00000286447.1	7	17	27	3	13	0	1	0	0	2	0	0	0	0	0	0	15	0	0	0	0	0	0	0	0	0	0	1	0	3	0	3	3	88	0	5	8	3	1	0	1	572	35	0	2	5	248	19	10
ENSG00000286446.1	0	0	0	0	0	0	2	7	0	3	5	6	0	2	0	9	0	1	0	7	36	15	18	31	16	0	9	0	0	4	0	0	0	0	0	0	4	0	0	1	1	0	0	0	0	0	1	1	0
ENSG00000286445.1	7	11	10	19	9	15	3	4	10	6	14	2	8	3	6	5	7	11	19	10	11	6	14	23	8	17	14	2	12	4	42	31	42	139	28	64	20	17	9	11	38	19	24	9	15	21	9	6	16
ENSG00000286444.1	0	0	0	0	0	0	0	0	0	0	0	0	2	0	0	1	1	0	2	0	0	0	0	0	0	0	0	0	0	0	0	0	1	1	0	3	0	0	0	0	0	0	0	0	0	0	0	0	0
ENSG00000286443.1	90	38	34	58	91	58	70	12	8	26	2	5	0	0	2	18	13	14	10	14	11	8	6	32	3	17	20	1	6	17	94	45	27	111	72	72	32	13	9	27	255	20	21	20	23	20	38	8	103
ENSG00000286442.1	2	1	0	0	5	0	0	4	0	0	0	0	1	1	0	0	44	0	39	0	0	0	0	0	13	0	3	2	0	0	0	0	0	0	0	0	0	0	0	0	0	0	1	1	0	1	1	0	0
ENSG00000286441.1	0	0	0	0	0	0	0	0	0	0	0	0	0	0	0	0	0	0	0	0	0	0	0	0	0	0	0	0	0	0	0	0	0	0	0	0	0	0	0	0	0	0	0	0	0	0	0	0	0
ENSG00000286440.1	0	0	0	0	0	0	0	0	0	0	0	0	0	0	0	0	0	0	0	0	0	0	0	0	0	0	0	0	0	0	0	0	0	0	0	0	0	0	0	0	0	0	0	0	0	0	0	0	0
ENSG00000286439.1	0	0	0	1	0	0	0	2	0	0	3	0	0	0	0	1	16	0	0	3	0	0	0	6	4	0	5	0	0	8	0	0	0	0	0	0	0	0	0	0	0	0	0	0	0	0	0	0	0
ENSG00000286438.1	0	0	0	2	1	0	0	0	0	0	0	0	0	0	0	0	0	0	0	0	0	0	0	0	0	0	0	0	0	0	0	0	0	0	0	0	2	0	0	0	0	0	0	0	0	0	0	0	0
ENSG00000286437.1	2	23	0	13	24	1	26	2	3	1	1	0	2	1	1	5	9	0	3	0	0	4	4	25	35	5	1	0	1	9	2	1	4	0	1	1	4	1	0	3	9	4	10	2	4	4	17	14	5
ENSG00000286436.1	0	0	0	0	0	0	0	0	0	0	0	0	0	0	0	0	0	0	0	0	0	0	0	0	0	0	0	0	1	0	0	0	0	0	0	0	0	0	0	0	0	0	0	0	0	0	0	0	0
ENSG00000286435.1	0	0	1	0	0	4	0	0	0	0	0	0	0	0	0	0	0	0	0	0	0	0	0	0	0	1	0	0	0	0	3	5	0	0	0	2	0	0	0	0	1	1	0	0	0	0	1	0	1
ENSG00000286434.1	0	0	0	0	0	0	0	0	0	0	0	0	0	0	0	0	0	0	0	0	0	0	0	0	0	0	0	0	0	0	0	0	0	0	0	0	0	0	0	0	0	0	0	0	0	0	0	0	0
ENSG00000286433.1	0	8	0	1	4	0	0	0	0	6	0	3	10	1	0	1	10	3	0	3	0	0	0	15	11	0	0	0	0	0	1	0	3	1	0	2	5	8	2	0	1	0	0	1	0	0	0	2	3
ENSG00000286432.1	0	0	0	0	0	0	1	0	0	0	0	0	0	0	0	0	0	0	0	0	0	0	0	0	0	0	0	3	0	0	0	0	0	0	0	0	0	0	0	0	0	0	0	0	0	0	0	0	0
ENSG00000286431.1	19	19	58	29	48	21	45	22	5	10	10	4	12	2	2	1	21	20	19	13	13	13	11	37	10	3	8	6	17	11	39	16	25	47	11	17	9	21	9	8	56	14	19	5	22	18	17	6	26
ENSG00000286430.1	0	0	0	0	0	0	3	0	0	0	0	0	0	0	0	0	2	0	0	0	0	0	0	1	1	0	0	12	0	0	1	1	2	0	0	0	0	1	0	0	0	0	0	0	0	2	0	0	1
ENSG00000286429.1	0	0	3	1	0	0	0	0	0	0	0	0	0	0	5	0	0	2	0	0	0	0	0	0	0	0	1	0	0	0	0	0	0	0	0	0	0	0	0	0	0	0	0	0	0	0	0	0	0
ENSG00000286428.1	0	0	0	0	0	0	0	0	0	0	0	0	0	0	0	0	0	0	1	0	0	0	0	0	0	0	0	3	0	0	0	0	0	0	0	0	0	0	0	0	0	0	0	0	0	0	0	0	0
ENSG00000286427.1	2	15	4	11	5	2	19	3	9	0	1	6	4	2	3	5	19	2	6	4	12	0	7	20	15	0	7	0	6	1	39	32	61	61	36	107	17	17	0	8	78	9	3	0	4	0	10	4	23
ENSG00000286426.1	0	0	0	0	0	0	0	0	0	0	0	0	0	0	0	0	0	0	0	0	0	0	0	0	0	0	0	0	0	0	0	0	0	0	0	0	0	0	0	0	1	0	0	0	0	0	0	0	0
ENSG00000286425.1	0	0	0	0	0	0	0	0	1	3	0	0	10	2	0	0	4	0	0	1	0	0	0	0	0	0	0	0	0	0	0	0	0	0	0	0	0	0	0	0	0	0	0	0	0	0	0	0	0
ENSG00000286424.1	0	0	0	0	0	0	0	0	0	0	0	0	0	0	0	0	0	0	0	0	0	0	0	0	0	0	0	0	0	0	0	0	0	0	0	0	0	0	0	0	0	0	0	1	0	0	0	4	1
ENSG00000286423.1	0	0	0	0	2	0	0	0	0	0	0	0	0	0	0	0	0	0	2	2	0	0	0	0	0	0	2	0	0	0	0	0	1	0	0	0	0	1	0	0	0	0	0	0	0	0	0	0	0
ENSG00000286422.2	0	0	0	0	0	2	1	0	0	0	0	0	0	0	0	0	0	0	0	0	0	0	0	0	0	0	0	0	0	0	0	0	0	0	0	0	0	0	0	0	0	0	0	4	0	0	0	0	0
ENSG00000286421.1	0	0	0	0	0	0	0	1	0	0	0	0	3	0	0	0	0	0	0	0	0	0	0	0	0	0	1	1	0	0	0	0	0	0	0	0	0	0	0	0	0	0	0	0	0	0	0	0	0
ENSG00000286420.1	1	8	4	0	11	2	2	0	0	11	2	0	5	0	0	1	0	0	0	1	2	1	0	2	5	0	0	0	1	0	1	0	2	0	0	0	21	2	3	0	5	2	14	1	0	2	1	0	12
ENSG00000286419.1	0	0	0	0	0	0	0	0	0	0	0	0	0	0	0	0	0	0	0	0	0	0	0	0	0	0	0	0	0	0	0	0	0	0	0	0	0	0	0	0	0	0	0	0	0	0	0	0	2
ENSG00000286418.1	0	3	0	5	5	0	3	0	0	0	0	0	0	0	0	0	1	0	0	0	0	0	0	0	0	0	0	0	0	0	0	0	1	0	0	0	7	1	0	0	5	1	2	3	0	0	1	0	8
ENSG00000286417.1	1	0	4	0	0	0	0	0	0	0	0	0	0	0	0	0	0	0	0	0	0	0	0	0	0	2	0	4	0	0	0	1	0	0	0	0	0	0	0	0	0	0	0	0	0	0	0	0	0
ENSG00000286416.1	24	55	68	58	34	54	33	22	25	18	21	25	22	11	31	31	34	54	30	43	43	13	35	84	51	25	84	39	16	17	82	33	62	128	66	66	69	37	21	36	86	76	34	16	22	41	17	31	78
ENSG00000286415.1	0	13	14	3	10	0	2	1	17	7	3	3	1	0	2	0	3	7	2	0	0	1	3	3	16	5	5	0	3	4	0	0	0	3	0	3	2	1	1	7	7	0	2	1	1	3	7	7	0
ENSG00000286414.1	0	0	0	0	0	0	0	0	0	0	0	0	0	0	0	0	0	0	0	0	0	0	0	0	0	0	0	0	0	0	4	1	0	0	1	3	0	0	0	0	0	0	0	0	0	0	0	0	0
ENSG00000286413.1	0	0	0	0	0	0	0	0	0	0	0	0	0	0	0	0	0	0	0	0	0	0	0	0	0	0	0	0	0	0	0	0	0	0	0	0	0	0	0	0	0	0	0	0	0	0	0	0	0
ENSG00000286412.1	0	0	0	0	0	0	0	0	0	0	0	0	0	0	0	0	0	0	0	0	0	0	0	0	0	0	0	0	0	0	0	0	0	0	0	0	1	0	0	0	0	0	0	0	0	0	0	0	0
ENSG00000286411.1	0	0	1	0	0	0	1	0	0	0	0	0	0	0	0	0	1	0	0	0	0	0	0	0	0	0	0	0	0	0	0	0	0	0	0	0	0	0	0	0	0	0	0	0	0	0	0	0	0
ENSG00000286410.1	0	1	0	0	0	0	3	2	0	0	0	0	1	1	0	0	2	0	3	0	1	0	0	0	1	0	0	1	0	0	0	0	0	0	0	0	0	1	0	0	0	0	0	0	0	0	0	0	0
ENSG00000286409.1	7	3	0	5	0	0	2	0	0	0	1	0	1	0	0	0	4	0	6	0	1	0	0	0	0	0	2	0	0	0	0	0	0	3	2	3	1	0	5	4	0	0	1	2	0	0	2	2	6
ENSG00000286408.1	13	19	42	28	68	22	11	3	24	17	8	6	21	2	4	25	17	9	18	16	20	23	17	12	14	30	11	24	3	4	20	23	47	68	32	34	31	62	18	15	63	22	21	11	22	15	19	16	69
ENSG00000286407.1	3	0	0	0	3	2	0	0	0	0	0	0	0	0	0	0	0	0	0	0	0	0	0	0	0	0	0	0	0	0	0	0	0	0	0	0	0	0	0	0	0	0	0	0	2	0	3	3	0
ENSG00000286406.1	0	1	0	15	7	0	0	0	12	4	59	26	7	10	14	4	14	20	0	3	31	8	18	12	11	15	15	0	6	0	1	6	4	6	3	3	0	3	0	0	1	0	1	3	3	5	0	0	5
ENSG00000286405.1	0	0	0	0	0	0	0	0	0	0	0	0	0	0	0	0	0	0	0	0	0	0	0	0	0	0	0	0	0	0	0	0	0	0	0	0	0	0	0	0	0	0	0	0	0	0	0	0	0
ENSG00000286404.1	0	0	0	0	0	0	0	0	0	0	0	0	0	0	0	0	0	0	0	0	0	0	0	0	0	0	0	0	0	0	0	0	0	0	0	0	0	0	0	0	0	0	0	0	0	0	0	0	0
ENSG00000286403.1	2	0	4	0	49	1	5	0	2	1	2	1	0	0	0	0	8	2	0	9	0	1	0	4	2	0	0	0	0	2	0	0	5	2	2	1	11	8	0	1	18	4	0	8	0	4	2	18	32
ENSG00000286402.1	2	2	0	1	7	0	1	2	0	0	0	1	0	0	0	3	0	0	2	0	0	0	0	0	0	0	1	0	0	0	0	0	0	0	0	0	5	0	0	1	0	10	0	0	0	0	3	1	0
ENSG00000286401.1	0	0	0	0	0	0	0	0	0	0	0	0	0	0	0	0	0	0	0	0	0	0	0	0	0	0	0	15	0	0	0	0	0	0	0	0	0	0	0	0	0	0	0	0	0	0	0	0	0
ENSG00000286400.1	0	0	0	0	3	0	0	0	3	0	0	0	0	0	0	0	3	2	0	0	0	0	0	0	2	0	0	26	0	0	0	0	0	0	0	0	0	0	0	0	0	0	0	0	0	0	0	0	0
ENSG00000286399.1	0	0	0	0	1	0	0	0	0	0	0	0	0	0	0	0	3	0	16	0	0	0	0	0	0	0	0	0	0	0	0	0	0	0	0	0	0	0	0	0	0	0	0	0	0	0	0	0	0
ENSG00000286398.1	0	0	0	0	0	0	0	0	0	1	0	0	0	0	0	0	0	0	0	0	0	2	1	0	0	0	0	0	0	0	0	0	0	0	0	0	0	1	0	0	0	0	0	0	0	0	0	0	0
ENSG00000286397.1	0	0	0	0	0	1	0	0	0	0	0	0	0	0	0	0	0	0	0	0	0	0	0	0	0	0	0	0	0	0	1	0	0	0	0	0	0	0	0	0	0	0	0	0	0	0	0	0	0
ENSG00000286396.1	4	0	0	0	0	0	0	0	0	0	0	0	0	0	0	0	0	0	0	0	0	0	0	0	0	0	0	0	1	0	0	0	0	0	0	0	0	0	0	0	0	0	0	0	0	0	0	0	0
ENSG00000286395.1	0	0	0	0	0	0	0	0	0	0	0	0	0	0	0	1	0	0	0	0	0	0	0	0	0	0	0	0	0	0	0	0	0	0	0	0	0	0	0	0	0	0	0	0	0	0	0	0	0
ENSG00000286394.1	0	0	0	0	0	0	0	0	0	0	0	0	0	0	0	0	0	0	0	0	0	0	0	0	0	0	0	0	0	0	0	0	0	0	1	0	0	0	0	0	0	0	0	0	0	0	0	0	0
ENSG00000286393.1	1	3	6	0	0	0	3	6	6	0	20	4	32	12	0	178	79	11	11	2	1	6	1	21	6	4	107	1	2	23	46	4	51	921	64	4	10	4	1	0	9	5	2	0	0	1	0	2	41
ENSG00000286391.1	83	110	168	157	98	78	254	11	44	30	33	34	23	20	0	21	47	5	2	48	104	54	85	33	26	16	21	1	30	15	161	151	264	506	130	227	104	91	60	79	296	144	57	41	59	123	84	78	269
ENSG00000286390.1	0	0	0	0	0	0	0	0	0	0	0	0	0	0	0	0	0	0	8	0	0	0	0	0	0	0	0	0	0	0	0	0	0	0	0	0	0	0	0	0	0	0	0	0	0	0	0	0	0
ENSG00000286389.1	19	23	42	16	27	8	62	429	2	6	108	47	185	67	32	59	189	166	3	40	4	8	3	51	232	43	306	39	82	32	170	170	46	100	116	84	61	22	1	39	42	16	6	8	28	13	9	67	45
ENSG00000286388.1	573	905	1275	886	921	571	537	177	10694	19271	151	91	200	73	61	173	645	93	295	361	176	197	218	352	422	335	326	219	180	163	659	476	1017	1610	461	789	527	671	261	524	1059	442	536	204	299	488	467	380	1328
ENSG00000286387.1	0	2	0	0	0	0	0	0	0	0	0	0	0	0	0	0	0	0	0	0	0	0	0	0	0	0	0	0	0	0	0	0	0	0	0	0	1	0	0	1	5	2	0	0	0	0	0	1	7
ENSG00000286386.1	0	0	0	0	0	0	0	0	0	0	0	0	0	0	0	0	0	0	0	0	0	0	0	0	0	0	0	0	0	0	0	0	0	0	3	0	0	0	0	0	0	0	0	0	0	0	0	0	0
ENSG00000286385.1	0	0	0	0	0	0	0	0	0	0	0	0	0	0	0	3	0	0	0	0	0	0	0	0	0	0	0	0	0	0	0	0	0	0	0	0	0	0	0	0	0	0	0	0	0	0	0	0	0
ENSG00000286384.1	0	0	0	0	0	0	0	0	0	0	0	0	0	0	0	0	0	0	0	0	0	0	0	0	0	0	0	0	0	0	0	0	0	2	0	0	0	0	0	0	0	0	0	0	0	0	0	0	0
ENSG00000286383.1	0	0	0	1	1	3	0	2	4	8	0	6	0	0	0	0	0	0	0	0	0	0	5	1	0	0	0	0	0	0	0	0	15	0	2	0	0	0	0	0	3	0	4	0	0	1	0	0	0
ENSG00000286382.1	0	2	1	1	0	2	0	0	0	0	0	0	0	0	0	1	0	0	0	0	0	0	0	0	1	0	0	0	0	0	1	0	0	0	4	0	0	0	0	0	6	0	0	0	0	3	2	0	0
ENSG00000286381.1	0	9	9	1	0	0	0	1	0	0	7	4	0	1	1	0	2	1	1238	2	5	0	7	1	6	0	45	6	0	3	0	0	0	0	0	0	5	0	0	0	17	6	1	0	1	4	1	5	5
ENSG00000286380.1	0	7	0	0	0	0	2	0	0	0	0	0	0	0	0	0	0	0	0	0	0	0	0	6	3	0	0	13	0	0	2	6	1	6	5	7	0	2	0	0	23	0	0	0	0	0	0	0	1
ENSG00000286379.1	8	10	27	23	57	11	8	10	10	5	4	2	9	2	1	98	55	15	38	11	6	10	0	30	14	5	2	6	15	3	6	7	3	2	3	6	25	4	5	3	29	16	8	3	6	11	25	17	35
ENSG00000286378.1	14	58	15	36	15	52	59	30	52	34	47	84	111	18	13	39	87	70	25	38	37	14	57	99	102	49	58	0	27	46	19	34	27	37	52	44	82	41	18	44	125	73	27	46	15	16	58	47	31
ENSG00000286377.1	0	2	0	0	0	5	0	0	0	0	3	0	0	0	0	0	0	1	0	0	0	1	0	0	9	0	1	0	3	0	0	4	2	4	1	10	8	0	0	3	6	0	0	1	0	0	5	2	2
ENSG00000286376.1	0	2	0	0	2	0	1	13	1	4	47	60	5	0	4	2	3	32	0	8	16	3	3	25	54	18	9	11	0	2	0	0	1	0	1	0	1	0	2	0	4	2	0	0	0	0	1	0	5
ENSG00000286375.1	3	0	3	4	4	0	0	0	0	0	0	3	0	0	1	0	0	0	0	0	0	0	0	0	0	6	1	0	1	1	4	2	18	10	1	5	1	0	0	1	5	0	0	0	0	1	0	2	0
ENSG00000286374.1	0	0	0	0	0	0	0	0	0	0	0	0	1	0	0	0	1	0	0	0	0	0	0	0	0	0	0	1	0	0	0	0	0	0	0	0	0	0	0	0	0	0	0	0	0	0	0	0	0
ENSG00000286373.1	38	31	54	51	37	16	18	24	27	18	40	16	58	29	5	25	34	44	10	33	55	33	41	21	67	16	66	5	9	15	52	25	67	101	30	56	46	52	4	15	55	68	36	49	9	32	25	83	19
ENSG00000286372.1	0	0	0	0	1	0	0	0	0	0	0	2	1	0	1	0	0	0	0	0	0	0	0	0	0	0	0	0	1	0	0	0	0	0	0	0	8	0	0	0	0	0	0	0	0	0	0	0	0
ENSG00000286371.1	0	4	0	2	12	3	0	0	0	0	0	0	1	0	0	2	0	1	3	6	0	0	0	1	0	0	0	0	0	0	0	0	0	0	0	0	5	3	0	21	0	0	2	0	0	3	0	4	15
ENSG00000286370.1	0	0	0	0	0	0	0	0	0	0	0	0	0	0	0	0	0	0	0	0	0	0	0	0	0	0	0	0	0	0	0	0	0	0	0	0	0	0	0	0	0	0	0	0	0	0	0	0	0
ENSG00000286369.1	6	15	23	38	116	34	56	5	22	55	8	7	9	9	2	23	33	11	32	8	45	17	42	29	34	32	4	3	22	15	78	19	22	120	22	41	31	9	6	13	30	24	23	9	10	38	33	34	26
ENSG00000286368.1	0	0	0	0	0	0	0	0	0	0	0	0	0	0	0	0	0	0	0	0	0	0	0	0	0	0	0	0	0	0	0	0	0	0	0	0	0	0	0	0	8	0	0	0	0	0	0	0	0
ENSG00000286367.1	1	0	4	0	8	0	0	0	0	0	0	0	0	0	0	1	0	0	0	0	0	0	1	0	3	0	0	0	1	0	0	0	1	4	0	0	0	2	0	0	2	1	2	0	0	0	3	0	3
ENSG00000286366.1	17	35	39	73	23	21	25	19	27	29	27	15	17	5	8	15	30	13	55	7	22	10	8	44	38	20	23	15	15	12	42	39	46	142	24	98	44	25	26	27	66	42	14	3	21	17	16	25	58
ENSG00000286365.1	0	1	1	0	5	2	0	0	5	0	0	0	3	0	0	1	0	0	0	0	1	0	0	4	1	0	0	2	0	1	1	0	1	1	0	1	0	1	0	0	2	0	1	0	2	0	1	0	0
ENSG00000286364.1	0	3	0	0	0	0	0	1	0	0	0	2	4	0	0	0	40	0	0	0	0	0	0	9	2	0	0	0	0	2	0	0	8	0	1	0	1	0	0	0	0	0	0	0	0	0	0	0	0
ENSG00000286363.1	0	4	0	12	12	3	6	0	0	0	1	1	0	3	0	26	5	1	3	0	1	0	5	1	0	0	2	19	2	0	0	1	0	1	1	1	5	6	2	0	0	0	1	0	2	1	2	7	7
ENSG00000286362.1	5	2	6	13	4	14	6	2	4	1	3	6	3	1	3	4	4	4	0	1	5	1	11	10	6	3	2	0	6	0	0	4	4	12	8	12	16	6	5	1	8	4	3	1	13	5	2	6	11
ENSG00000286361.1	0	1	0	1	0	0	0	0	0	0	2	0	0	0	0	0	2	0	0	0	0	0	0	0	0	0	1	0	0	0	0	0	0	0	0	0	0	0	0	0	0	0	0	0	0	0	0	0	0
ENSG00000286360.1	0	0	1	0	1	4	0	0	1	0	0	1	0	0	0	0	0	0	0	0	3	0	0	0	0	0	0	0	0	0	0	2	4	6	0	4	2	0	0	0	0	0	0	0	0	0	0	0	3
ENSG00000286359.1	0	0	0	0	0	0	0	0	0	0	0	0	2	0	0	0	0	0	0	0	0	1	0	0	0	0	0	0	0	0	0	0	0	0	0	0	0	0	0	0	0	0	0	0	0	0	0	0	0
ENSG00000286358.1	34	0	0	0	0	0	0	0	0	0	1	0	0	0	5	0	0	0	0	0	0	0	0	0	0	0	53	0	58	0	29	0	0	0	0	1	1	2	0	0	0	0	42	0	25	0	0	0	0
ENSG00000286357.1	0	0	0	0	0	0	0	0	0	0	0	0	0	0	0	0	0	0	0	0	0	0	0	0	0	0	0	0	0	0	0	0	0	0	0	0	0	0	0	0	0	0	0	0	0	0	0	0	0
ENSG00000286356.1	0	0	0	0	0	0	0	0	0	0	0	0	0	0	0	0	0	0	0	0	0	0	0	0	0	0	0	0	0	0	0	0	0	0	0	0	0	0	0	0	0	0	0	0	0	0	0	0	0
ENSG00000286355.1	2	7	6	4	58	14	29	12	15	22	1	10	22	11	9	3	24	21	13	19	19	3	6	60	6	8	11	0	5	3	2	5	8	5	3	7	1	47	29	14	214	48	14	20	4	3	10	20	24
ENSG00000286354.1	0	0	0	0	0	0	0	0	0	0	0	0	0	0	0	0	0	0	0	0	0	0	0	0	0	0	0	0	0	0	0	0	0	0	0	0	0	0	0	0	0	0	0	0	0	0	0	0	0
ENSG00000286353.1	84	27	3	92	318	1	37	0	2	0	0	0	0	4	0	2	49	1	0	0	7	0	0	159	2	0	0	0	1	7	2	5	18	0	1	3	38	0	47	64	6	71	139	21	25	79	158	22	32
ENSG00000286352.1	0	0	0	0	0	0	0	0	0	0	0	1	4	0	1	0	0	0	0	0	0	0	0	1	0	1	0	0	0	0	0	0	1	2	2	2	0	0	0	0	0	0	0	0	1	0	0	0	0
ENSG00000286351.1	0	0	0	0	3	0	0	0	1	3	0	0	0	0	0	0	1	0	0	0	0	0	0	0	0	0	0	0	0	0	1	0	5	0	6	12	0	0	0	0	0	0	0	0	0	0	0	0	0
ENSG00000286350.1	0	0	0	0	0	0	0	0	0	0	0	0	0	0	0	0	0	0	0	0	0	0	0	0	0	0	0	0	0	0	0	0	0	0	0	0	0	0	0	0	0	0	0	0	0	0	0	0	0
ENSG00000286349.1	0	3	10	2	9	2	1	4	6	4	0	2	6	1	0	4	9	6	2	1	7	2	5	8	12	0	7	6	0	3	6	3	6	14	3	5	4	9	3	0	14	3	8	0	0	10	4	2	6
ENSG00000286348.1	0	2	3	8	26	0	5	2	4	1	3	0	0	1	0	0	20	0	67	1	1	0	0	5	2	0	0	0	16	0	0	0	0	0	0	0	4	0	4	0	1	1	0	2	0	2	1	7	10
ENSG00000286347.1	0	0	0	0	0	0	0	0	0	0	1	0	0	0	0	0	0	0	3	0	0	0	0	0	0	0	0	0	0	0	0	0	0	0	0	0	0	0	0	0	0	0	0	0	0	0	0	0	0
ENSG00000286346.1	3	0	2	0	0	0	4	5	0	0	0	0	0	0	0	0	13	2	0	0	0	0	0	5	1	0	3	1	0	3	2	0	2	2	8	2	7	0	0	1	4	0	12	1	5	0	5	2	8
ENSG00000286345.1	0	0	0	0	0	0	0	0	0	0	0	0	0	0	0	0	0	0	0	0	0	0	0	0	0	0	0	0	0	0	0	0	0	0	0	0	0	0	0	0	0	0	0	0	0	0	0	0	0
ENSG00000286344.1	2	0	0	0	2	12	1	2	3	0	6	4	4	0	0	0	0	11	0	1	0	0	4	11	0	0	0	0	0	0	2	0	4	0	0	0	0	3	0	0	4	2	4	0	0	1	1	1	0
ENSG00000286343.1	8	3	1	1	3	2	0	0	11	3	3	2	0	5	0	5	4	0	0	2	9	0	2	4	4	0	1	0	0	0	0	0	0	5	0	0	8	0	4	2	5	33	11	1	0	5	0	3	13
ENSG00000286342.1	6	6	21	9	16	10	3	3	0	5	0	0	1	0	0	45	15	3	1	7	0	2	2	4	7	0	5	3	54	2	19	5	1	0	1	0	13	1	3	4	13	22	15	10	1	4	2	31	12
ENSG00000286341.1	0	0	0	0	4	0	0	39	68	116	39	10	511	207	8	0	104	64	0	50	54	32	39	17	33	19	25	0	65	44	0	5	8	4	4	1	2	2	0	0	0	0	0	3	0	0	0	14	3
ENSG00000286340.1	43	228	257	157	135	70	75	69	28	31	45	26	60	41	16	136	252	81	85	120	35	8	42	212	174	27	167	22	56	28	38	45	129	49	63	76	204	75	52	82	212	103	66	49	39	39	46	67	128
ENSG00000286339.1	0	7	5	0	2	0	0	0	0	0	0	0	0	0	0	4	0	0	3	4	1	0	4	3	0	0	0	1	0	0	0	0	0	0	0	1	1	0	0	0	3	0	0	0	0	1	0	0	4
ENSG00000286338.1	0	1	0	0	0	0	0	0	0	0	0	0	0	0	0	0	1	0	0	0	0	0	0	1	0	0	0	0	0	1	0	0	1	0	0	0	0	3	0	0	0	0	0	0	0	0	0	0	0
ENSG00000286337.1	3	1	0	1	3	0	0	1	1	0	0	1	4	0	0	1	0	0	5	0	0	0	0	0	0	0	2	1	0	0	0	0	1	0	0	1	0	0	0	0	2	0	0	0	0	0	0	0	0
ENSG00000286335.1	0	0	0	0	0	0	0	0	0	0	0	0	0	0	0	0	0	0	0	0	0	0	0	0	0	0	0	0	0	0	0	0	0	0	0	0	0	0	0	0	0	0	0	0	0	0	0	0	0
ENSG00000286334.1	0	0	0	0	0	0	0	0	0	0	0	0	0	0	0	0	0	0	0	0	0	0	0	0	0	0	0	0	0	0	0	0	0	0	0	0	0	0	0	0	0	0	0	0	0	0	0	0	0
ENSG00000286333.1	0	15	3	7	2	0	15	2	1	1	5	3	4	11	5	20	32	7	11	9	31	0	4	4	17	14	9	0	11	5	0	1	15	7	2	5	7	0	0	1	235	3	0	0	0	3	5	7	21
ENSG00000286332.1	0	0	0	0	0	0	0	0	2	0	0	0	0	0	0	0	0	0	0	0	0	0	0	2	2	0	0	0	0	0	0	0	0	0	0	0	0	0	0	0	0	0	0	0	0	0	0	0	0
ENSG00000286331.1	0	0	0	0	0	0	0	0	0	0	0	0	0	0	0	0	0	0	0	0	0	0	0	0	0	0	0	0	0	0	0	0	0	0	0	0	0	0	0	0	0	0	0	0	0	0	0	0	0
ENSG00000286330.1	18	20	2	3	38	6	2	49	41	13	28	14	24	19	10	1	13	17	0	98	54	4	17	27	44	4	113	10	11	8	4	2	36	12	0	9	57	4	15	23	24	5	24	3	7	37	12	40	14
ENSG00000286329.1	0	0	0	0	0	0	0	0	0	0	0	0	0	0	0	0	3	0	0	0	0	0	0	0	1	0	0	48	0	0	0	0	0	0	1	0	0	0	0	51	0	0	27	0	0	0	0	0	0
ENSG00000286328.1	0	0	0	0	0	0	0	0	0	0	0	0	0	0	0	0	0	0	0	0	0	0	0	0	0	0	0	0	0	0	0	0	0	0	0	0	0	0	0	0	0	0	0	0	0	0	2	0	0
ENSG00000286327.1	9	5	6	6	9	4	5	1	0	0	5	0	4	3	1	14	7	4	2	4	1	0	0	10	4	1	10	8	0	2	11	2	2	5	2	5	5	3	2	1	12	5	0	4	4	6	0	9	7
ENSG00000286326.1	0	0	2	2	0	0	0	0	2	1	2	0	0	0	0	7	0	0	0	0	2	0	3	0	0	2	0	0	0	5	3	0	0	8	0	2	0	0	0	0	2	0	0	0	2	0	0	0	3
ENSG00000286325.1	0	0	0	0	0	0	0	0	0	0	0	0	0	0	0	0	0	0	0	0	0	0	0	0	0	0	0	0	0	0	7	1	4	7	2	1	1	0	0	0	0	0	0	0	0	0	0	1	0
ENSG00000286324.1	0	0	0	0	1	0	0	0	0	0	0	0	0	0	0	0	0	0	0	0	0	0	0	0	0	0	0	0	0	0	0	0	0	0	0	0	0	1	0	0	0	0	0	0	0	0	0	0	0
ENSG00000286323.1	0	0	0	0	0	0	0	0	0	0	0	0	0	0	0	0	0	0	0	0	0	0	0	0	0	0	0	0	0	0	0	0	0	0	0	0	0	0	0	0	0	0	0	0	0	0	0	0	0
ENSG00000286322.1	0	1	0	0	1	0	0	0	3	0	0	2	0	1	0	0	9	0	0	0	7	0	1	0	0	0	0	11	33	0	0	0	0	4	0	0	6	0	0	0	0	0	0	0	0	0	0	2	1
ENSG00000286321.1	0	0	0	0	0	0	0	0	3	1	0	0	0	0	0	0	1	0	0	0	0	0	0	0	0	0	0	22	0	0	0	0	0	0	0	0	0	0	0	0	4	0	0	0	0	0	1	0	0
ENSG00000286320.1	0	9	13	10	3	1	2	3	6	0	1	3	5	2	0	0	12	6	20	5	6	0	5	4	0	0	6	10	0	2	0	1	2	1	6	4	2	8	1	6	15	1	3	3	0	6	0	3	1
ENSG00000286319.1	2	5	4	3	6	14	11	3	0	1	1	2	5	0	0	2	8	9	8	3	0	0	2	9	4	0	4	0	3	2	1	2	1	6	6	5	13	1	0	4	5	4	11	0	4	4	6	0	4
ENSG00000286318.1	7	3	10	114	63	34	2	0	0	0	0	0	0	0	0	21	4	0	0	0	0	2	0	0	0	0	0	86	0	1	27	36	0	0	3	2	11	4	5	20	39	13	30	1	1	17	9	11	3
ENSG00000286317.1	0	0	0	0	0	0	0	0	0	0	0	0	0	0	0	0	0	0	0	0	0	0	0	0	0	0	0	0	0	0	0	0	0	0	0	0	2	1	0	0	0	0	0	0	0	0	0	0	0
ENSG00000286316.1	0	0	0	0	0	0	0	0	0	0	0	0	0	2	0	3	0	0	0	0	0	0	0	0	0	0	0	0	0	0	0	0	0	0	0	0	0	0	0	0	0	0	0	0	0	0	0	3	0
ENSG00000286315.1	0	7	7	4	15	11	1	2	4	5	2	0	3	0	0	0	1	0	6	0	0	0	0	2	2	0	3	9	0	0	2	3	0	19	12	0	4	0	0	1	2	0	7	1	2	3	3	3	26
ENSG00000286314.1	0	1	3	1	5	10	1	1	0	1	0	5	1	0	0	4	1	5	13	0	0	0	0	11	1	0	1	4	1	0	5	0	0	3	1	0	0	3	0	0	0	4	0	0	2	2	1	0	0
ENSG00000286313.1	2	5	1	0	6	1	0	0	0	0	0	1	1	1	0	3	2	0	2	5	1	0	0	0	8	0	1	0	0	1	0	0	0	0	1	0	1	2	0	3	1	0	0	0	0	0	0	0	0
ENSG00000286312.1	0	0	0	0	0	0	0	0	0	2	0	1	0	0	0	0	0	0	0	0	0	0	5	0	0	0	0	0	0	0	0	0	0	0	0	0	0	0	0	0	0	0	0	0	0	0	1	0	1
ENSG00000286311.1	221	407	550	352	376	71	125	57	112	140	35	29	69	23	21	98	148	167	30	152	51	78	138	99	203	23	99	17	40	74	58	100	128	219	52	153	219	280	163	207	670	372	173	165	167	210	118	157	506
ENSG00000286310.1	0	3	3	1	3	5	4	3	1	0	1	1	5	2	2	8	1	1	6	3	1	0	0	8	8	0	3	0	0	0	0	0	3	0	1	0	3	0	0	2	0	0	3	0	1	3	6	1	8
ENSG00000286309.1	0	0	0	0	0	0	0	0	3	2	0	3	0	0	0	0	0	0	0	3	0	0	0	0	1	10	0	0	0	0	3	1	0	9	1	5	0	0	0	0	0	0	0	0	0	0	0	0	0
ENSG00000286308.1	0	1	0	0	0	0	0	1	3	0	0	0	0	0	1	1	7	0	0	0	1	0	0	2	5	0	3	0	0	2	0	0	2	0	0	0	5	0	0	0	0	0	0	0	0	0	1	0	1
ENSG00000286307.1	2	1	0	2	0	0	0	0	0	0	0	0	1	0	0	0	4	0	0	2	0	5	0	2	2	0	3	1	0	0	0	1	1	1	0	2	3	1	0	0	0	0	4	0	0	0	0	2	0
ENSG00000286306.1	0	0	0	0	0	0	0	0	0	0	0	0	0	0	0	0	0	0	0	0	0	0	0	0	0	0	0	0	0	0	0	0	0	0	0	0	0	0	0	0	0	0	0	0	0	0	0	0	0
ENSG00000286305.1	1	0	6	4	7	2	3	2	0	0	0	0	4	2	0	1	2	1	0	0	0	0	0	2	0	1	3	0	0	1	0	0	0	4	0	2	5	4	0	4	6	0	0	3	3	2	0	1	3
ENSG00000286303.1	0	0	0	0	0	0	0	0	0	0	0	0	0	0	0	0	0	0	0	0	0	0	0	0	0	0	0	0	0	0	0	0	0	0	0	0	0	0	0	0	0	0	0	0	0	0	0	0	0
ENSG00000286302.1	0	0	0	0	0	0	0	0	0	0	0	0	0	0	0	0	0	0	0	0	0	0	0	0	0	0	0	0	0	0	0	0	0	0	0	0	0	0	0	0	0	0	0	0	0	0	0	0	0
ENSG00000286301.1	0	0	0	0	0	0	0	0	0	0	1	0	0	0	0	0	0	0	0	0	0	0	0	0	0	0	0	0	0	0	0	0	0	0	0	0	0	0	0	0	0	0	1	0	0	0	0	0	0
ENSG00000286300.1	0	0	0	0	0	0	0	0	0	0	0	0	0	0	0	0	0	0	0	0	0	0	0	0	0	0	0	0	0	0	0	0	0	0	0	0	1	0	0	0	1	0	0	0	0	0	0	0	0
ENSG00000286299.1	1	1	0	0	0	0	0	1	0	0	4	0	2	0	1	6	27	13	0	0	0	0	0	16	5	0	4	17	0	0	2	0	0	0	0	3	0	0	0	1	2	0	0	0	0	0	0	0	3
ENSG00000286297.1	0	0	0	0	2	0	0	0	0	0	0	0	0	0	0	0	0	0	0	0	0	0	0	0	0	0	0	0	0	0	0	0	0	0	0	0	0	0	0	0	5	0	1	0	0	0	0	0	0
ENSG00000286296.1	0	0	0	0	0	0	0	0	2	4	5	2	7	1	0	0	0	1	0	0	7	5	12	0	0	1	0	0	0	2	3	1	0	0	0	0	0	0	0	0	0	0	0	0	0	0	0	0	0
ENSG00000286295.1	0	0	0	0	0	0	0	0	0	0	0	0	1	0	0	0	0	0	0	0	0	0	0	0	0	0	0	0	0	0	1	0	0	0	0	0	0	0	0	0	0	0	0	0	0	1	0	0	0
ENSG00000286294.1	0	6	3	2	3	0	3	1	0	0	0	0	0	0	0	0	1	3	7	0	1	0	0	1	2	0	0	1	2	0	0	0	8	0	0	0	3	2	2	0	2	9	2	1	1	1	1	1	0
ENSG00000286293.1	198	7	1159	263	276	108	569	45	8	12	172	38	219	115	23	6	40	1	4	121	3	0	2	24	66	41	81	1	16	3	165	22	99	100	24	20	272	391	69	64	1560	283	254	127	66	84	247	87	347
ENSG00000286292.1	2	21	3	17	15	1	4	4	0	0	5	0	5	0	5	2	0	9	2	4	7	9	13	2	6	4	16	4	3	0	0	1	7	5	5	5	4	2	2	2	1	2	25	4	3	3	2	7	5
ENSG00000286291.1	0	0	0	0	0	0	0	0	0	0	0	0	0	0	0	0	0	0	0	0	0	0	0	0	0	0	0	0	0	0	0	0	0	0	0	0	0	0	0	0	0	0	0	0	0	0	0	0	0
ENSG00000286290.1	0	0	0	0	1	0	0	0	0	0	1	0	0	0	0	1	1	0	0	0	0	1	0	0	0	0	0	0	0	0	0	0	4	2	0	0	0	0	0	0	2	0	0	0	0	0	0	0	0
ENSG00000286289.1	0	3	31	1	1	3	0	4	2	10	1	1	6	0	11	0	3	4	3	0	2	3	5	4	7	4	4	5	0	8	0	0	5	0	0	8	3	1	0	2	19	3	0	0	2	0	0	0	6
ENSG00000286288.1	0	7	9	4	25	7	0	0	1	10	23	1	0	3	0	0	11	2	14	16	5	1	20	0	1	0	0	1	5	1	0	1	0	0	2	3	17	4	0	6	41	7	5	1	0	7	2	21	14
ENSG00000286286.1	0	0	0	0	0	0	0	0	0	0	0	0	0	0	0	0	0	0	0	0	0	0	0	0	0	0	0	0	0	0	0	0	0	0	0	0	0	0	0	0	0	0	0	0	0	0	0	0	0
ENSG00000286285.1	0	9	0	2	6	0	16	4	0	0	0	2	1	1	0	4	1	3	2	3	0	0	2	0	5	2	0	24	0	0	0	0	0	0	1	0	3	0	0	1	28	1	0	0	1	1	0	0	4
ENSG00000286284.1	0	0	0	0	0	0	0	0	0	7	0	0	0	0	0	0	0	0	0	0	4	0	0	0	0	0	0	0	0	0	0	0	0	15	0	0	0	0	0	0	0	0	0	0	0	0	2	0	0
ENSG00000286283.1	1	0	0	0	0	0	0	7	0	17	1	1	0	0	0	0	17	12	0	0	59	9	25	121	0	0	5	0	0	13	0	0	0	0	0	0	0	0	0	0	6	0	0	0	0	0	0	0	0
ENSG00000286282.1	2	24	5	22	27	9	28	5	9	5	14	4	1	0	0	0	29	1	0	1	2	17	0	1	1	1	8	1	29	1	27	7	8	24	6	8	71	18	9	20	15	9	13	8	5	2	168	14	34
ENSG00000286281.1	2	7	1	9	7	0	41	3	0	0	0	0	3	0	0	14	28	0	9	12	0	0	0	10	1	0	3	2	24	3	0	0	15	1	0	1	10	1	2	3	248	0	1	0	0	4	3	2	2
ENSG00000286280.1	0	0	0	0	0	0	0	0	0	0	1	0	1	0	0	1	0	0	0	0	0	0	0	1	1	0	0	0	0	0	0	0	0	0	0	0	0	0	0	0	0	0	0	0	0	0	0	1	0
ENSG00000286279.1	6	0	0	3	17	2	6	2	1	2	7	0	3	0	0	3	12	0	0	0	3	0	1	2	1	0	2	0	0	0	0	0	0	0	0	0	12	0	4	4	0	2	2	9	4	0	5	3	18
ENSG00000286278.1	0	0	0	0	0	0	0	0	0	0	0	0	0	0	0	3	1	0	0	0	0	0	0	0	0	0	0	0	0	0	0	0	0	0	0	0	0	0	0	0	0	0	0	0	0	0	0	0	0
ENSG00000286277.1	0	2	2	0	5	0	21	0	0	0	0	0	3	0	3	9	6	4	0	0	0	0	0	2	4	0	0	0	0	0	0	1	1	1	3	0	0	1	0	3	49	3	0	0	0	9	2	4	0
ENSG00000286276.1	0	0	0	0	0	0	0	0	0	0	0	0	0	0	0	0	0	0	0	0	0	0	0	0	0	0	0	0	0	0	0	0	0	0	0	0	0	0	1	0	0	0	0	0	0	0	0	0	0
ENSG00000286275.1	0	0	0	0	0	0	0	0	0	0	0	0	0	0	0	0	0	0	0	0	0	0	0	0	0	0	0	0	0	0	0	0	0	0	0	0	0	0	0	0	0	0	0	0	0	0	0	0	0
ENSG00000286274.1	0	0	0	1	0	0	0	0	0	0	0	0	2	0	0	0	0	0	0	0	0	0	0	1	0	0	0	1	0	0	0	0	0	3	0	0	0	0	0	0	0	0	0	0	0	0	0	0	0
ENSG00000286273.1	0	0	0	0	0	0	0	0	0	0	0	1	0	0	0	2	0	3	0	0	0	0	0	0	0	0	0	0	3	0	0	0	0	0	0	0	0	0	0	0	1	0	0	1	0	0	0	0	0
ENSG00000286272.1	0	0	0	0	0	0	0	0	0	0	0	0	0	0	0	1	0	0	0	0	0	0	0	0	0	0	0	0	0	0	0	0	0	0	0	0	0	0	0	0	0	0	0	0	0	0	0	0	0
ENSG00000286271.2	0	3	0	0	4	1	2	0	11	22	0	0	1	1	0	6	9	110	9	0	3	0	0	12	0	1	2	12	4	1	0	2	0	9	2	24	0	0	0	8	0	0	0	0	1	0	1	0	0
ENSG00000286270.2	0	0	0	0	0	0	0	0	0	0	0	0	0	0	0	0	0	0	0	0	0	0	0	0	0	0	0	0	0	0	0	0	0	0	0	0	0	0	0	0	0	0	0	0	0	0	0	0	0
ENSG00000286269.1	3	9	17	1	11	0	0	38	737	303	8	40	0	1	2	5	158	7	0	1	22	0	12	1	13	2	60	0	0	12	1	0	0	0	0	0	11	9	0	0	19	0	5	0	2	8	16	4	6
ENSG00000286267.1	0	0	0	0	0	0	0	0	0	0	0	0	0	0	0	0	0	0	0	0	0	0	0	0	0	0	0	0	0	0	0	0	0	0	0	0	0	0	0	0	0	0	0	0	0	0	0	0	0
ENSG00000286266.1	0	1	0	0	0	0	0	0	0	0	1	0	0	0	0	0	0	0	0	0	0	0	0	0	0	0	0	0	0	0	1	0	0	0	0	0	0	0	0	1	0	9	0	0	1	0	0	0	0
ENSG00000286264.2	617	643	1886	1171	921	497	1169	703	958	927	733	239	661	348	295	1358	1258	957	1710	562	872	527	863	492	911	820	438	382	735	544	2107	1054	2732	4102	982	1313	503	1007	524	580	1178	836	484	287	415	685	617	1077	832
ENSG00000286263.1	1	2	0	1	6	0	3	0	1	0	3	1	0	0	0	0	1	1	0	1	0	3	3	0	0	0	2	0	2	0	0	0	2	8	0	0	2	1	3	4	11	2	1	1	0	4	5	2	8
ENSG00000286262.1	1	0	3	0	0	0	1	0	0	0	0	0	0	0	1	0	0	1	0	0	0	0	0	0	0	1	0	1	0	0	3	0	0	5	0	0	0	1	1	0	1	2	0	0	0	0	0	0	0
ENSG00000286260.1	0	0	1	0	0	0	0	0	0	0	0	0	0	0	0	0	0	0	0	0	0	0	0	0	0	0	0	0	0	0	1	0	0	0	0	0	4	0	0	0	0	0	0	0	0	0	0	0	0
ENSG00000286259.1	25	0	151	0	6	0	6	2	3	26	0	0	0	15	0	0	0	0	0	0	5	0	0	1	0	1	0	0	0	0	0	0	0	0	0	0	28	82	6	1	0	6	3	10	2	0	38	4	26
ENSG00000286258.1	0	0	0	1	0	0	0	0	0	0	0	0	0	0	0	0	0	0	0	0	0	0	1	0	0	0	0	0	0	0	0	0	0	0	0	0	0	0	0	0	0	0	0	0	0	0	0	0	0
ENSG00000286257.2	0	5	5	1	4	12	5	0	0	0	0	0	0	0	0	0	0	0	73	0	0	0	0	0	1	0	0	5	4	0	86	50	639	211	97	272	4	0	5	8	9	2	4	4	8	5	4	8	12
ENSG00000286256.2	0	6	0	1	1	4	2	0	0	0	1	0	0	1	0	1	3	0	0	2	1	0	0	1	5	0	0	0	0	1	0	0	5	6	0	0	3	5	0	0	2	0	0	2	0	0	1	0	8
ENSG00000286255.1	0	0	0	0	0	0	0	0	0	0	0	0	0	0	0	0	0	0	0	0	0	0	0	0	0	0	0	0	0	0	0	0	0	0	0	0	0	0	0	0	0	0	0	0	0	0	0	0	0
ENSG00000286254.1	0	0	0	0	0	0	0	0	0	0	0	1	0	0	0	0	0	0	0	0	0	0	0	0	0	0	0	0	0	0	0	0	0	0	0	0	0	0	0	0	0	0	0	0	0	0	0	0	0
ENSG00000286253.1	0	0	0	0	0	0	0	0	0	0	0	0	0	0	0	0	0	0	0	0	0	0	0	0	0	0	0	0	0	0	0	0	0	0	0	0	0	0	0	0	0	0	0	0	0	0	0	0	0
ENSG00000286252.1	0	0	0	0	0	0	0	0	0	0	0	0	0	0	0	0	0	0	0	0	0	0	0	0	0	0	0	0	0	0	0	0	0	0	0	0	0	0	0	0	0	0	0	0	0	0	0	0	0
ENSG00000286251.2	0	0	0	0	0	0	0	0	0	0	0	0	0	0	2	0	0	3	10	0	0	0	0	0	0	0	1	0	0	1	0	0	0	0	0	0	0	0	0	0	0	0	0	0	0	1	0	0	0
ENSG00000286250.1	0	0	0	1	1	0	0	78	13	524	835	83	1	33	0	0	3	0	0	1	30	79	4	3	8	398	254	1	6	0	3	0	12	0	2	0	0	0	0	0	0	0	0	0	0	1	0	0	0
ENSG00000286249.1	1	0	0	0	0	0	0	0	0	0	0	0	0	0	0	0	0	0	0	0	0	0	0	0	0	0	0	1	0	0	3	0	0	0	0	3	0	0	0	0	1	0	0	0	0	0	0	0	0
ENSG00000286248.1	0	3	0	2	4	1	2	0	1	0	0	0	2	0	0	0	0	0	0	0	0	0	1	2	0	0	0	0	0	0	0	0	0	0	3	1	0	0	0	2	0	1	0	0	0	0	2	0	0
ENSG00000286247.1	0	0	0	0	0	0	0	0	0	0	0	0	0	0	0	0	0	0	0	0	0	0	0	0	0	0	0	0	0	0	0	0	0	0	0	0	0	0	0	0	0	0	0	0	0	0	0	0	0
ENSG00000286246.1	0	0	0	0	0	0	0	0	0	0	0	0	0	0	0	0	0	0	0	0	0	0	0	0	0	0	0	0	0	0	0	0	0	0	0	0	0	0	0	0	0	0	0	0	0	0	0	0	0
ENSG00000286245.1	0	0	0	0	0	0	0	0	0	0	0	0	0	0	0	0	0	0	0	0	0	0	0	0	0	0	0	0	0	0	0	0	0	0	0	0	0	0	0	0	0	0	0	0	0	0	0	0	0
ENSG00000286244.1	0	0	0	0	0	0	0	0	0	0	0	0	0	0	0	0	0	0	0	0	0	0	0	0	0	0	0	0	0	0	0	0	0	0	0	0	0	0	0	0	0	0	0	0	0	0	0	0	0
ENSG00000286243.1	16	151	5	1	5	0	11	0	0	0	0	0	0	0	0	0	0	15	0	0	0	0	0	0	0	0	0	0	0	0	0	0	0	0	0	0	16	5	3	5	73	17	3	0	0	5	25	3	0
ENSG00000286242.1	0	0	0	2	0	0	0	0	0	0	0	0	0	0	0	0	0	0	0	0	0	0	0	0	0	0	0	0	0	0	0	0	0	0	0	0	0	0	0	0	0	0	0	0	0	0	0	0	0
ENSG00000286241.1	1	16	12	0	7	1	2	2	1	0	4	1	0	0	0	6	6	3	4	0	2	2	2	3	7	7	1	0	0	4	2	0	0	0	0	2	5	0	0	2	5	0	1	1	1	1	5	1	2
ENSG00000286240.1	6	8	20	1	10	4	10	0	0	0	1	1	0	0	0	5	3	4	0	2	0	0	0	7	1	0	0	7	1	3	3	1	1	7	0	4	10	5	4	0	13	5	8	10	0	5	3	6	12
ENSG00000286238.1	0	0	0	0	0	0	0	0	0	0	0	0	1	0	0	0	0	0	0	0	0	0	0	0	0	0	0	0	0	0	0	0	0	0	0	0	0	0	0	0	0	0	0	0	0	0	0	0	0
ENSG00000286237.1	1347	1809	3042	2748	1924	993	1656	1487	1542	1081	1028	948	1651	515	406	2401	3240	1514	482	1713	1037	487	880	2429	3225	542	2728	639	1374	880	1140	1163	2322	3351	1057	1891	2627	1562	959	1779	4232	3175	999	602	1439	1719	1187	1243	3333
ENSG00000286236.1	0	0	0	0	1	0	0	0	0	0	0	0	0	0	0	0	0	0	0	0	0	0	0	0	0	0	0	0	0	0	0	0	0	0	0	0	0	0	0	0	0	0	0	0	0	0	0	0	0
ENSG00000286234.1	0	1	6	3	0	1	9	1	0	0	0	1	1	1	0	1	2	0	0	2	1	0	5	0	1	0	2	1	1	3	9	0	3	9	5	5	4	5	0	4	13	0	6	3	3	6	1	6	9
ENSG00000286233.1	0	0	0	0	0	0	0	0	0	0	0	0	0	0	0	0	0	0	0	0	0	0	0	0	0	0	0	0	0	0	0	0	0	0	0	0	0	0	0	0	0	0	0	0	0	0	0	0	0
ENSG00000286232.1	1	1	0	0	3	0	0	0	3	4	0	1	1	0	0	0	1	0	0	2	1	3	4	0	2	3	2	0	5	0	3	1	12	0	2	3	10	0	4	0	0	0	4	4	0	0	0	1	7
ENSG00000286230.1	4	23	28	9	8	2	8	6	10	14	0	1	8	3	2	19	13	8	17	1	4	28	2	6	15	2	9	7	1	4	2	1	9	6	0	0	20	6	0	3	10	6	8	2	2	1	14	1	47
ENSG00000286229.1	0	1	0	0	1	0	0	0	0	0	4	0	0	2	0	1	0	0	0	0	0	0	0	0	1	0	3	0	3	3	34	16	4	15	11	11	0	1	0	2	0	2	0	0	0	0	5	0	1
ENSG00000286228.1	0	0	0	0	0	0	0	0	0	0	0	0	0	0	0	0	0	0	0	0	0	0	0	0	0	0	0	0	0	0	0	0	0	0	0	0	0	0	0	0	0	0	0	0	0	0	0	0	0
ENSG00000286227.1	0	0	0	0	0	0	0	0	0	0	0	0	0	0	0	0	0	0	0	0	0	0	0	0	0	0	0	0	0	0	0	0	0	0	0	0	1	0	0	0	0	0	0	0	0	0	0	0	0
ENSG00000286226.1	0	0	6	0	3	0	0	0	0	0	0	0	3	0	0	0	2	1	1	0	1	0	0	7	0	0	5	0	0	2	0	0	0	0	0	1	1	0	0	0	0	0	0	0	0	0	1	0	0
ENSG00000286225.1	0	0	0	0	0	0	0	0	0	0	0	0	0	0	0	0	0	0	0	0	0	0	0	0	0	0	0	0	0	0	0	0	0	0	0	0	0	0	0	0	0	0	0	0	0	0	0	0	0
ENSG00000286224.1	22	58	73	53	18	21	37	54	26	3	36	26	110	29	26	54	122	73	15	70	11	7	19	133	69	17	53	12	26	33	21	41	107	86	19	50	40	38	24	13	32	44	22	18	24	24	35	46	67
ENSG00000286223.1	0	1	0	2	6	0	2	2	1	0	1	1	1	1	0	1	2	1	2	3	0	0	4	4	20	5	0	1	0	3	3	4	1	1	2	2	0	4	3	0	3	1	2	0	0	7	3	1	2
ENSG00000286222.1	0	0	0	0	0	0	0	0	0	0	0	0	0	0	0	0	0	0	0	0	0	0	0	0	0	0	0	0	0	0	0	0	0	0	0	0	0	0	0	0	0	0	0	0	0	0	0	0	0
ENSG00000286220.1	0	0	3	1	8	2	0	1	3	1	2	2	1	3	1	11	16	4	35	5	4	0	0	11	6	0	4	1	2	2	6	1	4	12	6	3	3	1	2	0	6	8	2	0	0	1	0	3	1
ENSG00000286219.1	12	14	24	31	6	5	9	13	30	6	41	30	31	32	10	93	16	16	17	53	41	7	4	36	30	6	32	33	0	8	23	23	38	191	21	55	17	1	1	0	33	23	13	0	1	10	11	6	4
ENSG00000286218.2	0	0	0	1	0	0	0	0	0	0	0	0	0	0	0	0	0	0	0	0	0	0	0	0	0	0	0	19	0	0	0	0	0	0	0	0	0	0	0	0	5	0	0	0	0	0	0	0	0
ENSG00000286217.2	0	8	0	0	0	0	0	0	0	0	0	0	0	3	0	0	0	0	0	0	2	0	0	0	2	0	0	0	0	0	0	0	0	0	1	0	2	0	0	54	2	0	2	2	1	12	6	0	3
ENSG00000286216.1	0	3	2	0	0	0	0	4	3	5	1	0	0	0	0	1	2	2	0	0	0	4	0	0	0	2	0	0	0	0	0	1	2	0	1	0	0	0	5	1	5	1	0	0	0	0	0	0	0
ENSG00000286215.1	60	20	2398	5	20	0	67	0	1	2	3	0	1	0	0	49	10	1	14	1	0	0	0	0	0	4	3	0	5	9	1	1	18	0	0	0	191	397	10	4	7	423	239	290	1	4	302	561	246
ENSG00000286214.1	4562	7390	1192	6951	8338	863	10975	1110	1690	2856	173	95	5440	1959	52	2213	1168	574	83	2289	1653	457	910	5783	1682	59	643	2522	1311	607	637	887	5770	1244	689	1812	3074	2912	2723	4540	9330	3152	6997	9410	1457	10709	8772	22956	7671
ENSG00000286213.1	0	0	0	0	0	0	0	0	0	0	0	0	0	0	0	0	0	0	0	0	0	0	0	0	0	0	0	0	0	0	0	0	0	0	0	2	0	0	0	0	0	0	0	0	0	0	0	0	0
ENSG00000286212.2	0	0	0	0	1	0	0	0	0	0	0	0	0	0	0	0	0	0	0	0	0	0	0	0	0	0	0	0	0	0	0	0	0	0	0	0	0	0	0	0	0	0	0	0	0	0	0	0	0
ENSG00000286211.1	0	0	0	0	0	0	0	0	0	0	0	0	0	0	0	0	0	0	0	0	0	0	0	0	0	0	0	0	0	0	0	0	0	0	0	0	0	0	0	0	0	0	0	0	0	0	0	0	0
[truncated: 57,596 more rows]
[truncated: 154 more columns]

## Sheet: SHH vs CB, DE
Shown are the genes with average normalized count across samples (baseMean) >= 2
padj < 0.05, |log2FoldChange| > 1
Ensembl ID	baseMean	log2FoldChange	lfcSE	pvalue	padj	Gene name	Annotated on the figure
ENSG00000004848.8	11.2012	11.1371	4.08511	2.48419e-17	1.60356e-15	ARX	ARX
ENSG00000236824.2	697.741	-9.60017	0.669529	3.2469e-45	3.15579e-42	BCYRN1	BCYRN1
ENSG00000117724.13	5342.22	8.15743	0.466066	8.13088e-72	6.10141e-68	CENPF	CENPF
ENSG00000126787.13	676.237	10.8566	1.03923	6.95309e-29	1.61786e-26	DLGAP5	DLGAP5
ENSG00000006377.11	86.6497	11.6571	2.78026	7.53791e-12	2.05876e-10	DLX6	DLX6
ENSG00000156508.19	227434	2.20981	0.310897	2.17856e-14	9.22453e-13	EEF1A1	EEF1A1
ENSG00000242797.3	156.212	10.7926	2.40664	2.48877e-55	5.33592e-52	GLYCTK-AS1	GLYCTK-AS1
ENSG00000186847.6	20.8428	10.9222	3.13736	5.2168e-07	5.01697e-06	KRT14	KRT14
ENSG00000254726.3	9207.27	5.89013	0.259397	9.93779e-117	2.98293e-112	MEX3A	MEX3A
ENSG00000171889.5	3.14058	-11.0708	3.31723	8.58575e-09	1.25041e-07	MIR31HG	MIR31HG
ENSG00000148773.14	4397.34	9.22637	0.538702	3.10848e-68	1.86608e-64	MKI67	MKI67
ENSG00000168314.17	682.721	-8.83592	0.855697	3.4286e-24	5.0947e-22	MOBP	MOBP
ENSG00000198899.2	106062	-2.12814	0.338011	3.23657e-11	7.87908e-10	MT-ATP6	MT-ATP6
ENSG00000198938.2	154098	-1.49814	0.343468	9.61845e-07	8.70125e-06	MT-CO3	MT-CO3
ENSG00000198886.2	178738	-1.73188	0.328532	1.17074e-08	1.65916e-07	MT-ND4	MT-ND4
ENSG00000210082.2	155166	-2.04669	0.326016	3.48926e-11	8.42588e-10	MT-RNR2	MT-RNR2
ENSG00000197430.11	98.5104	-8.88889	1.54723	5.81425e-08	7.17011e-07	OPALIN	OPALIN
ENSG00000176887.7	7726.81	8.33411	0.457518	1.79273e-77	1.79369e-73	SOX11	SOX11
ENSG00000179178.11	15.6672	-8.67974	1.07524	2.75664e-16	1.56415e-14	TMEM125	TMEM125
ENSG00000131747.15	9100.12	9.42865	0.517061	2.84404e-78	4.26833e-74	TOP2A	TOP2A
ENSG00000198712.1	95982.3	-2.04825	0.340174	1.76527e-10	3.74727e-09	MT-CO2
ENSG00000184009.13	81328	2.33692	0.27018	9.08546e-20	8.97069e-18	ACTG1
ENSG00000167552.15	77375.6	1.41631	0.329044	3.51477e-07	3.53668e-06	TUBA1A
ENSG00000198888.2	73736.8	-2.21559	0.395279	2.2433e-09	3.73254e-08	MT-ND1
ENSG00000198727.2	73335.6	-2.10084	0.369789	1.37712e-09	2.42012e-08	MT-CYB
ENSG00000198763.3	67050.5	-2.25017	0.367918	1.06833e-10	2.35613e-09	MT-ND2
ENSG00000075624.17	63729.4	1.06361	0.264458	1.3797e-06	1.19346e-05	ACTB
ENSG00000174444.15	53625.2	1.98469	0.364558	9.66734e-10	1.75757e-08	RPL4
ENSG00000135486.19	47435.9	1.68256	0.274251	1.87529e-11	4.7662e-10	HNRNPA1
ENSG00000142541.18	46554.9	1.85679	0.442313	4.64988e-07	4.53299e-06	RPL13A
ENSG00000145425.10	43952.9	2.10411	0.366285	1.66466e-10	3.53938e-09	RPS3A
ENSG00000254772.10	43845.7	1.61385	0.345228	5.9315e-08	7.3057e-07	EEF1G
ENSG00000196230.14	43364.6	2.49276	0.235112	4.97432e-28	1.07417e-25	TUBB
ENSG00000133112.17	40516.2	1.71601	0.347447	1.5892e-08	2.20432e-07	TPT1
ENSG00000142534.7	40297.5	2.1484	0.391761	7.22306e-10	1.34163e-08	RPS11
ENSG00000137154.13	40270.3	2.16569	0.412561	2.56883e-09	4.21114e-08	RPS6
ENSG00000089157.16	38934.5	2.72511	0.423799	1.77699e-12	5.41505e-11	RPLP0
ENSG00000198034.11	38592.2	2.44092	0.394361	9.6504e-12	2.584e-10	RPS4X
ENSG00000147403.18	38012	2.13279	0.375366	2.33871e-10	4.84798e-09	RPL10
ENSG00000113657.13	37644.4	3.26421	0.451458	4.666e-15	2.20559e-13	DPYSL3
ENSG00000187514.17	37047.4	2.13264	0.22335	2.59252e-23	3.52113e-21	PTMA
ENSG00000228253.1	37000.3	-2.19146	0.337946	9.75383e-12	2.60937e-10	MT-ATP8
ENSG00000117632.23	31942.3	1.64845	0.222361	2.84711e-15	1.38283e-13	STMN1
ENSG00000148303.17	31647.2	1.52129	0.39895	2.56952e-06	2.07889e-05	RPL7A
ENSG00000212907.2	30024.1	-1.57599	0.310267	3.05438e-08	3.98264e-07	MT-ND4L
ENSG00000142937.12	29320.4	2.10788	0.402998	2.9096e-09	4.71569e-08	RPS8
ENSG00000204628.12	29219.4	1.90904	0.440293	2.47416e-07	2.60394e-06	RACK1
ENSG00000149273.15	28801.8	1.78858	0.420379	3.72629e-07	3.72455e-06	RPS3
ENSG00000089009.16	28227	1.68124	0.351447	3.4286e-08	4.42446e-07	RPL6
ENSG00000122406.14	28188.4	1.87694	0.387167	2.29515e-08	3.07824e-07	RPL5
ENSG00000231500.7	27303.5	2.05665	0.481625	3.11842e-07	3.17835e-06	RPS18
ENSG00000089199.10	27171.8	-2.71484	0.618924	1.51021e-06	1.29e-05	CHGB
ENSG00000108298.12	27145.9	1.68455	0.379482	1.71387e-07	1.883e-06	RPL19
ENSG00000147604.14	26370.6	1.36255	0.435608	3.09901e-05	0.000189296	RPL7
ENSG00000034510.6	25992.1	2.88032	0.321298	4.1088e-21	4.68934e-19	TMSB10
ENSG00000124766.7	25038.8	4.92438	0.384119	5.15227e-40	3.43668e-37	SOX4
ENSG00000163682.17	24351.4	1.38542	0.386513	6.56494e-06	4.79565e-05	RPL9
ENSG00000211459.2	24349.3	-2.63834	0.368132	1.03909e-13	3.90354e-12	MT-RNR1
ENSG00000138326.21	23952.4	1.86367	0.446353	5.07599e-07	4.89591e-06	RPS24
ENSG00000140988.16	23739.5	2.81526	0.544845	2.86082e-09	4.64164e-08	RPS2
ENSG00000197756.10	23595.9	1.10266	0.39329	9.21648e-05	0.000489372	RPL37A
ENSG00000137142.5	22613.7	6.69901	0.559498	6.48466e-36	2.63032e-33	IGFBPL1
ENSG00000167526.14	22508.7	1.41269	0.488401	6.13995e-05	0.00034414	RPL13
ENSG00000197694.18	22436	-1.83298	0.288581	2.02589e-11	5.11862e-10	SPTAN1
ENSG00000100095.19	22397.1	2.4692	0.58472	3.0881e-07	3.15066e-06	SEZ6L
ENSG00000168028.14	22366.8	1.69901	0.364113	5.93435e-08	7.30622e-07	RPSA
ENSG00000175130.7	22214.4	1.48849	0.236307	7.05385e-12	1.94246e-10	MARCKSL1
ENSG00000144713.13	21136.6	1.82153	0.386603	4.56015e-08	5.75841e-07	RPL32
ENSG00000277443.3	21009.8	2.30004	0.320041	1.15628e-14	5.11147e-13	MARCKS
ENSG00000125691.14	20922.5	1.56217	0.432947	5.4292e-06	4.03573e-05	RPL23
ENSG00000198840.2	20914.2	-1.46879	0.351228	2.11228e-06	1.7423e-05	MT-ND3
ENSG00000145592.14	20631.6	1.06596	0.419306	0.000187446	0.00091382	RPL37
ENSG00000197958.13	20498.6	1.55997	0.494067	2.55026e-05	0.00015941	RPL12
ENSG00000114391.13	20112.7	1.49252	0.404729	4.2644e-06	3.25534e-05	RPL24
ENSG00000143947.15	19847.9	1.08193	0.415133	0.000158633	0.000788726	RPS27A
ENSG00000177954.14	19823.4	2.10736	0.375471	3.52971e-10	7.02106e-09	RPS27
ENSG00000171863.15	19748.6	1.27093	0.443884	7.1699e-05	0.000393728	RPS7
ENSG00000142676.14	19744.7	1.36801	0.403975	1.32617e-05	8.95935e-05	RPL11
ENSG00000186468.13	19692.9	1.4014	0.353564	1.51278e-06	1.29145e-05	RPS23
ENSG00000070756.17	19246.7	1.85662	0.416458	1.46003e-07	1.63646e-06	PABPC1
ENSG00000138760.10	19050.7	1.85611	0.274994	3.0467e-13	1.06461e-11	SCARB2
ENSG00000065978.19	18948.4	1.75459	0.240987	7.22842e-15	3.2874e-13	YBX1
ENSG00000198755.11	18777.7	1.84079	0.375949	1.83612e-08	2.50741e-07	RPL10A
ENSG00000115414.21	18514	3.96943	0.820896	9.55488e-09	1.37488e-07	FN1
ENSG00000156482.11	18326.9	1.34662	0.396056	1.27573e-05	8.66143e-05	RPL30
ENSG00000161016.18	18146.2	1.13941	0.446567	0.00017428	0.000857337	RPL8
ENSG00000134419.15	18089.9	1.808	0.391431	7.09988e-08	8.55176e-07	RPS15A
ENSG00000118971.9	18075	3.01117	0.553738	5.13304e-10	9.84495e-09	CCND2
ENSG00000147140.17	17518.6	1.1677	0.212934	1.08419e-09	1.94868e-08	NONO
ENSG00000147862.17	17495.6	2.52331	0.491265	3.71701e-09	5.86284e-08	NFIB
ENSG00000166441.13	17340.4	1.41687	0.43064	1.78893e-05	0.000116935	RPL27A
ENSG00000181163.14	17029.3	2.17322	0.375638	1.259e-10	2.73644e-09	NPM1
ENSG00000175061.18	17019.3	2.63949	0.426245	8.6089e-12	2.33124e-10	SNHG29
ENSG00000008988.11	16542.4	1.81663	0.419333	2.61917e-07	2.72975e-06	RPS20
ENSG00000071082.11	15856.2	1.68275	0.443848	2.61555e-06	2.11271e-05	RPL31
ENSG00000182899.17	15500.4	1.89825	0.424505	1.36921e-07	1.54563e-06	RPL35A
ENSG00000164587.13	15349.2	1.87666	0.416511	1.16626e-07	1.33511e-06	RPS14
ENSG00000120885.22	15331.2	-3.26357	0.689924	3.81772e-07	3.79697e-06	CLU
ENSG00000111674.9	15055.1	-2.40562	0.423993	1.66838e-09	2.87963e-08	ENO2
ENSG00000100129.18	15043.9	1.25264	0.286638	2.84964e-07	2.93732e-06	EIF3L
ENSG00000187109.15	15028.2	2.15081	0.358447	3.52144e-11	8.48993e-10	NAP1L1
ENSG00000137285.11	15015.6	1.2385	0.598472	0.00047002	0.00204762	TUBB2B
ENSG00000119335.17	14847.6	1.3064	0.205247	5.01728e-12	1.42612e-10	SET
ENSG00000112306.8	14657.7	1.41708	0.444713	2.49964e-05	0.000156703	RPS12
ENSG00000105640.13	14611.4	2.27892	0.472865	2.17721e-08	2.93318e-07	RPL18A
ENSG00000168542.16	14597.6	8.09864	1.07912	2.8623e-17	1.82797e-15	COL3A1
ENSG00000105372.8	14575.6	2.43399	0.451311	1.03215e-09	1.86408e-08	RPS19
ENSG00000170889.14	14251.8	1.98757	0.378737	2.76634e-09	4.50296e-08	RPS9
ENSG00000188846.14	14194.5	1.14594	0.364206	3.25071e-05	0.000197078	RPL14
ENSG00000272398.6	14178.5	8.94158	0.566658	5.16788e-60	1.93899e-56	CD24
ENSG00000162244.12	14120	1.9147	0.435511	1.86656e-07	2.03069e-06	RPL29
ENSG00000182774.13	14088.7	1.70128	0.439943	1.92539e-06	1.60312e-05	RPS17
ENSG00000116251.11	14049.4	1.46692	0.299922	2.22224e-08	2.98713e-07	RPL22
ENSG00000248527.1	13934.7	-2.10217	0.351657	2.359e-10	4.88329e-09	MTATP6P1
ENSG00000083845.9	13796	2.18917	0.393132	4.30547e-10	8.40267e-09	RPS5
ENSG00000071054.16	13338	1.57801	0.237649	7.30774e-13	2.39203e-11	MAP4K4
ENSG00000110700.7	13283.1	1.82029	0.417426	2.32954e-07	2.46669e-06	RPS13
ENSG00000105810.10	13225.5	5.32797	0.523081	7.80351e-27	1.49191e-24	CDK6
ENSG00000105193.9	13216.5	1.79013	0.387433	7.06985e-08	8.52348e-07	RPS16
ENSG00000072832.15	13150.4	1.30923	0.294576	1.97662e-07	2.13843e-06	CRMP1
ENSG00000131149.19	13071.7	2.5812	0.355861	6.20919e-15	2.8679e-13	GSE1
ENSG00000137818.12	13039.5	1.79488	0.445608	9.54277e-07	8.64581e-06	RPLP1
ENSG00000063177.13	12973.3	1.3695	0.418599	1.93207e-05	0.00012512	RPL18
ENSG00000118181.11	12729.3	1.1462	0.439107	0.000151603	0.000758293	RPS25
ENSG00000198918.8	12690.3	2.92362	0.427234	1.01237e-13	3.80793e-12	RPL39
ENSG00000079246.16	12591.6	1.39326	0.152396	1.638e-21	1.92585e-19	XRCC5
ENSG00000124614.16	12515.6	1.34311	0.374417	6.53367e-06	4.77603e-05	RPS10
ENSG00000163041.13	12474.6	1.6363	0.188521	9.47324e-20	9.32291e-18	H3-3A
ENSG00000147274.14	12376.7	1.71478	0.20264	6.09889e-19	5.2155e-17	RBMX
ENSG00000026025.16	12192.9	3.36326	0.643187	1.52159e-09	2.64612e-08	VIM
ENSG00000161960.16	11776.6	1.74581	0.299526	1.16316e-10	2.54843e-09	EIF4A1
ENSG00000145741.16	11681.9	1.72503	0.303896	2.89061e-10	5.8704e-09	BTF3
ENSG00000162706.13	11580.2	-1.87208	0.502388	1.64428e-05	0.000108711	CADM3
ENSG00000169100.14	11509.4	1.47013	0.41752	7.86075e-06	5.62183e-05	SLC25A6
ENSG00000171603.18	11437.2	-1.35533	0.31646	1.30251e-06	1.1329e-05	CLSTN1
ENSG00000160014.17	11407.1	-1.58476	0.227873	3.03881e-13	1.06309e-11	CALM3
ENSG00000109475.17	11359.3	1.31105	0.434467	4.48116e-05	0.000261432	RPL34
ENSG00000115461.5	11326.9	2.25174	0.713324	1.95731e-05	0.000126536	IGFBP5
ENSG00000270800.3	11085.5	1.35558	0.374534	5.76857e-06	4.26056e-05	RPS10-NUDT3
ENSG00000171316.12	11004.5	1.24708	0.33593	4.27632e-06	3.26196e-05	CHD7
ENSG00000054654.19	11000.3	1.88662	0.291114	1.83476e-12	5.56846e-11	SYNE2
ENSG00000229807.12	10934.4	9.87628	1.48176	2.50516e-15	1.2283e-13	XIST
ENSG00000213923.13	10929.2	1.81263	0.250207	9.41539e-15	4.2181e-13	CSNK1E
ENSG00000164692.18	10866.4	5.80727	0.932029	1.19492e-12	3.75567e-11	COL1A2
ENSG00000108821.14	10691.2	7.9295	1.08485	1.274e-16	7.57233e-15	COL1A1
ENSG00000198830.11	10514.2	2.04382	0.218783	1.90799e-22	2.39624e-20	HMGN2
ENSG00000160299.17	10457.2	4.42035	0.710796	3.72732e-12	1.07887e-10	PCNT
ENSG00000171617.15	10290.9	2.35089	0.876009	5.77435e-05	0.000326224	ENC1
ENSG00000241343.10	10258.2	1.83031	0.465453	1.39938e-06	1.2077e-05	RPL36A
ENSG00000115758.13	10222.5	2.24387	0.319035	3.26599e-14	1.34659e-12	ODC1
ENSG00000136485.15	10200.9	1.39727	0.191684	7.87176e-15	3.56378e-13	DCAF7
ENSG00000162521.19	10059.9	1.33306	0.143324	3.82503e-22	4.66716e-20	RBBP4
ENSG00000258947.8	10021.6	2.14867	0.511776	3.83672e-07	3.81208e-06	TUBB3
ENSG00000104408.11	9992.59	1.82679	0.369971	1.50858e-08	2.10026e-07	EIF3E
ENSG00000176788.9	9951.38	1.0346	0.41125	0.000197789	0.000958329	BASP1
ENSG00000113758.13	9906.86	3.32463	0.264229	2.97485e-38	1.53954e-35	DBN1
ENSG00000108107.15	9860.63	1.39034	0.475547	5.62558e-05	0.000319443	RPL28
ENSG00000094916.16	9739.84	1.20905	0.182461	9.32655e-13	2.9845e-11	CBX5
ENSG00000132639.13	9730.25	-3.63639	0.517711	4.72681e-13	1.60862e-11	SNAP25
ENSG00000177600.9	9623.33	2.00798	0.436626	7.07072e-08	8.52348e-07	RPLP2
ENSG00000111676.15	9558.2	-1.33553	0.243296	3.03013e-09	4.88991e-08	ATN1
ENSG00000177733.7	9526.44	1.59021	0.154883	2.46353e-26	4.42786e-24	HNRNPA0
ENSG00000221983.8	9525.81	1.15467	0.294008	1.94413e-06	1.61514e-05	UBA52
ENSG00000136942.15	9495.27	1.28229	0.413062	3.43889e-05	0.000207106	RPL35
ENSG00000122565.19	9167.24	2.3252	0.202711	3.41567e-32	1.0151e-29	CBX3
ENSG00000197971.16	9027.87	-8.67122	0.742054	1.13834e-30	3.13472e-28	MBP
ENSG00000196465.10	8947.1	1.09223	0.313285	1.05346e-05	7.29149e-05	MYL6B
ENSG00000163508.13	8920.03	-3.51675	0.940875	3.31787e-05	0.000200744	EOMES
ENSG00000179195.16	8867.28	1.08062	0.234362	1.01603e-07	1.17704e-06	ZNF664
ENSG00000138668.19	8842.97	1.51203	0.198125	5.74579e-16	3.1019e-14	HNRNPD
ENSG00000276644.5	8810.27	4.99732	0.600756	2.84802e-19	2.54423e-17	DACH1
ENSG00000213741.11	8748.81	1.19032	0.372778	2.7362e-05	0.000169515	RPS29
ENSG00000114942.14	8721.4	1.3371	0.426297	3.03195e-05	0.000185653	EEF1B2
ENSG00000077279.20	8689.56	6.95293	0.624827	1.04222e-31	3.00801e-29	DCX
ENSG00000134686.18	8660.76	1.19037	0.259176	1.0403e-07	1.20191e-06	PHC2
ENSG00000189159.16	8620.21	1.07439	0.384004	9.28249e-05	0.000492354	JPT1
ENSG00000130726.12	8570.34	1.1243	0.253807	2.27965e-07	2.42302e-06	TRIM28
ENSG00000121774.18	8541.98	1.02641	0.119215	2.25914e-19	2.06739e-17	KHDRBS1
ENSG00000164684.13	8466.14	1.72576	0.361799	3.54387e-08	4.56144e-07	ZNF704
ENSG00000180354.16	8374.65	-1.82664	0.293896	4.80325e-11	1.12812e-09	MTURN
ENSG00000166508.18	8321.31	2.30149	0.299648	2.71783e-16	1.54504e-14	MCM7
ENSG00000004487.17	8047.29	1.793	0.212276	6.63262e-19	5.6398e-17	KDM1A
ENSG00000173598.14	7983.16	2.81036	0.526315	1.03656e-09	1.8698e-08	NUDT4
ENSG00000073584.20	7695	1.91402	0.325947	8.06033e-11	1.81228e-09	SMARCE1
ENSG00000279738.1	7682.34	1.30489	0.325409	1.29592e-06	1.12749e-05	AL022311.1
ENSG00000253729.8	7678.5	1.09262	0.243827	1.82231e-07	1.98903e-06	PRKDC
ENSG00000196924.19	7631.47	2.01653	0.435174	5.96407e-08	7.3398e-07	FLNA
ENSG00000171867.18	7590.75	-3.13016	0.409207	3.49862e-15	1.68024e-13	PRNP
ENSG00000099204.20	7580.41	-2.19993	0.59895	2.30245e-05	0.000145772	ABLIM1
ENSG00000124098.10	7557.76	3.53804	0.441598	1.22578e-17	8.3242e-16	FAM210B
ENSG00000105426.17	7527.58	1.41372	0.276577	7.24053e-09	1.07166e-07	PTPRS
ENSG00000128739.23	7521.57	-1.52854	0.357671	1.46229e-06	1.25371e-05	SNRPN
ENSG00000142864.15	7517.4	1.20781	0.207081	1.42852e-10	3.07814e-09	SERBP1
ENSG00000164104.12	7447.81	3.61263	0.374551	4.72962e-24	6.92508e-22	HMGB2
ENSG00000137942.18	7402.06	2.40716	0.25127	1.67786e-23	2.32086e-21	FNBP1L
ENSG00000011465.18	7377.72	4.35612	0.817096	6.74893e-10	1.25807e-08	DCN
ENSG00000107742.13	7372.8	-2.95337	0.556055	1.64277e-08	2.26813e-07	SPOCK2
ENSG00000165795.23	7362.57	-4.25759	0.480961	2.67499e-19	2.41118e-17	NDRG2
ENSG00000220205.9	7338.72	-1.85838	0.401341	3.27321e-07	3.31921e-06	VAMP2
ENSG00000100604.13	7254.07	5.65953	0.639208	1.95274e-21	2.27184e-19	CHGA
ENSG00000130255.13	7241.73	1.68202	0.453494	3.52258e-06	2.75707e-05	RPL36
ENSG00000140538.16	7213.5	1.40075	1.02363	0.00118845	0.00454948	NTRK3
ENSG00000166974.13	7198.34	-1.80487	0.380356	1.86789e-07	2.0314e-06	MAPRE2
ENSG00000075618.18	7163.28	2.75882	0.389019	1.70593e-14	7.37829e-13	FSCN1
ENSG00000167244.21	7151.21	5.4752	1.21208	2.51156e-08	3.32981e-07	IGF2
ENSG00000205581.11	7110.19	1.33509	0.16136	3.51039e-18	2.62763e-16	HMGN1
ENSG00000196591.12	7087.89	2.16383	0.259064	1.26096e-18	1.02019e-16	HDAC2
ENSG00000135052.16	7073.97	1.00725	0.317724	3.20929e-05	0.00019496	GOLM1
ENSG00000092820.18	7039.6	2.95361	0.44846	5.14327e-13	1.73072e-11	EZR
ENSG00000104332.12	7030.7	2.98441	1.07539	4.63647e-05	0.000269445	SFRP1
ENSG00000229117.9	7022.63	1.02019	0.383319	0.000140213	0.000707688	RPL41
ENSG00000117600.13	6985.27	-1.95852	0.626343	0.000154411	0.00077003	PLPPR4
ENSG00000284779.2	6977.82	5.45357	1.20988	2.64472e-08	3.48481e-07	AC132217.2
ENSG00000196739.15	6977.53	-4.3026	0.744902	2.23147e-09	3.71491e-08	COL27A1
ENSG00000102003.11	6972.75	-2.04195	0.494454	3.4435e-06	2.70081e-05	SYP
ENSG00000143621.17	6967.45	1.33616	0.161886	4.12545e-18	3.05752e-16	ILF2
ENSG00000265972.6	6954.68	1.4349	0.357778	1.20004e-06	1.05787e-05	TXNIP
ENSG00000107581.13	6935.66	1.01072	0.248161	1.14169e-06	1.01267e-05	EIF3A
ENSG00000102317.18	6861.38	2.01432	0.3932	5.31907e-09	8.0962e-08	RBM3
ENSG00000148516.22	6828.66	2.91153	0.381685	3.24694e-16	1.80817e-14	ZEB1
ENSG00000100823.12	6783.46	1.88228	0.23432	2.05079e-17	1.34403e-15	APEX1
ENSG00000057608.17	6730.56	1.29385	0.290787	1.94569e-07	2.10989e-06	GDI2
ENSG00000173064.13	6660.06	-1.40689	0.29391	1.26975e-07	1.44062e-06	HECTD4
ENSG00000145920.15	6625.42	-2.93871	0.651189	9.13818e-07	8.32195e-06	CPLX2
ENSG00000065150.21	6623.33	1.27443	0.233084	1.1379e-09	2.03305e-08	IPO5
ENSG00000083312.18	6561.6	1.98931	0.299213	5.64144e-13	1.88778e-11	TNPO1
ENSG00000135316.19	6547.56	1.76972	0.242507	6.3881e-15	2.93638e-13	SYNCRIP
ENSG00000130396.20	6498.41	1.03835	0.333906	3.80368e-05	0.000226037	AFDN
ENSG00000168264.11	6426.66	1.02458	0.275338	4.578e-06	3.46216e-05	IRF2BP2
ENSG00000011105.14	6417.68	-2.10178	0.45608	4.13118e-07	4.06696e-06	TSPAN9
ENSG00000106261.17	6396.98	1.1864	0.24816	4.25834e-08	5.39318e-07	ZKSCAN1
ENSG00000132780.17	6371.82	1.44373	0.27616	3.89092e-09	6.11465e-08	NASP
ENSG00000111341.10	6316.3	6.53364	0.956621	1.61529e-14	7.00646e-13	MGP
ENSG00000163359.16	6292.38	6.13694	0.956319	2.59117e-13	9.17175e-12	COL6A3
ENSG00000187323.12	6292.32	7.22455	0.663928	1.64852e-30	4.45785e-28	DCC
ENSG00000230989.7	6122.15	1.1676	0.25598	1.22287e-07	1.39247e-06	HSBP1
ENSG00000147677.11	6101.72	1.42932	0.315414	1.2659e-07	1.43765e-06	EIF3H
ENSG00000149806.11	6086.86	1.10814	0.39139	8.46079e-05	0.000454798	FAU
ENSG00000123384.14	6012.16	-1.23612	0.306395	3.57783e-06	2.79376e-05	LRP1
ENSG00000010322.16	6005.85	-1.55891	0.314943	6.01236e-08	7.39316e-07	NISCH
ENSG00000166794.6	5981.54	1.39328	0.251051	6.75225e-10	1.25807e-08	PPIB
ENSG00000112308.13	5964.74	1.21452	0.299103	1.0819e-06	9.65921e-06	C6orf62
ENSG00000173404.5	5930.77	3.7869	0.501725	3.88331e-16	2.13483e-14	INSM1
ENSG00000273173.5	5925.16	-1.60955	0.350242	3.47016e-07	3.49531e-06	SNURF
ENSG00000099194.6	5911.9	-2.59054	0.409913	3.43562e-11	8.30302e-10	SCD
ENSG00000010404.18	5900.41	-1.85008	0.326364	1.3427e-09	2.3665e-08	IDS
ENSG00000033627.17	5875.56	-1.84872	0.273786	1.40323e-12	4.35117e-11	ATP6V0A1
ENSG00000233927.5	5868.21	1.38788	0.448304	3.35136e-05	0.000202607	RPS28
ENSG00000168243.11	5847.61	2.48666	0.383685	1.39214e-12	4.32571e-11	GNG4
ENSG00000138758.12	5833.91	1.63431	0.293901	5.77123e-10	1.09362e-08	SEPTIN11
ENSG00000166165.13	5815.8	-2.42076	0.390581	6.97788e-11	1.58193e-09	CKB
ENSG00000117139.18	5782.52	1.46619	0.282312	4.5345e-09	7.03035e-08	KDM5B
ENSG00000135404.12	5745.36	1.31522	0.322848	9.94385e-07	8.9632e-06	CD63
ENSG00000124795.17	5741.1	1.65313	0.26627	1.1851e-11	3.12508e-10	DEK
ENSG00000143742.14	5728.37	1.12732	0.208263	1.63848e-09	2.83463e-08	SRP9
ENSG00000187498.16	5681.68	4.93984	0.622713	9.89531e-18	6.87541e-16	COL4A1
ENSG00000158258.16	5668.85	1.83881	0.845806	0.000255527	0.00119693	CLSTN2
ENSG00000023171.18	5623.79	-3.98191	0.561142	3.33337e-13	1.15804e-11	GRAMD1B
ENSG00000173473.11	5605.65	2.83465	0.331257	1.61418e-19	1.5141e-17	SMARCC1
ENSG00000186469.8	5522.97	2.11184	0.502999	3.87203e-07	3.84081e-06	GNG2
ENSG00000143384.14	5514.98	1.2895	0.20334	5.9223e-12	1.65362e-10	MCL1
ENSG00000077942.19	5509.08	2.52704	0.44961	2.5801e-10	5.29716e-09	FBLN1
ENSG00000120802.14	5499.74	2.13768	0.286852	1.69282e-15	8.53977e-14	TMPO
ENSG00000154380.17	5494.83	2.37935	0.297502	2.08537e-17	1.36075e-15	ENAH
ENSG00000150093.20	5477.91	2.24155	0.348417	2.09809e-12	6.31026e-11	ITGB1
ENSG00000164032.12	5474.56	1.17044	0.269872	3.41097e-07	3.44147e-06	H2AZ1
ENSG00000108055.10	5465.97	1.34219	0.26488	9.358e-09	1.34913e-07	SMC3
ENSG00000149212.12	5456.16	1.23933	0.562664	0.000360049	0.00162076	SESN3
ENSG00000175390.15	5383.57	1.21553	0.241314	1.17367e-08	1.66253e-07	EIF3F
ENSG00000161202.20	5337.28	1.36086	0.196296	1.06519e-13	3.99659e-12	DVL3
ENSG00000049540.18	5311.22	2.28029	1.50914	0.000614568	0.00257674	ELN
ENSG00000144485.11	5304.49	4.27564	0.605924	9.39638e-15	4.21587e-13	HES6
ENSG00000115355.17	5243.53	1.04637	0.336151	3.7355e-05	0.000222602	CCDC88A
ENSG00000183495.14	5200.91	1.78524	0.29909	5.02148e-11	1.17387e-09	EP400
ENSG00000171490.13	5184.99	1.57513	0.311386	8.94293e-09	1.2974e-07	RSL1D1
ENSG00000179051.14	5155.91	1.7358	0.258622	4.16143e-13	1.42754e-11	RCC2
ENSG00000175928.6	5135.75	1.84302	0.776751	0.000167753	0.000829397	LRRN1
ENSG00000067840.12	5100.19	-1.68629	0.448226	1.33351e-05	9.00281e-05	PDZD4
ENSG00000111328.7	5059.87	2.08208	0.347608	3.89809e-11	9.30827e-10	CDK2AP1
ENSG00000163479.14	5059.23	1.53578	0.293975	3.82161e-09	6.01518e-08	SSR2
ENSG00000134287.10	5053.55	-1.34529	0.21706	4.39528e-11	1.03963e-09	ARF3
ENSG00000103034.14	5026.37	-3.11385	0.562025	4.92754e-09	7.59088e-08	NDRG4
ENSG00000174136.13	5026.18	2.40865	0.62418	1.44987e-06	1.24483e-05	RGMB
ENSG00000215021.10	5021.19	1.01786	0.273524	4.61025e-06	3.48041e-05	PHB2
ENSG00000158321.18	5014.23	1.76191	0.494946	5.57486e-06	4.13377e-05	AUTS2
ENSG00000129244.9	4995.32	-4.56268	0.519615	5.84461e-19	5.0267e-17	ATP1B2
ENSG00000177565.18	4989.1	1.55344	0.235652	1.01956e-12	3.23842e-11	TBL1XR1
ENSG00000121741.17	4983.16	1.48936	0.19863	1.59888e-15	8.0931e-14	ZMYM2
ENSG00000108679.13	4963.44	1.02715	0.456883	0.000364625	0.00163939	LGALS3BP
ENSG00000008710.20	4945.64	-1.68047	0.316577	9.44429e-09	1.36092e-07	PKD1
ENSG00000132471.12	4912.3	-1.84964	0.283696	6.75982e-12	1.86491e-10	WBP2
ENSG00000128050.9	4901.74	1.53797	0.349799	2.18346e-07	2.33317e-06	PAICS
ENSG00000141424.13	4892.94	1.10421	0.239612	1.00568e-07	1.16697e-06	SLC39A6
ENSG00000147416.11	4868.27	-1.29039	0.278589	2.56167e-07	2.6782e-06	ATP6V1B2
ENSG00000234741.8	4853.73	2.29101	0.654691	5.59988e-06	4.1472e-05	GAS5
ENSG00000167005.14	4821.77	1.04097	0.241674	4.12459e-07	4.0618e-06	NUDT21
ENSG00000100242.15	4797.1	1.02833	0.268629	3.08794e-06	2.44752e-05	SUN2
ENSG00000105373.19	4783.19	1.80947	0.425869	3.74808e-07	3.74135e-06	NOP53
ENSG00000140262.18	4768.47	1.73308	0.308686	4.13049e-10	8.09802e-09	TCF12
ENSG00000153147.6	4763.09	1.7115	0.210014	8.53423e-18	5.98513e-16	SMARCA5
ENSG00000078699.22	4740.7	2.10002	0.346195	2.35683e-11	5.88204e-10	CBFA2T2
ENSG00000183943.6	4739.95	4.22356	0.440042	5.46848e-24	7.96805e-22	PRKX
ENSG00000110492.16	4705.64	2.05685	0.488258	3.58588e-07	3.60341e-06	MDK
ENSG00000154553.16	4694.59	3.0036	1.3185	0.000167908	0.000829754	PDLIM3
ENSG00000106069.23	4682.39	-3.65795	0.697003	3.24747e-08	4.21063e-07	CHN2
ENSG00000171246.6	4675.06	-2.98335	0.758107	1.17707e-05	8.05175e-05	NPTX1
ENSG00000018625.15	4674.19	-2.99138	0.554785	1.07036e-08	1.5299e-07	ATP1A2
ENSG00000166482.12	4659.15	4.42725	1.23443	1.21537e-06	1.068e-05	MFAP4
ENSG00000116001.17	4645.47	1.03064	0.255361	1.31993e-06	1.14705e-05	TIA1
ENSG00000160145.15	4637.29	2.08886	0.407381	4.56611e-09	7.06844e-08	KALRN
ENSG00000080200.10	4634.2	4.40453	0.626723	1.1707e-14	5.16002e-13	CRYBG3
ENSG00000108828.16	4626.63	1.82329	0.313647	1.18939e-10	2.6021e-09	VAT1
ENSG00000055163.20	4621.79	-1.90117	0.416642	4.58827e-07	4.48458e-06	CYFIP2
ENSG00000097007.19	4621.09	1.12371	0.285123	1.81152e-06	1.51672e-05	ABL1
ENSG00000143870.13	4614.98	1.12155	0.243508	1.01396e-07	1.1751e-06	PDIA6
ENSG00000196526.10	4609.86	1.70375	0.449456	2.46117e-06	1.99769e-05	AFAP1
ENSG00000152217.20	4608.08	1.87141	0.367519	6.42847e-09	9.6334e-08	SETBP1
ENSG00000060749.16	4593.16	2.04606	0.371506	6.21732e-10	1.16929e-08	QSER1
ENSG00000168214.21	4579.46	1.71379	0.227195	1.05014e-15	5.48191e-14	RBPJ
ENSG00000178035.13	4578.49	1.49507	0.426898	8.18449e-06	5.81901e-05	IMPDH2
ENSG00000285976.2	4537.49	1.1585	0.289836	1.43417e-06	1.23272e-05	AL135905.2
ENSG00000112245.12	4528.59	1.15686	0.290175	1.4969e-06	1.27972e-05	PTP4A1
ENSG00000173898.14	4498.92	-2.06908	0.377728	4.446e-09	6.91457e-08	SPTBN2
ENSG00000180370.10	4495.57	1.47401	0.181924	1.35705e-17	9.11254e-16	PAK2
ENSG00000168283.14	4494.74	1.3801	0.276887	1.39517e-08	1.95323e-07	BMI1
ENSG00000198794.12	4494.26	-1.56077	0.356396	9.24516e-07	8.41172e-06	SCAMP5
ENSG00000164330.17	4483.58	1.20659	0.715973	0.000855165	0.0034298	EBF1
ENSG00000162430.17	4478.58	1.19402	0.286857	7.21288e-07	6.6987e-06	SELENON
ENSG00000114062.22	4456.27	1.06727	0.183474	1.66498e-10	3.53938e-09	UBE3A
ENSG00000197451.12	4453.81	1.48336	0.261184	3.07892e-10	6.21917e-09	HNRNPAB
ENSG00000164292.13	4451.89	2.54053	0.386922	7.82533e-13	2.53656e-11	RHOBTB3
ENSG00000101752.12	4447.9	1.55692	0.283998	9.13306e-10	1.66751e-08	MIB1
ENSG00000183255.12	4446.65	1.05014	0.209887	1.49903e-08	2.0889e-07	PTTG1IP
ENSG00000131018.24	4410.35	-2.96067	0.421775	3.50687e-13	1.2155e-11	SYNE1
ENSG00000101972.19	4407.6	1.11284	0.261688	5.05825e-07	4.88194e-06	STAG2
ENSG00000151640.13	4402.62	2.00976	0.556954	3.9521e-06	3.05009e-05	DPYSL4
ENSG00000100321.15	4392.33	-2.31613	0.373003	6.16282e-11	1.41101e-09	SYNGR1
ENSG00000163939.18	4388.98	1.20908	0.272082	2.04831e-07	2.20208e-06	PBRM1
ENSG00000049656.14	4386.61	1.36276	1.10489	0.00122839	0.00467613	CLPTM1L
ENSG00000123560.14	4371.06	-7.14044	0.935469	4.50188e-14	1.8236e-12	PLP1
ENSG00000049449.10	4366	1.84643	0.383966	2.78259e-08	3.65205e-07	RCN1
ENSG00000197728.11	4361.46	1.38999	0.566838	0.000192599	0.00093605	RPS26
ENSG00000130821.17	4351.15	-1.2666	0.448881	0.000280849	0.00130172	SLC6A8
ENSG00000117154.12	4351.03	-2.07638	0.470957	1.04548e-06	9.37868e-06	IGSF21
ENSG00000166341.9	4338.25	2.16268	0.292166	2.41718e-15	1.19136e-13	DCHS1
ENSG00000110514.19	4321.47	-1.78917	0.294498	1.14112e-10	2.50562e-09	MADD
ENSG00000100353.18	4308.95	1.0376	0.277084	4.17423e-06	3.19627e-05	EIF3D
ENSG00000168268.11	4287.42	1.97223	0.29122	2.41556e-13	8.60088e-12	NT5DC2
ENSG00000132405.19	4283.25	1.12149	0.215262	4.94393e-09	7.60231e-08	TBC1D14
ENSG00000213722.10	4281.8	3.55436	0.339445	1.136e-27	2.36793e-25	DDAH2
ENSG00000100030.15	4243.87	-1.17607	0.204243	6.00197e-10	1.13376e-08	MAPK1
ENSG00000110931.19	4240.74	-2.97675	0.387511	2.50848e-15	1.2283e-13	CAMKK2
ENSG00000134871.19	4223.12	3.82465	0.60201	1.64255e-12	5.02578e-11	COL4A2
ENSG00000166313.19	4222.97	-1.27618	0.31381	3.17664e-06	2.51251e-05	APBB1
ENSG00000163430.12	4191.8	3.43964	0.466951	1.83631e-15	9.18646e-14	FSTL1
ENSG00000143324.14	4187.34	1.68901	0.383814	1.93725e-07	2.10225e-06	XPR1
ENSG00000114416.18	4179.68	1.39396	0.266484	3.94004e-09	6.1886e-08	FXR1
ENSG00000121892.15	4179.44	1.19503	0.166373	1.91302e-14	8.22652e-13	PDS5A
ENSG00000118515.11	4172.72	-1.32146	0.56231	0.001021	0.0039977	SGK1
ENSG00000086598.11	4167.84	1.04418	0.191236	1.30357e-09	2.30164e-08	TMED2
ENSG00000113368.12	4166.75	2.79864	0.296947	5.94351e-23	7.82457e-21	LMNB1
ENSG00000259956.2	4162.96	1.47963	0.165969	1.23812e-20	1.33202e-18	RBM15B
ENSG00000168710.18	4146.54	-1.81961	0.168995	4.83456e-28	1.05923e-25	AHCYL1
ENSG00000130741.11	4128.58	1.23703	0.24527	1.13175e-08	1.60922e-07	EIF2S3
ENSG00000188070.9	4124.41	2.38037	0.302485	5.95448e-17	3.68515e-15	C11orf95
ENSG00000178980.15	4104.16	-1.75797	0.29528	2.36667e-10	4.8958e-09	SELENOW
ENSG00000087258.16	4100.53	-1.73927	0.485035	2.63867e-05	0.000164048	GNAO1
ENSG00000170035.16	4082.45	1.40141	0.249535	4.63029e-10	8.97822e-09	UBE2E3
ENSG00000167191.12	4069.32	-2.47101	0.488098	4.9442e-08	6.20164e-07	GPRC5B
ENSG00000048649.13	4058.13	1.0297	0.234445	2.82995e-07	2.92305e-06	RSF1
ENSG00000101367.9	4057.89	1.87579	0.192416	4.06685e-24	5.98385e-22	MAPRE1
ENSG00000141837.22	4050.21	-2.91774	0.678244	2.38328e-06	1.94182e-05	CACNA1A
ENSG00000163960.12	4025.46	1.23144	0.189074	1.98504e-12	5.98222e-11	UBXN7
ENSG00000135097.7	4020.3	2.83002	0.301142	7.51458e-23	9.84968e-21	MSI1
ENSG00000122786.20	4016.57	1.57268	0.357625	2.19839e-07	2.34724e-06	CALD1
ENSG00000084623.12	4014.48	1.29412	0.21723	6.53211e-11	1.48762e-09	EIF3I
ENSG00000128245.15	4008.72	-1.82646	0.263871	4.23548e-13	1.44963e-11	YWHAH
ENSG00000092421.17	4007.4	1.77594	0.666035	9.90283e-05	0.000522304	SEMA6A
ENSG00000241973.11	3994.28	-1.44322	0.233291	4.92273e-11	1.15258e-09	PI4KA
ENSG00000169504.15	3983.88	2.27729	0.312901	6.03486e-15	2.80103e-13	CLIC4
ENSG00000106976.21	3976.38	-3.8191	0.536546	2.63804e-13	9.31569e-12	DNM1
ENSG00000113369.9	3963.21	1.11209	0.380935	6.4095e-05	0.000357133	ARRDC3
ENSG00000099284.15	3958.92	1.22201	0.373785	2.02787e-05	0.000130339	MACROH2A2
ENSG00000118922.17	3933.46	2.08878	0.467653	1.25242e-07	1.42397e-06	KLF12
ENSG00000108309.14	3931.46	-1.57476	0.364667	1.23201e-06	1.07908e-05	RUNDC3A
ENSG00000197894.11	3926.71	1.96723	0.182365	8.49233e-29	1.96081e-26	ADH5
ENSG00000145907.16	3917.94	1.18156	0.24873	4.95695e-08	6.21502e-07	G3BP1
ENSG00000204217.15	3913.09	1.02615	0.275538	4.51886e-06	3.42521e-05	BMPR2
ENSG00000105202.9	3911.61	2.21847	0.372327	4.29771e-11	1.01735e-09	FBL
ENSG00000187239.17	3910.58	-1.52797	0.323551	1.82764e-07	1.99412e-06	FNBP1
ENSG00000066117.15	3904.66	1.11942	0.184517	3.59989e-11	8.65819e-10	SMARCD1
ENSG00000070367.16	3875.08	1.14938	0.282655	1.08098e-06	9.65391e-06	EXOC5
ENSG00000154678.18	3857.44	1.67893	1.14268	0.000821624	0.00331566	PDE1C
ENSG00000101152.11	3846.53	-1.5607	0.274857	1.13371e-09	2.02676e-08	DNAJC5
ENSG00000068697.7	3833.77	1.05754	0.353124	5.37961e-05	0.000307044	LAPTM4A
ENSG00000114757.19	3815.85	-4.74518	0.722964	1.81733e-11	4.6228e-10	PEX5L
ENSG00000144857.14	3809.61	3.53434	1.09224	8.24226e-06	5.85285e-05	BOC
ENSG00000132613.15	3808.99	-2.25187	0.270434	9.68127e-18	6.74229e-16	MTSS2
ENSG00000173786.17	3806.81	-2.17453	0.197215	3.2709e-29	8.04749e-27	CNP
ENSG00000112078.14	3797.23	1.56727	0.16231	1.17225e-23	1.65193e-21	KCTD20
ENSG00000184254.17	3779.48	2.83776	1.11284	8.76578e-05	0.000468591	ALDH1A3
ENSG00000114503.11	3771.83	1.09185	0.198371	1.00039e-09	1.81436e-08	NCBP2
ENSG00000109458.8	3736.72	3.83062	0.517987	1.44037e-15	7.30305e-14	GAB1
ENSG00000108001.15	3735.45	6.49096	0.680762	2.34496e-24	3.59115e-22	EBF3
ENSG00000180901.11	3720.99	-2.24426	0.262481	1.43593e-18	1.1463e-16	KCTD2
ENSG00000167635.12	3712.19	1.61949	0.194826	2.27051e-18	1.75197e-16	ZNF146
ENSG00000136859.10	3711.69	2.36197	0.829277	4.83323e-05	0.000279688	ANGPTL2
ENSG00000106484.16	3693.03	4.67412	0.577627	2.69469e-18	2.04769e-16	MEST
ENSG00000164111.15	3689.23	1.32372	0.342029	2.28496e-06	1.86983e-05	ANXA5
ENSG00000100632.11	3683.88	1.28177	0.190033	4.02765e-13	1.386e-11	ERH
ENSG00000253230.9	3682.97	-3.6958	0.643842	2.0738e-09	3.47859e-08	MIR124-1HG
ENSG00000101474.12	3677.51	-1.60842	0.288565	2.09862e-09	3.50931e-08	APMAP
ENSG00000136938.9	3674.91	1.86057	0.277424	4.05923e-13	1.39407e-11	ANP32B
ENSG00000125743.11	3662.72	1.54853	0.306508	9.34138e-09	1.34738e-07	SNRPD2
ENSG00000133216.17	3659.27	3.17359	0.529523	1.88328e-11	4.78245e-10	EPHB2
ENSG00000101079.21	3650.85	-1.69365	0.312975	5.41282e-09	8.23056e-08	NDRG3
ENSG00000172053.18	3634.88	1.57053	0.267656	9.92474e-11	2.20015e-09	QARS1
ENSG00000011304.22	3626.35	1.90051	0.309597	1.6454e-11	4.22122e-10	PTBP1
ENSG00000097033.14	3620.38	1.75664	0.211021	1.9449e-18	1.51366e-16	SH3GLB1
ENSG00000166963.13	3597.03	-2.42852	0.417269	7.00934e-10	1.30355e-08	MAP1A
ENSG00000196569.13	3591.12	2.93539	0.838091	4.13998e-06	3.17409e-05	LAMA2
ENSG00000114126.18	3567.93	2.02892	0.361204	3.53277e-10	7.02249e-09	TFDP2
ENSG00000182481.10	3547.39	1.75024	0.417144	4.5845e-07	4.48236e-06	KPNA2
ENSG00000173801.17	3546.01	1.10553	0.537452	0.000507108	0.00218506	JUP
ENSG00000139146.14	3544.32	3.63609	0.442399	1.83235e-18	1.43603e-16	SINHCAF
ENSG00000109265.14	3537.19	2.08703	0.424223	1.31777e-08	1.85526e-07	CRACD
ENSG00000213760.11	3530.94	-2.30451	0.426906	7.5024e-09	1.1066e-07	ATP6V1G2
ENSG00000172845.17	3528.4	1.22258	0.18892	2.60718e-12	7.73291e-11	SP3
ENSG00000198791.12	3523.46	1.13875	0.273918	7.51098e-07	6.95618e-06	CNOT7
ENSG00000132386.11	3509.19	4.40183	1.06312	1.60928e-07	1.78244e-06	SERPINF1
ENSG00000182568.17	3502.29	1.23856	0.370255	1.58932e-05	0.000105286	SATB1
ENSG00000197121.15	3500.13	1.36476	0.465866	5.49829e-05	0.000313044	PGAP1
ENSG00000102935.12	3495.17	1.51629	0.359635	4.74367e-07	4.61693e-06	ZNF423
ENSG00000184897.6	3493.8	1.55362	0.369233	4.95242e-07	4.79059e-06	H1-10
ENSG00000152492.15	3492.5	1.46545	0.217245	3.71503e-13	1.28468e-11	CCDC50
ENSG00000015676.18	3487.82	-1.0081	0.171245	2.5949e-10	5.3239e-09	NUDCD3
ENSG00000139722.7	3455.95	3.15911	0.335245	5.26019e-23	7.01733e-21	VPS37B
ENSG00000029993.15	3453.01	4.08484	0.298446	8.95063e-45	8.39569e-42	HMGB3
ENSG00000114120.14	3443.21	1.26683	0.2423	4.21568e-09	6.58023e-08	SLC25A36
ENSG00000167771.6	3440.64	3.17867	0.537561	3.24506e-11	7.88086e-10	RCOR2
ENSG00000003393.16	3423.25	-2.50035	0.32355	1.418e-15	7.20182e-14	ALS2
ENSG00000131584.19	3421.67	-1.66984	0.3479	1.3222e-07	1.4965e-06	ACAP3
ENSG00000165821.12	3417.12	-1.2475	0.239483	1.34885e-08	1.89457e-07	SALL2
ENSG00000146950.13	3416.46	4.35083	0.782805	1.96485e-10	4.13293e-09	SHROOM2
ENSG00000101290.14	3415.55	-1.77279	0.220948	9.7571e-17	5.8809e-15	CDS2
ENSG00000088930.8	3411.81	1.63712	0.163816	4.06024e-25	6.65969e-23	XRN2
ENSG00000138834.14	3410.14	-1.99163	0.234257	1.94654e-18	1.51366e-16	MAPK8IP3
ENSG00000168374.11	3408.89	1.01478	0.18193	6.81089e-10	1.26821e-08	ARF4
ENSG00000211460.12	3406.56	1.12385	0.137648	9.4975e-18	6.62969e-16	TSN
ENSG00000116062.17	3404.04	1.35002	0.216063	1.04227e-11	2.77349e-10	MSH6
ENSG00000128422.17	3397.71	8.95089	1.35486	5.38627e-14	2.14992e-12	KRT17
ENSG00000137872.17	3393.79	1.94306	0.566363	8.44814e-06	5.9877e-05	SEMA6D
ENSG00000187079.20	3393.64	2.15464	0.269282	2.34945e-17	1.52974e-15	TEAD1
ENSG00000135446.17	3383.56	2.18612	0.272305	1.84076e-17	1.21701e-15	CDK4
ENSG00000198894.8	3377.21	-1.33371	0.273404	7.85605e-08	9.38349e-07	CIPC
ENSG00000137876.11	3376.33	1.06938	0.209457	8.79835e-09	1.27889e-07	RSL24D1
ENSG00000085063.17	3365.63	-1.30922	0.295966	6.74435e-07	6.3124e-06	CD59
ENSG00000145284.12	3354.87	-1.61575	0.449762	2.42861e-05	0.000152696	SCD5
ENSG00000090372.15	3352.15	1.35877	0.209551	2.2366e-12	6.70669e-11	STRN4
ENSG00000113810.16	3341.37	3.95688	0.377885	9.59878e-28	2.02899e-25	SMC4
ENSG00000120063.10	3340.06	2.01942	0.221208	1.41371e-21	1.67724e-19	GNA13
ENSG00000111913.20	3335.85	2.25946	0.95085	0.00014744	0.000740308	RIPOR2
ENSG00000112118.20	3334.8	1.55039	0.256216	3.24111e-11	7.88086e-10	MCM3
ENSG00000152558.15	3330.24	2.71906	0.545692	8.06372e-09	1.17954e-07	TMEM123
ENSG00000198040.11	3325.17	1.3627	0.220248	1.53695e-11	3.96333e-10	ZNF84
ENSG00000167178.16	3324.49	4.8162	0.917804	4.76248e-10	9.2048e-09	ISLR2
ENSG00000198420.10	3321.55	1.16393	0.330672	8.90874e-06	6.27563e-05	TCAF1
ENSG00000273749.5	3317.33	2.1703	0.357606	2.28514e-11	5.73502e-10	CYFIP1
ENSG00000136848.17	3296.41	-2.42117	0.281117	9.01149e-19	7.47207e-17	DAB2IP
ENSG00000196220.16	3285.15	-1.67371	0.398895	2.21236e-06	1.81686e-05	SRGAP3
ENSG00000198431.16	3283.4	1.06318	0.210708	1.19097e-08	1.68464e-07	TXNRD1
ENSG00000007237.19	3277.52	-4.90847	0.673772	1.40893e-13	5.18902e-12	GAS7
ENSG00000139182.15	3276.37	-2.35416	0.457754	3.09044e-08	4.02615e-07	CLSTN3
ENSG00000241697.5	3269.33	2.61996	0.399546	7.67712e-13	2.50202e-11	TMEFF1
ENSG00000115762.16	3263.69	-1.20006	0.245702	7.13542e-08	8.58424e-07	PLEKHB2
ENSG00000106236.4	3262.85	5.02531	0.574169	8.74061e-21	9.64552e-19	NPTX2
ENSG00000156299.13	3261.08	-2.55057	0.48253	1.54576e-08	2.14903e-07	TIAM1
ENSG00000132646.11	3258.07	1.71642	0.30366	3.20698e-10	6.45611e-09	PCNA
ENSG00000105438.9	3252.99	1.55928	0.252223	1.45208e-11	3.76062e-10	KDELR1
ENSG00000167470.12	3246.12	1.67024	0.222149	1.26177e-15	6.48515e-14	MIDN
ENSG00000163527.10	3231.03	1.0259	0.217172	6.02961e-08	7.40594e-07	STT3B
ENSG00000126773.13	3229.64	1.09561	0.199756	1.11409e-09	1.99526e-08	PCNX4
ENSG00000088367.23	3228.63	-1.98195	0.306061	9.52173e-12	2.5541e-10	EPB41L1
ENSG00000155561.15	3226.58	1.17405	0.286957	9.67173e-07	8.74681e-06	NUP205
ENSG00000186566.13	3224.46	-1.44251	0.183787	3.48635e-16	1.93074e-14	GPATCH8
ENSG00000176619.13	3222.74	1.54499	0.321993	3.29416e-08	4.26564e-07	LMNB2
ENSG00000107771.17	3213.78	1.00025	0.415789	0.000269548	0.00125516	CCSER2
ENSG00000100505.13	3210.81	-2.47651	0.612182	5.96324e-06	4.3903e-05	TRIM9
ENSG00000168309.18	3203.85	-5.07822	0.690429	9.28968e-14	3.53408e-12	FAM107A
ENSG00000213024.12	3186.91	1.19361	0.151356	8.92243e-17	5.42137e-15	NUP62
ENSG00000153048.11	3183.36	4.10245	0.28334	1.36405e-49	2.27464e-46	CARHSP1
ENSG00000117362.13	3176.99	1.06085	0.171656	1.8173e-11	4.6228e-10	APH1A
ENSG00000149100.13	3174.51	1.0567	0.309038	1.35938e-05	9.15072e-05	EIF3M
ENSG00000153815.17	3156.64	1.42844	0.409783	9.01993e-06	6.34205e-05	CMIP
ENSG00000144560.15	3154.1	1.33576	0.303996	2.42758e-07	2.5594e-06	VGLL4
ENSG00000137343.18	3144.44	1.15491	0.339193	1.34753e-05	9.08933e-05	ATAT1
ENSG00000170776.22	3127.15	3.27745	0.360417	1.07663e-21	1.28749e-19	AKAP13
ENSG00000106799.13	3124.3	1.90212	0.330051	1.53099e-10	3.27776e-09	TGFBR1
ENSG00000102225.16	3122.68	-1.43994	0.18563	7.12653e-16	3.77933e-14	CDK16
ENSG00000128595.17	3122.59	1.02024	0.353341	7.50125e-05	0.000409526	CALU
ENSG00000177606.8	3115.45	1.08373	0.611931	0.000869358	0.00347972	JUN
ENSG00000196504.19	3114.35	1.21912	0.219797	7.45023e-10	1.37956e-08	PRPF40A
ENSG00000101439.9	3108.72	-2.72224	0.376393	6.70607e-14	2.62095e-12	CST3
ENSG00000143153.13	3104.51	-2.53359	0.513685	9.96949e-08	1.15986e-06	ATP1B1
ENSG00000204387.14	3101.02	1.54413	0.340302	1.15742e-07	1.326e-06	SNHG32
ENSG00000107130.10	3096.09	-1.89135	0.418211	5.57301e-07	5.32567e-06	NCS1
ENSG00000183431.12	3069.09	1.23917	0.138233	9.08295e-21	9.95014e-19	SF3A3
ENSG00000111142.14	3063.83	1.12108	0.195988	2.88277e-10	5.85845e-09	METAP2
ENSG00000122779.18	3045.44	2.23018	0.281472	4.1892e-17	2.63061e-15	TRIM24
ENSG00000161800.13	3036.29	2.46539	0.304237	8.42942e-18	5.92546e-16	RACGAP1
ENSG00000114796.16	3034.91	1.55531	0.256773	3.1838e-11	7.76952e-10	KLHL24
ENSG00000006468.14	3033.42	-2.44583	0.664256	2.50308e-05	0.000156886	ETV1
ENSG00000104738.18	3033.14	1.00081	0.304191	2.1377e-05	0.000136638	MCM4
ENSG00000188994.13	3030.91	1.01886	0.256893	1.75803e-06	1.47647e-05	ZNF292
ENSG00000161647.19	3020.32	-3.0188	0.597076	6.6874e-08	8.10698e-07	MPP3
ENSG00000129083.13	3018.92	1.03829	0.172199	4.70373e-11	1.10909e-09	COPB1
ENSG00000154473.18	3018.04	1.27569	0.247117	5.93069e-09	8.93652e-08	BUB3
ENSG00000010292.13	3015.44	2.27371	0.260556	4.76549e-20	4.83246e-18	NCAPD2
ENSG00000113658.18	3014.48	1.50159	0.271876	7.42407e-10	1.37556e-08	SMAD5
ENSG00000136381.13	3006.78	1.247	0.185497	4.81353e-13	1.63627e-11	IREB2
ENSG00000161011.20	2998.64	-1.38125	0.257908	6.43385e-09	9.63666e-08	SQSTM1
ENSG00000111602.12	2997.34	2.16957	0.283311	3.36597e-16	1.86752e-14	TIMELESS
ENSG00000134323.12	2990.19	6.3285	0.955782	5.13907e-14	2.0606e-12	MYCN
ENSG00000169439.12	2978.44	1.85434	0.7202	0.000118512	0.000610478	SDC2
ENSG00000167325.15	2974.79	1.5604	0.237106	1.08919e-12	3.44502e-11	RRM1
ENSG00000115963.14	2972.89	5.02043	0.493238	1.18868e-26	2.21612e-24	RND3
ENSG00000146374.14	2971.25	-3.80477	1.1016	0.00010523	0.000550845	RSPO3
ENSG00000130779.22	2965.59	-1.72199	0.266605	9.59856e-12	2.57242e-10	CLIP1
ENSG00000182809.11	2964.26	3.4251	0.656756	1.71521e-09	2.94867e-08	CRIP2
ENSG00000073111.14	2961.26	3.36102	0.345799	2.64697e-24	4.0127e-22	MCM2
ENSG00000146966.13	2945.89	1.23342	0.508753	0.00021741	0.00104063	DENND2A
ENSG00000124767.7	2942.1	1.18569	0.194911	3.19665e-11	7.79453e-10	GLO1
ENSG00000112977.16	2936.8	2.18047	0.266013	4.45606e-18	3.27826e-16	DAP
ENSG00000196547.15	2935.71	-1.98155	0.289404	7.72139e-13	2.51372e-11	MAN2A2
ENSG00000071564.17	2934.11	3.00952	0.340049	1.13056e-20	1.22068e-18	TCF3
ENSG00000126217.21	2907.78	-2.24912	0.376967	2.70839e-10	5.53405e-09	MCF2L
ENSG00000100105.18	2902.21	1.32108	0.178137	3.20781e-15	1.55049e-13	PATZ1
ENSG00000139684.15	2891.08	1.16332	0.228378	8.98122e-09	1.30169e-07	ESD
ENSG00000062598.18	2885.96	-1.41503	0.258479	3.39017e-09	5.39264e-08	ELMO2
ENSG00000209082.1	2885.24	-2.47509	0.48462	3.92293e-08	5.01067e-07	MT-TL1
ENSG00000050165.18	2872.74	-2.57947	0.52516	1.11727e-07	1.28343e-06	DKK3
ENSG00000168256.18	2866.86	1.46418	0.178355	5.62472e-18	4.05845e-16	NKIRAS2
ENSG00000108406.10	2859.91	1.33275	0.189752	5.65384e-14	2.24182e-12	DHX40
ENSG00000055070.17	2853.45	1.04111	0.156864	9.34885e-13	2.98845e-11	SZRD1
ENSG00000065135.12	2848.95	1.64206	0.160769	4.24415e-26	7.44985e-24	GNAI3
ENSG00000197006.14	2847.69	1.20961	0.184933	1.66589e-12	5.09198e-11	METTL9
ENSG00000136240.10	2842.64	1.25899	0.223473	4.44644e-10	8.66652e-09	KDELR2
ENSG00000152990.14	2841.55	1.87202	0.249485	1.29697e-15	6.6433e-14	ADGRA3
ENSG00000129422.14	2837.24	-2.13542	0.529208	5.32562e-06	3.96856e-05	MTUS1
ENSG00000101444.13	2796.08	1.31497	0.357031	4.53197e-06	3.43254e-05	AHCY
ENSG00000112655.16	2793.47	2.80994	0.349964	1.32342e-17	8.90666e-16	PTK7
ENSG00000244879.8	2792.04	1.48093	0.369226	1.16048e-06	1.02661e-05	GABPB1-AS1
ENSG00000114115.10	2790.03	2.59463	0.893591	3.2009e-05	0.00019453	RBP1
ENSG00000006283.18	2787.64	-4.49346	0.724183	1.78155e-10	3.77914e-09	CACNA1G
ENSG00000152784.16	2782.1	3.04711	0.641414	1.91459e-08	2.60156e-07	PRDM8
ENSG00000130203.10	2777.09	-2.09555	0.528689	7.02286e-06	5.08936e-05	APOE
ENSG00000138670.18	2775.19	2.81529	0.653333	1.51899e-07	1.69431e-06	RASGEF1B
ENSG00000108819.11	2768.19	-1.6888	0.245159	5.06861e-13	1.70943e-11	PPP1R9B
ENSG00000087245.13	2762.06	5.33729	0.766047	1.16786e-14	5.15506e-13	MMP2
ENSG00000284378.1	2758.01	4.03388	0.315061	1.27909e-39	8.16875e-37	MIR1244-1
ENSG00000116962.15	2755.62	4.84902	0.602408	4.83953e-18	3.51727e-16	NID1
ENSG00000188559.15	2750.54	1.29059	0.497904	0.000146494	0.000736048	RALGAPA2
ENSG00000173406.16	2747.15	-2.44351	0.634209	1.33232e-05	8.99684e-05	DAB1
ENSG00000085719.13	2746.92	1.042	0.237271	2.81848e-07	2.91221e-06	CPNE3
ENSG00000108984.15	2743.45	2.18064	0.492045	1.437e-07	1.61305e-06	MAP2K6
ENSG00000198315.11	2742.02	1.06629	0.187577	3.62277e-10	7.17205e-09	ZKSCAN8
ENSG00000166526.18	2729.33	1.07418	0.255294	6.19893e-07	5.84198e-06	ZNF3
ENSG00000125462.19	2728.47	-4.32386	0.6689	3.11432e-11	7.60615e-10	MIR9-1HG
ENSG00000158195.11	2721.94	1.45218	0.273414	2.51584e-09	4.13104e-08	WASF2
ENSG00000162607.13	2718.54	1.29592	0.228635	3.58829e-10	7.10932e-09	USP1
ENSG00000065609.14	2714.15	-1.94984	0.505188	9.9829e-06	6.93306e-05	SNAP91
ENSG00000171735.19	2708.71	-1.11086	0.256346	9.39088e-07	8.53138e-06	CAMTA1
ENSG00000100592.16	2706.67	1.59069	0.34439	7.82656e-08	9.352e-07	DAAM1
ENSG00000170876.8	2694.91	1.0434	0.184055	4.01649e-10	7.90033e-09	TMEM43
ENSG00000072062.15	2686.93	-1.01419	0.229157	5.9292e-07	5.61208e-06	PRKACA
ENSG00000172939.9	2686.29	1.0926	0.225268	3.17458e-08	4.11968e-07	OXSR1
ENSG00000136478.8	2685.19	-1.87248	0.288718	8.61323e-12	2.33124e-10	TEX2
ENSG00000135924.16	2681.05	-2.06037	0.296571	3.93861e-13	1.35731e-11	DNAJB2
ENSG00000165732.13	2665.1	1.48956	0.336733	1.95304e-07	2.1171e-06	DDX21
ENSG00000197965.12	2662.53	1.13743	0.207719	1.15125e-09	2.05445e-08	MPZL1
ENSG00000153879.9	2660.42	1.42372	0.269911	3.05589e-09	4.92884e-08	CEBPG
ENSG00000164061.5	2656.97	-2.18519	0.383313	1.29353e-09	2.28526e-08	BSN
ENSG00000137804.14	2656.61	6.92919	0.420054	6.52568e-64	3.26458e-60	NUSAP1
ENSG00000143013.13	2654.23	1.86465	0.459905	8.32885e-07	7.65928e-06	LMO4
ENSG00000164402.14	2649.62	-2.94013	0.264391	1.61382e-29	4.10511e-27	SEPTIN8
ENSG00000141543.12	2648.35	1.36459	0.169725	2.39388e-17	1.5553e-15	EIF4A3
ENSG00000187735.14	2647.79	1.02421	0.205155	1.59724e-08	2.21445e-07	TCEA1
ENSG00000198492.16	2639.6	1.18754	0.190262	1.16501e-11	3.07824e-10	YTHDF2
ENSG00000136026.14	2637.34	1.39396	0.258761	1.66082e-09	2.86831e-08	CKAP4
ENSG00000166582.10	2636.47	1.74462	0.369897	4.50031e-08	5.68764e-07	CENPV
ENSG00000171530.15	2633.95	1.00584	0.241661	7.86644e-07	7.2585e-06	TBCA
ENSG00000157933.10	2632.38	-1.50232	0.227859	3.54505e-12	1.02909e-10	SKI
ENSG00000154122.14	2630.26	-1.54125	0.298908	2.01815e-08	2.72868e-07	ANKH
ENSG00000089057.15	2624.84	-1.3952	0.300785	2.59537e-07	2.70872e-06	SLC23A2
ENSG00000116991.11	2617.85	1.72069	0.685778	0.000133993	0.000679611	SIPA1L2
ENSG00000213420.8	2616.32	5.02048	0.438083	1.058e-32	3.20778e-30	GPC2
ENSG00000080822.17	2613.33	-1.22735	0.202465	9.72371e-11	2.15718e-09	CLDND1
ENSG00000152767.17	2611.4	1.57137	0.260451	3.63895e-11	8.73814e-10	FARP1
ENSG00000103855.18	2603.51	2.45032	0.241157	5.10242e-26	8.85284e-24	CD276
ENSG00000115866.11	2598.21	1.21819	0.225503	1.68331e-09	2.89881e-08	DARS1
ENSG00000181827.15	2593.25	1.54121	0.270181	2.65402e-10	5.43405e-09	RFX7
ENSG00000076003.5	2585.96	1.83936	0.291469	5.57167e-12	1.56885e-10	MCM6
ENSG00000198932.13	2583.63	-1.78798	0.386165	3.16545e-07	3.22106e-06	GPRASP1
ENSG00000157087.20	2582.68	-2.86994	0.619389	5.0237e-07	4.85328e-06	ATP2B2
ENSG00000149182.15	2577.15	-1.07703	0.193766	1.82519e-09	3.11809e-08	ARFGAP2
ENSG00000183337.18	2563.97	1.00793	0.344906	6.68879e-05	0.000370836	BCOR
ENSG00000005249.13	2558.54	1.44992	0.576167	0.000153907	0.00076777	PRKAR2B
ENSG00000166025.18	2553.44	1.18601	0.28737	8.33862e-07	7.66591e-06	AMOTL1
ENSG00000171786.6	2550.86	7.19857	0.855515	4.09395e-20	4.22282e-18	NHLH1
ENSG00000114739.14	2541.47	1.35136	0.297175	1.19768e-07	1.36795e-06	ACVR2B
ENSG00000178904.19	2533.1	1.42417	0.306012	7.15148e-08	8.60011e-07	DPY19L3
ENSG00000205189.12	2531.85	1.88614	0.312911	3.26874e-11	7.91884e-10	ZBTB10
ENSG00000136802.12	2529.41	-1.14958	0.265089	9.42741e-07	8.55679e-06	LRRC8A
ENSG00000130826.18	2527.78	1.09615	0.225953	3.13752e-08	4.07864e-07	DKC1
ENSG00000160584.16	2527.67	-2.01615	0.283338	1.16691e-13	4.34565e-12	SIK3
ENSG00000134717.18	2520.13	1.05261	0.198252	2.97482e-09	4.81101e-08	BTF3L4
ENSG00000104164.12	2518.64	1.21766	0.169294	1.77502e-14	7.65502e-13	BLOC1S6
ENSG00000136040.9	2518.59	1.27204	0.766099	0.000922028	0.00366273	PLXNC1
ENSG00000163637.13	2518.47	2.29962	0.746987	2.09733e-05	0.000134315	PRICKLE2
ENSG00000164346.10	2516.65	1.36816	0.317865	3.62126e-07	3.63409e-06	NSA2
ENSG00000132694.19	2516.21	-1.35399	0.233646	5.22565e-10	9.99064e-09	ARHGEF11
ENSG00000174953.14	2508.08	1.1511	0.182332	7.52672e-12	2.05758e-10	DHX36
ENSG00000198876.13	2491.31	1.21983	0.144931	1.09543e-18	8.95927e-17	DCAF12
ENSG00000128641.19	2487.7	3.77202	0.527175	6.91607e-15	3.15012e-13	MYO1B
ENSG00000121966.7	2481.56	5.21664	0.880843	1.46678e-11	3.79216e-10	CXCR4
ENSG00000163453.11	2472.69	1.87601	0.564986	1.25445e-05	8.52277e-05	IGFBP7
ENSG00000151729.11	2472.23	-1.96822	0.324893	1.3709e-10	2.96876e-09	SLC25A4
ENSG00000137486.17	2468.32	-1.56847	0.394071	5.21154e-06	3.88935e-05	ARRB1
ENSG00000239264.9	2466.81	1.71114	0.294055	1.2416e-10	2.7045e-09	TXNDC5
ENSG00000006042.12	2456.05	1.81407	0.557457	1.64732e-05	0.00010884	TMEM98
ENSG00000135862.6	2449.15	1.94129	0.449254	2.62514e-07	2.73503e-06	LAMC1
ENSG00000196821.10	2443.71	-1.61652	0.186729	4.29303e-19	3.74592e-17	ILRUN
ENSG00000158828.8	2440.07	-1.73989	0.278187	3.61094e-11	8.67781e-10	PINK1
ENSG00000243317.8	2438.62	2.01463	0.26566	6.55996e-16	3.50362e-14	STMP1
ENSG00000116641.18	2433.64	1.35232	0.209587	2.79814e-12	8.22613e-11	DOCK7
ENSG00000158560.14	2432.96	-2.84367	0.679188	3.85749e-06	2.98958e-05	DYNC1I1
ENSG00000206053.13	2430.63	1.2226	0.279558	2.80446e-07	2.90071e-06	JPT2
ENSG00000100027.17	2428.89	1.73315	0.223474	1.99006e-16	1.15316e-14	YPEL1
ENSG00000058404.20	2427.49	-3.89889	0.547128	2.58556e-13	9.16273e-12	CAMK2B
ENSG00000089818.18	2418.36	-1.76928	0.283427	3.96344e-11	9.44929e-10	NECAP1
ENSG00000113328.19	2417.36	2.6696	0.329992	9.01058e-18	6.30447e-16	CCNG1
ENSG00000114978.18	2416.62	2.45691	0.230471	2.78324e-28	6.23446e-26	MOB1A
ENSG00000182054.10	2414.66	1.05059	0.278764	3.76327e-06	2.92335e-05	IDH2
ENSG00000177410.13	2410.39	1.11092	0.678367	0.00103541	0.00404619	ZFAS1
ENSG00000163781.14	2410.14	1.65923	0.223275	2.48213e-15	1.22137e-13	TOPBP1
ENSG00000134769.22	2407.82	-2.29985	0.530197	1.53036e-06	1.30387e-05	DTNA
ENSG00000162704.16	2406.94	1.40409	0.192369	7.47453e-15	3.39418e-13	ARPC5
ENSG00000144283.22	2405.06	-1.81474	0.28096	9.89847e-12	2.64335e-10	PKP4
ENSG00000146433.9	2403.21	1.97412	0.247387	2.98186e-17	1.89225e-15	TMEM181
ENSG00000143847.15	2397.71	-2.45268	0.532792	4.75487e-07	4.62482e-06	PPFIA4
ENSG00000173457.11	2389.95	3.42641	0.372477	3.72973e-22	4.58158e-20	PPP1R14B
ENSG00000140474.14	2389.18	-1.53208	0.264988	6.08764e-10	1.14778e-08	ULK3
ENSG00000198901.14	2387.61	2.17501	0.372245	8.43878e-11	1.88777e-09	PRC1
ENSG00000095002.15	2382.44	1.21947	0.197394	1.71577e-11	4.38675e-10	MSH2
ENSG00000157227.14	2380.34	3.48371	0.556181	3.38993e-12	9.87885e-11	MMP14
ENSG00000163104.18	2378.04	1.20393	0.227656	3.12344e-09	5.02698e-08	SMARCAD1
ENSG00000006704.11	2376.33	1.86287	0.268891	8.61565e-14	3.3011e-12	GTF2IRD1
ENSG00000213578.6	2369.61	-3.07525	0.694356	1.49039e-06	1.27597e-05	CPLX3
ENSG00000146112.12	2369.26	2.66451	0.289555	5.43534e-22	6.5521e-20	PPP1R18
ENSG00000082397.18	2366.96	-1.84032	0.443634	2.88488e-06	2.31037e-05	EPB41L3
ENSG00000100154.14	2366.67	3.19081	0.227756	1.95112e-46	2.34259e-43	TTC28
ENSG00000155508.14	2364.26	1.31243	0.152903	2.53626e-19	2.31393e-17	CNOT8
ENSG00000116604.18	2360.85	-1.78211	0.281334	2.20855e-11	5.55675e-10	MEF2D
ENSG00000112851.15	2355.06	1.3299	0.251183	2.8585e-09	4.64076e-08	ERBIN
ENSG00000115825.11	2351.79	3.15346	0.369263	1.55285e-19	1.46573e-17	PRKD3
ENSG00000077044.11	2345.71	-1.42571	0.338578	1.8563e-06	1.55033e-05	DGKD
ENSG00000176624.12	2342.83	1.56251	0.225361	9.70441e-14	3.664e-12	MEX3C
ENSG00000163938.17	2340.02	1.22656	0.308362	1.52344e-06	1.29871e-05	GNL3
ENSG00000131171.13	2338.67	2.20547	0.464743	3.15479e-08	4.09685e-07	SH3BGRL
ENSG00000166200.15	2338.62	1.0046	0.181258	8.43578e-10	1.55247e-08	COPS2
ENSG00000155380.13	2334.91	1.01804	0.364264	9.62739e-05	0.000509298	SLC16A1
ENSG00000114686.9	2333.8	1.13503	0.22161	7.78354e-09	1.14181e-07	MRPL3
ENSG00000068878.15	2323.79	1.12427	0.249514	1.61616e-07	1.78816e-06	PSME4
ENSG00000021574.13	2321.67	1.45539	0.264603	8.66153e-10	1.59092e-08	SPAST
ENSG00000107745.19	2321.16	-1.04814	0.234923	5.09061e-07	4.90686e-06	MICU1
ENSG00000175455.16	2320.39	2.55676	0.307012	1.29284e-18	1.04317e-16	CCDC14
ENSG00000149269.10	2319.7	-1.96515	0.305101	1.18586e-11	3.12508e-10	PAK1
ENSG00000151458.12	2310.74	2.34371	0.382095	1.31334e-11	3.43989e-10	ANKRD50
ENSG00000177311.11	2303.27	-1.6726	0.380124	8.9277e-07	8.14758e-06	ZBTB38
ENSG00000105767.3	2302.01	-1.72807	0.296187	4.82059e-10	9.31113e-09	CADM4
ENSG00000020129.16	2290.81	-2.91414	0.342504	2.78086e-18	2.10253e-16	NCDN
ENSG00000138439.12	2285.99	2.1199	0.265928	2.94001e-17	1.86965e-15	FAM117B
ENSG00000139436.21	2285.46	-1.29301	0.207853	3.71533e-11	8.90019e-10	GIT2
ENSG00000169855.20	2284.93	1.52698	0.956491	0.000862285	0.00345513	ROBO1
ENSG00000155189.12	2273.98	1.55766	0.371044	5.20388e-07	5.008e-06	AGPAT5
ENSG00000139687.16	2273.64	1.43206	0.252629	3.37769e-10	6.74999e-09	RB1
ENSG00000056487.16	2271.08	4.20478	0.310792	8.48483e-44	7.49061e-41	PHF21B
ENSG00000100842.13	2265.84	2.00108	0.344092	1.11788e-10	2.46179e-09	EFS
ENSG00000099797.15	2262.99	-1.38829	0.290001	1.2532e-07	1.42431e-06	TECR
ENSG00000130037.5	2258.9	-2.05466	0.828166	0.00101019	0.00396209	KCNA5
ENSG00000213281.5	2257.44	2.10302	0.225182	1.92273e-22	2.40469e-20	NRAS
ENSG00000100814.18	2256.64	2.19099	0.367047	4.20312e-11	9.95744e-10	CCNB1IP1
ENSG00000106462.11	2255.25	2.94212	0.378646	9.87988e-17	5.93109e-15	EZH2
ENSG00000152894.15	2253.01	1.68191	0.616573	8.67641e-05	0.000464494	PTPRK
ENSG00000185009.13	2250.15	1.07032	0.254335	6.22411e-07	5.86387e-06	AP3M1
ENSG00000048707.15	2250.11	-1.14056	0.22421	2.46743e-08	3.27854e-07	VPS13D
ENSG00000182492.16	2245.9	2.43212	0.760223	1.35978e-05	9.15135e-05	BGN
ENSG00000069966.19	2241.86	-1.86785	0.395646	2.14638e-07	2.29846e-06	GNB5
ENSG00000119547.6	2241.56	3.70812	0.592225	2.76572e-12	8.14679e-11	ONECUT2
ENSG00000138413.14	2241.05	1.11838	0.33783	1.8805e-05	0.000122255	IDH1
ENSG00000108219.15	2235.82	1.61611	0.284183	2.78683e-10	5.67886e-09	TSPAN14
ENSG00000011258.16	2231.82	1.67384	0.227726	4.55201e-15	2.1551e-13	MBTD1
ENSG00000139112.11	2231.32	-2.79881	0.49435	2.13506e-09	3.56627e-08	GABARAPL1
ENSG00000102181.21	2229.64	-1.51534	0.214918	1.48394e-13	5.43858e-12	CD99L2
ENSG00000160216.21	2227.12	-1.27933	0.239859	7.00615e-09	1.04107e-07	AGPAT3
ENSG00000141380.14	2225.72	1.01431	0.214565	6.02788e-08	7.40594e-07	SS18
ENSG00000165023.7	2220.36	-4.69881	0.675195	1.30559e-12	4.07669e-11	DIRAS2
ENSG00000177732.9	2213.16	1.41866	0.234022	3.24519e-11	7.88086e-10	SOX12
ENSG00000136108.15	2208.08	2.11327	0.331094	3.09979e-12	9.06855e-11	CKAP2
ENSG00000108799.13	2207.69	-1.87858	0.235429	1.45745e-16	8.5778e-15	EZH1
ENSG00000159131.17	2207.22	1.03548	0.241361	4.42534e-07	4.33804e-06	GART
ENSG00000153885.14	2199.38	1.29439	0.280833	9.19167e-08	1.07772e-06	KCTD15
ENSG00000141429.13	2198.67	1.25066	0.236333	2.97848e-09	4.81432e-08	GALNT1
ENSG00000008735.14	2194.9	-1.88436	0.338229	2.39159e-09	3.94212e-08	MAPK8IP2
ENSG00000119771.15	2194.23	1.50662	0.660851	0.000253819	0.00119023	KLHL29
ENSG00000142173.16	2191.17	4.53179	0.672052	8.82114e-14	3.36436e-12	COL6A2
ENSG00000165548.11	2188.12	-1.90296	0.4379	1.26478e-06	1.10327e-05	TMEM63C
ENSG00000272168.8	2187.42	4.68522	0.600957	3.14257e-17	1.99003e-15	CASC15
ENSG00000130635.16	2181.27	2.83322	0.845298	6.71205e-06	4.88883e-05	COL5A1
ENSG00000148498.16	2178.64	2.67661	0.283454	5.44248e-23	7.22839e-21	PARD3
ENSG00000105647.19	2177.97	1.15466	0.237456	2.90433e-08	3.79358e-07	PIK3R2
ENSG00000122778.10	2176.68	2.78583	0.410258	1.43549e-13	5.27389e-12	KIAA1549
ENSG00000122482.21	2176.06	1.17035	0.210846	7.46507e-10	1.38145e-08	ZNF644
ENSG00000067836.13	2172.7	-2.09572	0.406224	2.55838e-08	3.3859e-07	ROGDI
ENSG00000272886.6	2168.18	1.09485	0.230416	5.1661e-08	6.44763e-07	DCP1A
ENSG00000146425.11	2164.19	2.04644	0.221784	5.715e-22	6.86166e-20	DYNLT1
ENSG00000172795.17	2159.99	1.65385	0.251428	1.07702e-12	3.4101e-11	DCP2
ENSG00000088325.16	2158.09	4.9776	0.416131	2.60715e-35	9.90465e-33	TPX2
ENSG00000108669.16	2155.09	-1.63779	0.228922	7.49107e-14	2.90882e-12	CYTH1
ENSG00000170854.18	2153.56	2.13933	0.392899	8.55684e-10	1.57379e-08	RIOX2
ENSG00000245532.9	2153.43	-1.68885	0.529975	0.000104681	0.000548362	NEAT1
ENSG00000135472.9	2152.01	-3.54777	0.736865	2.88554e-07	2.97025e-06	FAIM2
ENSG00000021300.14	2151.86	-4.67389	0.703407	1.13726e-11	3.00757e-10	PLEKHB1
ENSG00000059573.9	2151.5	1.25347	0.271504	9.0639e-08	1.06566e-06	ALDH18A1
ENSG00000143924.19	2139.6	1.23985	0.367105	1.39438e-05	9.36323e-05	EML4
ENSG00000196950.14	2138.16	1.24699	0.254761	2.37192e-08	3.16284e-07	SLC39A10
ENSG00000001461.17	2118.22	-2.69793	0.370866	4.8755e-14	1.9617e-12	NIPAL3
ENSG00000162783.11	2117.52	2.58964	0.412212	4.90191e-12	1.3973e-10	IER5
ENSG00000147180.17	2115.95	1.48265	0.255201	1.46827e-10	3.157e-09	ZNF711
ENSG00000243156.9	2115	-1.76544	0.332917	1.01096e-08	1.45052e-07	MICAL3
ENSG00000150867.14	2106.09	-1.40529	0.321078	8.87084e-07	8.10554e-06	PIP4K2A
ENSG00000169604.21	2093.61	1.09572	0.444358	0.00022493	0.00107167	ANTXR1
ENSG00000164663.14	2088.61	1.10073	0.34314	2.63734e-05	0.000163999	USP49
ENSG00000104853.16	2088.41	-1.17278	0.197213	1.93651e-10	4.07903e-09	CLPTM1
ENSG00000111678.11	2086.7	1.09901	0.41736	0.000145516	0.000731379	C12orf57
ENSG00000121653.11	2085.52	-1.66492	0.37496	7.37026e-07	6.83217e-06	MAPK8IP1
ENSG00000177551.5	2085.09	2.86592	2.15413	0.000457864	0.00200018	NHLH2
ENSG00000107819.13	2082.45	-2.46415	0.501358	1.06145e-07	1.22447e-06	SFXN3
ENSG00000140332.17	2080.46	1.06575	0.282889	3.74081e-06	2.90741e-05	TLE3
ENSG00000174306.21	2080.41	-1.51787	0.232556	5.59661e-12	1.5744e-10	ZHX3
ENSG00000186111.11	2077.89	-2.12041	0.292358	4.45465e-14	1.8069e-12	PIP5K1C
ENSG00000105856.14	2076.29	1.51258	0.233967	2.42231e-12	7.24185e-11	HBP1
ENSG00000139645.11	2075.73	-1.06128	0.210765	3.12718e-08	4.06872e-07	ANKRD52
ENSG00000065882.16	2072.88	1.495	0.29341	7.71533e-09	1.13299e-07	TBC1D1
ENSG00000164125.16	2071.67	2.3863	0.907648	8.73051e-05	0.000467056	GASK1B
ENSG00000149131.17	2061.75	1.33995	0.406393	1.79617e-05	0.000117357	SERPING1
ENSG00000145919.11	2061.26	1.35073	0.197411	2.01439e-13	7.24986e-12	BOD1
ENSG00000204977.10	2053.6	1.27714	0.195552	1.73068e-12	5.28465e-11	TRIM13
ENSG00000175414.7	2052.86	1.46008	0.296058	1.77719e-08	2.44361e-07	ARL10
ENSG00000078687.17	2052.33	-1.24261	0.278983	5.78906e-07	5.5041e-06	TNRC6C
ENSG00000164163.11	2049.21	1.19643	0.263485	1.33592e-07	1.51089e-06	ABCE1
ENSG00000103264.18	2046.61	-1.73594	0.307379	1.44921e-09	2.53641e-08	FBXO31
ENSG00000137770.14	2030.29	1.07712	0.230702	7.6969e-08	9.21909e-07	CTDSPL2
ENSG00000176890.16	2029.49	3.97119	0.410789	3.18584e-24	4.75752e-22	TYMS
ENSG00000165512.5	2029.44	1.90227	0.214933	1.8791e-20	1.99304e-18	ZNF22
ENSG00000030066.13	2025.07	1.27669	0.251694	9.5102e-09	1.3694e-07	NUP160
ENSG00000183741.12	2022.71	-1.67653	0.280958	2.10569e-10	4.3953e-09	CBX6
ENSG00000156642.17	2021.56	-1.93486	0.256677	4.80221e-15	2.2593e-13	NPTN
ENSG00000139726.11	2019.8	1.08766	0.188297	2.11171e-10	4.40481e-09	DENR
ENSG00000240771.8	2007.71	-1.40562	0.296421	1.56632e-07	1.74193e-06	ARHGEF25
ENSG00000135709.12	2005.44	-3.35764	0.426038	6.26187e-16	3.36236e-14	KIAA0513
ENSG00000083444.17	2002.85	1.24273	0.301425	8.25289e-07	7.59175e-06	PLOD1
ENSG00000109084.14	1998.93	2.58451	0.353334	3.80553e-15	1.81025e-13	TMEM97
ENSG00000064300.9	1996.19	3.15754	1.28182	8.81399e-05	0.000470665	NGFR
ENSG00000128591.16	1995.53	3.72489	0.833309	6.25698e-08	7.64696e-07	FLNC
ENSG00000116260.17	1995.02	1.32928	0.417467	2.61996e-05	0.000163121	QSOX1
ENSG00000066735.14	1993.27	7.75081	1.05557	2.23247e-16	1.28371e-14	KIF26A
ENSG00000163848.20	1990.8	1.02206	0.222877	1.17079e-07	1.33927e-06	ZNF148
ENSG00000116183.11	1981.37	-2.89993	0.917188	0.000201346	0.000973971	PAPPA2
ENSG00000240342.3	1975.43	2.47887	0.675286	2.65339e-06	2.13925e-05	RPS2P5
ENSG00000140612.14	1973.26	1.58119	0.279385	3.35658e-10	6.72122e-09	SEC11A
ENSG00000213160.10	1971.99	1.71469	0.238593	1.48026e-14	6.44867e-13	KLHL23
ENSG00000164938.14	1968.76	2.96324	0.336961	1.9556e-20	2.06687e-18	TP53INP1
ENSG00000088899.15	1966.2	-1.9612	0.532228	1.9828e-05	0.000127908	LZTS3
ENSG00000008056.14	1964.84	-2.14647	0.388424	3.45061e-09	5.48008e-08	SYN1
ENSG00000079739.17	1962.6	1.24579	0.822293	0.00115847	0.00445233	PGM1
ENSG00000103319.12	1962.57	-2.11883	0.32974	1.42239e-11	3.6933e-10	EEF2K
ENSG00000165322.18	1958.91	1.21118	0.401233	4.66481e-05	0.000270987	ARHGAP12
ENSG00000165997.5	1954.54	2.04531	0.316152	1.81235e-12	5.5116e-11	ARL5B
ENSG00000163605.15	1952.66	1.03434	0.251566	9.58578e-07	8.67954e-06	PPP4R2
ENSG00000152926.15	1952.19	1.88446	0.372434	7.54513e-09	1.11126e-07	ZNF117
ENSG00000080298.15	1951.76	1.00873	0.307582	2.20841e-05	0.000140728	RFX3
ENSG00000163257.11	1948.63	1.44788	0.206157	5.46808e-14	2.17968e-12	DCAF16
ENSG00000172493.22	1945.69	1.51878	0.469349	2.0081e-05	0.000129318	AFF1
ENSG00000182718.18	1934.13	2.12596	0.609969	6.18451e-06	4.53651e-05	ANXA2
ENSG00000143815.15	1931.55	2.90145	0.280014	5.26846e-27	1.02687e-24	LBR
ENSG00000167553.16	1926.01	2.97803	0.416946	1.11523e-14	4.95188e-13	TUBA1C
ENSG00000125398.8	1922.11	1.84928	0.800868	0.000220543	0.00105374	SOX9
ENSG00000117408.11	1921.07	-1.1748	0.247182	1.3605e-07	1.53638e-06	IPO13
ENSG00000145908.12	1916.42	2.21082	0.344413	2.33356e-12	6.99043e-11	ZNF300
ENSG00000185942.13	1913.99	2.91692	0.786298	1.62603e-06	1.37717e-05	NKAIN3
ENSG00000127334.11	1911.25	2.24559	0.332769	2.50012e-13	8.88089e-12	DYRK2
ENSG00000158710.15	1910.4	1.37877	0.444378	3.21619e-05	0.000195301	TAGLN2
ENSG00000060982.15	1908.17	2.90138	0.856555	5.61772e-06	4.15733e-05	BCAT1
ENSG00000160307.10	1903.41	-5.33142	0.798458	1.36614e-11	3.56575e-10	S100B
ENSG00000065911.13	1901.02	4.28042	0.518525	9.82191e-19	8.0993e-17	MTHFD2
ENSG00000148341.18	1899.51	-1.83244	0.289599	2.35061e-11	5.87475e-10	SH3GLB2
ENSG00000271601.4	1898.34	1.3875	0.217052	4.08044e-12	1.17204e-10	LIX1L
ENSG00000123213.23	1890.45	1.85127	0.377155	1.61897e-08	2.2394e-07	NLN
ENSG00000182871.16	1888.04	2.0941	0.71013	3.57903e-05	0.000214171	COL18A1
ENSG00000139163.16	1886.33	1.02394	0.294195	1.11455e-05	7.67124e-05	ETNK1
ENSG00000196205.8	1882.49	1.82434	0.318452	1.99783e-10	4.19348e-09	EEF1A1P5
ENSG00000106624.11	1880.44	3.52981	0.453418	7.20008e-17	4.41056e-15	AEBP1
ENSG00000100077.15	1880.01	1.07261	0.508537	0.000492095	0.00213142	GRK3
ENSG00000104897.10	1875.08	1.22412	0.308263	1.56619e-06	1.33213e-05	SF3A2
ENSG00000198198.17	1873.09	-1.0273	0.220342	1.98551e-07	2.14532e-06	SZT2
ENSG00000106144.20	1872.71	1.14055	0.298747	2.97712e-06	2.3741e-05	CASP2
ENSG00000090006.18	1864.26	3.70067	0.624919	2.30675e-11	5.7844e-10	LTBP4
ENSG00000167315.18	1861.06	1.86647	0.354337	2.59998e-09	4.25751e-08	ACAA2
ENSG00000100647.8	1860.71	-1.96543	0.301493	7.12885e-12	1.95773e-10	SUSD6
ENSG00000182952.5	1854.12	1.24574	0.190415	1.62356e-12	4.97272e-11	HMGN4
ENSG00000115816.15	1850.74	1.21755	0.204097	6.45206e-11	1.47274e-09	CEBPZ
ENSG00000015133.19	1844.38	3.88291	0.39716	1.14241e-24	1.80477e-22	CCDC88C
ENSG00000175662.18	1842.69	-1.73597	0.404519	1.48378e-06	1.27067e-05	TOM1L2
ENSG00000167693.17	1841.2	1.934	0.535162	4.10163e-06	3.14871e-05	NXN
ENSG00000135541.22	1840.75	-1.65872	0.255582	7.61429e-12	2.07773e-10	AHI1
ENSG00000143147.14	1839.94	2.23208	0.462212	2.00681e-08	2.71501e-07	GPR161
ENSG00000105662.16	1831.27	-1.75309	0.302648	6.23873e-10	1.17258e-08	CRTC1
ENSG00000198551.10	1829.56	1.88519	0.196905	2.25561e-23	3.07748e-21	ZNF627
ENSG00000068903.20	1829.24	-1.19703	0.226779	9.01509e-09	1.30597e-07	SIRT2
ENSG00000164323.14	1824.75	1.2866	0.217931	8.99676e-11	2.00778e-09	CFAP97
ENSG00000079616.13	1818.66	1.52026	0.259496	1.06419e-10	2.34872e-09	KIF22
ENSG00000068971.14	1814.04	-1.47537	0.36848	4.54622e-06	3.43986e-05	PPP2R5B
ENSG00000143079.15	1810.93	1.23379	0.237506	5.07131e-09	7.77826e-08	CTTNBP2NL
ENSG00000084710.14	1810.51	-2.35985	0.414785	1.50425e-09	2.61901e-08	EFR3B
ENSG00000120708.17	1801.98	3.22398	0.50873	2.19367e-12	6.58453e-11	TGFBI
ENSG00000196208.14	1800.74	2.43901	0.369037	5.91683e-13	1.97552e-11	GREB1
ENSG00000076248.11	1798.75	1.60165	0.263405	2.64061e-11	6.51815e-10	UNG
ENSG00000057704.13	1797.52	1.38845	0.756032	0.000628986	0.00263057	TMCC3
ENSG00000176105.14	1794.95	2.23222	0.279788	2.71764e-17	1.73929e-15	YES1
ENSG00000050748.18	1793.46	-1.60209	0.273541	3.9581e-10	7.80081e-09	MAPK9
ENSG00000156076.10	1792.88	-3.14068	0.95725	0.000143677	0.000723636	WIF1
ENSG00000111206.13	1792.2	6.41026	0.415743	4.28163e-56	1.16834e-52	FOXM1
ENSG00000094975.14	1791.03	1.18472	0.222684	2.65803e-09	4.34078e-08	SUCO
ENSG00000136261.15	1790.22	2.28144	0.454327	7.5351e-09	1.11033e-07	BZW2
ENSG00000166685.12	1789.87	-1.24849	0.21942	9.26145e-10	1.68889e-08	COG1
ENSG00000233276.8	1786.83	1.24473	0.34215	5.58056e-06	4.13596e-05	GPX1
ENSG00000120594.17	1784.75	2.03097	0.513621	1.1478e-06	1.01719e-05	PLXDC2
ENSG00000135535.17	1780.06	1.08994	0.312438	1.06452e-05	7.36237e-05	CD164
ENSG00000155511.18	1776.3	-4.77802	0.68127	9.30321e-13	2.9802e-11	GRIA1
ENSG00000115756.13	1774.59	-3.4982	0.399456	4.18789e-19	3.66483e-17	HPCAL1
ENSG00000076382.17	1774.07	2.20365	0.426313	3.58406e-09	5.68e-08	SPAG5
ENSG00000163171.8	1772.83	3.21728	0.438382	2.23906e-15	1.11455e-13	CDC42EP3
ENSG00000185008.17	1767.5	1.80671	1.38438	0.00104846	0.0040902	ROBO2
ENSG00000118523.6	1765.82	3.26287	0.590897	3.32051e-10	6.66166e-09	CCN2
ENSG00000101166.16	1745.74	1.36743	0.239825	2.87891e-10	5.85456e-09	PRELID3B
ENSG00000167491.17	1745.27	1.04117	0.285673	6.05838e-06	4.45816e-05	GATAD2A
ENSG00000235655.3	1743.33	2.67883	0.31374	2.0828e-19	1.92361e-17	H3P6
ENSG00000185090.15	1743.09	1.17432	0.300253	2.01537e-06	1.66971e-05	MANEAL
ENSG00000143494.15	1739.15	6.57248	0.707982	2.08733e-23	2.87401e-21	VASH2
ENSG00000145685.14	1733.73	3.04506	0.503444	1.71496e-11	4.38675e-10	LHFPL2
ENSG00000135439.11	1728.37	-2.58537	0.540506	2.12353e-07	2.27643e-06	AGAP2
ENSG00000281406.2	1728.03	-3.22089	0.482797	4.53001e-12	1.29621e-10	BLACAT1
ENSG00000108947.5	1718.52	2.10668	0.482693	1.81756e-07	1.98457e-06	EFNB3
ENSG00000239900.14	1716.15	1.07897	0.250075	3.92919e-07	3.88812e-06	ADSL
ENSG00000161542.17	1714.54	1.16536	0.228877	9.07923e-09	1.31399e-07	PRPSAP1
ENSG00000125870.11	1713.66	1.36225	0.198436	1.7158e-13	6.2275e-12	SNRPB2
ENSG00000174684.7	1710.69	-1.70804	0.228316	6.71088e-15	3.0613e-13	B4GAT1
ENSG00000137492.8	1707.06	1.01621	0.225688	1.72842e-07	1.8969e-06	THAP12
ENSG00000131323.16	1705.8	-1.18894	0.341344	3.09038e-05	0.000188884	TRAF3
ENSG00000072110.15	1701.23	1.5876	0.474911	1.3771e-05	9.2534e-05	ACTN1
ENSG00000265491.5	1700.23	-1.62727	0.187453	3.50128e-19	3.07294e-17	RNF115
ENSG00000182004.13	1699.39	1.90122	0.265348	1.60365e-14	6.966e-13	SNRPE
ENSG00000168795.5	1699.04	1.10977	0.175982	8.00148e-12	2.1735e-10	ZBTB5
ENSG00000163785.13	1698.78	1.84746	0.242586	5.63171e-16	3.05661e-14	RYK
ENSG00000165443.12	1688.6	-1.5982	0.39891	4.78925e-06	3.60738e-05	PHYHIPL
ENSG00000089685.15	1688.02	6.14856	0.497969	1.25809e-37	6.09078e-35	BIRC5
ENSG00000130147.16	1683.29	2.56598	0.530779	1.70527e-08	2.35045e-07	SH3BP4
ENSG00000090487.11	1682.32	1.15234	0.173705	9.08741e-13	2.9173e-11	SPG21
ENSG00000063180.9	1680	-3.28897	0.522456	5.57444e-11	1.29306e-09	CA11
ENSG00000156531.17	1678.02	1.44542	0.248778	1.47927e-10	3.17608e-09	PHF6
ENSG00000144320.14	1661.04	1.10852	0.292976	3.46314e-06	2.71338e-05	LNPK
ENSG00000155893.13	1659.4	2.92092	0.358283	4.75727e-18	3.48279e-16	PXYLP1
ENSG00000002549.13	1658.42	1.2493	0.407329	3.93253e-05	0.000232864	LAP3
ENSG00000130770.18	1656.92	-1.06717	0.197692	4.45587e-09	6.92274e-08	ATP5IF1
ENSG00000131873.7	1654.11	2.39722	0.255679	1.24064e-22	1.59141e-20	CHSY1
ENSG00000089486.17	1645.43	-1.53764	0.240473	1.33736e-11	3.49672e-10	CDIP1
ENSG00000196159.14	1642.25	3.76257	0.689423	3.30962e-10	6.64492e-09	FAT4
ENSG00000129116.19	1640.94	1.97961	0.552318	4.91889e-06	3.69946e-05	PALLD
ENSG00000167074.15	1639.74	-1.76566	0.42075	2.25814e-06	1.84939e-05	TEF
ENSG00000137642.13	1638.82	-2.81168	0.55629	5.98231e-08	7.35923e-07	SORL1
ENSG00000108861.9	1638.02	-1.5848	0.242496	5.40045e-12	1.52493e-10	DUSP3
ENSG00000171848.16	1633.42	9.22405	0.664409	1.72792e-45	1.85234e-42	RRM2
ENSG00000105486.14	1633.05	1.13742	0.280774	1.16823e-06	1.03255e-05	LIG1
ENSG00000203668.3	1632.39	2.50948	0.332265	6.43938e-16	3.44535e-14	CHML
ENSG00000188243.13	1632.27	1.48129	0.264914	5.17718e-10	9.90429e-09	COMMD6
ENSG00000076604.15	1630.15	1.55542	0.357023	2.56108e-07	2.6782e-06	TRAF4
ENSG00000160209.19	1628.54	-2.413	0.346008	3.82668e-13	1.32025e-11	PDXK
ENSG00000077312.9	1624.59	1.54161	0.274665	4.46009e-10	8.68748e-09	SNRPA
ENSG00000116237.16	1622.5	-1.27914	0.232495	2.73808e-09	4.4618e-08	ICMT
ENSG00000140157.16	1618.77	1.56782	0.209317	1.67659e-15	8.47214e-14	NIPA2
ENSG00000130703.17	1616.25	-1.4175	0.170144	6.59438e-18	4.69045e-16	OSBPL2
ENSG00000174996.12	1614.03	-2.80208	0.338964	2.05978e-17	1.34698e-15	KLC2
ENSG00000176102.13	1610.92	1.0619	0.232138	1.21501e-07	1.38563e-06	CSTF3
ENSG00000121671.12	1610.61	-2.34538	0.346698	1.59296e-12	4.88399e-11	CRY2
ENSG00000122642.11	1610.3	1.07417	0.334025	2.63427e-05	0.000163894	FKBP9
ENSG00000177679.16	1607.77	-2.94246	0.32812	4.84948e-20	4.89793e-18	SRRM3
ENSG00000114127.11	1607.68	1.85697	0.230924	3.62702e-05	0.000216761	XRN1
ENSG00000159579.14	1606.28	1.24072	0.169079	6.03766e-15	2.80103e-13	RSPRY1
ENSG00000156475.19	1603.64	-3.6483	0.640792	2.64438e-09	4.32318e-08	PPP2R2B
ENSG00000084764.12	1602.71	-2.3821	0.288245	1.73643e-17	1.15056e-15	MAPRE3
ENSG00000128594.8	1598.72	-1.87347	0.448744	2.65249e-06	2.1391e-05	LRRC4
ENSG00000144057.15	1595.43	2.64278	0.75382	4.38382e-06	3.33379e-05	ST6GAL2
ENSG00000129515.20	1593.87	1.1544	0.172651	6.44038e-13	2.12901e-11	SNX6
ENSG00000005108.16	1589.89	2.40581	0.835251	3.47716e-05	0.00020895	THSD7A
ENSG00000166881.10	1589.35	1.9239	0.275863	6.1558e-14	2.42802e-12	NEMP1
ENSG00000101608.13	1585.44	1.18206	0.406201	6.46765e-05	0.000360039	MYL12A
ENSG00000198925.12	1583.82	-1.37365	0.218373	2.45938e-11	6.10089e-10	ATG9A
ENSG00000130508.11	1583.55	4.76852	0.561663	1.05641e-19	1.03625e-17	PXDN
ENSG00000105281.12	1580.9	4.87058	0.727823	8.78453e-14	3.35466e-12	SLC1A5
ENSG00000103742.12	1580.23	4.19516	0.399243	5.80334e-28	1.24424e-25	IGDCC4
ENSG00000100336.17	1575.26	8.0874	0.841607	6.11169e-25	9.81008e-23	APOL4
ENSG00000117682.17	1574.75	-2.14794	0.226264	2.52879e-22	3.13654e-20	DHDDS
ENSG00000163597.15	1571.33	1.79912	0.466032	1.83566e-06	1.53608e-05	SNHG16
ENSG00000112146.17	1570.06	-1.12887	0.189434	1.75568e-10	3.72955e-09	FBXO9
ENSG00000242247.11	1569.83	1.06108	0.297461	8.04297e-06	5.73711e-05	ARFGAP3
ENSG00000173542.9	1569.69	1.65146	0.267666	1.50527e-11	3.88496e-10	MOB1B
ENSG00000213626.13	1569.57	2.35171	0.556475	2.95123e-07	3.02542e-06	LBH
ENSG00000137802.14	1568.45	-2.15659	0.267439	8.24224e-17	5.03868e-15	MAPKBP1
ENSG00000175792.12	1566.38	1.22844	0.24955	2.05422e-08	2.77495e-07	RUVBL1
ENSG00000084070.12	1566.38	-1.42344	0.21133	1.30656e-12	4.07669e-11	SMAP2
ENSG00000065183.16	1563.22	1.15411	0.209145	9.02625e-10	1.65102e-08	WDR3
ENSG00000108106.14	1557.87	1.68673	0.383449	1.96229e-07	2.12482e-06	UBE2S
ENSG00000184205.14	1557.4	-3.34052	0.387571	1.29946e-18	1.0457e-16	TSPYL2
ENSG00000198189.11	1556.81	1.24274	0.366964	1.42073e-05	9.51463e-05	HSD17B11
ENSG00000174579.4	1552.98	1.0505	0.175333	5.90731e-11	1.35977e-09	MSL2
ENSG00000198604.11	1552.35	3.82062	0.366584	1.8681e-27	3.78871e-25	BAZ1A
ENSG00000182636.8	1551.62	1.57148	0.648551	0.000179493	0.000879764	NDN
ENSG00000120533.13	1549.55	1.04437	0.246575	5.65258e-07	5.39142e-06	ENY2
ENSG00000134057.15	1549.35	2.64743	0.376635	2.92133e-14	1.21787e-12	CCNB1
ENSG00000141756.19	1548.29	2.29561	0.773174	3.16072e-05	0.000192322	FKBP10
ENSG00000144406.19	1547.72	-2.33145	0.454389	3.26056e-08	4.22396e-07	UNC80
ENSG00000223561.7	1547.63	7.97355	1.27626	7.73443e-13	2.51524e-11	AC005165.1
ENSG00000159128.15	1546.15	1.54433	0.190175	1.13725e-17	7.79352e-16	IFNGR2
ENSG00000068489.13	1545.87	5.05883	0.433887	8.97684e-34	2.86648e-31	PRR11
ENSG00000167566.17	1545.03	1.61355	0.34141	4.67182e-08	5.88457e-07	NCKAP5L
ENSG00000005882.12	1542.52	-2.65668	0.255543	3.63366e-26	6.45373e-24	PDK2
ENSG00000213064.10	1541.9	2.66446	0.194441	1.66466e-44	1.51413e-41	SFT2D2
ENSG00000142798.20	1535.44	4.22945	0.548845	8.61525e-17	5.24534e-15	HSPG2
ENSG00000164134.13	1532.1	1.08254	0.239659	1.57347e-07	1.74859e-06	NAA15
ENSG00000141252.21	1530.57	-1.73572	0.254328	8.08574e-13	2.61814e-11	VPS53
ENSG00000100297.16	1526.38	2.35897	0.294561	1.99221e-17	1.30849e-15	MCM5
ENSG00000228716.7	1523.5	1.06117	0.439079	0.000247243	0.00116266	DHFR
ENSG00000100426.7	1523.47	1.3674	0.260749	3.69354e-09	5.82888e-08	ZBED4
ENSG00000111581.10	1523.35	1.26208	0.190866	1.03224e-12	3.27523e-11	NUP107
ENSG00000177485.7	1523.33	1.10209	0.253629	3.38252e-07	3.41621e-06	ZBTB33
ENSG00000136518.17	1517.71	3.06798	0.298056	9.96405e-27	1.88101e-24	ACTL6A
ENSG00000196136.18	1517.07	2.79221	1.1008	6.39109e-05	0.000356372	SERPINA3
ENSG00000138735.16	1511.15	4.07842	0.803091	2.86958e-09	4.65334e-08	PDE5A
ENSG00000138160.7	1511.02	6.7186	0.437026	6.15007e-56	1.42e-52	KIF11
ENSG00000198060.10	1506.88	1.16763	0.221163	3.34011e-09	5.3243e-08	MARCHF5
ENSG00000119203.14	1506.1	1.68891	0.260056	1.83046e-12	5.56103e-11	CPSF3
ENSG00000169047.6	1505.44	1.20327	0.541709	0.000353119	0.00159171	IRS1
ENSG00000127585.12	1502.14	-1.58131	0.38993	3.81975e-06	2.96262e-05	FBXL16
ENSG00000083720.13	1496.91	-1.46057	0.291084	4.01047e-08	5.11704e-07	OXCT1
ENSG00000114520.11	1495.37	1.19095	0.157364	1.08584e-15	5.63885e-14	SNX4
ENSG00000091436.17	1494.07	1.9062	0.358759	1.97674e-09	3.32848e-08	MAP3K20
ENSG00000067167.8	1492.84	1.46447	0.273486	1.9555e-09	3.2994e-08	TRAM1
ENSG00000198053.12	1492.7	-3.11169	0.510455	1.8011e-10	3.81254e-09	SIRPA
ENSG00000164970.15	1491.99	-1.53328	0.271196	1.2771e-09	2.26266e-08	FAM219A
ENSG00000074219.14	1491.98	4.15573	0.509535	2.4092e-18	1.84476e-16	TEAD2
ENSG00000160460.16	1490.49	-2.55904	0.467436	5.59323e-09	8.47056e-08	SPTBN4
ENSG00000100600.15	1489.36	1.01077	0.287392	9.80456e-06	6.82024e-05	LGMN
ENSG00000036549.13	1489.21	1.02336	0.175567	1.60721e-10	3.43115e-09	ZZZ3
ENSG00000039560.14	1488.54	2.09575	0.695549	2.97099e-05	0.000182453	RAI14
ENSG00000134697.13	1488.37	1.52515	0.216574	4.65008e-14	1.87856e-12	GNL2
ENSG00000254004.7	1485.81	1.59226	0.214865	3.04042e-15	1.47196e-13	ZNF260
ENSG00000166147.14	1482.94	3.27796	0.661891	6.88954e-09	1.02578e-07	FBN1
ENSG00000164244.21	1481.61	1.47494	0.17446	7.16178e-19	6.03842e-17	PRRC1
ENSG00000057757.10	1481.32	-1.56257	0.175442	4.55611e-20	4.63581e-18	PITHD1
ENSG00000133121.21	1480.71	2.37683	0.505334	3.52057e-08	4.53534e-07	STARD13
ENSG00000156802.13	1478.85	2.94946	0.383566	1.8138e-16	1.0551e-14	ATAD2
ENSG00000061938.20	1477.86	-2.02201	0.314173	1.26201e-11	3.31412e-10	TNK2
ENSG00000282885.2	1477.66	-4.84858	0.468549	1.81291e-25	3.05709e-23	AL627171.2
ENSG00000004399.13	1476.41	2.18641	0.468519	4.8501e-08	6.10401e-07	PLXND1
ENSG00000087301.9	1476.38	1.16379	0.264932	2.65616e-07	2.76351e-06	TXNDC16
ENSG00000124493.14	1474.88	-4.49282	0.825546	1.76727e-08	2.4322e-07	GRM4
ENSG00000182963.11	1474.42	1.7185	0.390278	1.95663e-07	2.12023e-06	GJC1
ENSG00000072422.17	1474.18	3.27779	0.567761	7.6449e-11	1.72404e-09	RHOBTB1
ENSG00000274012.1	1472.74	-4.85929	0.471551	2.85985e-25	4.74261e-23	RN7SL2
ENSG00000112685.14	1470.99	1.29982	0.21665	5.13536e-11	1.19769e-09	EXOC2
ENSG00000163297.18	1470.98	4.71055	0.386924	2.36774e-36	1.03e-33	ANTXR2
ENSG00000117614.10	1470.67	1.21378	0.182644	8.3296e-13	2.6884e-11	SYF2
ENSG00000018408.15	1470.5	2.88596	0.530235	6.64526e-10	1.24122e-08	WWTR1
ENSG00000099365.11	1469.95	-2.60462	0.722167	3.54076e-05	0.000212177	STX1B
ENSG00000084693.16	1464.98	1.13887	0.251834	1.48497e-07	1.65883e-06	AGBL5
ENSG00000167785.9	1464.13	1.3965	0.158759	3.88746e-20	4.03758e-18	ZNF558
ENSG00000166265.13	1463.8	5.14913	0.613107	2.80887e-19	2.51674e-17	CYYR1
ENSG00000204842.18	1462.88	-1.01736	0.155962	4.65377e-12	1.32949e-10	ATXN2
ENSG00000196876.18	1462.28	-1.61614	0.385294	2.14834e-06	1.76961e-05	SCN8A
ENSG00000169116.11	1459.15	3.22087	1.01309	1.08306e-05	7.47511e-05	PARM1
ENSG00000149091.15	1458.79	-1.5427	0.320855	1.20508e-07	1.37483e-06	DGKZ
ENSG00000109171.15	1458.44	1.17752	0.253837	8.53905e-08	1.01227e-06	SLAIN2
ENSG00000143376.14	1458.17	-1.04246	0.163791	1.33165e-11	3.48481e-10	SNX27
ENSG00000163428.4	1456.64	1.25252	0.286744	2.8818e-07	2.96742e-06	LRRC58
ENSG00000183496.6	1456.14	3.60166	0.351745	1.30571e-26	2.41927e-24	MEX3B
ENSG00000088882.8	1452.81	7.08508	0.539899	2.7851e-42	2.25939e-39	CPXM1
ENSG00000128915.12	1449.9	1.24601	0.175724	3.72858e-14	1.53101e-12	ICE2
ENSG00000145247.12	1447.12	2.96357	0.282473	1.31114e-27	2.71416e-25	OCIAD2
ENSG00000129473.11	1442.03	-2.0675	0.169138	2.52675e-35	9.72346e-33	BCL2L2
ENSG00000145632.15	1437.41	4.33296	0.504226	5.52242e-20	5.52536e-18	PLK2
ENSG00000129159.9	1437.26	-3.84313	0.567744	3.13124e-12	9.15164e-11	KCNC1
ENSG00000101343.15	1435.73	1.12639	0.211508	2.65464e-09	4.33759e-08	CRNKL1
ENSG00000077264.16	1435.28	2.93846	0.547634	9.56198e-10	1.74052e-08	PAK3
ENSG00000112294.14	1429.77	-1.5016	0.317372	1.73783e-07	1.90584e-06	ALDH5A1
ENSG00000100097.12	1428.3	1.46943	0.776001	0.000581823	0.00245997	LGALS1
ENSG00000124225.16	1423.7	1.00824	0.573613	0.000899761	0.00358471	PMEPA1
ENSG00000096717.12	1419.27	1.03359	0.250338	8.93422e-07	8.15105e-06	SIRT1
ENSG00000185070.11	1416.54	3.63429	0.65076	2.15248e-10	4.4836e-09	FLRT2
ENSG00000167619.13	1414.36	-2.05222	0.376546	5.10165e-09	7.80969e-08	TMEM145
ENSG00000162981.14	1413.85	2.32197	0.612056	1.93611e-06	1.60982e-05	LRATD1
ENSG00000129187.15	1412.62	1.2755	0.251216	9.31737e-09	1.34457e-07	DCTD
ENSG00000140299.13	1408.32	1.01779	0.19601	5.74139e-09	8.67305e-08	BNIP2
ENSG00000147526.20	1406.92	-1.03167	0.28528	1.71252e-05	0.000112332	TACC1
ENSG00000140995.17	1405.75	-1.83193	0.253692	4.96573e-14	1.99533e-12	DEF8
ENSG00000113721.14	1403.84	1.15231	0.748055	0.00113642	0.00438161	PDGFRB
ENSG00000113583.8	1400.46	1.18113	0.182426	2.60464e-12	7.73291e-11	C5orf15
ENSG00000114346.14	1400.11	2.77014	0.375857	2.29014e-15	1.13621e-13	ECT2
ENSG00000111652.10	1399.86	-1.2195	0.253154	1.00144e-07	1.16373e-06	COPS7A
ENSG00000070778.13	1399.67	1.30478	0.364156	6.66966e-06	4.8615e-05	PTPN21
ENSG00000248487.9	1397.09	-1.98588	0.38052	1.77857e-08	2.44402e-07	ABHD14A
ENSG00000092010.15	1392.02	1.16869	0.354639	1.96338e-05	0.000126819	PSME1
ENSG00000148218.16	1391.68	-1.64222	0.234	1.98477e-13	7.16044e-12	ALAD
ENSG00000159176.14	1391.29	-3.27929	0.427802	3.29397e-15	1.58888e-13	CSRP1
ENSG00000049246.14	1389.96	-2.81066	0.460433	1.50231e-10	3.22325e-09	PER3
ENSG00000141510.18	1385.77	3.94435	0.397159	2.6703e-25	4.45287e-23	TP53
ENSG00000112763.17	1384.29	-1.26595	0.256238	5.51036e-08	6.83185e-07	BTN2A1
ENSG00000196670.14	1381	1.04735	0.172817	3.93194e-11	9.38164e-10	ZFP62
ENSG00000113456.19	1379.31	1.01806	0.178315	3.21332e-10	6.46022e-09	RAD1
ENSG00000134077.16	1379.26	1.08749	0.150975	1.76005e-14	7.60139e-13	THUMPD3
ENSG00000120899.18	1377.94	-4.19485	0.488648	2.7345e-18	2.07269e-16	PTK2B
ENSG00000116747.13	1377.52	1.19264	0.240789	1.82628e-08	2.49825e-07	RO60
ENSG00000109805.10	1375.31	6.62172	0.44332	6.11627e-53	1.22391e-49	NCAPG
ENSG00000187607.16	1369.88	2.19186	0.356502	1.37865e-11	3.59216e-10	ZNF286A
ENSG00000184792.16	1368.84	-2.33893	0.517215	6.90927e-07	6.44664e-06	OSBP2
ENSG00000149257.16	1368.83	2.53188	0.534594	2.84275e-08	3.72286e-07	SERPINH1
ENSG00000135090.14	1368.61	-1.33954	0.293593	3.62125e-07	3.63409e-06	TAOK3
ENSG00000136824.19	1367.65	1.06277	0.354381	5.20576e-05	0.000298712	SMC2
ENSG00000198826.11	1364.96	6.34634	0.444049	6.78789e-49	9.70216e-46	ARHGAP11A
ENSG00000151655.19	1362.38	6.26363	1.22055	6.46469e-10	1.21278e-08	ITIH2
ENSG00000137500.9	1359.64	1.56293	0.211511	3.54075e-15	1.69234e-13	CCDC90B
ENSG00000213719.8	1359.28	2.79238	0.657427	2.3306e-07	2.46669e-06	CLIC1
ENSG00000154727.11	1358.55	1.04509	0.343456	4.62914e-05	0.000269071	GABPA
ENSG00000178177.16	1355.18	2.23176	0.330791	2.59712e-13	9.18199e-12	LCORL
ENSG00000136003.16	1350.17	-1.24127	0.163675	2.50111e-15	1.2283e-13	ISCU
ENSG00000160293.17	1348.6	2.17222	0.439203	1.15044e-08	1.63347e-07	VAV2
ENSG00000139329.5	1348.24	7.5804	1.01472	6.77048e-17	4.1644e-15	LUM
ENSG00000256771.4	1346.58	1.25127	0.297943	5.94927e-07	5.6279e-06	ZNF253
ENSG00000225792.2	1346.16	3.19885	0.80527	5.63184e-07	5.37676e-06	AC004540.2
ENSG00000183010.17	1345.84	2.00149	0.504104	1.01542e-06	9.12818e-06	PYCR1
ENSG00000124140.14	1344.4	-4.94914	0.563077	6.83237e-19	5.77691e-17	SLC12A5
ENSG00000137474.22	1344.17	4.22703	0.98119	7.40412e-08	8.89324e-07	MYO7A
ENSG00000132563.16	1343.16	-1.78496	0.473741	1.34068e-05	9.04718e-05	REEP2
ENSG00000154096.14	1343.02	-2.77093	0.450818	1.12873e-10	2.48023e-09	THY1
ENSG00000158164.7	1341.91	6.62891	0.594913	1.23722e-31	3.53679e-29	TMSB15A
ENSG00000160785.13	1341.19	-1.37082	0.228823	1.61127e-10	3.43494e-09	SLC25A44
ENSG00000122085.17	1333.85	-1.08161	0.162436	1.91375e-12	5.79063e-11	MTERF4
ENSG00000090612.22	1333.06	1.17512	0.210151	5.92522e-10	1.12138e-08	ZNF268
ENSG00000110900.16	1330.31	-2.38381	0.544581	1.36432e-06	1.1822e-05	TSPAN11
ENSG00000146918.20	1327.74	2.45648	0.307896	2.45149e-17	1.58586e-15	NCAPG2
ENSG00000108509.21	1327.16	-2.49109	0.34411	5.74973e-14	2.27383e-12	CAMTA2
ENSG00000154640.15	1326.92	4.20159	0.317456	3.4849e-42	2.75271e-39	BTG3
ENSG00000070501.12	1326.91	-1.28166	0.276324	2.44184e-07	2.57263e-06	POLB
ENSG00000115457.10	1324.28	4.69756	0.62395	2.49783e-16	1.42538e-14	IGFBP2
ENSG00000204262.14	1322.09	4.21651	0.558396	3.04311e-16	1.70414e-14	COL5A2
ENSG00000183098.11	1320.73	2.097	0.86525	0.000129776	0.000660232	GPC6
ENSG00000181104.7	1320.33	7.34586	0.450685	1.47898e-62	6.34187e-59	F2R
ENSG00000152154.11	1320.24	-2.24731	0.51922	1.55139e-06	1.32067e-05	TMEM178A
ENSG00000182326.15	1318.96	2.33212	0.694002	9.4666e-06	6.6159e-05	C1S
ENSG00000141753.7	1318.21	1.78749	0.645438	7.02053e-05	0.000386586	IGFBP4
ENSG00000134825.16	1317.61	1.20426	0.261702	1.00467e-07	1.16658e-06	TMEM258
ENSG00000141431.13	1315.65	4.54117	0.624354	1.74699e-15	8.76886e-14	ASXL3
ENSG00000196470.12	1315.5	1.67259	0.200661	1.79432e-18	1.4136e-16	SIAH1
ENSG00000120053.12	1313.84	-2.525	0.255454	6.39624e-24	9.23027e-22	GOT1
ENSG00000197852.12	1312.27	1.02643	0.780107	0.00156049	0.00575353	INKA2
ENSG00000054690.14	1311.93	-2.22271	0.458342	1.31143e-07	1.48543e-06	PLEKHH1
ENSG00000153936.17	1310.92	1.11753	0.218903	8.57363e-09	1.24951e-07	HS2ST1
ENSG00000198521.12	1308.87	2.27915	0.282239	1.22291e-17	8.32354e-16	ZNF43
ENSG00000121691.7	1307	1.40796	0.332134	4.7573e-07	4.62569e-06	CAT
ENSG00000049323.16	1306.99	2.48022	0.802003	1.75283e-05	0.000114825	LTBP1
ENSG00000066279.19	1306.65	9.25823	0.593698	6.65342e-58	1.99709e-54	ASPM
ENSG00000179387.10	1303.11	1.6309	0.220043	2.93993e-15	1.42561e-13	ELMOD2
ENSG00000166348.19	1302.76	-1.59532	0.205999	8.43951e-16	4.43644e-14	USP54
ENSG00000111249.14	1300.23	2.20231	0.826777	6.94336e-05	0.000382899	CUX2
ENSG00000140403.12	1298.39	-2.28059	0.414628	4.25427e-09	6.63357e-08	DNAJA4
ENSG00000102699.6	1297.56	2.33583	0.321359	6.21046e-15	2.8679e-13	PARP4
ENSG00000186522.15	1297.36	3.36757	0.349136	6.43122e-24	9.23634e-22	SEPTIN10
ENSG00000078902.16	1297	-1.53068	0.239677	1.40174e-11	3.64281e-10	TOLLIP
ENSG00000197555.9	1295.8	-2.02202	0.506049	5.93444e-06	4.37232e-05	SIPA1L1
ENSG00000237440.9	1294.34	1.61863	0.2937	7.60482e-10	1.40645e-08	ZNF737
ENSG00000183684.8	1291.26	1.35605	0.259799	4.17149e-09	6.52143e-08	ALYREF
ENSG00000126947.13	1290.02	1.04731	0.242139	3.80675e-07	3.78858e-06	ARMCX1
ENSG00000164603.12	1286.35	2.91374	0.382928	3.74345e-16	2.06171e-14	BMT2
ENSG00000163013.12	1285.79	-2.45179	0.414786	4.18533e-10	8.17883e-09	FBXO41
ENSG00000114166.8	1284.72	-1.91673	0.384216	5.74146e-08	7.09186e-07	KAT2B
ENSG00000197586.13	1284.07	-2.18205	0.247055	1.16475e-19	1.12778e-17	ENTPD6
ENSG00000143977.14	1283.65	1.05635	0.246039	4.34423e-07	4.26411e-06	SNRPG
ENSG00000171469.11	1282.22	1.36782	0.182436	1.7387e-15	8.74449e-14	ZNF561
ENSG00000180198.16	1279.55	2.20826	0.361738	1.71181e-11	4.38411e-10	RCC1
ENSG00000167778.9	1277.57	-2.80976	0.366423	2.59104e-15	1.26255e-13	SPRYD3
ENSG00000198856.13	1277.55	2.32378	0.275449	5.8851e-19	5.04706e-17	OSTC
ENSG00000131067.17	1276.5	-1.73621	0.329142	1.16592e-08	1.65311e-07	GGT7
ENSG00000155011.9	1275.4	6.04038	1.3027	1.04716e-08	1.49816e-07	DKK2
ENSG00000151892.15	1274.74	2.40593	1.32865	0.000353005	0.00159165	GFRA1
ENSG00000107104.20	1273.32	-2.02179	0.503135	5.52228e-06	4.09854e-05	KANK1
ENSG00000114541.15	1272.58	1.79914	0.572259	2.27336e-05	0.000144204	FRMD4B
ENSG00000140937.14	1270.41	1.51668	0.624184	0.000188734	0.000919501	CDH11
ENSG00000118496.5	1269.41	1.79699	0.275057	1.34611e-12	4.19573e-11	FBXO30
ENSG00000166128.13	1268.78	1.58918	0.37552	4.47837e-07	4.38523e-06	RAB8B
ENSG00000165914.15	1268.32	-1.76232	0.235202	6.28355e-15	2.89719e-13	TTC7B
ENSG00000196557.13	1267.68	3.759	0.898078	1.47476e-07	1.65174e-06	CACNA1H
ENSG00000178467.18	1267.52	-1.53008	0.273979	1.89758e-09	3.2187e-08	P4HTM
ENSG00000119041.11	1265.88	1.12686	0.17162	1.48908e-12	4.58893e-11	GTF3C3
ENSG00000160695.15	1259.62	-1.14536	0.183013	2.7348e-11	6.73402e-10	VPS11
ENSG00000019144.19	1259.48	-1.91432	0.40456	2.04088e-07	2.19488e-06	PHLDB1
ENSG00000188735.13	1259.42	-1.30249	0.322852	3.71904e-06	2.89144e-05	TMEM120B
ENSG00000123131.13	1258.35	1.70269	0.362715	5.11378e-08	6.39297e-07	PRDX4
ENSG00000058804.12	1257.63	2.01048	0.223911	5.62303e-21	6.34515e-19	NDC1
ENSG00000215397.4	1255.69	1.56214	0.779176	0.000414057	0.00183012	SCRT2
ENSG00000273032.3	1255.26	-3.07882	0.539121	1.82497e-09	3.11809e-08	DGCR5
ENSG00000136161.13	1254.89	2.60719	0.305844	2.57321e-19	2.34053e-17	RCBTB2
ENSG00000171016.13	1252.01	1.03976	0.364787	8.21675e-05	0.000442949	PYGO1
ENSG00000119333.12	1251.58	2.59539	0.288864	3.93151e-21	4.50413e-19	DYNC2I2
ENSG00000241878.11	1250.1	-3.3986	0.250842	1.60889e-42	1.34146e-39	PISD
ENSG00000166411.14	1249.82	-1.80135	0.253299	1.08079e-13	4.05005e-12	IDH3A
ENSG00000013810.20	1247.67	2.73112	0.426623	2.03861e-12	6.13751e-11	TACC3
ENSG00000155438.12	1243.99	1.33642	0.199106	4.98629e-13	1.68546e-11	NIFK
ENSG00000214063.11	1243.88	2.09835	0.658366	1.69083e-05	0.000111079	TSPAN4
ENSG00000128602.11	1243.42	2.08174	0.414442	8.46357e-09	1.23441e-07	SMO
ENSG00000188157.15	1236.43	1.11163	0.568711	0.000610056	0.00256104	AGRN
ENSG00000101052.13	1235.6	1.62891	0.151552	1.58739e-28	3.60962e-26	IFT52
ENSG00000145332.14	1234.56	1.33263	0.288403	8.61852e-08	1.02089e-06	KLHL8
ENSG00000174718.12	1234.47	1.00116	0.231958	4.07141e-07	4.01602e-06	RESF1
ENSG00000138279.16	1234.23	-1.00228	0.22246	4.0523e-07	3.9998e-06	ANXA7
ENSG00000145604.17	1233.41	2.22943	0.370168	2.94819e-11	7.23572e-10	SKP2
ENSG00000152942.19	1233.32	1.03288	0.138331	2.56534e-15	1.25205e-13	RAD17
ENSG00000145416.13	1231.05	2.10722	0.725792	3.76191e-05	0.000223821	MARCHF1
ENSG00000147874.11	1229.34	1.51292	0.217096	7.8495e-14	3.03231e-12	HAUS6
ENSG00000165175.16	1225.46	1.13784	0.941599	0.0015575	0.00574436	MID1IP1
ENSG00000114745.14	1222.2	-2.07403	0.189837	9.52091e-29	2.18152e-26	GORASP1
ENSG00000123243.15	1221.61	1.71931	0.812698	0.000349738	0.0015779	ITIH5
ENSG00000260391.2	1220.46	3.6605	0.464025	2.68377e-17	1.72128e-15	AC022336.2
ENSG00000173894.11	1217.43	6.22425	0.38925	1.36537e-59	4.55365e-56	CBX2
ENSG00000132879.14	1216.5	-2.44859	0.290168	4.09064e-18	3.03922e-16	FBXO44
ENSG00000090776.6	1215.6	2.68061	0.547126	1.08663e-08	1.55021e-07	EFNB1
ENSG00000006576.16	1213.59	1.31854	0.257863	7.51973e-09	1.10861e-07	PHTF2
ENSG00000112936.19	1207.97	4.08118	0.926166	6.40889e-08	7.81989e-07	C7
ENSG00000170312.16	1207.36	6.82939	0.493352	9.04815e-47	1.13162e-43	CDK1
ENSG00000140525.19	1206.59	3.16245	0.410829	1.61632e-16	9.45722e-15	FANCI
ENSG00000068885.15	1206.41	1.10644	0.282192	2.05192e-06	1.69811e-05	IFT80
ENSG00000185551.15	1205.55	1.8727	0.599393	2.3863e-05	0.000150319	NR2F2
ENSG00000184445.12	1205.07	2.80254	0.349368	1.48946e-17	9.9794e-16	KNTC1
ENSG00000156273.16	1201.56	1.84718	0.269431	1.46366e-13	5.37081e-12	BACH1
ENSG00000166484.20	1200.56	1.45193	0.330722	2.33006e-07	2.46669e-06	MAPK7
ENSG00000072135.13	1196.52	-1.31795	0.228135	5.66706e-10	1.0766e-08	PTPN18
ENSG00000166704.11	1194.74	1.32493	0.191616	1.25463e-13	4.64927e-12	ZNF606
ENSG00000145016.16	1193.42	-1.01791	0.189745	5.27561e-09	8.04228e-08	RUBCN
ENSG00000175063.17	1189.19	7.52868	0.52386	2.58016e-49	4.07611e-46	UBE2C
ENSG00000092445.12	1188.73	-2.22441	0.450456	8.35447e-08	9.91961e-07	TYRO3
ENSG00000130540.14	1184.98	-2.29884	0.423905	6.61479e-09	9.87317e-08	SULT4A1
ENSG00000117122.14	1182.48	7.64868	0.586236	2.22774e-41	1.59209e-38	MFAP2
ENSG00000176387.7	1181.47	4.78771	0.884522	2.64296e-10	5.4151e-09	HSD11B2
ENSG00000119900.9	1181.23	-1.99961	0.434046	3.8659e-07	3.83678e-06	OGFRL1
ENSG00000240801.1	1179.35	4.65735	1.34793	2.29303e-06	1.87592e-05	AC132217.1
ENSG00000108830.10	1178.91	-2.53003	0.54844	4.8671e-07	4.7187e-06	RND2
ENSG00000100307.13	1177.07	-3.68641	0.432363	3.4389e-18	2.58055e-16	CBX7
ENSG00000179833.4	1175.62	1.01503	0.331276	4.42703e-05	0.000258676	SERTAD2
ENSG00000141433.13	1174.89	2.54057	1.44628	0.00037577	0.00168219	ADCYAP1
ENSG00000165633.13	1173.85	2.66383	0.606358	1.44224e-07	1.61773e-06	VSTM4
ENSG00000063854.13	1172.11	-1.9117	0.256026	8.1936e-15	3.7039e-13	HAGH
ENSG00000113494.17	1172.11	5.75151	0.932258	2.47484e-12	7.39152e-11	PRLR
ENSG00000131773.14	1166.49	1.24164	0.581208	0.000421771	0.00186079	KHDRBS3
ENSG00000104490.18	1165.37	1.9202	0.835717	0.00021602	0.00103496	NCALD
ENSG00000197321.15	1164.17	1.52402	1.2492	0.00112878	0.00435774	SVIL
ENSG00000182667.14	1163.66	-3.07884	0.6395	2.31356e-07	2.45384e-06	NTM
ENSG00000059122.17	1161.82	-1.26995	0.273917	2.47991e-07	2.60816e-06	FLYWCH1
ENSG00000197959.14	1161.2	-2.79396	0.621308	9.19417e-07	8.36787e-06	DNM3
ENSG00000004864.14	1159.46	1.16721	0.250516	7.76734e-08	9.28863e-07	SLC25A13
ENSG00000169032.10	1159.23	-1.62846	0.227906	7.82966e-14	3.02855e-12	MAP2K1
ENSG00000138614.15	1157.95	1.09431	0.146847	2.78232e-15	1.35355e-13	INTS14
ENSG00000151131.11	1155.59	1.28499	0.271381	5.11825e-08	6.39589e-07	C12orf45
ENSG00000082068.9	1151.47	1.1938	0.238945	1.47587e-08	2.0595e-07	WDR70
ENSG00000105655.19	1149.77	1.87274	0.556582	1.04797e-05	7.25961e-05	ISYNA1
ENSG00000184489.13	1148.4	2.07873	0.689041	2.74645e-05	0.00017008	PTP4A3
ENSG00000078177.14	1147.74	2.72841	0.294858	3.16702e-22	3.91198e-20	N4BP2
ENSG00000107779.14	1146.73	1.56594	0.282138	6.33335e-10	1.18962e-08	BMPR1A
ENSG00000166483.12	1146.42	2.76594	0.335414	2.32787e-18	1.79162e-16	WEE1
ENSG00000164109.14	1145.25	3.65954	0.384534	1.60994e-23	2.23722e-21	MAD2L1
ENSG00000155592.16	1144.35	1.58811	0.176888	6.99853e-21	7.83836e-19	ZKSCAN2
ENSG00000182158.15	1141.57	1.9557	0.447945	2.08571e-07	2.23988e-06	CREB3L2
ENSG00000121864.10	1139.49	1.15271	0.190715	4.10375e-11	9.76054e-10	ZNF639
ENSG00000134853.12	1138.42	1.37472	1.37191	0.00158927	0.00584388	PDGFRA
ENSG00000139625.13	1137.96	-2.35706	0.399183	4.09032e-10	8.03865e-09	MAP3K12
ENSG00000141098.13	1137.43	-1.50663	0.262645	7.79815e-10	1.43865e-08	GFOD2
ENSG00000221995.5	1137.28	-1.72549	0.324534	9.25582e-09	1.33633e-07	TIAF1
ENSG00000122970.16	1135.35	1.349	0.202513	7.14673e-13	2.34957e-11	IFT81
ENSG00000100418.8	1133.01	-1.30769	0.212833	6.0328e-11	1.38441e-09	DESI1
ENSG00000120992.18	1132.54	1.05725	0.297115	8.23973e-06	5.85243e-05	LYPLA1
ENSG00000163811.12	1129.35	1.00595	0.267404	3.96305e-06	3.05561e-05	WDR43
ENSG00000076864.19	1128.39	-1.78802	0.548861	8.63812e-05	0.000462838	RAP1GAP
ENSG00000137824.16	1128.12	-1.09615	0.145696	3.72172e-15	1.77601e-13	RMDN3
ENSG00000095539.15	1128.08	-1.29552	0.377865	3.89968e-05	0.000231147	SEMA4G
ENSG00000127863.16	1123.98	2.01105	0.758579	8.57695e-05	0.000460053	TNFRSF19
ENSG00000183580.10	1123.69	2.20855	0.600569	3.04346e-06	2.41929e-05	FBXL7
ENSG00000211829.9	1122.25	5.74393	1.16466	1.67026e-09	2.87963e-08	TRDC
ENSG00000090924.15	1122.17	2.08033	0.374129	4.68978e-10	9.07598e-09	PLEKHG2
ENSG00000123080.12	1120.22	3.08479	0.476307	1.04179e-12	3.30204e-11	CDKN2C
ENSG00000157212.19	1120.07	-1.40291	0.249485	1.44417e-09	2.53054e-08	PAXIP1
ENSG00000164398.15	1119.39	-4.06995	0.684667	7.34596e-10	1.36277e-08	ACSL6
ENSG00000188486.3	1117.29	1.11975	0.413352	0.000115127	0.000594469	H2AX
ENSG00000160408.15	1116.64	-1.84261	0.270038	8.41639e-13	2.71349e-11	ST6GALNAC6
ENSG00000159200.18	1114.83	-1.5169	0.346807	9.29709e-07	8.45128e-06	RCAN1
ENSG00000183853.18	1113.77	3.07423	0.63935	1.61526e-08	2.23634e-07	KIRREL1
ENSG00000099250.18	1113.29	2.74695	0.655845	2.91054e-07	2.99188e-06	NRP1
ENSG00000117114.20	1112.12	2.73884	0.647695	2.69195e-07	2.7959e-06	ADGRL2
ENSG00000171914.16	1112.11	-1.75875	0.400209	9.47974e-07	8.59649e-06	TLN2
ENSG00000120868.14	1111.52	1.23042	0.266594	9.31172e-08	1.08967e-06	APAF1
ENSG00000184271.17	1111.41	-1.34253	0.231656	5.14186e-10	9.84927e-09	POU6F1
ENSG00000115840.14	1106.99	-1.43617	0.205107	2.02395e-13	7.25985e-12	SLC25A12
ENSG00000164934.14	1104.77	1.42015	0.403543	7.84916e-06	5.61488e-05	DCAF13
ENSG00000152503.10	1103.94	3.5745	0.663442	4.98342e-10	9.58248e-09	TRIM36
ENSG00000133393.13	1102.64	1.02288	0.189519	1.89215e-09	3.21563e-08	CEP20
ENSG00000117298.16	1101.31	1.65699	0.432895	2.25556e-06	1.84829e-05	ECE1
ENSG00000188783.6	1099.45	1.61136	2.32978	0.00143896	0.00537012	PRELP
ENSG00000163703.19	1097.17	-1.28587	0.251774	2.34297e-08	3.1312e-07	CRELD1
ENSG00000162494.6	1092.71	-3.60482	0.860275	5.32358e-06	3.96803e-05	LRRC38
ENSG00000151552.12	1090.16	-2.62141	0.299531	2.86197e-19	2.54911e-17	QDPR
ENSG00000196368.5	1089.88	1.78809	0.391123	8.84319e-08	1.04421e-06	NUDT11
ENSG00000213096.11	1088.76	1.52954	0.268649	2.85082e-10	5.80137e-09	ZNF254
ENSG00000198142.5	1088.23	5.71815	0.37108	5.44096e-56	1.36096e-52	SOWAHC
ENSG00000012048.23	1086.73	3.0293	0.334079	1.64252e-21	1.92585e-19	BRCA1
ENSG00000136247.15	1085.58	1.01192	0.205751	2.3425e-08	3.1312e-07	ZDHHC4
ENSG00000155744.9	1085.14	-1.12993	0.304999	1.2903e-05	8.7465e-05	FAM126B
ENSG00000166073.11	1084.67	-1.88151	0.417473	5.97042e-07	5.64612e-06	GPR176
ENSG00000101224.18	1084.66	-1.66168	0.336925	6.76738e-08	8.19071e-07	CDC25B
ENSG00000164604.14	1083.69	1.58697	1.05461	0.000913693	0.00363347	GPR85
ENSG00000162998.5	1082.38	2.8313	0.782718	2.96975e-06	2.36885e-05	FRZB
ENSG00000112379.9	1081.57	-2.32915	0.6853	6.65224e-05	0.000368946	ARFGEF3
ENSG00000145335.17	1079.87	-3.0656	0.651104	3.86669e-07	3.83678e-06	SNCA
ENSG00000171792.11	1079.36	1.81953	0.208733	6.37053e-20	6.35276e-18	RHNO1
ENSG00000237649.8	1079.2	6.99732	0.472751	3.29727e-52	5.82181e-49	KIFC1
ENSG00000159403.18	1078.56	2.14479	0.69883	2.57096e-05	0.00016047	C1R
ENSG00000004700.16	1076.43	1.21257	0.225122	1.84926e-09	3.15382e-08	RECQL
ENSG00000123374.11	1076.25	3.53355	0.346997	2.42286e-26	4.381e-24	CDK2
ENSG00000101412.13	1075.53	3.7556	0.415645	1.45704e-21	1.72183e-19	E2F1
ENSG00000128683.14	1075.01	-4.81069	0.92343	7.23706e-08	8.69955e-07	GAD1
ENSG00000157152.17	1074.8	-3.95896	0.556527	2.9241e-13	1.02655e-11	SYN2
ENSG00000180008.9	1074	1.27465	0.290738	2.62664e-07	2.73564e-06	SOCS4
ENSG00000151135.10	1073.25	1.41794	0.269374	3.2661e-09	5.22854e-08	TMEM263
ENSG00000167702.13	1072.72	-2.79404	0.491867	1.90869e-09	3.22768e-08	KIFC2
ENSG00000138641.18	1065.1	-2.48477	0.343125	5.65091e-14	2.24182e-12	HERC3
ENSG00000092140.16	1059.07	1.59881	0.302057	2.55154e-09	4.18508e-08	G2E3
ENSG00000108551.5	1057.61	2.08307	0.960914	0.000249141	0.00117066	RASD1
ENSG00000106355.10	1057.22	1.75714	0.262687	4.82336e-13	1.63776e-11	LSM5
ENSG00000135744.9	1051.44	-3.1156	0.646549	2.29458e-07	2.43629e-06	AGT
ENSG00000136378.15	1048.88	4.40458	0.611836	3.51355e-15	1.6838e-13	ADAMTS7
ENSG00000121481.11	1045.88	1.20217	0.228868	3.79891e-09	5.98259e-08	RNF2
ENSG00000182919.15	1045.61	1.22367	0.204596	5.92929e-11	1.36378e-09	C11orf54
ENSG00000093100.13	1044.38	-1.85416	0.306667	1.3958e-10	3.01628e-09	AC016026.1
ENSG00000167747.15	1044.03	2.6657	0.398025	2.98577e-13	1.04697e-11	C19orf48
ENSG00000128513.16	1041.27	1.37408	0.247368	6.71976e-10	1.25358e-08	POT1
ENSG00000115970.19	1038.28	1.14795	0.198334	1.93271e-10	4.0739e-09	THADA
ENSG00000110888.17	1036.6	-1.72144	0.284119	1.22101e-10	2.6635e-09	CAPRIN2
ENSG00000041515.16	1036.25	2.5258	0.967913	7.28746e-05	0.000399307	MYO16
ENSG00000049541.11	1034.24	1.17274	0.235601	1.62682e-08	2.24922e-07	RFC2
ENSG00000167861.16	1032.81	-2.61806	0.428863	1.34851e-10	2.92464e-09	HID1
ENSG00000174021.11	1032.56	2.55047	0.570896	9.65787e-08	1.12492e-06	GNG5
ENSG00000109113.20	1032.32	1.37892	0.772613	0.000712206	0.00293685	RAB34
ENSG00000091317.8	1032.11	1.42636	0.236845	4.19146e-11	9.93767e-10	CMTM6
ENSG00000136603.14	1029.41	2.64621	0.328209	1.158e-17	7.91767e-16	SKIL
ENSG00000164284.15	1028.5	1.28454	0.20968	2.3478e-11	5.87263e-10	GRPEL2
ENSG00000103460.17	1028.25	4.86832	0.665399	1.1092e-15	5.75022e-14	TOX3
ENSG00000146802.13	1028	1.87487	0.25917	1.00059e-14	4.46929e-13	TMEM168
ENSG00000151725.12	1026.23	4.78548	0.45425	3.60249e-28	8.00979e-26	CENPU
ENSG00000073711.11	1023.36	1.85745	0.3796	1.77911e-08	2.44402e-07	PPP2R3A
ENSG00000164611.13	1022.47	4.90678	0.47506	2.30084e-27	4.63504e-25	PTTG1
ENSG00000116983.13	1022.12	-5.68793	0.882471	8.16631e-11	1.83473e-09	HPCAL4
ENSG00000174989.13	1021.58	1.2198	0.219017	6.6174e-10	1.23742e-08	FBXW8
ENSG00000162769.13	1020.42	1.46022	0.285875	7.37148e-09	1.08889e-07	FLVCR1
ENSG00000174442.12	1020.2	2.49148	0.281656	1.5065e-20	1.60351e-18	ZWILCH
ENSG00000177119.17	1019.46	1.90362	0.351144	1.13057e-09	2.02357e-08	ANO6
ENSG00000100711.14	1018.02	-1.41122	0.226379	3.57607e-11	8.6078e-10	ZFYVE21
ENSG00000111817.19	1017.95	1.89024	0.260559	8.45811e-15	3.80058e-13	DSE
ENSG00000136490.9	1017.58	3.24486	0.445505	3.51727e-15	1.6838e-13	LIMD2
ENSG00000179454.14	1016.86	1.35874	0.293507	8.18552e-08	9.73827e-07	KLHL28
ENSG00000142945.13	1014.16	5.02944	0.408604	3.27711e-37	1.53696e-34	KIF2C
ENSG00000196935.9	1013.13	1.43576	0.722496	0.00050751	0.0021862	SRGAP1
ENSG00000197961.12	1012.81	1.61656	0.268054	3.68462e-11	8.84074e-10	ZNF121
ENSG00000178971.16	1011.52	-1.38927	0.347827	4.56513e-06	3.4533e-05	CTC1
ENSG00000064547.14	1011.22	5.39471	0.409313	7.4161e-42	5.56504e-39	LPAR2
ENSG00000120800.5	1010.61	1.01471	0.28538	8.52106e-06	6.03227e-05	UTP20
ENSG00000029534.21	1009.82	-3.26826	0.497505	9.13469e-12	2.45713e-10	ANK1
ENSG00000185252.19	1009.01	1.18582	0.201987	1.17925e-10	2.58178e-09	ZNF74
ENSG00000143493.13	1008.49	1.8521	0.214481	1.35865e-19	1.29877e-17	INTS7
ENSG00000120645.12	1008.45	-4.42104	0.693121	5.76046e-11	1.33005e-09	IQSEC3
ENSG00000166908.18	1007.59	-1.53279	0.235551	6.40818e-12	1.77607e-10	PIP4K2C
ENSG00000084092.7	1006.58	1.28341	0.262223	2.36532e-08	3.15544e-07	NOA1
ENSG00000216775.3	1006.35	2.62503	0.351705	1.22767e-15	6.33159e-14	AL109918.1
ENSG00000168348.4	1005.68	7.24308	0.931867	8.04593e-18	5.66917e-16	INSM2
ENSG00000146757.14	1005.45	1.33424	0.402047	1.64788e-05	0.000108853	ZNF92
ENSG00000185262.9	1005.19	1.64689	0.266251	1.34982e-11	3.52621e-10	UBALD2
ENSG00000114107.9	1005.06	1.34437	0.348435	2.3043e-06	1.8838e-05	CEP70
ENSG00000137054.16	1003.97	1.74013	0.322951	1.4299e-09	2.507e-08	POLR1E
ENSG00000136231.14	1003.14	6.79189	1.17735	9.28966e-12	2.49632e-10	IGF2BP3
ENSG00000277734.8	1001.1	-3.21178	0.663737	2.1559e-07	2.30701e-06	TRAC
ENSG00000187240.16	1000.56	1.26285	0.280771	1.59317e-07	1.76786e-06	DYNC2H1
ENSG00000064961.19	1000.51	2.76775	0.420173	6.03519e-13	2.00612e-11	HMG20B
ENSG00000136891.14	998.366	1.38792	0.215263	2.88143e-12	8.46271e-11	TEX10
ENSG00000189195.15	996.476	-2.18488	0.506253	1.64444e-06	1.39022e-05	BTBD8
ENSG00000118707.11	996.142	4.00979	0.652368	5.94554e-12	1.65856e-10	TGIF2
ENSG00000157456.8	994.944	8.13936	0.542421	7.37996e-53	1.38448e-49	CCNB2
ENSG00000181409.14	994.836	-3.44794	0.483186	1.92172e-13	6.94967e-12	AATK
ENSG00000121989.15	994.295	1.0437	0.343473	4.72612e-05	0.000274124	ACVR2A
ENSG00000128944.13	993.989	1.38082	0.285922	3.08535e-08	4.02127e-07	KNSTRN
ENSG00000205208.5	989.9	3.0961	0.280365	3.13516e-30	8.40223e-28	C4orf46
ENSG00000188321.14	989.721	1.46073	0.191192	5.50208e-16	2.99186e-14	ZNF559
ENSG00000197928.11	989.657	1.40737	0.225532	1.08522e-11	2.87756e-10	ZNF677
ENSG00000147872.10	987.314	2.52213	0.380979	5.44139e-13	1.82694e-11	PLIN2
ENSG00000118257.17	986.955	1.23676	0.907443	0.00121951	0.0046494	NRP2
ENSG00000160062.15	986.265	1.4445	0.223393	2.48451e-12	7.41302e-11	ZBTB8A
ENSG00000128573.26	985.912	4.18328	1.02189	1.76599e-07	1.93459e-06	FOXP2
ENSG00000088808.18	985.195	-1.88262	0.377488	5.68401e-08	7.03262e-07	PPP1R13B
ENSG00000132842.14	985.163	1.28018	0.218222	1.15415e-10	2.53237e-09	AP3B1
ENSG00000163513.19	984.943	1.48234	0.503173	5.05574e-05	0.000291284	TGFBR2
ENSG00000176371.14	984.77	2.43254	0.230866	1.05574e-27	2.21602e-25	ZSCAN2
ENSG00000049130.16	982.576	1.58083	0.956756	0.000747351	0.00305786	KITLG
ENSG00000188725.8	981.097	1.40069	0.170137	4.79764e-18	3.49529e-16	SMIM15
ENSG00000112242.15	978.377	3.61063	0.407933	8.12012e-21	9.02716e-19	E2F3
ENSG00000129534.14	978.045	3.51081	0.411144	1.31774e-19	1.26368e-17	MIS18BP1
ENSG00000099256.19	977.635	1.74335	0.329143	2.37909e-09	3.92367e-08	PRTFDC1
ENSG00000141101.13	977.129	1.07222	0.425575	0.000194875	0.000946191	NOB1
ENSG00000172301.11	976.874	-1.46684	0.2319	2.02504e-11	5.11862e-10	COPRS
ENSG00000196507.11	970.99	-1.72289	0.250132	5.10426e-13	1.71952e-11	TCEAL3
ENSG00000101057.16	968.07	7.76053	0.566467	1.69173e-45	1.85234e-42	MYBL2
ENSG00000116478.12	967.832	1.25156	0.652054	0.0006081	0.00255461	HDAC1
ENSG00000163808.17	966.325	4.62131	0.462218	9.92199e-26	1.69215e-23	KIF15
ENSG00000101974.14	965.558	1.80113	0.585355	2.82643e-05	0.000174564	ATP11C
ENSG00000107562.16	961.782	2.55051	0.938269	5.26404e-05	0.000301825	CXCL12
ENSG00000204392.11	960.811	1.34077	0.269854	1.57153e-08	2.18283e-07	LSM2
ENSG00000108352.13	959.425	-1.99197	0.368041	6.18112e-09	9.2859e-08	RAPGEFL1
ENSG00000170632.14	958.283	1.02219	0.232232	2.73099e-07	2.83253e-06	ARMC10
ENSG00000196214.11	957.222	2.17112	0.207571	2.81886e-27	5.60338e-25	ZNF766
ENSG00000156970.13	951.636	5.9094	0.470593	9.7572e-39	5.52589e-36	BUB1B
ENSG00000050555.19	950.96	4.95962	0.807811	3.77054e-12	1.09033e-10	LAMC3
ENSG00000118276.11	950.917	-2.74636	0.541196	5.35297e-08	6.65871e-07	B4GALT6
ENSG00000153140.9	950.479	1.14515	0.247253	8.91408e-08	1.05134e-06	CETN3
ENSG00000114450.11	949.376	2.20222	0.489335	1.0068e-07	1.1677e-06	GNB4
ENSG00000113273.17	949.127	1.10492	0.314715	9.56099e-06	6.67411e-05	ARSB
ENSG00000177301.16	948.594	-3.22314	0.549442	7.72731e-10	1.42646e-08	KCNA2
ENSG00000189337.17	947.163	-3.2372	0.600684	1.21896e-08	1.72181e-07	KAZN
ENSG00000117543.21	944.28	1.84331	0.288634	3.51719e-12	1.02199e-10	DPH5
ENSG00000166803.14	943.73	7.11813	0.58441	4.68173e-37	2.16195e-34	PCLAF
ENSG00000119681.12	943.455	4.0379	0.802924	3.34681e-09	5.33215e-08	LTBP2
ENSG00000242294.6	942.203	-1.83718	0.444065	3.06577e-06	2.43439e-05	STAG3L5P
ENSG00000138092.11	940.185	1.66463	0.323783	5.54725e-09	8.40941e-08	CENPO
ENSG00000101868.13	940.011	1.35133	0.215244	8.83278e-12	2.38795e-10	POLA1
ENSG00000135900.4	939.353	1.02747	0.130162	9.00878e-17	5.46278e-15	MRPL44
ENSG00000011028.14	938.92	2.54527	0.696481	2.74584e-06	2.20612e-05	MRC2
ENSG00000168016.15	938.767	-3.43811	0.445141	2.26742e-15	1.1268e-13	TRANK1
ENSG00000276043.5	938.694	4.75793	0.48991	1.37409e-24	2.15941e-22	UHRF1
ENSG00000083544.16	937.535	1.09605	0.24621	2.13156e-07	2.28421e-06	TDRD3
ENSG00000085978.22	937.46	-1.49981	0.172323	2.72079e-19	2.44513e-17	ATG16L1
ENSG00000109089.7	937.443	-1.64265	0.25922	2.02532e-11	5.11862e-10	CDR2L
ENSG00000172375.14	936.53	-1.87042	0.292033	1.45341e-11	3.76082e-10	C2CD2L
ENSG00000158109.15	936.134	-1.726	0.254861	1.14782e-12	3.6205e-11	TPRG1L
ENSG00000033867.16	935.907	1.62315	0.373005	2.5588e-07	2.67706e-06	SLC4A7
ENSG00000139921.13	933.632	1.44869	0.239089	3.30663e-11	8.00417e-10	TMX1
ENSG00000183798.5	933.377	3.40686	0.863451	6.11753e-07	5.77615e-06	EMILIN3
ENSG00000073670.14	932.987	-3.11622	0.600071	3.34132e-08	4.32297e-07	ADAM11
ENSG00000099385.12	932.031	1.07793	0.245628	2.83474e-07	2.92681e-06	BCL7C
ENSG00000178202.13	931.823	2.22268	0.270778	4.28443e-18	3.16752e-16	POGLUT3
ENSG00000085760.15	931.739	1.11306	0.278518	1.50148e-06	1.28327e-05	MTIF2
ENSG00000163918.12	931.51	1.34289	0.30124	1.83818e-07	2.00345e-06	RFC4
ENSG00000144354.14	930.956	5.6651	0.435486	4.61548e-41	3.22182e-38	CDCA7
ENSG00000244274.8	930.641	-3.5993	0.393522	1.27473e-20	1.36651e-18	DBNDD2
ENSG00000100106.22	928.647	1.26504	0.297906	4.88902e-07	4.73536e-06	TRIOBP
ENSG00000169991.11	926.586	-2.37708	0.424594	2.54643e-09	4.17899e-08	IFFO2
ENSG00000146281.6	925.432	1.30172	0.31154	6.49421e-07	6.09347e-06	PM20D2
ENSG00000178951.9	925.019	-2.65734	0.246067	4.87369e-28	1.06006e-25	ZBTB7A
ENSG00000185818.8	924.739	-2.50302	0.304109	2.41896e-17	1.5682e-15	NAT8L
ENSG00000131153.9	924.223	4.88155	0.413791	2.16698e-34	7.14771e-32	GINS2
ENSG00000099953.10	923.741	5.26523	0.717754	8.38442e-16	4.41521e-14	MMP11
ENSG00000164764.11	922.745	6.45486	0.909975	2.06053e-15	1.02739e-13	SBSPON
ENSG00000251322.9	921.772	-3.96534	0.33329	3.26978e-33	1.01181e-30	SHANK3
ENSG00000154265.16	921.525	-1.56634	0.364379	1.32355e-06	1.14974e-05	ABCA5
ENSG00000176769.9	914.05	3.55689	1.11615	9.2065e-06	6.46264e-05	TCERG1L
ENSG00000134758.14	913.977	1.97955	0.281882	4.35873e-14	1.77039e-12	RNF138
ENSG00000148123.15	911.699	2.04731	0.753894	6.99578e-05	0.000385294	PLPPR1
ENSG00000171940.14	910.02	4.11065	0.559213	1.30823e-15	6.68959e-14	ZNF217
ENSG00000136158.12	909.734	-1.89565	0.464882	3.99954e-06	3.08216e-05	SPRY2
ENSG00000151067.22	909.041	-1.48009	0.601735	0.000827567	0.00333471	CACNA1C
ENSG00000153933.10	908.027	-1.88504	0.417858	5.89772e-07	5.5905e-06	DGKE
ENSG00000143545.10	907.88	1.52722	0.623428	0.000182543	0.000893108	RAB13
ENSG00000168297.16	907.798	-2.21411	0.250767	1.21448e-19	1.17215e-17	PXK
ENSG00000130921.9	907.756	1.19085	0.265022	1.69072e-07	1.86097e-06	C12orf65
ENSG00000155090.15	907.574	2.51098	0.403306	7.06853e-12	1.94472e-10	KLF10
ENSG00000103415.12	906.092	-1.42363	0.228252	3.50722e-11	8.46244e-10	HMOX2
ENSG00000082512.15	903.865	3.58467	0.339191	4.7531e-28	1.04904e-25	TRAF5
ENSG00000126970.16	903.152	1.18798	0.373695	2.82472e-05	0.000174564	ZC4H2
ENSG00000196663.16	903.107	-1.4495	0.244342	2.38284e-10	4.92247e-09	TECPR2
ENSG00000162624.14	901.648	9.4424	1.55777	3.31557e-13	1.15319e-11	LHX8
ENSG00000175182.15	900.712	-1.80865	0.29317	6.34117e-11	1.44963e-09	FAM131A
ENSG00000197256.11	900.293	1.57278	0.524695	4.18716e-05	0.000246218	KANK2
ENSG00000074047.22	899.363	3.98974	1.13211	2.45396e-06	1.99241e-05	GLI2
ENSG00000170881.5	898.462	1.39829	0.204796	2.17767e-13	7.7908e-12	RNF139
ENSG00000117399.14	896.854	5.66371	0.482414	2.00083e-34	6.67299e-32	CDC20
ENSG00000132669.14	895.842	1.58955	0.349723	1.10056e-07	1.26521e-06	RIN2
ENSG00000154059.11	893.993	1.27586	0.285441	1.80167e-07	1.97008e-06	IMPACT
ENSG00000197050.11	893.847	1.30878	0.224512	1.41923e-10	3.06031e-09	ZNF420
ENSG00000000003.15	892.367	2.66101	0.321143	1.8069e-18	1.41979e-16	TSPAN6
ENSG00000141084.11	890.481	-1.10232	0.20276	3.65916e-09	5.7807e-08	RANBP10
ENSG00000129250.12	888.674	-1.77734	0.380472	2.57103e-07	2.68617e-06	KIF1C
ENSG00000253738.2	888.322	-1.03084	0.234069	6.57436e-07	6.16482e-06	OTUD6B-AS1
ENSG00000188517.16	887.967	6.07532	0.798632	8.41574e-17	5.13428e-15	COL25A1
ENSG00000137513.10	886.903	1.08439	0.2465	2.67923e-07	2.78366e-06	NARS2
ENSG00000156103.16	886.009	1.59457	0.693232	0.000244904	0.0011531	MMP16
ENSG00000184486.10	883.567	2.55285	1.07536	0.000135263	0.000685126	POU3F2
ENSG00000120833.14	881.234	2.27926	0.427573	1.48895e-09	2.59387e-08	SOCS2
ENSG00000140464.20	880.518	1.16256	0.274028	5.21613e-07	5.01697e-06	PML
ENSG00000163659.13	878.755	1.47774	0.279749	2.91388e-09	4.72008e-08	TIPARP
ENSG00000139438.6	878.024	-1.5632	0.658481	0.00107397	0.00418002	FAM222A
ENSG00000050344.9	877.455	3.59974	0.592038	9.82901e-12	2.62714e-10	NFE2L3
ENSG00000169136.12	877.342	2.35554	0.568678	4.47932e-07	4.38523e-06	ATF5
ENSG00000196387.10	876.969	1.51477	0.175342	1.52552e-19	1.44448e-17	ZNF140
ENSG00000145431.11	876.736	3.71972	0.582575	1.46347e-12	4.51464e-11	PDGFC
ENSG00000099810.21	876.528	2.33966	0.339352	9.11577e-14	3.47232e-12	MTAP
ENSG00000180263.14	873.922	1.68209	0.367144	8.85774e-08	1.04551e-06	FGD6
ENSG00000165895.19	870.811	2.78694	0.645304	1.53943e-07	1.71468e-06	ARHGAP42
ENSG00000077514.9	869.075	1.12598	0.194786	2.04113e-10	4.26945e-09	POLD3
ENSG00000116990.11	868.911	4.69692	0.879967	4.15079e-10	8.12192e-09	MYCL
ENSG00000109814.12	863.354	1.66262	0.237753	6.19333e-14	2.43962e-12	UGDH
ENSG00000171649.12	863.149	1.18193	0.28211	6.46624e-07	6.07102e-06	ZIK1
ENSG00000130830.15	861.881	-2.1971	0.404192	5.91696e-09	8.92032e-08	MPP1
ENSG00000170892.13	861.558	2.26541	0.285023	3.37679e-17	2.13385e-15	TSEN34
ENSG00000108924.14	859.251	-2.37926	0.44942	1.38746e-08	1.94517e-07	HLF
ENSG00000110218.9	859.057	1.44971	0.370349	1.73998e-06	1.46295e-05	PANX1
ENSG00000185088.14	858.266	1.08833	0.344376	3.19499e-05	0.00019421	RPS27L
ENSG00000152240.13	857.299	2.00961	0.278449	1.05005e-14	4.67629e-13	HAUS1
ENSG00000128059.8	856.658	1.55918	0.299595	4.19233e-09	6.54718e-08	PPAT
ENSG00000275342.5	856.156	-2.86655	0.587628	1.53953e-07	1.71468e-06	PRAG1
ENSG00000090581.10	855.042	-1.11506	0.237044	1.66108e-07	1.83238e-06	GNPTG
ENSG00000184992.13	854.558	-1.54135	0.329215	2.25362e-07	2.40045e-06	BRI3BP
ENSG00000204366.4	854.289	2.74163	0.308786	9.77737e-21	1.06719e-18	ZBTB12
ENSG00000152683.14	851.645	1.30308	0.195352	6.86778e-13	2.26282e-11	SLC30A6
ENSG00000143858.12	850.991	-5.9531	0.853815	2.55761e-12	7.60845e-11	SYT2
ENSG00000143476.18	850.307	7.09527	0.506672	5.76797e-46	6.6589e-43	DTL
ENSG00000104889.7	850.165	2.11162	0.311565	2.25485e-13	8.05731e-12	RNASEH2A
ENSG00000117425.14	850.018	1.09833	1.48852	0.00200279	0.00712881	PTCH2
ENSG00000105821.15	849.867	1.29248	0.291874	2.16123e-07	2.31188e-06	DNAJC2
ENSG00000125810.10	849.435	3.85948	0.587916	4.23388e-13	1.44963e-11	CD93
ENSG00000161298.18	848.9	-1.30107	0.23362	1.89802e-09	3.2187e-08	ZNF382
ENSG00000139998.16	848.791	-2.78939	0.500589	3.53683e-09	5.61107e-08	RAB15
ENSG00000284491.2	848.369	2.10768	0.31125	2.35206e-13	8.39469e-12	THSD8
ENSG00000183161.6	847.773	2.89502	0.302532	1.46241e-23	2.04165e-21	FANCF
ENSG00000167670.16	847.118	1.7705	0.346097	6.01485e-09	9.04971e-08	CHAF1A
ENSG00000122643.22	845.602	1.61455	0.223227	1.13071e-14	5.0132e-13	NT5C3A
ENSG00000172348.15	845.575	-2.80955	0.628084	1.04545e-06	9.37868e-06	RCAN2
ENSG00000130956.14	844.593	-1.6824	0.263783	1.57531e-11	4.05528e-10	HABP4
ENSG00000174145.8	843.186	-3.05512	1.05098	0.000474003	0.00206258	NWD2
ENSG00000138600.10	842.359	1.54626	0.23068	4.90375e-13	1.6613e-11	SPPL2A
ENSG00000126804.13	840.959	1.16786	0.196357	7.48913e-11	1.69018e-09	ZBTB1
ENSG00000080493.18	839.938	-2.8235	0.648074	1.77722e-06	1.49092e-05	SLC4A4
ENSG00000107951.15	839.408	1.12335	0.228679	2.32416e-08	3.10883e-07	MTPAP
ENSG00000164144.16	837.02	1.08151	0.201633	2.21917e-09	3.69648e-08	ARFIP1
ENSG00000136235.17	836.531	1.96766	0.672893	4.01042e-05	0.000236962	GPNMB
ENSG00000153291.16	836.049	-2.11832	0.390653	6.11703e-09	9.19423e-08	SLC25A27
ENSG00000119139.21	835.087	-3.13272	0.486109	1.95687e-11	4.96094e-10	TJP2
ENSG00000277967.1	833.974	1.55804	0.598909	0.000125088	0.000640288	AL049766.3
ENSG00000185483.12	833.939	3.93401	0.608354	7.79878e-13	2.53342e-11	ROR1
ENSG00000196497.17	831.342	1.33531	0.310699	3.74127e-07	3.73704e-06	IPO4
ENSG00000095015.6	830.66	1.26811	0.673646	0.000643731	0.002687	MAP3K1
ENSG00000100997.20	830.628	-1.9344	0.241912	1.28475e-16	7.62116e-15	ABHD12
ENSG00000176454.14	829.37	-2.90811	0.328803	1.43831e-19	1.37055e-17	LPCAT4
ENSG00000136205.17	828.4	-2.21359	0.407081	5.81226e-09	8.77128e-08	TNS3
ENSG00000169607.13	827.828	6.44554	0.509488	1.01813e-38	5.65931e-36	CKAP2L
ENSG00000115392.12	826.62	1.97999	0.232126	3.12602e-19	2.75163e-17	FANCL
ENSG00000145386.11	826.358	2.94982	0.457298	1.35552e-12	4.22068e-11	CCNA2
ENSG00000154642.11	825.62	2.14873	0.313188	1.2696e-13	4.69891e-12	C21orf91
ENSG00000117525.14	822.563	1.33552	1.39162	0.00163951	0.00599629	F3
ENSG00000140598.15	822.494	1.7185	0.192559	1.09651e-20	1.18819e-18	EFL1
ENSG00000171791.14	822.412	2.11199	0.523338	8.39073e-07	7.70438e-06	BCL2
ENSG00000163644.15	821.586	-2.43753	0.35368	6.783e-13	2.23735e-11	PPM1K
ENSG00000129595.14	820.991	4.50621	0.50368	2.47683e-21	2.87045e-19	EPB41L4A
ENSG00000070182.21	819.846	-3.95402	0.712945	7.26608e-09	1.07385e-07	SPTB
ENSG00000202198.1	817.655	2.14592	0.709374	2.62658e-05	0.000163465	7SK
ENSG00000283293.1	817.655	2.14592	0.709374	2.62658e-05	0.000163465	RN7SK
ENSG00000126814.7	816.124	1.15192	0.219901	4.23516e-09	6.6072e-08	TRMT5
ENSG00000107815.10	815.036	1.09561	0.316064	1.11657e-05	7.67985e-05	TWNK
ENSG00000146122.17	814.516	-2.48415	0.563838	1.22895e-06	1.07703e-05	DAAM2
ENSG00000096654.15	814.345	1.72177	0.233402	3.73871e-15	1.78129e-13	ZNF184
ENSG00000123975.5	813.716	3.71316	0.357524	2.66129e-27	5.32541e-25	CKS2
ENSG00000067955.15	813.598	2.00953	0.246208	6.81668e-18	4.8371e-16	CBFB
ENSG00000062822.15	812.333	2.02419	0.335921	3.09652e-11	7.56883e-10	POLD1
ENSG00000090889.12	812.142	6.54565	0.462149	4.77021e-48	6.22533e-45	KIF4A
ENSG00000092969.12	811.697	2.9136	0.723626	6.65327e-07	6.23687e-06	TGFB2
ENSG00000171368.12	810.348	-3.53342	0.77572	1.00062e-06	9.00592e-06	TPPP
ENSG00000107077.19	809.877	-2.21495	0.304734	4.10983e-14	1.67382e-12	KDM4C
ENSG00000153250.20	808.945	1.92074	0.464494	5.78789e-07	5.5041e-06	RBMS1
ENSG00000068383.19	808.83	-2.35852	0.330785	1.19266e-13	4.43057e-12	INPP5A
ENSG00000060138.13	808.55	2.90803	0.786148	2.0598e-06	1.70416e-05	YBX3
ENSG00000142871.18	807.605	2.98402	0.776056	1.12502e-06	9.99368e-06	CCN1
ENSG00000146670.10	804.53	4.21972	0.387978	1.02356e-29	2.67159e-27	CDCA5
ENSG00000065665.21	803.7	-1.11821	0.273921	2.82084e-06	2.26271e-05	SEC61A2
ENSG00000100151.16	802.888	-1.36812	0.241584	1.14248e-09	2.04001e-08	PICK1
ENSG00000133119.13	802.536	1.4914	0.353747	4.92449e-07	4.76664e-06	RFC3
ENSG00000101638.14	802.5	-2.03085	0.573115	3.40073e-05	0.000205055	ST8SIA5
ENSG00000122952.17	801.517	4.51335	0.419908	4.09405e-29	9.75293e-27	ZWINT
ENSG00000165392.11	801.23	1.6421	0.29526	5.82038e-10	1.10224e-08	WRN
ENSG00000104870.13	800.706	4.03449	0.387329	0.000401806	0.00178253	FCGRT
ENSG00000221988.13	800.361	-1.17848	0.240555	6.51908e-08	7.93498e-07	PPT2
ENSG00000167081.18	799.493	1.09261	1.40314	0.00197852	0.00704894	PBX3
ENSG00000150687.12	799.477	1.87513	0.613114	2.82642e-05	0.000174564	PRSS23
ENSG00000061337.15	798.366	3.56778	0.567802	2.64e-12	7.81481e-11	LZTS1
ENSG00000186130.5	797.8	1.05572	0.335387	8.17692e-06	5.81608e-05	ZBTB6
ENSG00000145996.11	795.928	1.35459	0.289057	6.25333e-08	7.64562e-07	CDKAL1
ENSG00000148848.14	795.817	1.29177	0.843769	0.000989806	0.00389333	ADAM12
ENSG00000169679.15	795.63	7.7102	0.553065	3.25924e-45	3.15579e-42	BUB1
ENSG00000111799.22	795.576	3.76201	0.891877	1.61059e-07	1.78323e-06	COL12A1
ENSG00000087338.5	794.062	1.64864	0.216136	5.8544e-16	3.15486e-14	GMCL1
ENSG00000137124.8	793.748	2.2749	0.366161	8.39156e-12	2.27741e-10	ALDH1B1
ENSG00000130313.7	793.389	1.68278	0.305006	7.23178e-10	1.34242e-08	PGLS
ENSG00000102221.14	790.845	1.60745	0.22262	1.22675e-14	5.39915e-13	JADE3
ENSG00000144583.5	786.908	2.95526	0.796155	1.64657e-06	1.39143e-05	MARCHF4
ENSG00000236901.6	786.512	-1.469	0.384065	9.41643e-06	6.58996e-05	MIR600HG
ENSG00000182575.8	785.625	-3.79671	0.627162	3.27821e-10	6.58626e-09	NXPH3
ENSG00000144792.9	785.187	1.56702	0.227989	1.55013e-13	5.66043e-12	ZNF660
ENSG00000087088.20	782.547	1.13493	0.317793	7.62821e-06	5.47378e-05	BAX
ENSG00000069424.15	782.307	-2.03492	0.32656	4.71574e-11	1.11024e-09	KCNAB2
ENSG00000100749.9	782.168	1.8956	0.433128	2.00358e-07	2.16096e-06	VRK1
ENSG00000060971.19	781.619	-1.30811	0.212951	6.06523e-11	1.39079e-09	ACAA1
ENSG00000122591.13	780.857	2.70271	0.643936	2.92447e-07	3.00106e-06	FAM126A
ENSG00000137574.11	780.11	1.16632	0.198341	1.12463e-10	2.47304e-09	TGS1
ENSG00000100285.10	779.821	-3.20065	0.516562	1.00407e-10	2.22257e-09	NEFH
ENSG00000174640.15	779.701	4.50404	0.743783	6.46628e-12	1.78886e-10	SLCO2A1
ENSG00000141639.12	779.347	-3.77765	0.50354	1.47562e-14	6.43781e-13	MAPK4
ENSG00000137812.20	779.005	7.4236	0.518732	4.75412e-49	7.13498e-46	KNL1
ENSG00000204851.7	778.664	-1.8347	0.471921	8.62898e-06	6.10004e-05	PNMA8B
ENSG00000114861.23	777.825	1.19013	0.309626	2.68007e-06	2.15901e-05	FOXP1
ENSG00000120324.9	777.511	2.13078	0.397573	1.35929e-09	2.39158e-08	PCDHB10
ENSG00000111445.14	776.812	1.43761	0.224582	3.88097e-12	1.12011e-10	RFC5
ENSG00000132003.9	773.352	2.24046	0.263024	3.05527e-19	2.70522e-17	ZSWIM4
ENSG00000181007.9	772.824	1.10018	0.185443	8.4128e-11	1.88587e-09	ZFP82
ENSG00000196476.12	772.476	1.33709	0.326387	8.76275e-07	8.01898e-06	C20orf96
ENSG00000243708.11	772.339	-2.62349	0.364239	8.0043e-14	3.08417e-12	PLA2G4B
ENSG00000088543.15	771.864	-1.76291	0.299024	3.36501e-10	6.7334e-09	C3orf18
ENSG00000123179.14	770.409	2.34635	0.393541	3.97078e-11	9.45929e-10	EBPL
ENSG00000077152.11	770.25	2.44818	0.410957	3.7102e-11	8.89499e-10	UBE2T
ENSG00000127838.14	770.099	-1.02271	0.227148	4.13385e-07	4.06825e-06	PNKD
ENSG00000137831.15	767.706	1.94249	0.526681	3.41384e-06	2.68175e-05	UACA
ENSG00000105711.13	766.69	-3.29706	0.551772	4.1262e-10	8.09491e-09	SCN1B
ENSG00000183837.9	766.18	-3.57476	0.62412	2.08999e-09	3.49683e-08	PNMA3
ENSG00000110171.20	764.671	-2.29605	0.331703	5.16622e-13	1.7365e-11	TRIM3
ENSG00000121542.12	764.639	1.33343	0.192339	1.10071e-13	4.11445e-12	SEC22A
ENSG00000134802.18	764.078	2.17748	0.449027	1.96326e-08	2.66286e-07	SLC43A3
ENSG00000104626.15	762.912	1.56093	0.344067	1.13935e-07	1.30629e-06	ERI1
ENSG00000138449.11	761.809	2.89186	0.553732	2.15662e-09	3.60028e-08	SLC40A1
ENSG00000166507.19	760.458	-1.10689	0.19473	8.95667e-10	1.64029e-08	NDST2
ENSG00000164221.13	759.251	1.23791	0.296822	6.85941e-07	6.4081e-06	CCDC112
ENSG00000115295.20	759.03	-1.91628	0.350243	4.29872e-09	6.69592e-08	CLIP4
ENSG00000164237.9	756.046	1.41222	0.697595	0.000464667	0.00202666	CMBL
ENSG00000162576.17	755.752	1.76371	0.946068	0.000482876	0.00209724	MXRA8
ENSG00000044459.15	755.665	1.59521	0.358787	1.70959e-07	1.87968e-06	CNTLN
ENSG00000156162.16	754.855	1.34956	0.329886	9.02939e-07	8.23287e-06	DPY19L4
ENSG00000147905.18	753.976	1.68955	0.237429	2.56308e-14	1.0775e-12	ZCCHC7
ENSG00000151468.11	753.393	1.93633	0.990661	0.000375273	0.00168022	CCDC3
ENSG00000186767.7	753.074	3.88195	0.322175	2.19806e-35	8.56843e-33	SPIN4
ENSG00000164649.20	752.85	1.92941	0.534311	4.39314e-06	3.33919e-05	CDCA7L
ENSG00000048342.18	750.937	1.00615	0.473195	0.000481433	0.00209218	CC2D2A
ENSG00000100060.18	750.583	3.88145	0.756889	1.98105e-09	3.33315e-08	MFNG
ENSG00000198464.14	747.514	1.9018	0.225394	7.34343e-19	6.17424e-17	ZNF480
ENSG00000134247.10	747.429	2.04485	0.570293	4.58709e-06	3.46816e-05	PTGFRN
ENSG00000100884.9	746.832	-7.04121	0.979858	8.12578e-13	2.62827e-11	CPNE6
ENSG00000235194.9	746.099	-2.23332	0.27901	1.38007e-16	8.15439e-15	PPP1R3E
ENSG00000112984.12	746.066	8.61785	0.622615	1.99025e-45	2.05998e-42	KIF20A
ENSG00000198089.16	740.908	-1.96499	0.222691	1.13774e-19	1.10519e-17	SFI1
ENSG00000210112.1	738.895	-3.50985	0.673996	3.73817e-08	4.78895e-07	MT-TM
ENSG00000276168.1	737.826	-4.89784	0.510663	3.73963e-22	4.58158e-20	RN7SL1
ENSG00000127870.17	737.342	-1.14961	0.209978	3.01033e-09	4.86319e-08	RNF6
ENSG00000175567.11	736.36	2.77342	0.374245	1.73923e-15	8.74449e-14	UCP2
ENSG00000139154.16	736.258	1.05178	0.249545	6.22641e-07	5.86419e-06	AEBP2
ENSG00000135272.12	736.129	3.8432	0.599131	1.30155e-12	4.06951e-11	MDFIC
ENSG00000176014.13	734.057	2.72742	0.58398	3.55167e-08	4.56953e-07	TUBB6
ENSG00000198075.10	733.986	1.8971	0.643234	4.21767e-05	0.000247793	SULT1C4
ENSG00000085552.17	733.779	7.05712	0.769161	1.81129e-22	2.294e-20	IGSF9
ENSG00000169738.8	732.92	-1.12794	0.370873	0.000130928	0.000665416	DCXR
ENSG00000100473.18	732.033	2.48327	0.732146	6.64215e-06	4.84615e-05	COCH
ENSG00000170624.14	732.026	2.2937	0.910992	0.000104899	0.000549409	SGCD
ENSG00000040199.18	730.279	-1.14578	0.290955	5.15834e-06	3.85828e-05	PHLPP2
ENSG00000133624.13	729.972	-2.02536	0.286598	1.64725e-13	6.00046e-12	ZNF767P
ENSG00000221818.9	729.572	7.23418	1.22296	5.02752e-12	1.42768e-10	EBF2
ENSG00000173599.15	728.897	-1.37544	0.315871	9.48998e-07	8.60318e-06	PC
ENSG00000111846.19	728.816	1.54539	0.974117	0.000887096	0.00354036	GCNT2
ENSG00000204611.7	727.451	1.98933	0.218283	1.8283e-21	2.13534e-19	ZNF616
ENSG00000159228.13	726.529	-1.4383	0.259597	2.32487e-09	3.83847e-08	CBR1
ENSG00000023697.13	726.441	1.47214	0.265166	6.60943e-10	1.23742e-08	DERA
ENSG00000065485.20	726.403	2.08859	0.371198	3.1907e-10	6.42765e-09	PDIA5
ENSG00000153094.24	725.867	3.05138	0.355	1.10953e-19	1.08129e-17	BCL2L11
ENSG00000153233.13	725.219	-2.86653	0.749318	1.75597e-05	0.000114981	PTPRR
ENSG00000151690.15	724.803	-2.02513	0.471085	1.61479e-06	1.36881e-05	MFSD6
ENSG00000272578.5	724.801	-1.59342	0.299107	8.25026e-09	1.20447e-07	AP000347.1
ENSG00000198026.8	724.8	-1.10512	0.199567	2.07202e-09	3.4784e-08	ZNF335
ENSG00000145819.18	724.226	-2.49725	0.504701	8.90576e-08	1.05077e-06	ARHGAP26
ENSG00000138375.13	724.114	1.42902	0.189086	1.08342e-15	5.63604e-14	SMARCAL1
ENSG00000116791.14	723.015	1.5186	0.515088	4.77024e-05	0.00027647	CRYZ
ENSG00000177917.11	722.116	2.24716	0.250861	6.38634e-21	7.17949e-19	ARL6IP6
ENSG00000136492.9	722.058	5.94607	0.511326	1.34536e-33	4.20648e-31	BRIP1
ENSG00000182552.15	721.618	1.21774	0.241538	1.14376e-08	1.62476e-07	RWDD4
ENSG00000173638.19	721.213	1.34225	0.416782	2.28736e-05	0.000144938	SLC19A1
ENSG00000043143.21	720.73	-3.27295	0.452515	8.67551e-14	3.31725e-12	JADE2
ENSG00000213390.11	720.516	1.63028	0.332934	1.99425e-08	2.70002e-07	ARHGAP19
ENSG00000124374.9	720.31	-1.5828	0.302795	1.41052e-08	1.97289e-07	PAIP2B
ENSG00000118961.15	718.698	2.04605	0.249712	5.07432e-18	3.679e-16	LDAH
ENSG00000163584.18	716.973	2.18773	0.601917	3.67227e-06	2.85858e-05	RPL22L1
ENSG00000124762.14	716.303	1.58568	0.835002	0.000522423	0.00224079	CDKN1A
ENSG00000144554.12	715.683	3.00807	0.399429	6.65979e-16	3.55063e-14	FANCD2
ENSG00000116106.12	715.197	-2.59011	0.706304	2.85603e-05	0.000176247	EPHA4
ENSG00000121152.10	714.797	4.95311	0.458852	2.4231e-29	6.0109e-27	NCAPH
ENSG00000143578.16	714.466	1.69073	0.300606	3.95651e-10	7.80081e-09	CREB3L4
ENSG00000100271.17	713.27	1.24681	0.277356	1.63483e-07	1.80674e-06	TTLL1
ENSG00000187741.15	712.112	1.06515	0.474407	0.000361447	0.00162632	FANCA
ENSG00000107438.9	711.908	3.42225	0.631794	5.64704e-10	1.07415e-08	PDLIM1
ENSG00000198554.12	711.26	2.28821	0.324237	2.98966e-14	1.23947e-12	WDHD1
ENSG00000149577.16	710.95	-1.4392	0.257551	1.78772e-09	3.06698e-08	SIDT2
ENSG00000116212.15	710.761	1.62714	0.220094	3.3689e-15	1.62053e-13	LRRC42
ENSG00000119042.17	710.009	4.79271	0.856104	1.32322e-10	2.87186e-09	SATB2
ENSG00000144791.10	709.995	2.17056	0.487299	1.24519e-07	1.41627e-06	LIMD1
ENSG00000181588.16	709.38	3.11403	0.285235	1.36576e-29	3.50382e-27	MEX3D
ENSG00000040275.17	709.202	1.04057	0.301449	1.22842e-05	8.37244e-05	SPDL1
ENSG00000127329.16	708.263	-1.7493	0.388284	5.6684e-07	5.40307e-06	PTPRB
ENSG00000138336.9	708.019	2.10979	0.423559	1.01311e-08	1.45292e-07	TET1
ENSG00000112893.10	707.419	1.19613	0.762373	0.00107331	0.00417799	MAN2A1
ENSG00000137807.16	706.588	6.70338	0.516246	6.72094e-41	4.5849e-38	KIF23
ENSG00000108439.11	705.875	-1.35138	0.246504	3.15655e-09	5.07211e-08	PNPO
ENSG00000092470.12	705.475	1.45052	0.374956	2.1082e-06	1.73941e-05	WDR76
ENSG00000176731.12	704.883	1.0969	0.327455	1.69949e-05	0.000111599	RBIS
ENSG00000167842.16	704.818	1.003	0.310777	2.6665e-05	0.000165606	MIS12
ENSG00000197563.11	703.901	1.06487	0.303626	9.91499e-06	6.89172e-05	PIGN
ENSG00000144468.17	703.017	1.46599	0.22725	2.74464e-12	8.09263e-11	RHBDD1
ENSG00000162522.11	702.138	2.50415	0.475422	1.90719e-09	3.22696e-08	KIAA1522
ENSG00000141570.11	701.067	2.16795	0.271833	2.91462e-17	1.85744e-15	CBX8
ENSG00000166851.15	700.303	1.76921	0.445192	1.17561e-06	1.03877e-05	PLK1
ENSG00000186185.14	699.822	6.69703	0.556026	2.10029e-35	8.29505e-33	KIF18B
ENSG00000214194.9	698.972	1.09272	0.333599	2.18884e-05	0.000139729	SMIM30
ENSG00000204991.11	698.871	-1.29863	0.251757	1.81144e-08	2.48275e-07	SPIRE2
ENSG00000249436.2	698.387	10.3678	1.99324	9.48292e-11	2.11157e-09	LINCR-0003
ENSG00000077458.13	697.478	1.23315	0.29304	5.88087e-07	5.57902e-06	FAM76B
ENSG00000074935.14	694.255	-1.48133	0.234946	2.35813e-11	5.88204e-10	TUBE1
ENSG00000172817.4	694.023	1.78175	0.390816	9.44377e-08	1.10228e-06	CYP7B1
ENSG00000173451.7	693.623	1.03676	0.349128	5.86747e-05	0.000330924	THAP2
ENSG00000174173.7	692.485	1.38922	0.20977	8.90849e-13	2.866e-11	TRMT10C
ENSG00000132406.12	692.352	1.18749	0.172732	9.47002e-14	3.58451e-12	TMEM128
ENSG00000155906.19	691.475	1.11484	0.260567	4.60242e-07	4.49548e-06	RMND1
ENSG00000168393.13	691.168	1.03091	0.260379	1.81202e-06	1.51672e-05	DTYMK
ENSG00000106483.12	690.906	5.10997	1.12996	2.21277e-08	2.97574e-07	SFRP4
ENSG00000213977.8	689.856	1.71849	0.581669	4.36899e-05	0.000255814	TAX1BP3
ENSG00000114200.10	689.412	1.48163	2.2079	0.00162133	0.00594357	BCHE
ENSG00000233670.7	689.102	2.48344	1.81187	0.000723892	0.00297649	PIRT
ENSG00000147251.16	688.902	3.45731	0.538917	1.39632e-12	4.33424e-11	DOCK11
ENSG00000138231.13	688.864	1.39773	0.178737	1.43149e-16	8.44158e-15	DBR1
ENSG00000131398.15	688.736	-2.7665	0.49881	4.0793e-09	6.39061e-08	KCNC3
ENSG00000111224.14	688.388	2.36445	0.298518	4.16842e-17	2.62304e-15	PARP11
ENSG00000139546.11	687.509	-1.38394	0.234933	2.95819e-10	5.99144e-09	TARBP2
ENSG00000156804.7	685.763	2.02479	0.715148	5.33424e-05	0.000304918	FBXO32
ENSG00000165506.15	685.392	1.75135	0.225384	1.71798e-16	1.00325e-14	DNAAF2
ENSG00000162407.9	685.277	-3.06234	0.508031	2.68016e-10	5.48383e-09	PLPP3
ENSG00000245694.10	684.675	1.96045	0.731788	7.97419e-05	0.000432202	CRNDE
ENSG00000170364.12	684.592	1.35336	0.194587	9.36371e-14	3.54875e-12	SETMAR
ENSG00000138778.13	684.036	7.01812	0.537481	2.07431e-41	1.5186e-38	CENPE
ENSG00000104313.20	683.896	7.14653	1.17442	2.94087e-12	8.62043e-11	EYA1
ENSG00000177426.22	683.846	3.98208	0.456661	2.51872e-20	2.65269e-18	TGIF1
ENSG00000162337.12	683.536	2.99864	0.443502	1.6824e-13	6.11366e-12	LRP5
ENSG00000119969.15	683.216	1.85309	0.560174	1.30739e-05	8.84442e-05	HELLS
ENSG00000125995.16	682.308	1.09649	0.369352	5.60637e-05	0.000318472	ROMO1
ENSG00000143341.12	681.472	5.13239	0.757011	5.69519e-14	2.25524e-12	HMCN1
ENSG00000170264.13	678.199	2.71859	0.344621	4.75342e-17	2.96629e-15	FAM161A
ENSG00000151576.10	678.154	1.50147	0.234712	3.91964e-12	1.1291e-10	QTRT2
ENSG00000180917.18	676.612	1.3095	0.276868	5.24914e-08	6.54039e-07	CMTR2
ENSG00000134531.10	676.163	1.21508	0.776579	0.00106697	0.00415547	EMP1
ENSG00000168781.22	673.758	-3.22118	0.305615	1.03146e-26	1.93502e-24	PPIP5K1
ENSG00000149554.13	673.241	5.43559	0.427288	2.61512e-39	1.56991e-36	CHEK1
ENSG00000101773.19	672.799	1.89476	0.372213	6.59524e-09	9.84889e-08	RBBP8
ENSG00000163449.11	670.97	1.87148	0.697429	8.59505e-05	0.000460859	TMEM169
ENSG00000104064.18	670.639	1.04545	0.175862	8.0448e-11	1.8115e-09	GABPB1
ENSG00000150961.15	670.253	1.57096	0.461077	1.13256e-05	7.78271e-05	SEC24D
ENSG00000168453.16	669.75	-3.65284	0.773444	4.75906e-07	4.62591e-06	HR
ENSG00000254470.3	669.336	-1.83816	0.362455	3.63182e-08	4.66066e-07	AP5B1
ENSG00000169288.18	667.723	1.47856	0.219796	4.25789e-13	1.45564e-11	MRPL1
ENSG00000037042.9	666.431	-2.4178	0.337625	9.84679e-14	3.71308e-12	TUBG2
ENSG00000163820.15	666.306	1.35223	0.568772	0.000232765	0.00110235	FYCO1
ENSG00000145029.14	664.793	-1.4575	0.258531	1.3583e-09	2.39124e-08	NICN1
ENSG00000075420.13	664.173	2.13949	0.365627	8.44012e-11	1.88777e-09	FNDC3B
ENSG00000125877.13	663.057	1.10136	0.284155	2.45401e-06	1.99241e-05	ITPA
ENSG00000066583.12	662.973	2.51672	0.355129	2.13146e-14	9.07487e-13	ISOC1
ENSG00000170855.4	662.758	1.15995	0.249889	8.51131e-08	1.00939e-06	TRIAP1
ENSG00000080608.10	662.302	1.68424	0.272222	1.37017e-11	3.57317e-10	PUM3
ENSG00000240038.6	661.918	-1.82862	0.369259	6.58793e-08	8.00905e-07	AMY2B
ENSG00000113318.11	661.055	1.17253	0.180973	2.62829e-12	7.78783e-11	MSH3
ENSG00000185164.14	659.517	-1.68641	0.390268	1.28114e-06	1.11592e-05	NOMO2
ENSG00000214357.9	659.285	3.81118	0.385999	5.81457e-25	9.38335e-23	NEURL1B
ENSG00000144040.13	658.737	-3.05097	0.295139	7.94898e-26	1.36341e-23	SFXN5
ENSG00000185739.13	658.61	5.38221	1.30118	1.25463e-07	1.42539e-06	SRL
ENSG00000213983.12	658.427	-2.64779	0.384337	7.65406e-13	2.49722e-11	AP1G2
ENSG00000083535.16	657.264	1.72729	0.210085	4.78349e-18	3.49346e-16	PIBF1
ENSG00000116774.12	656.761	2.70861	0.59772	7.11685e-08	8.56533e-07	OLFML3
ENSG00000225190.11	656.572	-1.85574	0.211929	1.98028e-19	1.83457e-17	PLEKHM1
ENSG00000167614.14	656.044	-5.56972	0.834605	1.55596e-11	4.00889e-10	TTYH1
ENSG00000126368.6	655.131	-3.28677	0.422007	1.25601e-15	6.46663e-14	NR1D1
ENSG00000109861.17	654.865	2.99419	0.546586	5.14005e-10	9.84927e-09	CTSC
ENSG00000145990.11	654.241	-3.16554	0.511933	1.06951e-10	2.357e-09	GFOD1
ENSG00000158292.7	652.344	2.24944	0.675675	9.44122e-06	6.6027e-05	GPR153
ENSG00000072864.16	650.918	1.23778	0.364276	1.342e-05	9.05403e-05	NDE1
ENSG00000112029.10	650.244	2.53629	0.313711	1.02197e-17	7.03565e-16	FBXO5
ENSG00000283938.1	649.969	1.6169	0.249038	1.90728e-12	5.77687e-11	MIR3917
ENSG00000167904.15	649.64	1.03135	0.199323	6.30496e-09	9.45303e-08	TMEM68
ENSG00000105939.14	648.7	1.82952	0.418552	2.20578e-07	2.35366e-06	ZC3HAV1
ENSG00000149636.16	648.149	2.53057	0.2972	3.09317e-19	2.73072e-17	DSN1
ENSG00000153487.13	645.862	1.40094	0.233509	4.90389e-11	1.14906e-09	ING1
ENSG00000167363.14	645.744	-1.81407	0.274868	3.86009e-12	1.11515e-10	FN3K
ENSG00000109576.14	644.305	2.7434	0.379156	6.49898e-15	2.97822e-13	AADAT
ENSG00000239665.8	644.089	-1.31434	0.213703	5.87316e-11	1.35295e-09	AL157392.3
ENSG00000211584.14	643.923	-2.10803	0.236341	5.12048e-20	5.14035e-18	SLC48A1
ENSG00000101825.8	641.855	4.82032	0.853962	6.49898e-11	1.4812e-09	MXRA5
ENSG00000116830.12	639.078	2.50176	0.352038	1.91279e-14	8.22652e-13	TTF2
ENSG00000102743.15	638.081	2.46376	0.252665	3.11407e-24	4.6736e-22	SLC25A15
ENSG00000105251.11	637.116	1.65332	2.12033	0.00126584	0.00479802	SHD
ENSG00000107443.16	637.087	1.5158	0.306262	1.61186e-08	2.23266e-07	CCNJ
ENSG00000080986.13	636.096	8.26229	0.614116	3.75018e-42	2.88629e-39	NDC80
ENSG00000000971.16	636.084	1.62263	0.990905	0.000762132	0.00310691	CFH
ENSG00000076053.12	634.74	1.1443	0.259423	2.49666e-07	2.62307e-06	RBM7
ENSG00000116157.6	634.24	3.55087	0.365398	2.82626e-24	4.26297e-22	GPX7
ENSG00000137944.18	633.907	1.47911	0.247005	5.09093e-11	1.18825e-09	KYAT3
ENSG00000198498.10	633.598	2.49016	0.383433	1.29212e-12	4.04425e-11	TMA16
ENSG00000109762.16	633.59	-1.60104	0.280032	9.08546e-10	1.66084e-08	SNX25
ENSG00000185875.13	632.36	1.22705	0.323193	3.11025e-06	2.46325e-05	THNSL1
ENSG00000169131.13	631.871	1.16458	0.211395	9.87468e-10	1.79201e-08	ZNF354A
ENSG00000104299.15	630.545	1.08419	0.284196	3.13451e-06	2.48181e-05	INTS9
ENSG00000122176.12	629.074	3.01133	1.01988	2.06874e-05	0.000132654	FMOD
ENSG00000213672.8	627.299	-1.33857	0.197632	9.59273e-13	3.0554e-11	NCKIPSD
ENSG00000116717.13	625.99	1.38484	0.629238	0.00032634	0.00148326	GADD45A
ENSG00000060718.22	624.934	2.35269	0.92471	9.2436e-05	0.000490465	COL11A1
ENSG00000198056.15	624.614	1.2696	0.28875	2.50273e-07	2.62848e-06	PRIM1
ENSG00000197020.11	624.522	1.08692	0.308826	9.47049e-06	6.617e-05	ZNF100
ENSG00000280138.1	624.283	1.86733	0.29627	6.0951e-12	1.69399e-10	AC027290.2
ENSG00000257365.8	623.859	-1.14008	0.168719	9.85158e-13	3.13247e-11	FNTB
ENSG00000181450.18	623.23	1.04182	0.266956	2.25417e-06	1.84766e-05	ZNF678
ENSG00000119866.22	623.211	3.45164	0.931912	1.36114e-06	1.17979e-05	BCL11A
ENSG00000167106.12	623.164	-2.44704	0.222211	4.52674e-29	1.06988e-26	FAM102A
ENSG00000154370.16	622.25	-1.68624	0.220541	1.86852e-15	9.33202e-14	TRIM11
ENSG00000075218.19	621.889	5.32149	0.443342	1.39011e-35	5.56342e-33	GTSE1
ENSG00000196247.11	620.707	1.81513	0.342588	2.3065e-09	3.81653e-08	ZNF107
ENSG00000119326.15	620.706	1.48601	0.357299	6.38552e-07	6.00651e-06	CTNNAL1
ENSG00000196646.12	620.658	1.07082	0.199789	2.29537e-09	3.80021e-08	ZNF136
ENSG00000089060.12	619.299	1.33356	0.572951	0.000274045	0.00127377	SLC8B1
ENSG00000173207.13	619.212	2.85194	0.369059	1.49273e-16	8.76828e-15	CKS1B
ENSG00000172349.17	618.979	-4.2301	0.639631	1.1257e-11	2.98227e-10	IL16
ENSG00000134690.11	618.633	4.26891	0.454805	4.26626e-23	5.74243e-21	CDCA8
ENSG00000227081.5	618.584	1.45974	0.423884	1.0273e-05	7.12134e-05	AC005912.1
ENSG00000176058.13	618.397	-2.32595	0.34911	3.15675e-12	9.21722e-11	TPRN
ENSG00000128309.17	618.149	1.78903	0.518542	8.56881e-06	6.06178e-05	MPST
ENSG00000163520.14	618.09	2.47622	1.03782	0.00012389	0.000634912	FBLN2
ENSG00000139263.12	618.03	2.15536	0.830413	8.91086e-05	0.000474929	LRIG3
ENSG00000172238.6	617.98	10.4615	2.14198	1.38583e-09	2.43399e-08	ATOH1
ENSG00000164616.16	617.765	-2.53147	0.739943	6.90451e-05	0.000381107	FBXL21P
ENSG00000181026.15	617.618	1.55594	0.348146	1.5706e-07	1.74604e-06	AEN
ENSG00000169756.16	617.592	2.57056	0.306952	9.41294e-19	7.78344e-17	LIMS1
ENSG00000142731.11	616.863	5.4881	0.411727	7.24572e-43	6.21393e-40	PLK4
ENSG00000181523.13	616.554	1.10433	0.269397	9.9789e-07	8.9894e-06	SGSH
ENSG00000178531.6	616.243	4.81206	0.43428	1.4742e-30	4.0227e-28	CTXN1
ENSG00000196923.14	614.28	3.03065	0.444808	1.17257e-13	4.36131e-12	PDLIM7
ENSG00000170989.10	614.261	-3.32282	0.43696	5.38236e-15	2.50865e-13	S1PR1
ENSG00000079150.18	614.221	3.01235	0.313832	1.15845e-23	1.64018e-21	FKBP7
ENSG00000131477.11	614.158	1.58922	0.427507	3.52933e-06	2.76154e-05	RAMP2
ENSG00000086289.12	613.182	-2.68753	0.397161	1.79323e-12	5.45899e-11	EPDR1
ENSG00000177839.7	612.338	2.36359	0.443504	1.39404e-09	2.44699e-08	PCDHB9
ENSG00000006634.8	611.767	2.91935	0.416509	3.0675e-14	1.26824e-12	DBF4
ENSG00000112742.10	611.042	7.08278	0.496008	9.38199e-49	1.28004e-45	TTK
ENSG00000125869.10	610.423	-3.86489	0.605382	3.98233e-11	9.47926e-10	LAMP5
ENSG00000117650.13	609.875	8.30163	0.656894	1.06842e-37	5.25735e-35	NEK2
ENSG00000120057.5	609.651	4.44867	1.38877	5.36268e-06	3.9922e-05	SFRP5
ENSG00000197093.11	609.261	2.03407	0.499171	6.8744e-07	6.41811e-06	GAL3ST4
ENSG00000182901.17	609.176	-2.61672	0.526786	8.71352e-08	1.03174e-06	RGS7
ENSG00000246922.9	607.976	-3.14116	0.428977	4.20426e-14	1.70996e-12	UBAP1L
ENSG00000129682.16	606.659	1.88874	1.66894	0.000894179	0.00356484	FGF13
ENSG00000121440.15	606.326	2.9118	0.824801	4.06137e-06	3.12259e-05	PDZRN3
ENSG00000198945.8	606.213	2.11323	0.3292	2.51064e-12	7.47612e-11	L3MBTL3
ENSG00000177181.15	606.179	-2.18404	0.509241	1.84489e-06	1.54251e-05	RIMKLA
ENSG00000155254.13	605.478	1.03397	0.565513	0.000821089	0.00331394	MARVELD1
ENSG00000157978.12	604.234	-4.27869	0.5399	7.04272e-16	3.74149e-14	LDLRAP1
ENSG00000181467.5	604.173	2.81914	0.362811	1.11708e-16	6.67936e-15	RAP2B
ENSG00000121210.16	602.932	5.48543	0.800774	3.01469e-14	1.24812e-12	TMEM131L
ENSG00000179455.10	602.797	3.3852	0.471017	6.55017e-15	2.9971e-13	MKRN3
ENSG00000094804.12	601.337	3.65902	0.455741	1.00062e-17	6.93642e-16	CDC6
ENSG00000143772.9	600.948	-2.15023	0.4921	1.24735e-06	1.09029e-05	ITPKB
ENSG00000141542.11	600.87	-1.01039	0.231093	7.48659e-07	6.93572e-06	RAB40B
ENSG00000188827.11	599.678	-1.21361	0.200474	1.03592e-10	2.2914e-09	SLX4
ENSG00000173698.18	599.611	8.23184	1.56529	2.01443e-10	4.22537e-09	ADGRG2
ENSG00000213949.10	599.485	2.12627	0.541781	1.22693e-06	1.07557e-05	ITGA1
ENSG00000135451.13	599.422	7.39195	0.572635	2.59446e-39	1.56991e-36	TROAP
ENSG00000105976.16	599.401	4.86816	1.13238	7.78495e-08	9.30597e-07	MET
ENSG00000125871.14	597.198	1.79455	0.27554	1.58682e-12	4.87014e-11	MGME1
ENSG00000142303.14	596.668	1.53034	0.767347	0.000454701	0.00198941	ADAMTS10
ENSG00000068784.13	595.657	1.64741	0.227698	1.15588e-14	5.11147e-13	SRBD1
ENSG00000115042.10	595.509	-1.83271	0.186465	8.26078e-24	1.17515e-21	FAHD2A
ENSG00000049769.14	595.468	-2.10418	0.298839	2.04152e-13	7.31243e-12	PPP1R3F
ENSG00000174804.4	594.886	1.79757	0.596294	3.49751e-05	0.000210005	FZD4
ENSG00000164818.16	594.778	1.12576	0.331033	1.40908e-05	9.4472e-05	DNAAF5
ENSG00000165118.15	594.764	1.36307	0.223383	2.66944e-11	6.57848e-10	C9orf64
ENSG00000129951.19	594.128	5.25439	0.824534	5.68999e-13	1.9019e-11	PLPPR3
ENSG00000184635.16	592.963	3.21432	0.314869	2.4863e-26	4.4422e-24	ZNF93
ENSG00000135631.17	592.627	-2.08882	0.289058	5.26995e-14	2.10629e-12	RAB11FIP5
ENSG00000168067.12	591.265	-2.77955	0.372366	1.22892e-14	5.40076e-13	MAP4K2
ENSG00000214765.8	590.406	-1.65847	0.269137	6.31572e-11	1.44491e-09	SEPTIN7P2
ENSG00000184368.16	590.37	-3.09023	0.64265	2.40825e-07	2.5417e-06	MAP7D2
ENSG00000090020.11	589.84	-1.01436	0.225448	4.18258e-07	4.11351e-06	SLC9A1
ENSG00000149295.14	589.661	6.52777	0.813779	2.39637e-18	1.83962e-16	DRD2
ENSG00000122012.14	589.597	-1.66074	0.88593	0.00329964	0.0109185	SV2C
ENSG00000148841.17	589.376	2.94161	0.710185	3.36449e-07	3.40143e-06	ITPRIP
ENSG00000221944.9	589.286	1.51422	0.238892	5.7286e-12	1.60251e-10	TIGD1
ENSG00000164045.12	588.663	3.82857	0.461375	8.44634e-19	7.04237e-17	CDC25A
ENSG00000101003.10	588.461	1.47008	0.366789	1.18759e-06	1.04843e-05	GINS1
ENSG00000166797.11	588.162	1.12412	0.176893	5.95809e-12	1.66052e-10	CIAO2A
ENSG00000182648.13	587.224	1.19992	0.413391	6.45083e-05	0.000359169	LINC01006
ENSG00000158296.14	587.171	-2.43207	0.614833	8.63438e-06	6.10242e-05	SLC13A3
ENSG00000153814.13	585.916	-2.22962	0.430573	2.42046e-08	3.21899e-07	JAZF1
ENSG00000072401.15	585.854	1.07664	0.327973	2.13475e-05	0.000136508	UBE2D1
ENSG00000146021.15	585.663	-3.75407	0.416237	4.49126e-20	4.58536e-18	KLHL3
ENSG00000106809.11	585.276	2.80454	2.26491	0.000579269	0.00245065	OGN
ENSG00000183856.11	585.204	7.04524	0.547639	1.31414e-38	7.17184e-36	IQGAP3
ENSG00000085491.17	584.933	1.87873	0.411598	8.76738e-08	1.03648e-06	SLC25A24
ENSG00000105708.9	584.793	1.53411	0.212962	1.53126e-14	6.66121e-13	ZNF14
ENSG00000163347.6	584.591	5.77809	1.15627	2.31209e-09	3.82157e-08	CLDN1
ENSG00000198839.10	584.289	1.86404	0.263064	2.95876e-14	1.23006e-12	ZNF277
ENSG00000187840.5	583.122	3.39517	0.521136	7.09159e-13	2.334e-11	EIF4EBP1
ENSG00000149575.9	582.276	-4.67695	0.644681	1.57055e-13	5.72802e-12	SCN2B
ENSG00000139083.11	581.405	3.46931	0.417802	1.14428e-18	9.33332e-17	ETV6
ENSG00000120697.10	580.905	1.09967	0.173454	6.69075e-12	1.84756e-10	ALG5
ENSG00000204519.11	580.488	1.36424	0.248843	1.03971e-09	1.87435e-08	ZNF551
ENSG00000162878.13	580.314	2.9831	0.797086	3.77356e-07	3.76178e-06	PKDCC
ENSG00000164898.13	579.957	1.03734	0.267071	2.41937e-06	1.96909e-05	FMC1
ENSG00000075826.17	578.136	-1.97215	0.45072	1.11738e-06	9.9376e-06	SEC31B
ENSG00000120647.10	578.102	2.20643	0.272606	1.23299e-17	8.3543e-16	CCDC77
ENSG00000139354.11	577.721	3.63492	0.440782	1.5744e-18	1.25351e-16	GAS2L3
ENSG00000175895.4	577.43	1.71447	0.408072	4.6953e-07	4.57429e-06	PLEKHF2
ENSG00000153574.9	575.851	1.62549	0.253578	3.39954e-12	9.88765e-11	RPIA
ENSG00000171224.9	575.761	-1.84686	0.323551	1.06385e-09	1.91442e-08	FAM241B
ENSG00000143228.13	574.382	5.69183	0.482836	1.45516e-34	4.96341e-32	NUF2
ENSG00000119714.11	574.29	2.99343	0.740143	5.72321e-07	5.45185e-06	GPR68
ENSG00000139350.12	574.192	2.3797	0.281353	4.85913e-19	4.22758e-17	NEDD1
ENSG00000156110.15	572.842	1.63673	0.312965	3.60286e-09	5.70377e-08	ADK
ENSG00000198542.14	572.827	3.02023	1.03042	2.26693e-05	0.000143826	ITGBL1
ENSG00000204219.11	572.643	1.93826	0.871724	0.00021977	0.00105092	TCEA3
ENSG00000167173.19	572.126	3.32889	0.442709	5.93113e-16	3.19048e-14	C15orf39
ENSG00000188428.20	571.719	1.91242	0.193351	1.10824e-24	1.76005e-22	BLOC1S5
ENSG00000107864.15	571.651	-2.30192	0.465355	8.40137e-08	9.97136e-07	CPEB3
ENSG00000160957.14	571.512	1.18326	0.450354	0.000137693	0.000696143	RECQL4
ENSG00000122592.8	571.091	7.03125	1.51002	2.66082e-09	4.34297e-08	HOXA7
ENSG00000153767.10	570.846	1.28423	0.175903	8.27569e-15	3.73539e-13	GTF2E1
ENSG00000175548.9	570.431	1.36669	0.297933	9.93671e-08	1.1565e-06	ALG10B
ENSG00000153234.15	569.595	-2.25585	0.613332	2.35781e-05	0.000148837	NR4A2
ENSG00000182704.8	569.402	3.73636	0.388889	6.54203e-24	9.35075e-22	TSKU
ENSG00000285756.2	568.975	3.12508	0.411581	3.56719e-16	1.97187e-14	BX890604.1
ENSG00000100100.13	568.326	-1.38525	0.394983	2.99265e-05	0.000183445	PIK3IP1
ENSG00000137571.11	567.537	5.71726	0.828858	2.47993e-14	1.04547e-12	SLCO5A1
ENSG00000120539.15	567.244	2.13492	0.317199	3.12789e-13	1.09044e-11	MASTL
ENSG00000129038.16	567.239	5.77436	0.692423	2.20937e-19	2.02803e-17	LOXL1
ENSG00000126005.17	566.595	-1.84927	0.336456	3.579e-09	5.67498e-08	MMP24OS
ENSG00000133460.19	565.715	-2.26852	0.279697	5.91579e-17	3.66876e-15	SLC2A11
ENSG00000124574.15	565.2	-1.29249	0.214958	1.37182e-10	2.96876e-09	ABCC10
ENSG00000123485.12	564.569	8.65764	0.667075	2.13955e-39	1.33793e-36	HJURP
ENSG00000253276.4	564.558	4.12846	0.38183	2.10767e-29	5.27199e-27	CCDC71L
ENSG00000066379.15	563.921	1.66672	0.339301	1.82723e-08	2.49825e-07	POLR1H
ENSG00000165359.16	563.862	-1.56482	0.364741	1.38146e-06	1.1943e-05	INTS6L
ENSG00000198937.9	562.749	1.88804	0.33208	2.5323e-10	5.21328e-09	CCDC167
ENSG00000101445.10	562.255	-4.26746	0.571783	2.56899e-14	1.07847e-12	PPP1R16B
ENSG00000129009.13	562.225	3.73001	0.8848	1.71335e-07	1.883e-06	ISLR
ENSG00000162373.13	562.052	2.44255	0.194225	4.45262e-38	2.26525e-35	BEND5
ENSG00000178966.17	561.685	1.07585	0.288982	4.49321e-06	3.40834e-05	RMI1
ENSG00000135245.10	560.872	1.43851	0.291527	1.8055e-08	2.47688e-07	HILPDA
ENSG00000051128.19	559.501	-1.87432	0.463466	4.51747e-06	3.42502e-05	HOMER3
ENSG00000135116.9	559.132	3.8941	0.792045	5.51286e-09	8.36995e-08	HRK
ENSG00000159251.8	559.049	8.21212	1.10946	0.000105885	0.000553606	ACTC1
ENSG00000168386.18	557.162	3.78779	0.637475	2.41072e-11	5.99008e-10	FILIP1L
ENSG00000140092.15	556.235	2.18438	0.925341	0.000162522	0.000805924	FBLN5
ENSG00000223960.7	556.148	1.1643	0.292232	1.57367e-06	1.33811e-05	CHROMR
ENSG00000160949.17	556.104	1.59512	0.435926	4.37668e-06	3.33089e-05	TONSL
ENSG00000155330.10	553.686	1.52282	0.284064	1.85145e-09	3.15398e-08	C16orf87
ENSG00000186007.10	552.38	-1.4251	0.630868	0.00130713	0.00493146	LEMD1
ENSG00000163322.14	551.398	3.78196	0.417348	1.29546e-21	1.54303e-19	ABRAXAS1
ENSG00000158480.11	551.043	-1.91634	0.198373	4.41855e-23	5.92086e-21	SPATA2
ENSG00000184207.9	550.764	-2.85473	0.346368	2.60215e-17	1.67251e-15	PGP
ENSG00000115232.14	550.577	4.16054	0.983565	1.05825e-07	1.22124e-06	ITGA4
ENSG00000172403.11	550.422	2.58372	0.73515	5.09175e-06	3.81894e-05	SYNPO2
ENSG00000140006.12	550.188	1.02305	0.190038	2.07445e-09	3.47859e-08	WDR89
ENSG00000006740.17	549.607	-2.84833	0.509954	3.37818e-09	5.37643e-08	ARHGAP44
ENSG00000013016.16	549.495	-2.9989	0.333821	4.27698e-20	4.3965e-18	EHD3
ENSG00000005436.14	548.63	1.70641	0.214713	4.75287e-17	2.96629e-15	GCFC2
ENSG00000185305.11	547.186	1.27094	0.294719	3.68385e-07	3.69273e-06	ARL15
ENSG00000138182.15	546.805	2.25644	0.358849	5.63042e-12	1.58242e-10	KIF20B
ENSG00000090539.15	545.518	-4.00767	0.608548	1.18203e-11	3.12048e-10	CHRD
ENSG00000137962.13	545.34	-1.50556	0.398416	1.12264e-05	7.71985e-05	ARHGAP29
ENSG00000136213.10	543.696	-1.20061	0.224226	6.00894e-09	9.04536e-08	CHST12
ENSG00000115641.19	543.556	4.56332	0.51964	1.0915e-20	1.18704e-18	FHL2
ENSG00000176700.20	543.414	-1.35752	0.273934	5.35897e-08	6.66342e-07	SCAND2P
ENSG00000099822.3	543.124	-4.06467	0.697647	1.46551e-09	2.56046e-08	HCN2
ENSG00000215788.11	542.508	-4.03313	0.605371	7.17815e-12	1.96783e-10	TNFRSF25
ENSG00000189046.11	542.409	1.49758	0.328781	1.10626e-07	1.27126e-06	ALKBH2
ENSG00000132603.15	540.899	1.50325	0.272195	7.72661e-10	1.42646e-08	NIP7
ENSG00000197608.11	540.23	-1.03859	0.188619	2.412e-09	3.97358e-08	ZNF841
ENSG00000197375.13	539.389	-2.08314	0.344383	1.53235e-10	3.27833e-09	SLC22A5
ENSG00000198157.11	537.961	1.28294	0.775028	0.000863921	0.00346076	HMGN5
ENSG00000240445.6	536.702	2.15753	0.421321	4.93866e-09	7.5981e-08	FOXO3B
ENSG00000100802.15	536.502	1.75875	0.229582	4.30028e-16	2.35973e-14	C14orf93
ENSG00000105287.13	534.981	2.00384	0.330645	2.6326e-11	6.50372e-10	PRKD2
ENSG00000168078.10	534.911	8.22692	0.636301	9.0253e-39	5.20968e-36	PBK
ENSG00000179772.8	534.196	6.10375	1.15688	3.53958e-10	7.03137e-09	FOXS1
ENSG00000148343.18	533.925	-1.68886	0.252923	2.16414e-12	6.50237e-11	MIGA2
ENSG00000168679.18	533.639	2.10938	0.538	1.25133e-06	1.09344e-05	SLC16A4
ENSG00000182173.14	533.483	-1.32786	0.289206	3.15088e-07	3.20926e-06	TSEN54
ENSG00000109618.13	532.644	1.25071	0.210961	8.2347e-11	1.84871e-09	SEPSECS
ENSG00000118620.13	532.626	1.14172	0.251272	1.38916e-07	1.56638e-06	ZNF430
ENSG00000165475.15	531.81	-2.15005	0.333945	1.30399e-11	3.41839e-10	CRYL1
ENSG00000135046.14	531.229	1.76639	0.785459	0.000257239	0.001204	ANXA1
ENSG00000156453.14	530.777	-2.13532	0.430103	7.05592e-08	8.51248e-07	PCDH1
ENSG00000102001.13	530.473	-3.21363	0.68652	4.75377e-07	4.62482e-06	CACNA1F
ENSG00000135315.12	530.325	1.46313	0.302749	3.02993e-08	3.95247e-07	CEP162
ENSG00000110092.4	529.964	3.54693	0.72563	0.00870568	0.0247101	CCND1
ENSG00000123728.10	528.853	1.46349	0.304427	3.3465e-08	4.32781e-07	RAP2C
ENSG00000204060.7	528.614	4.25165	0.797978	5.26089e-10	1.00516e-08	FOXO6
ENSG00000178295.15	528.482	2.89111	0.355127	5.84764e-18	4.19911e-16	GEN1
ENSG00000198934.5	528.04	-2.25183	0.511106	1.11431e-06	9.91618e-06	MAGEE1
ENSG00000162695.12	527.468	1.12419	0.218431	7.16421e-09	1.06141e-07	SLC30A7
ENSG00000197712.12	527.426	1.28996	0.542253	0.000241955	0.00113975	FAM114A1
ENSG00000166263.13	527.063	1.27575	0.297202	3.99049e-07	3.94397e-06	STXBP4
[truncated: 1,985 more rows]

## Sheet: WNT vs CB, DE
Shown are the genes with average normalized count across samples (baseMean) >= 2
[truncated: 3,360 more rows]

[truncated: 2 more sheets: Group3 vs CB, DE, Group4 vs CB, DE]
