# Supplementary material for: Circular and Fusion RNAs in Medulloblastoma Development
Source: Cancers (Basel). 2022 Jun 26;14(13):3134. doi: 10.3390/cancers14133134 (PMC9264760; doi:10.3390/cancers14133134)
Supplement: Supplementary file 1 [file cancers-14-03134-s001.zip › File S2_Circular data.xlsx]

## Sheet: cRNA counts( RawMeanReads>=2)
Shown are the circular RNAs with average count across samples (RawMeanReads) >= 2	Junction read counts (Aligner: STAR, circRNA quantification: CircExplorer2 (Annotation pipeline))
NGI.Sample.ID	P21102_1001	P21102_1002	P21102_1003	P21102_1004	P21102_1005	P21102_1006	P21102_1007	P21102_1008	P21102_1009	P21102_1010	P21102_1011	P21102_1012	P21102_1013	P21102_1014	P21102_1015	P21102_1016	P21102_1017	P21102_1018	P21102_1019	P21102_1020	P21102_1021	P21102_1022	P21102_1023	P21102_1024	P21102_1025	P21102_1026	P21102_1027	P21102_1028	P21102_1029	P21102_1030	P21102_1031	P21102_1032	P21102_1033	P21102_1034	P21102_1035	P21102_1036	P21102_1037	P21102_1038	P21102_1039	P21102_1040	P21102_1041	P21102_1042	P21102_1043	P21102_1044	P21102_1045	P21102_1046	P21102_1047	P21102_1048	P21102_1049
Well	A1	A1	A1	A1	A1	A1	A1	A1	A1	A1	A1	A1	A1	A1	A1	A1	A1	A1	A1	A1	A1	A1	A1	A1	A1	A1	A1	A1	A1	A1	A1	A1	A1	A1	A1	A1	A1	A1	A1	A1	A1	A1	A1	A1	A1	A1	A1	A1	A1
Sample.name	01c_489	02c_3010	03c_729	04c_278	05c_333	06c_3023	07c_931	08c_1104	10c_737	11c_178	12c_179	13c_1680	14c_2439	15c_2502	16c_2699	17c_1669	18c_2780	19c_2865	20c_1650	21c_3202	22c_3138	23c_3809	24c_906	25c_1945	26c_2252	27c_3025	28c_2934	29c_1651	30c_4028	31c_553	32c_842	33c_556	34c_735	35c_38	36c_1715	37c_14	38c_22	39c_897	40c_109	41c_1118	42c_739	43c_1700	44c_747	45c_908	46c_1801	47c_2398	48c_2981	49c_315	50c_2240
Label	1-c	2-c	3-c	4-c	5-c	6-c	7-c	8-c	10-c	11-c	12-c	13-c	14-c	15-c	16-c	17-c	18-c	19-c	20-c	21-c	22-c	23-c	24-c	25-c	26-c	27-c	28-c	29-c	30-c	31-c	32-c	33-c	34-c	35-c	36-c	37-c	38-c	39-c	40-c	41-c	42-c	43-c	44-c	45-c	46-c	47-c	48-c	49-c	50-c
Type	c	c	c	c	c	c	c	c	c	c	c	c	c	c	c	c	c	c	c	c	c	c	c	c	c	c	c	c	c	c	c	c	c	c	c	c	c	c	c	c	c	c	c	c	c	c	c	c	c
Description.by group	SHH-1-c	SHH-2-c_prog	SHH-3-c	SHH-4-c	SHH-5-c_prog	SHH-6-c_prog	SHH-7-c	SHH-8-c	SHH-10-c	SHH-11-c	SHH-12-c	SHH-13-c	SHH-14-c	SHH-15-c	SHH-16-c	SHH-17-c	SHH-18-c	SHH-19-c	SHH-20-c	SHH-21-c	SHH-22-c	SHH-23-c	WNT-1-c	WNT-2-c	WNT-3-c	WNT-4-c	WNT-5-c	WNT-6-c	Group4-1-c	Group4-2-c_rec	Group4-3-c_rec	Group4-4-c	Group4-5-c	Group4-6-c	Group4-7-c	Group4-8-c	Group4-9-c	Group4-10-c	Group4-11-c	Group4-12-c	Group4-13-c	Group4-14-c	Group4-15-c	Group4-16-c	Group4-17-c	Group4-18-c	Group4-19-c	Group4-20-c	Group4-21-c
Group	SHH	SHH_prog	SHH	SHH	SHH_prog	SHH_prog	SHH	SHH	SHH	SHH	SHH	SHH	SHH	SHH	SHH	SHH	SHH	SHH	SHH	SHH	SHH	SHH	WNT	WNT	WNT	WNT	WNT	WNT	Group4	Group4_rec	Group4_rec	Group4	Group4	Group4	Group4	Group4	Group4	Group4	Group4	Group4	Group4	Group4	Group4	Group4	Group4	Group4	Group4	Group4	Group4
Biospecimen.id	7316-489	7316-3010	7316-729	7316-278	7316-333	7316-3023	7316-931	7316-1104	7316-737	7316-178	7316-179	7316-1680	7316-2439	7316-2502	7316-2699	7316-1669	7316-2780	7316-2865	7316-1650	7316-3202	7316-3138	7316-3809	7316-906	7316-1945	7316-2252	7316-3025	7316-2934	7316-1651	7316-4028	7316-553	7316-842	7316-556	7316-735	7316-38	7316-1715	7316-14	7316-22	7316-897	7316-109	7316-1118	7316-739	7316-1700	7316-747	7316-908	7316-1801	7316-2398	7316-2981	7316-315	7316-2240
Research.subject.ID	C115743	C141696	C141696	C25830	C25830	C270723	C270723	C292371	C300612	C39729	C40098	C409221	C533082	C564078	C700977	C773547	C817950	C820287	C823608	C908478	C944886	C982401	C217095	C457560	C710325	C794457	C798270	C823731	C1002081	C122262	C129519	C138006	C138498	C17466	C179826	C19803	C20910	C230994	C28905	C293601	C300858	C371583	C417585	C419553	C478962	C530130	C530868	C53628	C556575
Tumor.location	Cerebellum/ Posterior Fossa	Frontal Lobe, progressive tumor	Cerebellum/Posterior Fossa	Cerebellum/Posterior Fossa	Cerebellum/Posterior Fossa, progressive tumor	Cerebellum/Posterior Fossa, progressive tumor	Cerebellum/Posterior Fossa	Cerebellum/Posterior Fossa	Ventricles	Cerebellum/Posterior Fossa	Cerebellum/Posterior Fossa	Cerebellum/Posterior Fossa	Cerebellum/Posterior Fossa	Cerebellum/Posterior Fossa	Cerebellum/Posterior Fossa	Cerebellum/Posterior Fossa	Cerebellum/Posterior Fossa	Cerebellum/Posterior Fossa	Cerebellum/Posterior Fossa	Cerebellum/Posterior Fossa	Cerebellum/Posterior Fossa	Cerebellum/Posterior Fossa	Cerebellum/Posterior Fossa,Spinal Cord- Lumbar/Thecal Sac	Cerebellum/Posterior Fossa	Cerebellum/Posterior Fossa	Ventricles	Ventricles	Cerebellum/Posterior Fossa	Cerebellum/Posterior Fossa	Cerebellum/Posterior Fossa, reccurent tumor	Cerebellum/Posterior Fossa, reccurent tumor	Cerebellum/Posterior Fossa	Ventricles	Cerebellum/Posterior Fossa,Spinal Cord- Cervical,Spinal Cord- Lumbar/Thecal Sac,Spinal Cord- Thoracic	Cerebellum/Posterior Fossa	Cerebellum/Posterior Fossa,Suprasellar/Hypothalamic/Pituitary	Cerebellum/Posterior Fossa	Cerebellum/Posterior Fossa	Cerebellum/Posterior Fossa	Cerebellum/Posterior Fossa	Cerebellum/Posterior Fossa	Cerebellum/Posterior Fossa	Cerebellum/Posterior Fossa	Cerebellum/Posterior Fossa	Cerebellum/Posterior Fossa	Ventricles	Cerebellum/Posterior Fossa	Cerebellum/Posterior Fossa	Cerebellum/Posterior Fossa
Tumor.growth	Default	Progressive	Default	Default	Progressive	Progressive	Default	Default	Default	Default	Default	Default	Default	Default	Default	Default	Default	Default	Default	Default	Default	Default	Default	Default	Default	Default	Default	Default	Default	Reccurent	Reccurent	Default	Default	Default	Default	Default	Default	Default	Default	Default	Default	Default	Default	Default	Default	Default	Default	Default	Default
ID	1001	1002	1003	1004	1005	1006	1007	1008	1009	1010	1011	1012	1013	1014	1015	1016	1017	1018	1019	1020	1021	1022	1023	1024	1025	1026	1027	1028	1029	1030	1031	1032	1033	1034	1035	1036	1037	1038	1039	1040	1041	1042	1043	1044	1045	1046	1047	1048	1049
chr21:46347512-46349011|chr21:46349820-46351428	5191	393	258	10388	9713	9362	280	560	455	2792	5	5517	249	76	2	1910	1650	6617	1285	3	12	480	2	0	8	15	12	0	4	6	5	6	14	30	26	31	60	21	5	23	12	24	8	23	31	59	187	22	15
chr12:97465727-97492460|chr12:97561047-97564149	2	23	56	0	0	48	0	0	6	5	0	5	1	5	5	4	0	10	5	0	1	8	85	71	1595	1920	1282	541	23	70	2	105	27	308	371	2755	321	597	209	1231	153	42	367	1041	1	1221	1	4	4
chr3:196372042-196391812|chr3:196403019-196407245	339	4326	3166	452	567	1615	206	90	75	293	154	489	146	264	91	442	681	1390	191	61	98	65	20	39	296	67	209	43	45	29	64	47	185	333	174	413	776	268	188	385	339	343	250	278	280	275	59	329	204
chr6:72292046-72295936|chr6:72333835-72390597	384	881	296	321	171	60	6	8	125	3	0	400	24	28	23	60	142	307	142	3	146	32	0	0	14	0	14	45	267	9	10	19	103	189	72	1560	180	70	78	931	621	163	163	103	240	132	5	58	7
chr4:143540495-143543508|chr4:143543972-143544736	320	1060	799	299	208	1318	136	48	103	315	60	422	66	81	44	312	258	308	92	46	43	61	4	31	270	75	109	45	55	9	35	43	156	266	169	400	442	253	132	212	357	279	221	170	180	281	39	138	152
chr2:72575668-72718102|chr2:72733118-72741303	153	947	414	284	256	436	92	13	56	20	16	219	19	59	17	135	151	185	105	5	34	9	5	17	188	40	103	8	56	64	77	67	328	298	419	801	1547	968	460	401	419	1011	461	199	258	1011	13	320	172
chr5:137962469-137985256|chr5:137988315-138006989	104	764	404	121	193	579	96	13	31	51	50	265	25	53	8	99	166	216	52	15	31	28	10	16	220	42	123	32	62	33	44	36	207	340	262	301	880	241	178	254	215	516	311	101	348	390	13	209	134
chr1:8508675-8541213|chr1:8557523-8614560	141	825	520	457	214	1049	70	13	37	82	33	251	6	26	7	156	150	215	72	5	20	24	4	9	53	85	119	20	44	31	35	71	290	364	218	496	633	353	379	191	226	449	174	235	471	442	5	113	187
chr7:16216197-16258389|chr7:16278226-16301420	315	551	706	1845	2547	820	150	26	9	197	3	513	86	41	13	154	754	1002	66	117	31	26	6	6	56	5	26	0	8	15	9	8	22	107	30	138	57	66	66	85	85	34	21	23	78	24	49	38	26
chr11:33256752-33286412|chr11:33287511-33328509	247	559	169	372	106	552	229	5	52	32	10	175	21	17	8	41	82	213	120	63	46	11	8	30	206	137	113	106	20	16	15	8	187	161	39	394	299	78	169	172	134	369	98	201	57	128	0	39	50
chr7:158773396-158788003|chr7:158799072-158829088	22	104	107	50	85	171	69	5	11	6	9	29	5	2	4	78	16	31	14	4	5	10	0	1	28	1	10	5	3	1	39	80	27	45	2362	177	1042	1229	168	46	51	60	1078	29	117	2582	6	15	11
chr1:65792630-65913244|chr1:65918835-66247459	70	42	78	44	0	40	9	1	10	0	0	60	0	0	4	1	12	46	30	0	150	0	1	1	31	50	73	19	33	1	42	79	229	106	328	133	3831	1416	118	75	239	203	194	81	94	1619	5	149	71
chr12:99655210-99772921|chr12:99782097-99806403	47	164	124	117	14	50	65	4	27	3	1	54	13	5	2	20	34	86	44	2	13	3	6	8	43	30	50	32	47	90	34	24	133	300	295	664	554	258	475	275	618	366	515	433	136	366	7	135	166
chr4:128970468-128992166|chr4:129003876-129039040	151	432	360	343	261	651	124	22	51	38	12	225	5	24	13	100	159	149	85	5	22	21	6	9	94	34	93	15	22	14	31	34	137	147	105	196	495	242	105	148	260	293	206	73	181	268	21	96	109
chr9:100473740-100498764|chr9:100516771-100547743	93	336	344	265	281	879	77	8	47	73	4	298	9	51	12	137	121	255	78	5	14	25	3	4	117	43	56	30	35	15	14	21	115	233	122	812	593	345	144	178	271	235	210	120	131	207	12	105	120
chr2:61499894-61522610|chr2:61533903-61534557	142	653	482	286	259	1122	223	28	22	41	25	156	38	18	13	130	185	344	73	24	26	12	2	10	120	39	95	25	8	4	12	15	77	149	90	183	597	149	83	110	137	184	159	97	159	228	8	137	102
chr9:2923272-2943564|chr9:2948282-2992462	0	184	99	12	4	2	0	1	0	6	0	6	0	5	0	0	5	14	0	0	1	0	0	0	0	0	0	6	29	17	14	55	942	176	63	240	189	148	363	205	182	957	191	474	15	219	0	135	194
chr4:87185799-87195323|chr4:87195690-87220417	110	423	192	249	113	480	38	16	44	14	10	107	21	20	23	41	90	149	3	41	30	10	1	8	43	19	61	11	14	24	18	27	45	248	206	1053	221	162	51	179	73	96	168	161	151	299	2	16	89
chr5:168486543-168488601|chr5:168494650-168495314	151	771	478	303	282	574	43	28	41	48	13	100	39	39	10	74	96	253	29	11	37	15	5	7	89	45	45	33	12	3	5	23	59	134	35	72	320	124	23	53	95	59	59	86	52	226	6	24	59
chr5:95752350-95755395|chr5:95763620-95768045	221	237	175	267	141	1072	121	16	37	75	5	200	43	25	4	113	176	342	65	44	21	11	5	12	236	87	99	38	15	6	5	6	57	137	41	193	135	38	26	40	84	157	35	48	104	67	8	24	27
chr8:140735455-140739017|chr8:140752316-140761164	165	436	143	86	100	794	85	1	66	30	4	160	9	12	1	93	122	66	53	13	40	23	0	6	40	21	32	4	39	13	15	15	47	112	127	312	291	317	99	199	161	171	58	151	92	336	8	62	61
chrX:148652131-148661907|chrX:148662768-148809875	47	20	39	200	21	251	143	0	99	14	0	58	4	1	11	0	11	12	22	0	7	3	0	1	0	1	25	0	43	109	5	11	398	76	92	415	1071	166	165	157	330	342	173	389	52	232	2	72	61
chr7:100015726-100023418|chr7:100024307-100029860	126	197	99	125	77	649	204	7	26	35	8	84	4	8	3	22	35	107	42	12	2	3	4	8	49	38	82	15	9	13	20	9	74	129	125	444	292	172	84	100	147	303	167	119	77	321	0	49	41
chr2:58204226-58221941|chr2:58232112-58241217	64	316	193	112	126	123	53	8	7	20	4	32	9	29	10	47	143	114	5	34	7	8	1	6	158	10	31	18	11	17	44	25	210	123	34	61	259	116	98	52	47	196	75	52	78	102	9	329	98
chr13:32444126-32517856|chr13:32527532-32538617	73	545	376	151	166	338	65	5	13	30	13	112	11	53	5	36	100	224	15	14	7	9	1	8	149	20	45	1	21	20	18	32	63	182	54	93	360	218	58	98	71	178	98	87	60	275	1	23	25
chr11:45979966-46076753|chr11:46092223-46120934	64	279	108	96	28	200	39	1	5	24	4	39	12	36	3	22	41	40	26	3	51	3	8	7	118	29	56	22	35	5	3	13	47	56	23	130	54	59	31	161	88	131	22	83	22	82	6	50	23
chr12:108649020-108652271|chr12:108654410-108657303	58	324	252	119	96	237	62	18	21	41	19	89	27	17	1	32	57	118	19	34	14	9	0	12	161	15	39	11	4	10	15	18	65	95	104	162	401	138	69	102	52	199	69	102	67	113	9	117	89
chr2:202377550-202464808|chr2:202467689-202513718	102	195	178	128	95	358	50	4	18	34	11	76	6	11	14	66	98	72	40	27	16	14	3	20	63	26	42	19	27	12	17	17	110	148	100	342	375	118	126	113	74	263	85	90	155	180	1	114	15
chr20:33611335-33619516|chr20:33623296-33624763	317	529	414	372	279	907	203	29	8	65	14	77	56	49	18	7	78	245	97	3	15	8	4	1	24	28	54	5	8	1	3	2	34	37	40	46	152	52	50	57	18	57	66	82	17	114	23	70	41
chr10:7788263-7797046|chr10:7802854-7806973	122	700	235	169	148	545	125	2	26	35	4	98	12	42	2	16	14	126	47	1	15	3	2	9	81	40	55	3	17	17	6	24	32	173	30	175	172	98	54	148	52	70	41	118	44	132	1	57	40
chr2:147845207-147896300|chr2:147899898-147915190	117	186	175	218	99	423	126	6	20	20	1	66	9	10	14	25	44	96	49	36	16	10	1	6	92	28	39	18	15	8	7	6	136	145	54	219	297	104	86	49	82	221	82	51	94	125	3	116	46
chr6:72292046-72307257|chr6:72333835-72390597	23	27	19	9	9	9	0	1	40	0	0	43	3	1	0	32	12	7	0	0	177	5	0	0	0	0	0	2	33	1	4	11	3	52	12	165	17	17	32	226	116	112	41	32	34	11	0	14	0
chr11:130239896-130260855|chr11:130261929-130314374	103	53	14	112	52	222	103	0	20	31	0	64	14	2	3	21	7	49	28	9	8	7	0	8	72	34	55	45	19	5	14	25	109	80	30	133	341	147	21	80	64	98	27	150	15	184	1	38	49
chr7:129005159-129014978|chr7:129018157-129054650	54	254	90	73	77	412	125	3	16	20	8	59	20	8	8	40	47	25	29	9	0	6	1	18	87	28	48	9	4	4	15	14	96	79	38	296	322	67	73	106	129	163	153	70	68	106	5	51	44
chr8:37762758-37765525|chr8:37766355-37772754	46	280	198	42	48	220	22	1	9	15	7	65	26	21	2	38	45	81	14	8	20	9	3	4	76	16	47	7	26	7	4	6	79	139	58	204	176	88	80	106	93	82	39	138	87	135	3	121	44
chr1:23019947-23030468|chr1:23050520-23053760	113	365	242	134	127	422	61	3	6	72	12	68	19	9	10	65	39	157	31	5	8	3	0	5	108	22	45	60	6	1	5	10	60	127	32	220	262	148	93	91	103	103	80	39	82	135	2	41	25
chr2:61502310-61522610|chr2:61526521-61533771	46	281	265	72	60	289	11	7	7	35	10	112	16	7	19	46	103	117	22	20	7	6	2	8	52	18	29	0	13	9	20	14	79	80	53	91	262	64	59	62	87	90	103	67	74	73	9	156	45
chr1:231771070-231795241|chr1:231818517-231958827	16	68	24	36	43	82	0	0	6	7	0	56	16	0	2	1	15	42	0	3	0	0	0	2	18	8	5	6	3	0	1	1	169	19	6	11	58	17	12	11	6	89	10	46	30	46	2	8	9
chr14:99413934-99458278|chr14:99465813-99480727	88	213	97	63	45	441	147	3	20	20	7	88	4	9	2	20	27	51	37	25	5	6	1	5	95	20	56	15	7	3	13	8	192	103	46	188	539	169	38	91	102	200	79	92	65	187	2	93	63
chr1:35325405-35358924|chr1:35361789-35370028	50	221	57	59	55	178	24	2	26	27	0	94	19	3	5	48	7	64	22	1	7	9	0	2	37	47	41	28	2	6	9	26	73	133	82	203	329	166	108	146	54	170	159	96	69	180	3	53	87
chr2:238173653-238182064|chr2:238185287-238188130	48	254	195	89	49	321	99	9	16	18	8	90	23	15	1	38	68	55	12	13	13	6	0	11	53	10	72	15	17	5	9	11	118	65	39	138	321	103	67	84	82	186	58	46	36	176	2	46	53
chr9:14619682-14639895|chr9:14680162-14690336	46	179	118	149	133	344	88	5	42	44	7	143	18	4	8	52	54	96	30	14	24	11	1	10	86	27	27	2	24	15	3	13	66	136	24	85	166	186	36	106	98	155	41	94	65	118	2	41	41
chr5:73068779-73074741|chr5:73077493-73078179	97	297	262	116	58	109	47	7	11	36	17	106	8	25	7	52	102	113	40	10	28	6	0	8	86	18	52	8	10	6	4	9	72	91	97	115	247	63	79	70	73	133	78	102	63	73	3	109	47
chr12:69795344-69800208|chr12:69801721-69812777	47	77	96	26	22	126	29	6	4	8	1	34	4	6	1	33	87	38	26	17	32	13	1	8	172	0	37	0	25	1	34	15	57	63	49	51	400	157	72	79	57	83	62	39	32	68	7	112	33
chr3:171177380-171188701|chr3:171194635-171211115	10	45	60	17	14	132	22	0	7	2	0	5	2	2	2	5	2	2	2	5	8	0	0	4	10	13	21	22	8	27	10	29	48	205	57	154	1452	174	220	97	49	24	191	144	82	289	2	90	177
chr7:155665253-155672866|chr7:155680908-155700772	76	258	137	150	157	353	47	10	16	15	11	105	12	13	8	32	47	136	38	7	15	10	2	8	38	15	25	7	5	2	10	10	50	56	25	96	230	116	27	23	59	96	32	56	58	126	7	23	32
chr1:117368485-117402185|chr1:117420649-117442230	110	101	54	159	38	336	119	8	32	18	4	58	1	21	1	28	34	42	28	3	6	4	1	2	56	19	41	11	15	5	0	7	63	53	13	182	123	57	42	75	123	69	43	60	58	71	8	41	45
chr18:21705123-21765771|chr18:21779685-21791334	60	52	12	34	3	78	10	2	10	8	4	34	1	2	0	15	17	10	32	6	14	0	0	0	36	11	47	20	10	3	5	11	79	47	52	141	577	161	31	48	107	285	127	107	27	139	6	39	40
chr15:41621589-41668827|chr15:41669958-41696074	75	182	25	148	80	304	76	3	21	24	8	46	8	11	1	26	21	30	30	17	16	2	0	7	59	19	41	28	13	13	6	9	49	59	38	149	473	142	48	23	38	81	124	86	15	118	0	11	12
chr3:138537347-138570317|chr3:138571356-138572858	30	432	256	141	61	207	37	4	7	9	2	78	9	24	6	26	12	159	40	15	12	5	4	11	61	41	56	19	8	15	11	12	54	87	51	82	334	130	60	55	67	179	97	37	59	197	1	67	69
chr2:8908716-8943186|chr2:8958642-9003539	39	137	69	34	13	69	20	7	8	20	19	50	16	5	1	35	93	25	10	49	15	5	1	3	45	12	24	9	10	13	18	12	101	25	25	55	142	32	42	62	39	64	29	54	15	41	15	253	120
chr12:28304711-28305648|chr12:28307749-28362437	25	110	38	59	26	184	14	0	33	9	5	70	14	6	8	9	47	5	28	0	13	7	1	11	61	16	21	10	12	16	27	19	77	90	32	216	477	191	110	73	91	133	37	65	23	329	6	20	32
chr18:58920633-58934432|chr18:58953799-58979054	52	255	58	67	41	237	69	2	7	12	0	48	0	0	0	18	16	39	45	0	12	1	0	5	77	12	30	29	4	11	9	5	58	128	76	178	691	240	48	40	80	214	133	58	22	232	2	22	60
chr18:12991437-12999420|chr18:13019206-13029662	103	125	50	103	70	288	110	2	10	39	4	93	2	21	15	35	33	42	59	8	10	10	1	2	52	37	25	18	29	4	4	11	58	70	17	33	405	71	39	51	65	167	96	29	27	115	1	49	31
chr13:77698539-77719531|chr13:77753358-77760827	40	155	25	42	42	146	61	1	33	6	4	38	2	14	0	4	15	10	19	0	10	1	3	7	25	9	18	17	9	15	25	26	43	184	81	148	378	150	127	80	127	160	55	66	21	147	0	36	29
chr21:36246677-36247516|chr21:36248568-36251161	39	112	112	64	43	266	18	7	9	10	13	52	1	3	1	23	19	36	19	5	8	5	0	2	29	4	37	2	33	4	5	10	23	97	35	139	268	69	56	114	62	130	75	24	80	99	1	46	33
chr15:58901287-58912562|chr15:58916999-58932355	38	323	220	87	49	144	10	3	19	4	12	42	2	19	1	28	73	78	17	3	12	3	0	4	33	17	51	0	5	10	17	13	48	65	56	106	125	68	33	73	22	65	86	54	32	87	6	41	26
chr7:14478225-14574211|chr7:14673027-14682552	10	5	22	1	1	0	0	0	0	1	0	8	0	1	0	32	38	0	7	0	1	0	0	1	9	0	26	35	0	0	0	0	73	122	1	109	16	814	398	141	124	18	0	202	179	7	2	2	0
chr5:123512570-123545416|chr5:123557564-123573392	67	246	106	147	93	221	58	1	31	9	7	84	16	1	1	16	24	106	14	18	15	7	0	9	37	11	34	41	7	15	7	7	24	58	31	159	194	86	43	60	43	92	45	34	38	146	4	41	39
chr5:79402055-79439009|chr5:79457018-79512769	28	89	84	40	30	19	0	0	26	4	1	70	0	4	0	25	10	22	8	0	11	3	5	1	62	12	37	21	7	1	10	23	52	68	94	212	282	216	94	109	81	198	52	83	68	135	9	20	29
chr2:8888073-8908620|chr2:8958642-9003539	67	245	80	75	52	83	21	2	20	7	3	95	22	6	6	55	123	47	21	6	7	13	0	1	85	5	12	7	13	1	21	10	40	57	11	135	232	39	43	76	52	39	31	73	23	87	10	150	27
chr7:23598051-23611170|chr7:23611553-23642930	27	171	92	67	58	119	43	1	15	8	16	53	2	7	0	18	50	57	4	1	20	3	1	2	21	7	36	16	13	24	13	0	71	112	88	128	235	74	100	79	62	186	106	51	101	68	6	63	35
chr4:150436864-150467672|chr4:150491035-150588047	3	3	0	3	1	1	0	0	1	0	14	0	5	0	1	0	0	37	0	0	5	0	0	17	4	16	203	89	0	0	0	0	4	869	1	8	6	0	57	0	1	14	0	0	27	5	0	2	20
chr7:14583137-14607433|chr7:14673027-14682552	0	3	12	1	1	0	0	0	0	2	0	6	0	0	0	74	66	2	0	0	0	0	0	2	31	5	61	7	0	0	0	1	59	80	0	45	11	1005	545	130	65	16	0	151	191	3	2	10	3
chr6:154742018-154773988|chr6:154795139-154801970	44	239	67	58	42	252	66	3	9	3	4	34	3	3	4	17	14	33	29	6	4	7	0	1	26	9	10	8	26	23	9	8	117	64	52	125	298	82	55	49	77	152	111	43	47	113	1	58	15
chr1:44405526-44411980|chr1:44412722-44614164	152	76	56	323	177	329	52	1	21	33	0	132	21	3	13	17	24	210	94	1	2	11	0	19	174	12	5	47	1	0	17	6	16	46	20	1	431	126	15	0	13	25	27	34	1	165	1	23	71
chr12:111525316-111552279|chr12:111555919-111598783	32	95	68	77	41	55	46	8	7	6	14	56	8	3	2	17	24	21	8	22	8	6	3	3	42	12	42	3	22	6	6	2	45	29	25	57	68	21	28	48	48	78	25	41	21	18	0	48	21
chr2:31892134-31917925|chr2:31932135-31943301	58	236	180	80	41	61	23	5	9	18	6	38	21	7	10	42	38	34	17	3	7	1	1	2	65	14	18	0	7	11	8	10	110	80	59	183	289	71	65	60	44	162	127	43	63	95	4	173	52
chr17:51260926-51263273|chr17:51268904-51273361	24	141	93	47	6	103	31	1	8	18	15	27	4	7	3	26	53	40	7	7	1	4	3	2	41	8	34	31	12	0	10	11	20	88	28	121	201	95	43	38	129	29	86	23	108	114	5	33	25
chr2:40177855-40428472|chr2:40430304-40451903	39	2	0	58	5	34	42	0	12	0	0	23	4	0	0	31	9	1	5	0	0	4	0	0	0	18	16	9	9	3	0	1	149	27	4	35	106	38	118	26	75	401	87	76	57	8	0	15	150
chr1:7773511-7777159|chr1:7778169-7779625	35	124	121	41	20	131	28	6	2	41	15	33	17	10	8	25	44	41	0	8	14	5	2	7	47	10	42	7	7	3	12	6	77	25	18	33	57	32	22	48	39	56	27	24	15	28	11	44	20
chr15:62000626-62007307|chr15:62013992-62020478	44	132	113	24	32	139	70	0	13	7	2	36	1	5	5	8	14	25	3	0	17	6	0	0	23	40	7	1	10	21	12	10	102	62	36	174	119	108	40	71	43	89	14	50	38	168	5	43	12
chr2:147958866-147972738|chr2:147975975-148020632	35	91	96	42	72	161	7	9	5	10	1	58	1	1	7	10	48	47	4	13	2	10	5	13	45	3	47	0	10	13	19	10	147	42	16	57	221	66	39	51	29	131	60	25	30	53	8	96	58
chr1:801163-805798|chr1:810170-817372	41	197	136	46	70	137	29	8	13	7	11	54	30	6	5	52	35	58	9	10	10	17	1	7	31	6	27	4	19	7	5	19	48	39	16	61	114	39	37	43	39	83	25	39	39	46	4	15	44
chr2:200855086-200856681|chr2:200856985-200857717	28	254	159	29	66	146	50	13	7	15	9	61	15	26	4	37	125	49	0	22	33	14	3	3	36	0	14	0	7	3	24	9	80	37	53	19	134	36	40	36	29	89	32	37	65	50	2	37	62
chr20:35713096-35714184|chr20:35725155-35729311	56	227	54	53	36	187	53	3	14	11	12	71	24	7	3	4	22	82	45	1	7	11	0	9	60	53	42	9	0	5	0	1	35	46	20	39	189	81	32	38	49	55	35	40	33	90	1	13	18
chr2:171922507-171925536|chr2:171953001-171965337	50	260	138	70	67	224	67	14	1	17	0	71	5	5	6	33	99	61	11	10	9	5	0	3	31	9	22	3	11	4	8	5	75	61	49	64	102	46	36	35	79	74	62	45	39	85	4	105	50
chr2:152561035-152575135|chr2:152581049-152607338	23	253	106	31	57	198	35	7	8	16	0	90	5	15	4	30	65	4	8	0	16	4	4	4	21	0	14	13	14	6	13	11	87	82	32	143	352	71	160	65	79	100	103	24	52	96	9	42	46
chr11:18288013-18291441|chr11:18292976-18295019	33	78	79	44	56	129	42	1	12	5	6	39	4	7	7	16	12	39	13	7	8	9	2	6	16	26	48	21	22	0	3	9	52	70	22	142	146	128	50	45	82	66	34	47	9	59	4	86	22
chr18:9136965-9182381|chr18:9221999-9254210	46	43	21	22	16	34	38	0	10	3	7	41	3	12	1	6	2	22	28	6	0	1	2	4	13	3	18	0	41	8	4	7	68	67	49	158	375	161	53	53	161	250	119	59	77	126	3	27	55
chr6:138941489-138943512|chr6:138944622-138945218	27	117	61	43	30	162	18	0	8	14	6	14	4	5	0	1	25	45	6	2	5	0	2	2	30	0	3	14	10	6	5	13	113	119	65	160	330	72	65	115	74	229	112	67	95	111	0	53	50
chr7:152273867-152309965|chr7:152315338-152330600	60	169	56	59	45	255	84	3	29	12	1	66	0	3	2	44	42	29	0	6	6	3	0	2	29	17	24	22	7	5	14	10	33	50	66	189	159	65	53	21	42	99	41	48	41	64	2	23	24
chr6:87155759-87215902|chr6:87218731-87222769	41	181	110	71	74	137	42	6	3	11	3	14	26	11	8	15	32	59	7	1	0	3	0	3	81	3	12	3	6	6	4	17	84	80	51	104	266	107	57	33	38	90	69	21	60	125	0	54	27
chr12:32582467-32598496|chr12:32611283-32619697	16	115	37	28	57	80	46	6	16	14	1	32	3	0	0	0	12	33	3	5	0	7	5	6	31	30	39	22	12	6	19	5	26	72	45	125	188	92	40	24	32	126	60	25	31	141	0	14	37
chr1:65254649-65364634|chr1:65366196-65379401	77	78	60	32	11	302	27	2	9	13	1	82	6	0	3	27	36	41	34	1	7	7	0	4	32	17	53	3	11	11	13	6	54	111	45	152	265	143	81	71	45	110	120	37	85	140	8	65	26
chr7:156796492-156826604|chr7:156836885-156892927	19	149	87	63	55	176	26	4	12	10	0	39	6	4	9	32	50	51	6	5	18	3	4	7	38	12	39	2	18	6	5	6	52	77	57	216	135	55	76	62	94	119	79	47	35	56	4	64	13
chr18:76822662-76849525|chr18:76851939-76868684	54	224	186	103	54	203	35	5	9	7	2	58	2	6	8	27	31	84	13	13	13	0	0	4	35	23	48	9	3	3	2	8	30	57	46	111	249	121	48	62	60	182	85	33	22	133	1	55	31
chr1:243512426-243545509|chr1:243573048-243613670	34	437	185	103	104	289	33	0	10	7	0	61	7	22	2	17	19	94	3	3	5	4	1	0	57	27	26	12	12	13	8	7	34	64	28	115	244	70	48	39	101	110	43	33	49	94	4	27	14
chr9:93452389-93471140|chr9:93498886-93515666	34	177	115	130	81	360	44	3	13	4	3	46	5	14	0	4	31	58	8	9	8	5	5	4	83	44	26	13	13	2	2	8	55	72	15	88	127	85	30	52	48	76	17	29	28	50	0	22	26
chr1:52490801-52493610|chr1:52509712-52515890	36	390	120	62	80	125	18	0	7	11	9	60	7	12	4	43	39	47	9	10	12	0	1	6	32	4	24	18	5	6	18	11	38	75	40	109	196	82	89	64	37	92	51	33	37	141	3	69	27
chr10:115096839-115120184|chr10:115129535-115160039	44	104	55	37	5	0	4	0	7	38	0	79	6	2	7	21	16	28	38	10	7	12	0	0	3	0	0	0	2	1	16	6	54	92	7	102	521	240	45	56	39	220	19	25	60	154	0	10	0
chr1:40161636-40189054|chr1:40202614-40222573	41	86	53	53	26	172	21	3	21	13	5	46	6	12	3	37	23	12	10	5	5	9	1	8	63	19	26	21	7	5	19	5	36	65	36	98	292	73	34	58	71	109	93	17	64	66	4	54	19
chr10:84373815-84417770|chr10:84425893-84438511	171	174	213	206	103	176	38	20	2	27	0	63	12	35	3	39	66	196	45	4	17	5	1	12	94	10	67	23	1	2	4	0	32	47	7	16	28	12	16	18	21	33	19	17	17	12	18	34	21
chr7:105014535-105038125|chr7:105041023-105062163	14	101	102	40	16	127	43	0	2	11	0	30	4	11	1	10	26	21	7	4	5	2	8	0	18	3	12	22	3	6	15	4	73	48	38	44	127	35	49	44	39	61	67	33	26	42	6	50	17
chr8:47294030-47396375|chr8:47407961-47440322	21	206	198	100	77	169	8	1	1	6	3	14	8	17	1	5	16	88	14	3	4	1	0	3	39	12	31	20	17	14	14	13	22	54	42	75	131	85	57	52	38	58	43	57	25	130	4	63	58
chr4:37591217-37631384|chr4:37638504-37647367	52	55	23	31	14	157	34	3	39	17	0	55	2	0	0	14	15	6	9	6	18	6	3	0	23	7	37	12	8	3	4	5	38	35	111	112	290	51	115	26	107	105	43	27	66	45	1	41	22
chr7:158767774-158773340|chr7:158799072-158829088	5	26	20	13	27	35	1	0	9	3	5	12	0	0	1	11	0	2	0	0	0	0	0	0	1	0	6	0	0	0	3	22	3	12	682	54	202	259	31	21	15	15	438	2	37	745	1	11	5
chr10:31861658-31908171|chr10:31910563-31928682	56	204	32	58	71	114	44	6	14	18	3	54	5	7	8	2	12	37	16	6	9	1	2	6	130	16	20	28	7	2	10	6	26	42	11	68	156	62	28	24	29	66	24	64	6	77	2	12	12
chr9:111385442-111386376|chr9:111391824-111392767	52	81	32	54	34	288	42	2	14	13	6	67	5	7	2	23	16	73	7	3	22	12	3	6	47	33	34	0	27	6	5	2	16	41	16	67	100	21	23	47	36	31	17	29	22	57	0	44	3
chr2:110544806-110545068|chr2:110545631-110546553	40	178	109	38	40	163	43	17	5	7	7	78	13	8	6	29	92	65	17	0	14	4	5	3	37	13	38	8	14	0	9	3	49	59	36	48	112	48	35	27	26	109	65	22	28	59	5	79	58
chr10:31319133-31373017|chr10:31461237-31495775	86	411	307	263	135	210	99	4	17	16	0	78	14	14	8	48	55	170	20	13	4	8	1	1	26	4	5	13	3	6	1	3	21	23	18	49	19	41	33	5	9	46	10	32	5	100	8	31	47
chr11:120473127-120474559|chr11:120477526-120478155	23	110	51	40	13	86	9	5	12	11	1	11	3	6	3	11	14	31	3	7	4	1	0	5	47	12	18	10	1	1	5	9	28	90	58	120	201	157	12	52	68	61	31	56	41	163	0	31	23
chr1:41048890-41070594|chr1:41075451-41113282	48	136	61	47	39	206	49	0	6	21	1	14	11	3	0	15	5	42	10	0	0	2	0	1	44	3	24	2	8	4	4	2	47	63	43	93	293	145	95	59	35	136	79	68	26	190	0	57	41
chr9:135866536-135881632|chr9:135883078-135906999	34	42	13	125	56	195	45	0	14	9	14	68	4	2	1	14	11	19	10	5	6	1	0	2	40	8	23	12	2	5	8	4	98	53	29	155	186	46	38	17	42	56	48	81	19	79	0	15	14
chr19:23117176-23134079|chr19:23136043-23145270	28	84	100	34	39	90	28	6	13	31	5	29	3	4	13	40	113	36	0	13	9	1	0	3	19	15	41	0	5	0	27	15	44	79	50	41	144	49	23	38	63	112	31	28	23	83	8	48	27
chr18:8706713-8718423|chr18:8720496-8777832	5	5	22	16	0	49	7	0	1	1	0	17	0	5	0	2	10	9	0	1	11	0	0	0	0	13	0	0	13	2	0	0	27	9	5	115	54	33	5	101	47	6	8	23	11	59	0	13	0
chr4:17909345-17961902|chr4:17972885-18021597	26	79	21	48	22	69	31	5	13	4	0	33	18	15	7	22	57	5	25	6	14	2	0	1	27	5	4	5	6	0	4	5	79	27	10	40	103	31	24	35	72	82	27	39	51	38	4	60	34
chr12:120769059-120782654|chr12:120784593-120791468	51	286	223	69	27	176	35	2	7	12	1	30	9	9	5	53	30	79	37	1	10	4	2	5	43	6	4	3	9	2	2	7	29	38	47	83	118	34	45	68	60	89	70	37	43	51	1	70	25
chr6:61901371-61978065|chr6:62047994-62177184	0	0	0	0	0	0	0	0	0	0	0	0	0	0	0	0	0	0	0	0	0	0	0	0	0	0	0	2	18	16	4	5	13	74	122	661	59	95	57	143	7	30	231	27	51	224	0	22	2
chr8:140846678-140864311|chr8:140890769-140925660	46	168	92	82	67	167	28	2	24	14	5	57	7	4	5	16	31	45	33	4	3	1	0	3	47	11	27	25	2	5	11	10	20	34	32	94	186	147	36	44	20	24	31	45	29	109	6	7	12
chr16:69368482-69370482|chr16:69372355-69384579	21	177	121	62	22	200	15	2	5	10	6	36	9	8	4	39	38	56	0	5	18	0	0	6	28	11	18	10	3	12	7	4	69	38	49	25	113	33	19	36	51	79	23	36	13	49	3	52	2
chr4:39698390-39737419|chr4:39774933-39777681	22	88	73	56	24	94	12	1	11	1	1	30	2	11	6	22	29	9	2	0	7	5	0	1	11	7	9	6	10	11	4	11	72	102	98	100	324	143	38	52	60	51	71	36	20	143	3	46	22
chr4:152350124-152411302|chr4:152412529-152534940	17	85	64	75	25	71	18	2	11	10	3	35	0	0	2	4	14	38	3	4	7	5	2	2	74	41	26	30	17	2	0	5	44	24	42	75	89	75	14	25	24	51	28	50	4	84	0	27	12
chr15:80075242-80120327|chr15:80122800-80131179	48	160	95	32	39	27	11	1	15	8	3	19	6	5	0	6	32	24	27	12	3	9	0	4	69	13	25	11	5	17	5	16	61	66	24	31	254	87	41	46	25	53	71	25	21	145	2	46	10
chr22:45718493-45729424|chr22:45740538-45806958	21	126	41	106	49	238	74	4	17	21	9	40	3	0	0	12	34	22	31	4	1	0	1	9	58	37	41	23	6	0	1	5	43	61	4	69	107	55	14	17	63	49	23	37	24	61	1	32	4
chr1:243512426-243545509|chr1:243843282-243843543	25	190	36	51	83	140	3	1	13	5	0	12	8	2	0	14	10	22	4	0	3	3	0	2	47	0	5	2	34	5	2	7	28	80	52	116	184	120	36	101	198	118	46	65	72	85	0	23	20
chr12:1263165-1289851|chr12:1371977-1408148	10	12	38	25	5	14	0	0	11	0	0	8	2	3	2	4	5	8	9	0	10	1	0	0	5	6	1	0	10	2	7	15	55	71	39	118	208	111	70	105	54	107	47	59	31	137	0	40	5
chr1:9922358-9931890|chr1:9934860-9935491	57	276	194	45	35	272	20	0	8	16	9	26	8	21	1	29	57	73	5	5	7	4	1	11	41	17	43	5	4	3	1	6	29	65	33	121	158	47	46	37	31	57	33	45	42	87	2	33	16
chr14:21213117-21230318|chr14:21234229-21269297	19	68	59	64	29	97	13	2	4	12	0	17	2	2	2	19	22	31	10	8	3	5	1	2	24	20	17	15	6	3	10	8	35	50	32	51	286	90	34	18	47	33	99	18	24	91	1	71	27
chr8:61653660-61680967|chr8:61684188-61714268	29	147	61	57	35	197	35	1	18	19	1	61	4	7	11	39	52	26	0	2	4	10	2	7	76	24	63	17	15	2	1	3	17	25	23	118	70	67	36	56	50	72	39	26	38	43	2	17	14
chr21:14968526-15014343|chr21:15043574-15064744	24	49	27	44	39	45	9	7	16	15	2	19	10	4	4	51	29	47	4	12	14	8	2	3	64	7	20	14	24	0	2	0	89	37	4	102	58	24	16	25	64	105	33	46	38	27	7	64	19
chr2:54974764-54982514|chr2:54987698-55010086	22	101	66	97	38	229	56	7	14	10	2	27	3	3	4	24	68	27	14	14	15	3	1	2	53	36	31	32	6	0	0	4	27	52	19	72	50	7	28	39	48	67	7	24	29	22	2	17	7
chr4:118054891-118105017|chr4:118114960-118138053	121	743	589	170	106	72	3	7	8	74	9	23	26	15	13	17	108	140	34	0	12	10	0	0	0	0	0	0	4	0	0	0	2	25	0	17	0	0	31	14	3	0	0	7	19	0	40	0	0
chr5:32126636-32135571|chr5:32143880-32173809	33	131	98	33	14	100	22	4	0	31	8	38	6	5	5	33	24	26	4	22	4	2	0	5	11	3	22	5	10	6	13	3	53	38	33	46	108	40	15	17	41	49	17	31	25	24	8	41	29
chr10:84425893-84438511|chr10:84477664-84513448	175	140	118	193	67	91	24	16	5	4	8	22	1	6	6	28	31	179	65	1	5	4	2	12	97	39	65	11	0	0	3	2	15	7	5	31	70	27	20	10	12	39	19	11	9	25	22	12	5
chr4:118054891-118105017|chr4:118143684-118224490	170	1101	672	203	187	200	32	3	18	43	5	45	28	9	11	4	40	208	68	0	12	7	1	0	0	0	0	0	5	0	0	0	1	17	0	27	0	0	12	10	5	0	3	16	47	2	15	2	0
chr1:31911826-31915894|chr1:31919658-31937986	43	87	41	63	28	161	65	0	6	4	0	33	7	3	1	13	15	14	9	4	3	3	0	3	17	19	14	23	16	2	0	8	38	42	38	82	82	80	32	42	46	137	38	60	30	92	0	15	17
chr6:130176008-130184102|chr6:130184623-130209494	0	2	0	3	0	0	0	0	0	1	0	0	0	0	0	0	2	0	0	0	0	0	0	0	0	0	0	0	0	12	0	4	193	19	0	10	32	57	35	7	5	7	12	0	22	77	0	35	0
chr1:8466023-8495062|chr1:8557523-8614560	21	189	73	85	29	208	3	1	11	20	4	39	0	3	1	15	8	26	7	0	8	11	0	3	14	32	31	13	2	6	8	4	47	83	45	185	117	113	79	40	46	66	11	38	59	93	2	16	20
chr12:32602317-32607956|chr12:32611283-32619697	7	35	6	14	8	43	17	2	5	17	0	31	4	3	0	15	30	5	12	1	3	0	1	2	19	10	21	11	9	2	7	14	35	113	37	125	204	90	45	36	46	132	52	32	32	159	0	37	15
chr7:126770065-126902541|chr7:126904683-127106495	1	0	5	1	2	4	0	0	5	1	0	23	0	1	1	9	5	3	6	0	0	4	0	0	0	0	0	0	13	0	6	17	0	146	156	180	170	165	84	65	12	9	100	33	85	339	0	4	15
chr6:79026164-79042842|chr6:79060818-79077447	22	65	17	62	28	104	46	0	34	11	8	73	7	6	0	17	23	28	11	3	5	2	0	0	29	9	22	0	8	3	5	8	54	59	20	82	128	71	41	33	56	61	61	37	45	70	3	33	17
chr6:107490712-107503656|chr6:107506427-107533458	43	174	90	64	5	167	89	2	3	3	2	43	9	7	4	3	29	15	3	2	12	0	0	2	28	0	4	0	9	0	2	5	63	32	40	45	175	81	19	26	54	51	47	38	138	47	1	5	3
chr1:8508675-8541213|chr1:8614686-8624309	33	112	74	71	38	212	32	0	5	10	2	25	0	8	0	20	18	22	4	2	3	6	0	9	7	5	5	5	11	3	4	3	50	93	40	132	118	84	58	34	56	92	21	34	69	82	1	20	29
chr12:69588262-69589484|chr12:69592159-69592975	54	169	127	60	36	258	46	6	19	23	0	40	3	10	3	22	35	57	6	0	10	11	0	1	17	5	30	12	5	1	0	7	15	38	24	66	120	24	29	14	24	56	18	31	42	50	3	12	48
chr8:60781430-60794985|chr8:60801593-60808216	45	397	176	95	49	157	34	0	6	12	1	39	35	14	2	29	23	56	12	1	0	1	0	9	19	17	53	24	7	0	3	6	8	28	30	82	88	67	19	21	33	30	22	15	16	80	2	18	31
chr11:121024154-121045673|chr11:121060085-121086777	52	177	51	69	38	255	73	0	4	20	5	36	5	11	0	22	9	37	13	1	11	1	2	1	51	17	17	6	3	2	0	5	45	50	26	176	196	68	9	48	47	70	22	47	18	62	4	26	19
chr5:108224228-108348398|chr5:108367953-108380698	36	114	98	29	22	87	11	0	12	8	0	60	1	4	1	13	68	18	0	9	9	4	2	8	63	17	32	14	10	0	4	1	41	38	9	70	64	17	13	36	27	66	32	43	14	18	3	30	7
chr1:155672731-155675009|chr1:155679512-155680415	28	150	75	36	18	113	19	0	3	3	2	16	5	7	3	12	14	28	13	0	8	5	0	0	13	6	9	10	4	2	8	4	21	63	30	54	127	51	25	48	54	77	38	42	13	86	1	31	17
chr18:32092886-32111753|chr18:32113860-32123517	36	94	63	41	23	209	15	7	6	6	12	31	14	0	3	25	20	17	7	9	13	4	0	0	22	23	26	1	1	4	7	4	52	37	16	32	73	14	8	30	72	30	69	23	9	21	6	37	33
chr10:48306821-48401611|chr10:48410168-48420154	43	53	35	42	37	193	16	4	3	10	0	34	14	1	0	12	24	37	10	2	2	0	1	0	21	12	3	8	4	7	12	13	55	46	38	174	284	91	36	34	21	134	62	34	20	155	2	33	32
chr7:77583650-77585542|chr7:77600806-77607234	32	108	54	34	51	197	64	7	5	32	0	60	4	8	6	40	109	24	6	15	9	1	1	3	23	3	15	0	11	10	7	4	25	37	22	125	70	37	38	69	17	61	30	42	35	37	1	35	7
chr10:68601034-68644697|chr10:68647005-68651845	35	295	31	81	49	95	88	1	6	4	0	46	0	11	0	16	15	29	12	0	1	3	0	2	13	9	14	5	9	40	0	6	24	59	44	78	115	104	29	20	21	98	31	67	21	114	0	0	29
chr3:31533312-31576395|chr3:31580096-31596797	33	142	86	79	63	53	3	4	6	26	7	40	2	26	3	21	33	28	3	3	10	0	2	13	48	38	37	0	2	3	2	4	14	36	11	33	163	33	29	21	13	44	38	26	35	49	0	48	17
chr1:48305878-48355669|chr1:48359770-48385308	48	300	105	37	26	77	6	5	2	23	0	34	2	2	0	26	27	31	26	0	4	2	1	10	19	10	7	0	7	6	1	0	60	67	32	121	76	28	22	62	31	124	48	26	41	15	7	94	33
chr15:25393858-25405460|chr15:25411971-25438488	22	63	55	17	13	92	5	4	2	9	8	12	7	1	1	6	31	32	15	0	5	5	3	4	24	19	15	14	2	0	1	7	27	62	20	78	171	68	33	24	19	29	27	43	18	63	2	35	6
chr20:58434705-58438944|chr20:58441083-58444076	24	180	124	55	44	139	20	1	8	10	5	75	5	1	8	5	48	69	15	5	8	8	0	0	28	11	6	5	6	6	7	6	23	39	20	34	97	15	24	50	30	83	69	14	22	52	2	33	31
chr6:170537340-170543600|chr6:170549113-170553129	15	130	45	18	22	93	15	3	6	11	0	19	7	0	6	14	36	23	0	13	11	0	0	3	12	0	3	1	5	2	8	19	37	20	40	49	148	69	27	43	25	96	50	24	39	73	4	18	15
chr8:18655685-18765448|chr8:18804898-18867673	61	465	190	215	62	164	29	0	9	15	9	65	15	53	0	41	4	48	32	0	6	6	1	2	7	12	0	2	9	0	0	2	9	75	26	78	64	20	15	33	91	25	13	5	59	47	3	3	4
chr17:59707748-59731420|chr17:59738947-59764970	22	95	94	60	15	28	18	1	3	10	2	7	3	0	3	18	4	25	11	0	1	1	1	1	18	13	42	2	9	3	6	16	59	82	31	82	204	91	52	33	42	50	52	27	24	81	3	34	28
chr22:32475124-32478980|chr22:32479275-32483896	35	55	38	19	23	89	16	4	6	14	1	25	13	3	6	13	10	31	0	4	17	1	0	3	21	7	12	5	4	4	3	7	24	38	26	106	128	57	24	61	33	87	41	53	20	70	1	35	9
chr16:47463993-47497398|chr16:47515601-47547432	28	77	55	69	15	165	43	1	12	7	8	21	4	2	3	7	25	5	12	12	2	3	0	7	78	8	17	1	10	14	2	2	20	43	15	36	232	105	44	16	90	112	14	25	10	100	0	14	37
chr20:32358832-32366383|chr20:32369123-32428127	21	76	12	45	12	80	29	5	4	6	7	27	21	3	9	29	54	22	10	4	8	0	1	1	29	9	6	0	8	1	5	4	39	37	27	31	61	24	9	27	54	34	20	7	14	18	5	17	46
chr5:72855923-72861807|chr5:72865729-72872638	33	134	82	62	16	173	4	11	4	20	3	18	5	0	2	38	46	46	5	7	15	11	1	3	18	1	30	3	1	0	11	2	33	47	16	30	89	60	36	24	49	76	47	45	32	36	2	52	21
chr5:114364001-114404437|chr5:114404856-114463048	8	54	30	6	9	15	6	0	0	0	0	8	3	0	0	0	2	0	0	0	59	0	2	3	20	1	2	7	16	0	2	8	21	45	16	63	48	17	9	64	34	71	33	48	23	8	1	12	2
chr8:51845763-51860844|chr8:51861246-51870247	48	53	27	31	44	58	4	10	6	7	4	13	4	4	0	1	21	33	15	3	8	10	2	3	17	8	8	6	0	12	11	16	27	35	19	60	107	96	38	26	8	41	20	14	8	123	0	10	21
chr5:180249138-180261683|chr5:180280608-180291847	66	69	40	75	60	77	17	0	28	18	1	86	1	5	2	23	24	48	29	15	9	3	1	1	22	7	7	0	8	0	4	14	55	45	21	31	202	83	15	5	36	74	23	49	0	97	0	18	13
chr1:66874937-66891153|chr1:66905375-66924661	26	230	104	44	42	97	31	4	9	4	17	20	5	8	2	18	21	75	16	1	1	6	0	3	18	13	21	17	3	6	1	4	23	32	19	57	34	53	30	36	24	91	55	24	41	88	0	20	36
chr2:23927615-23958300|chr2:23984831-23999671	23	125	117	44	57	60	28	0	13	3	2	34	0	8	0	2	24	11	16	12	2	6	0	0	31	12	7	0	24	4	2	1	45	40	39	150	154	53	43	67	86	108	71	37	59	70	0	58	32
chr10:7248649-7276891|chr10:7285954-7367648	21	117	40	18	3	16	10	5	7	12	0	36	4	5	5	15	13	54	24	13	12	6	3	0	76	6	4	7	13	0	2	0	18	39	7	49	23	8	7	63	33	6	16	19	14	11	6	37	8
chr8:104041358-104068511|chr8:104148848-104244915	36	71	33	24	15	63	11	0	36	0	0	72	10	1	0	9	0	4	5	0	10	4	0	1	29	0	12	34	6	0	4	2	1	15	14	116	112	79	16	34	48	18	15	47	30	53	0	6	6
chr9:83678599-83679774|chr9:83686155-83707499	19	116	48	48	45	178	13	5	16	1	4	81	1	3	5	13	32	75	0	3	8	2	1	3	23	21	3	1	20	2	3	1	50	78	35	88	112	31	53	60	62	100	53	17	55	95	1	25	36
chr7:82038235-82060427|chr7:82084900-82117043	13	0	14	6	2	82	9	0	2	3	0	2	0	0	0	2	14	9	0	0	3	0	0	0	9	0	6	0	3	22	0	8	40	44	4	93	27	3	111	57	36	64	42	56	36	1	0	12	17
chr3:138537347-138570317|chr3:138572932-138591853	27	177	130	72	57	98	8	1	1	8	0	9	8	9	4	5	23	103	27	12	1	1	0	0	50	29	34	8	4	7	15	3	28	44	31	43	229	33	21	15	10	34	44	9	22	108	0	17	11
chr1:20749882-20757165|chr1:20773610-20776596	55	121	69	81	68	217	27	3	13	12	4	46	4	11	0	29	24	76	23	0	4	1	0	0	35	9	26	9	2	5	8	6	16	35	37	95	151	71	41	28	27	67	38	60	23	86	2	23	14
chr9:74999870-75016267|chr9:75017448-75028011	4	142	51	38	28	90	23	3	7	2	0	27	10	6	1	2	16	28	0	0	27	0	0	2	15	6	9	7	12	1	5	3	36	43	32	89	96	61	22	45	46	90	42	16	14	61	6	40	9
chr16:68085180-68121986|chr16:68123121-68126447	64	79	33	60	39	143	70	1	5	21	4	26	10	0	2	5	26	30	12	3	0	4	1	1	28	12	26	32	4	0	0	4	19	30	23	20	154	25	16	21	18	61	9	16	5	72	1	5	4
chr10:32518505-32543299|chr10:32584304-32634253	9	47	34	8	6	37	17	1	13	0	14	20	3	4	0	0	11	18	0	2	3	0	0	0	6	9	7	13	21	12	9	14	20	34	30	65	184	88	52	73	16	55	34	39	10	123	7	17	39
chr1:243378863-243415701|chr1:243426558-243489013	2	22	4	15	5	9	12	0	2	0	1	4	4	8	5	1	1	9	0	0	0	2	1	1	0	2	3	0	35	0	5	8	14	377	32	44	89	146	23	9	44	58	190	17	38	66	0	42	14
chr16:53844298-53873785|chr16:53888951-53933984	32	101	56	60	15	92	10	0	0	19	7	35	9	5	0	5	17	26	9	3	12	1	3	7	28	10	33	14	3	0	3	3	12	49	25	32	78	69	16	28	32	68	12	14	11	73	0	8	11
chr6:65405367-65490593|chr6:65495993-65639777	0	0	0	0	0	2	0	0	0	0	0	0	0	0	0	0	2	0	0	0	0	0	0	0	0	0	0	4	2	33	3	0	133	49	18	60	24	0	90	8	1	260	42	56	3	10	0	89	60
chr2:32165903-32174062|chr2:32184338-32192335	23	163	91	40	19	19	1	7	1	19	1	9	6	7	6	19	37	13	5	5	3	7	0	8	9	19	16	2	5	6	2	2	19	22	13	67	46	19	19	41	24	34	23	17	19	28	6	83	63
chr12:46229639-46239678|chr12:46243314-46268525	25	181	28	40	40	222	0	1	5	17	0	32	2	0	0	42	25	29	4	8	7	4	0	9	12	13	5	9	2	6	3	4	31	86	36	22	138	43	26	6	60	62	36	31	75	62	1	18	13
chr1:92324375-92333390|chr1:92345914-92380723	7	93	51	16	29	45	6	1	2	15	0	30	15	7	0	11	38	31	13	32	1	4	0	0	13	3	4	0	11	19	9	8	59	50	20	24	60	20	64	41	27	34	25	36	15	11	5	32	21
chr12:46209127-46229152|chr12:46243314-46268525	51	113	40	34	24	177	0	0	7	16	0	46	0	0	0	2	14	14	28	14	4	1	0	1	14	9	6	13	6	0	5	2	42	80	50	36	157	48	30	8	78	83	37	44	69	79	0	20	19
chr7:131375493-131387119|chr7:131399433-131411305	9	106	67	59	46	117	33	5	2	5	4	10	0	5	0	8	30	11	0	4	6	4	1	3	31	19	14	9	6	11	1	11	24	24	29	45	101	85	26	48	30	102	112	37	19	69	2	29	24
chr14:50145596-50150007|chr14:50150230-50153069	35	95	51	11	11	57	2	7	8	5	0	42	7	8	1	24	35	9	9	5	6	3	1	0	18	0	14	0	7	5	6	17	19	44	28	36	72	70	35	63	27	67	29	35	43	42	0	10	20
chr9:37422805-37424844|chr9:37426654-37428483	30	126	101	80	25	192	20	3	4	17	3	29	1	6	2	13	14	22	20	6	2	2	0	3	14	8	15	8	6	0	4	8	22	39	37	76	151	64	34	39	26	62	48	20	23	99	5	56	17
chr10:115426302-115461940|chr10:115469329-115519262	22	50	42	31	0	0	0	0	5	30	4	42	8	3	0	42	11	14	9	7	1	12	0	0	0	0	0	0	0	0	5	5	33	71	7	43	448	195	37	34	26	175	6	2	64	155	0	6	0
chr10:110593223-110596397|chr10:110598290-110599653	51	99	76	41	22	290	74	4	2	32	13	48	1	2	9	36	45	47	21	8	2	3	0	1	48	5	6	0	7	2	5	7	9	26	19	77	113	72	22	26	34	71	40	21	5	124	1	33	5
chr22:45693078-45700281|chr22:45740538-45806958	7	243	39	67	35	115	27	0	5	9	2	62	8	17	2	0	8	36	13	16	3	1	2	5	32	12	42	11	1	1	2	1	20	59	15	64	135	51	24	13	18	61	26	24	25	43	1	7	12
chr4:7855574-7868621|chr4:7872080-7939655	51	27	11	75	6	350	15	5	5	17	2	62	5	1	1	43	32	13	24	0	8	6	0	0	15	10	24	0	9	3	10	4	6	53	81	97	118	54	19	19	13	20	24	29	70	29	2	38	13
chr8:69705229-69738039|chr8:69761875-69831766	5	76	24	50	92	58	7	0	2	8	5	23	0	0	1	16	11	6	0	0	2	0	0	0	7	0	2	0	5	7	3	5	19	123	49	301	133	66	40	69	103	88	128	42	60	207	2	12	37
chr10:15821726-15833629|chr10:15847943-15860205	9	131	25	30	7	35	5	1	10	1	0	34	1	4	0	0	1	21	5	2	3	3	4	4	9	0	5	0	22	18	10	10	39	36	22	62	160	54	32	37	36	85	58	38	26	53	0	48	34
chr15:42244167-42260957|chr15:42268032-42272062	13	208	54	25	22	94	23	2	4	4	4	34	2	9	3	14	59	39	0	8	0	1	1	3	8	9	20	4	3	2	11	12	26	47	16	57	110	53	27	43	18	52	31	12	31	64	5	21	32
chr10:34131583-34269656|chr10:34284245-34317106	26	128	111	35	28	104	14	1	4	23	0	31	21	3	4	16	8	59	16	2	0	6	5	1	24	15	17	8	8	6	1	6	7	34	23	215	127	36	21	27	8	23	74	14	12	53	3	18	21
chr12:99655210-99772921|chr12:99806700-99812154	28	68	49	42	8	11	14	0	6	0	0	7	4	0	1	0	9	27	10	0	2	0	0	6	5	11	15	6	18	28	3	3	36	63	26	125	83	57	124	26	163	173	68	16	33	45	1	8	37
chr7:82170609-82335134|chr7:82349649-82443364	1	0	8	3	1	40	3	0	0	2	0	0	0	0	1	1	9	3	0	1	1	1	0	1	16	0	2	1	5	22	0	1	40	17	0	53	18	1	48	54	66	27	32	44	33	2	0	3	7
chr6:158580995-158583953|chr6:158589782-158605266	31	89	43	35	49	216	30	3	6	18	0	25	1	5	1	59	102	11	13	7	3	6	0	1	76	15	24	0	4	9	3	7	29	35	13	70	71	44	22	29	29	37	36	9	78	35	0	10	13
chr14:65455718-65561336|chr14:65561766-65615977	41	27	26	41	17	136	42	3	15	10	0	33	3	0	3	9	23	11	23	0	8	0	0	3	8	2	2	2	23	0	8	4	12	1	1	47	32	18	4	82	32	11	7	11	6	45	0	15	6
chr14:102039732-102040235|chr14:102040673-102041573	57	32	83	25	6	91	37	1	6	31	9	31	8	5	2	25	12	40	2	2	8	1	0	1	12	2	16	5	11	2	2	7	18	26	11	56	37	20	15	50	39	33	15	41	10	37	1	33	3
chr7:148832750-148846469|chr7:148847305-148884163	20	27	59	33	10	175	24	4	4	3	0	31	1	1	3	8	33	19	0	4	1	0	0	0	3	3	19	11	0	5	4	4	44	24	24	89	85	20	27	37	36	90	99	13	56	71	2	81	28
chr3:143972989-143985542|chr3:143985846-143989509	8	25	24	59	24	77	30	6	3	0	0	25	0	0	2	3	1	5	13	0	0	0	0	0	2	9	6	4	1	29	0	1	51	48	8	104	100	5	11	66	2	20	129	106	7	26	2	129	14
chrX:53608909-53614533|chrX:53615835-53616969	25	113	112	61	17	150	21	0	7	5	1	20	2	13	2	6	26	25	3	3	7	2	1	4	21	5	11	7	4	4	7	11	17	55	27	91	95	39	39	27	41	72	22	36	20	91	0	22	10
chr20:2948024-2964271|chr20:2965202-2975214	73	128	80	105	105	119	29	1	4	8	3	51	7	0	4	6	13	62	12	4	4	3	0	2	20	15	36	4	8	11	0	3	26	37	29	73	116	25	47	24	16	50	26	18	4	67	0	18	35
chr3:179201540-179203543|chr3:179204588-179209594	17	94	90	47	24	120	31	1	0	8	0	15	0	0	7	10	21	84	0	6	8	3	3	4	12	1	14	3	19	0	6	4	56	41	28	21	142	32	27	36	14	55	52	45	7	46	0	59	25
chr21:39202545-39206107|chr21:39212707-39213480	58	146	113	105	78	332	25	4	8	25	0	35	1	4	4	15	31	63	22	0	2	3	0	2	29	18	9	6	9	1	4	5	7	32	33	42	113	51	27	31	19	50	23	13	20	98	0	12	25
chr12:27710955-27714779|chr12:27724186-27735446	23	91	43	30	20	163	23	0	10	16	15	17	3	3	2	2	17	43	6	4	3	4	1	2	10	5	15	6	6	6	2	11	14	39	9	47	79	56	14	37	36	36	24	27	31	36	1	20	11
chr13:60397010-60439687|chr13:60467379-60483774	40	93	22	47	23	121	28	4	17	3	3	51	18	9	3	21	11	14	26	0	13	0	2	7	33	18	26	0	3	0	2	1	26	41	11	41	90	45	20	29	25	72	13	23	10	63	6	24	20
chr1:231529359-231537212|chr1:231542611-231561127	22	95	63	20	52	112	11	1	3	9	7	57	5	2	0	35	35	60	6	9	6	4	1	6	8	15	14	2	4	0	1	1	17	10	10	21	45	10	13	20	15	36	24	11	26	19	2	8	22
chr3:134183071-134188836|chr3:134195182-134202729	17	183	134	61	56	124	1	3	5	4	0	25	7	1	0	2	7	85	14	7	1	2	0	8	23	16	23	3	4	14	4	4	6	48	41	70	100	74	25	40	28	50	20	29	31	107	1	9	16
chr2:121737185-121757239|chr2:121761524-121763004	10	85	71	28	34	111	2	0	8	5	5	44	3	2	0	7	16	17	10	2	5	7	3	0	9	13	13	0	10	2	0	12	44	31	33	48	79	41	33	25	24	74	45	17	18	57	4	27	14
chr2:144145739-144208602|chr2:144211579-144235675	39	64	26	41	56	121	30	2	3	3	2	31	1	2	4	8	24	14	2	4	4	1	2	1	39	3	6	0	10	7	11	3	65	44	15	106	244	64	46	53	35	101	36	34	23	95	0	48	26
chr3:142724731-142736378|chr3:142748460-142777631	32	167	60	86	313	334	114	3	7	1	1	35	14	10	0	2	11	40	0	0	2	1	0	0	43	20	43	0	3	4	2	6	29	32	18	43	57	16	11	21	28	46	17	7	10	37	0	48	8
chr11:14645053-14771936|chr11:14789242-14803943	48	123	55	82	66	180	67	2	6	9	0	32	0	4	0	7	26	7	27	0	7	10	0	2	20	16	10	0	7	0	1	14	31	24	12	65	124	83	33	26	25	13	14	10	7	100	2	48	12
chr17:20110562-20204332|chr17:20205912-20227412	42	45	11	113	24	45	22	0	19	30	0	36	18	8	0	2	18	15	40	0	0	1	0	0	26	0	11	0	0	0	6	9	47	68	20	16	68	153	55	5	17	41	18	69	3	159	0	3	8
chr12:991322-1027747|chr12:1028572-1083163	33	42	20	53	21	91	249	4	11	9	0	14	0	0	2	11	16	25	16	0	4	0	1	7	19	33	22	11	4	0	3	2	15	28	19	46	160	38	27	5	22	39	14	23	0	52	0	20	7
chr12:69588262-69589484|chr12:69593613-69597155	38	96	54	45	22	128	36	1	6	13	2	32	2	11	0	9	25	42	0	4	9	0	1	9	12	9	26	6	13	0	6	5	18	30	8	47	98	20	24	33	42	65	22	12	51	38	2	9	24
chr6:4734844-4891712|chr6:4892379-4935514	81	43	13	111	29	198	72	0	28	16	3	39	1	5	3	5	12	32	28	13	0	3	2	0	17	6	5	4	0	0	2	2	27	24	12	39	112	41	5	15	23	37	23	18	10	40	3	9	7
chr21:29298953-29321220|chr21:29329693-29342398	20	49	7	29	17	81	32	4	2	9	0	15	0	0	1	6	0	2	0	16	1	0	0	0	42	17	15	24	5	3	2	4	18	28	7	35	167	61	11	11	23	87	33	19	5	54	3	16	32
chr21:15730438-15762890|chr21:15766141-15777903	11	118	39	23	22	78	22	0	0	5	12	0	2	5	0	8	12	19	3	9	2	3	3	4	31	5	5	10	1	0	6	9	12	32	19	33	174	33	38	19	32	43	30	9	63	26	2	25	35
chr8:140830526-140846259|chr8:140890769-140925660	23	83	25	69	20	101	20	2	11	18	9	61	19	6	2	13	21	50	4	4	1	9	1	2	15	22	10	7	3	4	3	4	3	24	19	50	57	44	8	25	29	28	12	18	13	31	2	8	2
chr3:56564125-56566593|chr3:56567053-56571180	6	32	29	22	5	31	6	3	6	6	0	29	2	4	5	7	22	4	4	17	11	9	3	1	48	1	29	0	11	5	10	2	18	32	15	29	81	39	24	28	19	26	32	19	9	21	0	28	20
chr16:68085180-68121986|chr16:68126610-68157868	47	59	29	39	23	94	54	1	4	17	0	17	3	8	2	9	5	31	5	3	4	0	4	2	69	26	38	10	2	1	2	1	30	29	20	32	141	25	29	6	23	52	17	21	3	50	1	14	0
chr19:29971227-29985222|chr19:29986417-30005360	14	93	46	21	32	42	0	4	0	6	5	17	5	1	8	10	30	36	0	0	5	1	4	3	57	10	15	0	6	0	6	6	23	30	15	15	51	33	14	23	20	24	14	13	29	3	4	6	23
chr2:15539356-15551492|chr2:15558634-15561187	6	125	47	30	25	23	6	9	3	1	2	9	7	0	2	8	44	17	9	3	6	1	0	3	14	0	20	0	3	0	5	2	41	32	17	33	48	18	22	47	507	54	9	29	15	31	2	36	25
chr6:69076038-69233289|chr6:69239226-69324871	70	163	58	94	25	175	31	0	4	0	0	38	31	6	4	24	45	50	20	0	6	2	0	0	0	0	0	0	5	2	0	2	29	22	6	85	8	14	12	42	22	68	19	11	16	3	5	19	2
chr4:48342128-48369848|chr4:48383784-48420124	28	105	70	27	15	41	12	0	3	3	5	5	1	1	2	3	2	16	18	0	0	1	0	2	12	4	1	0	17	18	1	0	58	14	50	132	105	57	39	37	61	89	44	36	25	38	0	17	30
chr1:230940556-230954332|chr1:230961303-230978559	20	69	26	39	13	66	0	0	4	8	3	8	3	3	2	5	16	12	2	0	2	5	0	2	14	10	13	2	9	7	3	7	48	18	13	45	132	52	70	39	38	72	42	23	34	18	4	68	34
chr17:28043331-28122602|chr17:28172618-28185178	11	36	2	23	5	12	4	0	8	3	1	10	1	4	0	2	0	0	3	0	0	4	0	3	6	9	10	0	2	1	6	3	91	36	22	58	169	108	51	28	31	79	51	76	17	140	0	12	27
chr11:61364518-61366044|chr11:61367998-61368596	42	55	22	43	24	101	15	5	9	13	1	29	1	6	0	11	27	25	8	0	6	2	0	2	46	16	28	11	5	0	3	4	43	48	15	44	67	51	10	34	24	27	16	34	7	51	3	11	18
chr8:89717728-89722014|chr8:89725641-89757044	8	80	27	39	26	73	33	0	2	4	0	25	0	3	3	13	13	6	1	0	3	2	1	3	38	15	2	7	13	2	1	7	28	27	39	120	106	83	36	67	34	144	68	26	33	96	0	44	29
chr8:70157240-70159504|chr8:70162854-70163464	52	201	96	39	21	149	9	2	0	24	1	41	1	2	3	27	17	67	12	0	13	0	1	8	18	0	11	0	4	0	1	7	11	90	26	34	83	31	21	21	16	60	12	35	37	39	1	25	17
chr7:155644919-155665174|chr7:155680908-155700772	16	88	31	45	29	167	17	0	2	6	0	29	2	0	0	1	27	45	13	2	2	0	0	2	5	0	10	16	4	0	2	5	24	36	20	89	79	54	24	48	34	55	35	35	25	71	6	12	17
chr3:129832826-129880308|chr3:129880559-129893493	12	94	50	32	29	78	23	3	9	11	3	30	7	8	6	18	38	34	5	5	2	1	1	0	27	9	22	3	9	0	6	12	15	35	19	21	40	45	29	42	37	48	7	35	2	26	3	37	6
chr6:158573523-158580939|chr6:158589782-158605266	61	102	39	55	13	150	31	1	8	19	1	31	6	8	3	45	20	22	19	1	2	7	0	2	9	6	14	7	2	0	5	1	30	43	13	90	92	41	21	38	65	87	64	17	53	40	1	9	12
chr1:20767664-20770929|chr1:20773610-20776596	15	109	72	37	27	113	5	4	3	9	0	20	8	1	4	3	15	63	18	4	2	6	1	0	35	3	7	0	7	3	1	4	26	47	28	38	115	31	38	31	35	58	61	28	27	43	0	25	4
chr14:90947550-90978305|chr14:91001159-91060331	30	227	116	22	12	94	19	3	2	14	2	34	9	15	7	8	33	29	12	0	5	0	2	2	14	0	6	0	3	0	1	1	12	11	11	28	54	20	12	18	26	31	10	18	37	19	2	3	15
chr4:139073567-139125163|chr4:139139497-139176966	23	61	35	21	24	150	14	3	10	10	0	22	5	10	2	8	18	7	14	0	1	3	0	1	11	1	16	0	8	3	2	4	23	40	75	165	167	91	37	37	48	42	55	26	17	74	0	19	21
chr1:155415923-155438326|chr1:155459898-155477885	27	42	13	29	34	82	13	3	5	5	6	36	2	5	0	7	9	10	5	6	1	0	5	6	21	12	9	0	1	2	3	2	15	19	2	28	71	20	15	25	27	37	14	42	10	30	1	8	5
chr4:73085446-73090666|chr4:73092300-73094078	38	110	27	29	25	50	30	2	12	2	6	20	0	0	1	30	6	24	15	2	0	1	0	1	9	15	10	17	4	6	3	3	50	64	13	98	90	39	20	14	49	67	25	52	39	33	0	0	12
chr1:8497529-8508626|chr1:8557523-8614560	16	142	113	83	49	168	12	0	4	18	5	18	0	6	0	27	5	27	7	0	0	0	2	4	9	18	16	0	11	2	1	8	18	49	30	76	68	73	36	27	25	66	7	27	50	38	1	2	26
chr5:65926806-65988634|chr5:65994864-66012048	38	157	56	65	34	60	27	5	2	9	3	20	1	2	8	9	25	46	14	7	1	4	1	3	35	10	20	10	5	14	1	4	18	28	26	43	134	22	30	14	17	59	23	13	12	31	0	40	23
chr8:30095528-30101897|chr8:30104486-30105745	22	198	122	36	35	129	13	6	3	19	4	33	9	5	1	32	20	51	0	0	7	5	1	4	19	0	8	12	3	0	3	5	27	40	42	48	54	19	17	24	22	28	23	37	30	52	5	35	32
chr12:1236904-1263033|chr12:1290012-1371832	4	19	9	4	0	9	0	0	13	2	0	15	3	6	0	4	2	10	0	0	12	0	0	0	1	0	0	7	18	0	4	7	25	38	11	69	71	90	13	51	17	20	4	29	19	147	0	5	2
chr3:170129552-170136418|chr3:170149244-170171372	24	288	111	38	44	91	55	1	6	4	0	32	1	4	0	14	7	83	3	4	4	6	1	2	31	10	37	0	3	1	1	4	18	28	14	49	100	73	41	16	21	49	47	15	12	47	1	14	13
chr13:46712597-46723220|chr13:46733998-46750539	24	8	20	14	7	111	1	0	10	8	0	29	12	1	3	14	33	1	5	2	1	7	0	1	8	0	12	7	2	0	10	7	6	27	35	39	171	126	24	31	41	117	44	7	13	204	1	37	35
chr15:41669958-41696074|chr15:41699159-41707727	38	52	26	51	41	135	45	4	13	5	0	17	1	1	1	7	7	46	10	0	9	4	0	2	23	19	4	0	8	0	5	8	37	10	13	36	117	65	27	37	31	58	43	37	14	55	0	10	3
chr9:14125766-14146688|chr9:14179780-14180658	43	49	70	69	18	155	13	5	4	29	0	42	2	1	10	32	22	17	1	0	10	1	0	0	1	10	19	9	5	0	2	5	6	32	4	86	187	86	15	7	27	20	11	11	18	102	0	1	11
chr14:73136448-73147794|chr14:73148094-73170796	29	96	76	17	8	49	3	2	0	20	3	31	2	7	1	5	20	9	0	2	2	5	0	1	48	3	30	10	4	0	3	5	50	41	18	16	25	22	16	23	21	19	17	38	18	21	3	59	19
chr1:59296907-59339957|chr1:59378837-59456960	25	305	207	39	25	100	1	1	0	4	0	6	20	1	3	2	13	19	3	0	1	3	2	1	24	13	6	14	7	0	9	4	18	16	7	21	18	20	12	10	8	15	8	28	3	19	0	40	1
chr1:155827028-155853275|chr1:155853806-155857146	27	122	20	61	38	102	44	0	3	5	4	22	0	8	7	8	9	36	1	0	17	1	0	3	38	3	9	19	5	0	3	2	21	32	11	37	135	36	10	18	20	40	43	17	18	48	0	21	24
chr19:18538436-18539370|chr19:18539720-18541678	17	76	35	36	24	131	5	5	1	8	9	2	0	6	2	0	6	18	3	3	1	0	0	1	11	11	10	7	14	1	1	6	28	16	12	20	20	27	16	68	18	39	18	24	9	23	2	21	17
chr3:138537347-138570317|chr3:138572984-138591853	21	155	71	20	44	87	8	0	0	5	1	16	0	14	0	13	7	112	22	11	1	0	4	7	49	35	31	15	0	0	2	1	15	12	7	19	104	33	10	10	5	16	18	18	16	40	0	18	10
chr2:112399369-112399631|chr2:112400194-112401116	18	83	33	17	11	64	15	12	5	5	15	34	7	18	6	15	43	15	4	0	18	0	2	1	15	3	13	3	6	6	7	2	22	23	11	41	26	27	20	23	12	60	12	29	24	15	2	7	17
chr9:85596449-85618982|chr9:85633374-85642826	12	71	17	18	75	88	35	1	9	3	3	51	0	7	1	7	2	9	7	0	1	6	0	2	19	9	23	0	10	0	10	1	32	23	1	44	99	18	14	15	37	42	19	32	2	36	0	4	5
chr19:21022881-21033455|chr19:21034184-21053438	22	88	85	17	25	65	10	12	9	6	2	35	9	14	0	15	33	21	7	0	11	1	0	1	17	2	9	0	3	1	5	7	22	23	13	22	68	19	16	30	17	39	36	25	12	12	10	36	15
chr17:47613725-47618349|chr17:47619164-47619736	17	96	64	16	20	44	0	3	4	34	4	7	5	3	2	9	25	30	0	9	0	3	0	5	31	14	28	10	2	2	10	7	7	33	16	24	54	29	14	18	19	17	7	19	11	12	1	24	10
chr1:213072986-213077695|chr1:213117410-213129526	43	187	107	61	64	130	20	5	7	8	2	21	5	4	2	29	22	51	8	0	4	3	1	4	9	0	15	0	6	8	2	5	16	33	18	51	60	44	24	11	36	76	23	10	31	53	3	11	29
chr17:65689218-65743067|chr17:65750724-65851803	35	34	0	24	10	16	0	0	6	7	0	6	1	0	0	11	8	27	1	5	5	2	6	16	148	4	152	1	4	0	4	0	38	4	0	11	27	7	0	28	6	8	5	4	23	10	1	16	13
chr5:57237172-57246299|chr5:57251141-57261179	41	118	64	50	37	183	41	1	6	3	1	31	1	1	0	21	14	48	3	10	5	2	0	4	10	3	28	12	9	0	1	8	28	28	12	58	81	54	19	48	37	75	23	21	20	76	0	6	16
chr8:70174859-70213902|chr8:70216764-70296743	12	83	54	36	47	67	9	6	5	7	6	41	9	2	3	14	23	9	0	0	2	10	1	3	14	0	19	0	5	7	0	7	22	32	11	38	59	21	18	54	5	38	35	32	50	23	3	16	8
chr7:35638472-35667433|chr7:35673278-35694183	28	151	54	30	25	77	8	0	3	7	4	33	7	2	1	17	39	25	1	0	0	0	0	1	12	16	9	1	6	3	6	7	34	11	36	69	133	40	30	21	37	59	56	35	19	59	1	15	4
chr6:110875215-110887504|chr6:110890356-110892160	36	73	31	36	31	262	52	4	3	20	9	31	1	2	5	33	60	19	0	2	5	1	1	0	77	2	10	2	2	2	0	3	17	38	8	33	41	6	11	35	21	26	20	22	45	12	3	21	9
chr2:199349173-199368604|chr2:199433514-199455868	103	86	51	99	33	217	38	3	7	30	0	67	54	13	9	25	58	37	55	12	2	2	0	3	9	3	3	0	0	0	0	0	1	2	0	0	0	7	1	0	2	3	0	0	2	8	10	2	0
chr5:38511964-38523418|chr5:38530666-38556333	28	155	65	47	35	115	12	2	26	4	1	28	3	21	0	17	24	19	3	0	11	2	0	0	8	3	12	9	1	5	1	7	25	32	35	33	74	33	13	33	26	15	11	11	16	62	5	8	3
chr4:139125329-139137629|chr4:139139497-139176966	21	50	59	27	26	131	20	7	4	15	6	52	1	4	3	24	31	13	15	7	8	0	0	0	22	0	3	3	14	0	0	9	31	25	53	87	101	69	24	58	25	46	56	17	51	43	0	22	12
chr14:21501903-21503172|chr14:21503881-21511123	51	126	25	73	50	201	47	1	4	6	0	29	1	2	0	20	23	31	14	4	4	3	1	2	35	25	33	15	2	3	1	0	14	16	2	41	112	30	6	15	12	31	18	21	12	49	3	14	6
chr2:63841232-63856305|chr2:63857936-63882465	37	79	47	58	19	94	4	5	2	12	0	46	6	3	2	3	106	18	7	19	3	2	0	1	4	5	10	5	2	2	5	0	21	14	8	22	35	10	15	7	16	29	25	9	15	31	6	13	19
chr2:135661393-135675331|chr2:135680324-135709432	24	66	66	85	28	92	20	0	7	5	6	23	1	5	4	12	55	33	4	6	5	0	0	1	25	8	14	5	7	3	3	2	22	32	13	46	106	12	29	38	29	47	36	16	26	31	1	6	6
chr5:16769203-16779544|chr5:16783469-16794645	4	20	8	16	3	2	4	0	0	0	0	1	0	0	0	0	2	8	1	20	7	0	2	0	1	4	3	3	11	6	20	6	26	9	29	65	247	103	45	29	1	128	48	13	5	161	1	59	53
chr4:42485668-42503449|chr4:42543986-42549012	22	200	55	28	11	78	13	0	5	4	0	20	2	5	1	7	19	10	28	0	2	3	4	10	66	78	104	26	0	1	0	0	5	3	2	3	23	5	5	2	1	19	1	3	9	5	3	7	1
chr1:156325089-156333546|chr1:156334918-156335826	7	81	23	37	33	30	0	4	5	11	0	7	8	4	7	12	55	39	0	0	5	4	1	0	14	4	15	0	7	0	0	5	8	31	31	12	32	11	24	33	19	12	4	20	11	6	6	25	18
chr3:197791540-197814907|chr3:197820430-197826877	19	112	60	29	25	65	0	0	1	1	1	8	15	11	2	7	17	28	2	7	8	1	3	0	17	2	6	0	5	3	2	9	24	36	25	47	98	56	26	17	19	59	42	16	35	57	1	34	35
chr4:127663584-127669035|chr4:127687867-127700009	10	83	34	27	11	80	9	1	2	13	2	15	5	3	3	22	10	29	8	8	0	1	0	2	0	6	14	1	5	7	0	7	29	32	11	22	143	36	20	17	23	14	40	49	22	46	4	24	15
chr3:129861012-129880308|chr3:129880562-129888981	11	62	103	23	24	64	7	8	3	6	0	8	16	9	2	16	20	41	3	12	3	4	1	5	16	1	6	6	2	1	6	6	31	17	10	34	35	17	24	37	15	25	33	30	8	36	3	40	12
chr7:72879885-72890626|chr7:72891110-72913764	11	103	51	22	29	107	30	0	1	7	0	3	3	4	0	1	26	21	4	0	3	3	1	1	7	4	12	9	4	0	0	3	21	23	40	77	64	26	23	33	13	35	29	12	42	34	1	27	20
chr7:16091799-16216065|chr7:16278226-16301420	41	98	106	504	449	125	38	2	2	11	0	48	24	14	0	16	40	148	13	3	0	5	0	4	6	2	3	1	0	2	0	2	0	13	2	21	3	15	5	15	7	14	5	6	13	16	5	5	2
chr22:20918245-20933778|chr22:20934244-20949710	29	40	19	38	22	130	34	0	4	4	10	4	2	2	0	17	9	17	5	2	10	2	0	3	13	0	24	11	2	1	0	6	23	29	11	40	60	22	6	41	26	50	10	28	24	19	0	9	5
chr12:12203400-12244261|chr12:12244655-12266680	21	50	12	26	18	46	4	3	12	7	3	7	7	4	1	11	7	31	6	8	6	0	2	0	9	7	18	7	7	0	2	9	20	18	27	21	135	26	23	31	15	41	7	21	13	47	1	6	3
chr8:70669538-70674817|chr8:70707153-70733795	1	6	2	0	1	0	0	0	7	0	0	1	6	0	2	0	0	6	0	0	0	0	0	0	0	6	0	0	50	4	0	5	60	2	92	317	66	1	48	100	152	222	83	18	22	0	0	0	10
chr3:142005544-142054114|chr3:142101841-142149182	17	87	80	17	28	11	0	2	5	2	0	23	21	21	5	21	31	33	0	0	4	1	2	2	22	6	0	0	5	3	5	7	19	27	4	16	25	8	6	26	15	16	15	15	0	9	10	15	17
chr17:42495716-42498923|chr17:42501304-42507519	13	86	33	15	7	72	3	0	2	7	0	16	0	0	1	0	8	18	3	0	5	1	0	0	22	8	25	2	8	8	1	8	29	46	47	59	167	63	25	27	49	62	81	22	32	103	1	15	20
chr2:24095229-24135118|chr2:24147086-24161505	13	218	66	30	42	25	1	4	4	3	0	17	1	4	7	17	16	18	0	3	10	9	4	0	10	9	9	0	2	3	0	4	20	38	16	48	47	42	27	33	33	27	53	5	18	26	4	2	22
chr1:117368485-117402185|chr1:117442325-117460488	20	27	63	22	16	127	23	0	16	4	0	20	5	3	1	1	9	7	0	2	0	4	1	1	15	10	6	0	2	5	3	1	17	14	4	70	61	19	19	16	31	34	10	35	29	27	2	7	23
chr13:75549682-75560752|chr13:75569507-75594914	11	17	23	30	34	92	10	0	2	6	4	14	1	0	0	35	8	22	12	4	0	2	4	1	18	16	20	4	1	2	5	0	8	43	26	97	101	27	24	29	36	64	38	21	54	31	1	23	8
chr2:58165874-58198593|chr2:58232112-58241217	36	75	68	27	23	49	6	0	1	3	0	21	1	7	3	0	15	52	6	3	1	5	0	1	45	5	4	10	4	2	3	8	76	25	9	18	139	41	23	9	17	63	31	25	11	42	5	116	19
chr7:131142941-131375423|chr7:131399433-131411305	14	63	24	16	20	144	29	0	1	1	0	17	1	2	0	2	20	13	3	8	3	1	1	1	10	14	9	0	7	3	0	1	14	13	17	85	123	62	16	46	24	43	42	31	19	61	4	23	13
chr14:88715195-88726540|chr14:88754671-88792306	9	12	1	3	0	28	0	0	1	2	0	15	2	0	0	1	0	4	6	0	1	0	0	0	0	10	0	13	5	1	4	1	56	43	8	96	35	31	33	21	55	51	28	69	18	10	0	14	6
chr10:32446397-32451591|chr10:32474023-32517944	12	66	7	9	19	59	4	0	2	0	0	21	1	3	3	3	6	32	2	4	4	3	0	2	13	29	27	0	8	1	6	1	48	21	1	39	79	32	23	27	14	44	25	45	2	37	3	7	16
chr5:154029580-154033790|chr5:154034967-154038856	23	112	81	58	41	122	21	2	1	13	0	40	11	1	0	16	14	42	5	4	0	3	0	5	16	4	19	8	5	2	6	2	22	29	21	36	60	37	15	28	48	35	14	16	25	39	0	22	11
chr12:1236904-1289851|chr12:1410453-1444561	1	3	0	10	0	18	1	0	19	2	0	18	0	0	0	2	3	0	0	0	4	1	0	1	0	0	2	6	2	0	6	3	33	51	28	73	154	60	37	36	42	73	21	64	13	96	0	9	2
chr19:34430186-34430575|chr19:34434968-34438644	38	52	48	36	61	133	27	3	1	19	20	37	2	5	0	18	27	64	16	0	3	1	0	3	32	4	23	5	5	7	1	1	12	16	17	28	42	19	15	11	28	24	21	11	25	11	2	37	13
chr4:51843267-51863436|chr4:51877854-51886567	9	101	41	60	16	131	13	4	10	14	0	23	0	1	5	24	11	37	34	3	6	0	0	0	10	2	7	9	7	5	6	6	26	43	27	29	116	63	28	21	33	64	44	26	30	54	1	37	7
chr8:108443698-108449822|chr8:108455930-108469825	19	90	56	23	26	117	32	1	2	8	3	24	2	2	2	0	13	37	4	0	2	1	1	3	14	10	11	0	7	2	2	3	17	25	7	51	55	51	10	17	17	24	20	28	19	27	3	23	4
chr4:3042245-3086938|chr4:3107423-3115303	31	63	22	32	19	106	19	0	1	5	5	19	0	11	1	9	15	27	8	7	9	1	1	2	9	21	23	0	7	5	0	5	16	16	12	38	82	28	13	21	18	27	23	20	23	17	1	7	8
chr1:180976646-180984676|chr1:180993425-181022638	33	136	61	50	48	76	23	2	12	12	2	72	8	3	2	12	16	82	21	0	1	5	1	3	12	10	30	15	3	0	7	2	11	21	6	65	61	43	16	9	18	16	44	24	8	52	0	7	4
chr19:5600260-5604582|chr19:5604936-5609994	21	35	43	48	26	132	3	5	2	9	20	7	8	3	1	9	17	35	5	0	4	4	0	0	10	13	23	0	3	0	3	1	31	38	11	57	66	25	19	19	47	24	15	30	24	46	1	24	11
chrX:135521318-135545422|chrX:135556300-135569336	28	47	12	29	29	75	32	0	6	16	0	23	0	0	0	4	14	15	35	4	0	7	2	2	39	36	25	4	2	6	0	1	34	12	8	23	61	17	10	11	26	44	9	15	5	26	0	12	3
chr22:50343550-50372019|chr22:50394135-50406688	25	20	29	40	22	96	28	0	14	13	0	33	5	6	1	2	5	12	1	0	4	0	0	4	18	5	14	4	6	2	0	0	10	30	12	76	76	16	9	41	17	24	10	12	10	26	10	5	5
chr6:82212793-82214226|chr6:82214829-82216075	14	60	33	13	14	79	3	0	12	4	2	16	3	8	8	7	18	12	1	1	4	3	2	2	11	18	0	0	9	3	2	1	31	32	30	61	84	23	16	23	19	50	18	29	15	61	0	7	5
chr10:72692301-72708282|chr10:72715902-72834358	3	2	28	9	1	6	0	0	0	6	0	7	0	0	1	1	1	5	0	2	0	1	0	0	10	0	1	0	9	0	0	1	6	14	2	17	27	14	4	54	20	8	11	15	2	4	0	21	2
chr3:195345317-195381008|chr3:195392147-195442794	13	67	40	47	15	58	16	1	1	8	1	23	5	10	1	10	29	19	1	1	6	16	1	0	31	4	31	0	1	2	11	1	28	20	13	29	41	5	5	37	34	45	25	22	22	22	2	16	6
chr12:31433248-31442774|chr12:31447769-31451939	18	84	22	17	5	51	2	0	6	8	0	15	0	3	0	19	17	14	0	0	1	1	0	3	5	2	16	0	8	6	10	5	21	49	31	62	168	51	33	25	27	106	38	10	22	84	1	17	9
chr10:101791439-101792838|chr10:101810314-101813029	17	42	14	19	11	36	18	0	3	15	1	25	0	0	0	4	1	9	16	0	1	0	0	1	20	17	33	7	7	6	2	8	9	25	4	18	142	55	17	28	11	37	16	20	10	56	0	0	17
chr8:69738204-69755423|chr8:69761875-69831766	0	24	13	34	41	69	0	1	5	6	12	7	0	0	0	23	8	2	0	0	1	1	1	0	7	0	2	0	1	0	10	2	14	76	47	193	59	44	38	53	85	80	92	16	51	92	1	30	34
chr21:39225197-39228499|chr21:39229436-39232176	25	261	101	32	28	164	0	14	3	14	7	36	1	8	1	22	39	17	8	0	1	0	0	3	26	0	22	7	3	6	0	1	7	12	12	27	43	19	14	6	20	19	30	10	24	14	1	27	16
chr16:29904965-29905787|chr16:29906127-29919530	9	53	24	18	12	130	32	1	0	4	0	3	6	7	0	3	9	1	2	0	17	0	0	1	26	3	7	2	7	1	6	3	18	21	14	25	47	29	22	66	12	13	1	15	7	19	5	22	3
chr8:98596169-98706466|chr8:98707311-98749275	34	119	70	78	93	141	44	3	3	13	7	22	3	6	0	15	22	73	5	12	2	6	0	1	106	18	10	16	0	5	2	7	6	16	2	18	45	11	5	21	1	8	1	12	1	9	2	14	6
chr18:12991437-12999420|chr18:13030608-13037236	17	24	19	23	20	89	34	1	6	5	0	14	1	0	0	0	6	8	3	2	0	8	1	1	11	18	7	0	5	0	0	2	52	17	6	44	96	30	13	18	66	44	17	16	6	25	0	7	32
chr3:5172740-5174016|chr3:5174414-5178663	23	72	64	8	9	35	0	4	0	5	10	5	2	2	0	13	16	29	22	2	6	2	0	0	38	5	7	5	18	0	2	13	35	32	20	54	46	31	12	25	17	41	19	11	22	42	3	35	8
chr1:114433733-114463103|chr1:114464388-114510550	32	12	43	70	10	103	20	0	6	4	0	14	0	0	0	15	14	16	8	7	0	0	1	5	26	2	13	8	2	11	9	1	32	28	13	71	128	48	18	37	11	58	23	19	6	46	0	25	20
chr10:68483588-68487143|chr10:68506718-68516750	14	59	46	15	4	88	5	2	9	26	2	7	8	2	5	9	21	22	10	2	4	5	0	1	17	13	7	11	11	3	2	0	17	19	15	32	35	9	4	23	31	38	25	40	7	14	2	14	1
chr22:25661677-25663629|chr22:25674528-25678815	42	122	162	67	71	85	19	6	4	9	2	42	8	9	13	43	53	74	12	0	3	3	0	0	6	2	3	0	2	0	0	2	20	14	3	30	37	48	7	15	20	63	5	18	8	31	2	32	5
chr7:139631725-139715931|chr7:139717015-139777604	9	20	5	19	9	62	48	0	2	2	0	21	0	0	0	6	9	9	35	0	0	1	1	0	10	4	4	3	2	6	5	0	32	45	10	208	62	26	14	37	39	95	35	80	19	32	0	9	8
chr2:109574767-109585125|chr2:109593119-109613797	27	227	148	65	35	133	14	15	5	16	2	65	8	6	11	55	71	33	28	2	6	3	0	0	12	10	2	15	0	1	3	1	24	14	15	11	63	8	21	16	5	28	7	7	24	25	2	16	8
chr3:56649057-56660730|chr3:56673725-56682675	12	73	13	20	8	15	21	0	14	8	1	12	0	2	0	10	7	27	0	12	2	0	3	0	15	24	39	4	8	1	0	3	37	14	13	35	94	32	32	25	30	57	36	39	9	30	0	8	10
chr10:17700279-17704430|chr10:17705741-17708775	25	61	81	42	32	145	20	6	1	7	0	23	9	13	2	22	20	42	5	10	7	4	0	2	31	4	13	11	1	0	0	11	8	40	8	29	76	24	13	26	8	39	12	9	2	44	3	12	21
chr7:6799279-6800947|chr7:6801523-6804937	15	79	28	20	22	68	14	0	6	4	8	28	2	7	0	17	13	18	0	6	7	2	0	0	12	0	7	3	2	0	2	4	26	33	19	47	128	46	23	18	49	52	31	11	47	34	0	22	8
chr1:77701471-77711746|chr1:77715868-77717866	14	46	36	15	9	60	0	0	1	1	1	14	4	3	0	15	3	19	0	0	11	5	0	2	13	17	9	3	12	0	6	4	19	48	15	56	78	46	37	18	24	53	54	10	6	84	0	16	18
chr7:55981567-55982209|chr7:55983868-55984846	17	82	26	11	15	60	11	6	2	12	5	18	4	6	15	19	95	25	9	1	9	4	0	6	23	13	17	0	1	0	8	2	8	13	8	12	41	13	6	13	15	5	3	21	9	6	0	27	4
chr7:148829848-148832633|chr7:148847305-148884163	9	27	23	40	20	139	10	3	4	3	4	15	2	3	1	16	5	2	0	15	1	0	0	1	9	16	14	0	1	5	2	2	22	39	49	193	108	39	16	34	48	62	49	11	69	62	0	26	5
chr6:13625764-13632369|chr6:13644729-13652658	13	98	18	38	31	114	29	1	6	3	0	14	5	0	0	5	2	18	10	3	2	2	0	0	13	2	1	0	3	4	4	1	18	44	22	103	174	47	37	26	26	120	64	28	12	70	0	10	26
chr5:146251875-146254942|chr5:146258593-146260744	5	45	45	23	18	63	1	0	5	6	6	34	1	6	1	5	28	16	7	11	2	1	0	0	16	0	6	6	4	0	0	0	42	19	11	11	64	17	8	16	28	45	11	9	22	19	1	39	7
chr11:73679720-73707419|chr11:73718718-73720845	27	110	46	26	22	102	19	1	6	5	0	22	2	5	1	24	21	17	2	0	8	5	0	1	27	5	25	4	6	4	0	5	19	36	12	61	83	52	15	17	13	30	11	37	26	67	0	17	12
chr7:66114970-66127703|chr7:66134374-66145442	8	78	38	33	16	37	0	1	6	6	4	13	3	14	4	12	6	33	8	0	4	8	0	0	10	2	7	0	8	15	0	5	24	12	22	73	21	23	41	59	14	45	29	16	22	10	1	16	13
chr5:136132962-136147831|chr5:136154163-136160855	9	19	13	5	8	43	8	0	5	6	5	8	4	2	0	6	15	10	0	1	4	3	2	3	22	6	17	20	5	7	0	1	16	10	11	23	75	16	7	14	22	37	7	14	11	17	0	18	10
chr17:31937520-31940285|chr17:31973231-31975481	4	101	46	0	11	37	5	0	4	0	1	15	2	3	8	9	1	21	5	2	7	0	0	1	10	4	4	7	9	0	0	11	21	15	27	9	71	26	22	37	21	31	25	22	24	47	0	20	14
chr2:8882565-8888017|chr2:8958642-9003539	13	24	43	8	18	32	10	8	5	11	4	15	2	2	5	18	36	46	1	2	3	5	0	0	10	2	4	0	0	7	1	3	14	16	6	55	98	18	21	26	19	35	5	29	11	22	10	48	6
chr5:38982036-38990948|chr5:39003622-39021038	8	100	53	91	26	154	18	2	3	0	4	36	2	15	0	5	21	17	2	0	0	3	1	4	6	5	8	9	5	3	0	3	8	22	4	14	23	4	13	11	8	25	6	16	6	28	0	9	4
chr17:42499042-42500706|chr17:42501304-42507519	16	79	64	11	9	57	24	0	0	0	0	13	1	5	1	7	19	20	4	0	2	0	0	3	40	7	17	0	9	1	3	7	42	54	29	39	94	32	37	20	41	40	52	18	16	42	3	29	29
chr6:116692392-116698703|chr6:116705160-116716218	21	84	44	43	11	44	16	0	1	7	10	24	4	0	0	13	16	22	0	0	6	0	3	0	19	0	4	6	0	7	9	1	31	32	26	41	70	20	29	9	10	29	41	7	36	25	1	17	15
chr15:69160757-69210315|chr15:69261329-69268219	5	21	5	28	12	7	14	0	10	2	4	7	8	0	0	4	2	12	0	0	4	4	4	4	59	31	38	20	10	1	3	6	2	5	5	23	55	10	5	5	9	21	0	7	1	11	0	0	10
chr11:77678153-77683709|chr11:77693611-77698486	15	78	62	59	30	95	5	3	6	2	0	13	0	5	2	12	16	46	0	0	4	4	0	0	28	10	6	16	3	0	0	2	22	22	14	87	102	57	24	40	22	47	29	19	26	48	2	16	13
chr13:26397225-26400452|chr13:26401624-26403955	23	93	42	22	13	95	15	1	8	8	0	27	4	9	0	5	17	30	7	0	2	0	0	0	18	6	5	7	6	2	4	8	13	38	18	69	83	45	24	37	22	59	38	10	18	32	0	20	7
chr2:61109296-61115978|chr2:61118116-61121184	11	93	79	25	7	48	16	0	4	6	1	39	0	4	4	12	32	23	0	4	6	3	0	1	40	4	21	3	3	1	8	0	39	69	40	64	75	33	21	19	38	39	13	11	11	67	1	47	7
chr8:102347092-102360070|chr8:102361626-102412172	38	54	50	32	9	120	10	1	10	11	7	23	1	2	0	8	17	49	0	0	0	2	0	0	17	0	13	0	0	0	4	6	14	8	15	42	55	38	20	32	21	20	26	19	12	65	0	20	5
chr3:66236700-66243202|chr3:66263379-66346363	10	23	17	21	13	32	23	1	4	3	11	13	4	8	2	8	28	9	1	9	6	0	5	4	15	2	4	1	1	3	4	1	18	36	20	15	25	24	15	38	15	22	0	5	9	28	1	21	28
chr3:56571302-56592969|chr3:56594028-56613588	14	33	42	4	14	50	4	4	7	1	0	20	0	4	0	13	6	22	16	0	3	1	2	2	15	15	17	0	6	2	2	1	37	35	16	47	85	48	18	17	20	55	13	9	14	23	0	11	31
chr7:24573593-24623665|chr7:24650712-24663589	25	31	14	10	12	38	0	0	6	6	0	5	0	0	0	1	8	13	5	15	0	0	0	0	59	0	11	17	2	0	0	6	0	122	34	77	45	1	10	62	76	25	41	16	24	5	0	3	0
chr18:35993300-36026899|chr18:36033837-36040806	9	20	27	30	5	60	11	0	5	7	0	3	0	1	3	8	6	15	7	0	1	4	1	1	11	7	7	25	3	3	2	1	18	25	12	56	119	18	16	15	82	30	13	31	8	28	0	24	11
chr1:26442873-26446315|chr1:26447660-26457790	19	80	48	19	1	27	0	3	2	7	0	14	1	0	0	1	7	16	0	2	2	4	1	3	13	8	12	0	3	3	1	6	20	15	15	50	53	27	19	37	16	12	26	25	9	10	0	42	17
chr12:96313454-96323947|chr12:96334865-96399985	7	56	22	55	26	108	22	1	0	1	3	15	6	5	0	11	7	11	0	8	5	0	1	0	14	1	8	0	1	5	12	0	18	19	39	62	193	88	39	27	20	47	43	21	31	80	0	34	28
chr4:150079448-150102477|chr4:150102812-150193137	30	101	60	51	39	101	19	0	3	0	2	14	1	9	2	14	32	38	17	2	5	2	3	1	5	8	15	9	1	2	9	3	15	39	30	86	94	43	20	12	16	64	13	13	22	51	0	22	20
chr21:37073364-37108391|chr21:37129063-37132681	4	107	23	6	13	88	1	1	2	1	0	20	0	4	0	1	5	20	0	0	3	0	2	3	11	2	7	11	6	8	9	1	25	42	17	27	40	48	11	13	40	109	32	17	27	76	0	6	6
chr18:54269661-54271359|chr18:54274090-54277702	37	158	83	27	27	100	11	1	0	16	2	32	2	3	1	23	9	39	5	0	0	8	0	2	39	0	18	0	1	2	5	5	27	40	12	24	117	27	15	6	25	26	4	17	4	24	4	10	0
chr5:124649697-124701013|chr5:124701269-124744412	32	107	50	22	10	67	2	2	2	3	1	17	1	0	5	27	30	35	25	0	0	5	1	1	3	1	13	17	0	1	5	8	51	13	22	59	85	62	8	27	8	26	84	34	3	32	1	13	8
chr3:183636311-183643479|chr3:183651276-183663457	8	39	12	28	45	51	5	2	0	4	0	11	2	1	0	8	8	27	0	1	0	0	2	1	29	2	6	7	18	0	1	8	8	30	10	22	125	24	15	14	13	32	12	28	3	25	0	2	0
chr18:9182519-9195550|chr18:9221999-9254210	10	19	18	9	9	23	4	0	7	6	0	3	0	0	0	8	0	0	1	5	3	0	0	2	4	1	11	0	8	3	6	0	21	25	7	44	89	39	27	28	47	58	35	15	15	40	3	7	57
chr2:210129172-210153494|chr2:210154611-210171148	42	138	20	28	11	47	12	1	2	4	1	34	7	0	1	13	3	39	13	1	3	2	0	1	60	8	5	3	0	2	0	4	15	23	14	33	112	38	13	9	11	59	28	22	7	41	0	2	7
chr2:108751994-108752997|chr2:108753563-108753824	5	41	63	14	17	73	27	4	10	3	2	21	6	6	1	8	44	19	0	0	3	1	0	5	16	1	0	2	4	10	7	3	7	7	12	40	54	14	15	23	24	33	15	12	36	12	1	25	14
chr12:69239706-69251128|chr12:69262562-69269511	35	178	26	16	14	128	23	0	8	14	0	15	1	6	0	11	23	11	24	7	0	0	0	0	1	8	10	1	0	4	7	1	11	23	14	54	86	46	23	16	18	106	8	25	22	44	1	5	3
chr7:103776627-103833536|chr7:103917185-103989130	28	40	28	17	3	187	8	1	7	0	0	13	1	11	2	17	28	37	17	1	3	2	0	0	0	0	1	0	2	0	4	10	1	14	29	85	15	49	1	39	50	62	25	33	9	42	6	3	1
chr7:6813037-6814763|chr7:6822364-6823312	25	109	70	17	38	101	7	8	3	5	0	11	0	13	0	16	30	10	9	5	7	0	0	0	11	3	8	8	1	2	4	3	24	24	17	35	51	20	30	33	37	37	8	4	35	47	0	27	16
chr4:55396396-55411613|chr4:55417985-55424537	14	46	26	22	6	50	29	3	7	5	5	22	6	0	6	10	6	18	18	6	6	5	0	3	35	5	27	19	4	4	3	0	12	22	17	32	61	16	16	9	27	23	23	16	7	40	0	4	15
chr1:167241610-167332469|chr1:167338258-167365466	6	61	22	5	21	29	12	0	3	1	0	17	10	1	0	1	4	13	0	0	0	0	0	0	1	0	0	0	3	2	4	11	2	52	78	34	161	69	99	8	26	59	54	11	13	63	0	40	32
chr13:45149788-45151686|chr13:45207505-45252870	20	168	121	43	10	96	19	0	1	23	5	14	13	6	0	16	13	23	0	3	0	13	0	0	25	16	4	19	0	3	3	1	19	26	15	24	18	21	7	3	6	37	6	9	10	13	2	13	18
chr14:50145596-50150007|chr14:50153173-50156998	21	61	23	10	21	104	8	1	12	8	0	19	7	11	2	14	8	17	12	0	2	2	0	0	8	7	7	0	2	5	5	2	8	67	13	71	101	52	47	29	23	55	21	22	24	55	0	30	4
chr4:128061401-128074459|chr4:128077962-128082164	16	96	34	29	8	55	20	0	5	6	1	32	4	10	2	8	11	18	0	2	2	2	0	2	27	6	12	0	8	0	2	1	6	54	15	41	91	36	29	21	24	19	34	11	22	46	1	13	14
chr3:172226947-172247532|chr3:172251541-172285925	37	181	65	21	10	27	32	0	2	0	1	14	3	0	0	0	4	44	0	4	2	0	1	2	26	12	23	12	0	2	2	0	10	28	13	55	75	19	18	19	12	59	31	17	13	17	0	8	17
chr21:45073903-45128401|chr21:45134832-45137080	14	46	26	14	12	192	1	0	13	10	1	13	1	0	0	13	23	5	13	1	2	0	1	2	18	6	24	15	2	1	0	0	29	5	18	17	76	9	6	15	34	50	18	18	6	38	1	35	11
chr15:63694894-63696123|chr15:63716473-63718573	2	68	31	21	8	37	32	0	14	3	5	32	1	0	0	4	2	5	8	1	8	5	0	0	12	5	19	1	3	0	0	0	15	39	11	74	106	68	34	23	27	31	16	16	12	46	0	8	13
chr15:65166785-65178933|chr15:65180204-65185074	10	108	49	32	16	89	19	3	5	1	5	13	0	1	4	10	23	29	3	0	5	0	0	0	11	0	9	0	2	2	4	7	20	30	20	53	72	17	20	37	11	21	46	29	27	56	1	49	10
chr9:111525262-111527267|chr9:111534353-111576364	7	5	4	13	9	55	10	0	2	0	0	11	1	0	3	1	0	9	0	5	1	5	0	0	8	5	2	3	1	0	2	2	49	6	3	21	26	11	5	21	9	25	9	41	3	19	0	4	4
chr9:123676789-123757702|chr9:123879021-123929888	7	27	32	46	30	160	28	5	9	6	3	28	11	1	1	17	21	21	0	0	0	0	0	1	37	3	10	0	5	0	2	0	20	39	4	43	84	27	12	10	54	21	13	16	18	23	2	22	2
chr2:106145370-106158057|chr2:106166083-106194147	6	33	26	15	19	36	0	6	7	5	1	17	0	1	16	14	41	22	15	4	12	2	0	1	1	0	11	0	5	1	1	4	11	12	13	20	15	14	20	20	18	8	13	34	18	19	5	11	7
chr12:123584816-123586746|chr12:123590449-123596604	20	56	83	16	12	71	7	0	2	9	1	25	18	4	0	11	10	17	9	0	8	0	0	1	21	7	6	38	7	3	2	1	2	16	10	37	45	2	6	11	19	37	8	8	9	18	0	22	4
chr2:109553219-109564365|chr2:109593119-109613797	65	284	113	122	40	158	50	1	5	26	0	71	8	4	1	15	53	41	24	1	4	0	0	0	16	11	10	1	1	1	3	0	12	15	6	23	53	20	14	15	7	19	4	12	18	14	0	5	5
chr4:51843267-51863436|chr4:51891851-51899269	20	84	61	45	35	126	22	1	7	10	3	40	0	4	0	9	7	22	18	0	6	3	0	1	14	1	13	0	3	1	8	6	27	44	29	30	107	36	21	19	28	35	22	26	17	32	0	5	7
chr18:32092886-32111753|chr18:32124845-32126692	18	85	33	29	11	93	25	1	4	5	7	28	10	1	0	10	20	7	1	0	4	2	0	0	20	5	24	5	16	0	1	2	32	19	9	37	96	26	11	18	73	71	26	15	29	46	1	19	0
chr9:6849700-6880011|chr9:6893232-6980924	7	10	14	12	13	49	6	3	3	4	0	18	3	8	0	8	4	4	0	0	8	4	1	2	12	8	8	4	9	0	1	5	17	14	2	7	10	14	3	36	10	16	8	21	2	11	0	12	1
chr15:89087516-89113724|chr15:89116521-89151676	8	42	22	7	8	81	3	0	1	6	4	1	2	1	3	9	4	28	9	2	8	1	0	1	16	0	11	4	5	10	1	0	9	26	12	51	53	19	8	32	9	24	25	21	18	28	0	31	6
chr19:12925174-12928341|chr19:12928847-12930222	11	25	22	19	14	119	35	0	3	4	1	9	7	3	1	3	1	9	0	0	0	0	0	0	19	1	13	11	0	1	1	1	9	29	11	45	114	29	36	13	23	26	21	9	7	21	2	17	7
chr13:100235878-100257594|chr13:100273346-100301459	18	35	22	17	21	115	25	0	7	7	0	28	3	1	0	9	18	19	11	0	6	1	1	4	30	5	27	5	0	3	0	0	12	12	7	19	48	27	7	18	22	26	13	11	3	12	0	8	2
chr4:145779511-145823421|chr4:145849561-145870244	20	237	102	36	20	45	8	1	4	3	0	16	0	9	1	5	5	49	0	8	0	2	0	4	12	8	7	0	2	5	5	1	22	45	42	67	69	28	36	22	88	54	49	8	14	39	0	7	20
chr19:34428570-34430575|chr19:34438766-34443843	19	63	21	23	21	96	15	0	4	9	1	17	4	1	0	10	12	20	7	1	0	3	0	1	48	20	12	16	0	0	5	7	13	30	17	40	41	19	8	14	26	17	11	11	17	38	2	10	21
chr17:82520307-82563353|chr17:82568201-82571723	10	44	33	62	20	117	22	1	2	4	1	5	3	0	7	1	5	14	4	0	5	1	0	0	7	9	9	3	8	0	4	9	12	44	29	53	156	49	6	24	66	48	41	13	26	68	0	28	26
chr19:17271655-17276494|chr19:17276909-17278844	12	50	18	25	10	54	2	3	2	7	0	10	2	0	0	4	11	15	0	0	1	0	1	2	19	7	14	3	6	4	10	6	14	28	25	21	98	39	32	16	12	35	19	24	10	40	0	23	2
chr4:145823525-145845955|chr4:145849561-145870244	33	87	39	27	25	81	1	1	1	8	0	13	1	4	0	12	9	14	2	2	2	0	1	0	27	10	8	0	9	0	6	4	11	49	47	58	97	53	12	39	36	35	38	27	26	54	1	12	3
chr1:63774508-64009304|chr1:64050716-64137368	30	147	116	47	28	72	17	0	2	0	0	9	4	3	0	10	0	39	22	0	3	0	0	1	40	9	16	15	1	0	0	0	31	0	4	11	31	23	32	4	17	74	11	4	4	24	3	4	0
chr10:68465812-68468122|chr10:68470163-68471790	18	23	20	59	10	114	59	2	6	19	4	14	4	0	1	10	10	18	24	0	2	0	3	1	18	3	22	9	1	3	2	0	11	20	9	28	67	20	12	7	17	20	21	1	27	16	0	29	5
chr17:49298924-49311311|chr17:49312042-49312697	19	79	54	17	10	56	2	2	2	4	0	7	0	0	1	4	18	20	0	0	8	4	0	2	11	4	11	0	3	1	2	4	43	30	27	35	147	43	34	10	35	26	47	31	18	54	2	8	7
chr2:23927615-23958300|chr2:23977075-23982895	12	71	67	23	30	43	21	1	5	5	2	27	0	2	1	14	4	45	3	0	0	2	0	3	8	5	16	2	12	2	5	5	20	23	11	74	60	45	19	28	40	43	34	10	17	25	4	28	21
chr8:18765538-18799294|chr8:18804898-18867673	44	264	160	141	71	126	20	0	2	13	3	24	15	7	0	7	15	78	29	0	1	0	0	0	10	2	0	4	3	0	0	2	3	34	8	30	62	30	27	18	25	11	14	0	38	13	3	1	1
chr3:158106010-158122102|chr3:158123991-158203071	17	66	38	39	30	112	21	1	4	11	0	15	2	3	4	4	2	44	5	0	1	1	0	3	24	13	51	18	1	1	1	2	30	12	2	23	56	6	12	15	12	23	15	16	8	21	2	7	1
chr17:61744591-61776400|chr17:61780401-61780839	16	89	36	28	23	87	10	9	1	11	0	24	6	1	9	30	23	43	0	4	7	7	1	1	11	11	26	2	5	0	8	3	4	7	10	15	69	24	9	12	19	8	17	5	20	34	0	20	3
chr6:107913427-107921796|chr6:107929514-107957885	15	73	63	17	24	52	0	2	7	1	2	33	0	0	0	10	18	27	14	4	5	4	2	0	31	2	14	0	4	3	9	2	22	38	12	40	116	34	16	30	12	36	31	5	14	60	0	41	10
chr14:34826156-34862043|chr14:34862322-34874491	16	175	143	48	15	107	33	3	0	10	10	16	1	4	6	17	34	65	2	5	2	1	0	5	12	0	17	0	0	0	2	0	6	52	2	37	41	4	15	10	29	20	14	7	60	13	1	10	8
chr5:69174409-69174876|chr5:69175537-69177238	20	43	30	43	31	179	30	3	2	10	6	39	0	3	0	12	19	22	7	2	0	3	2	4	24	20	48	13	3	0	1	0	2	7	3	23	22	16	5	3	18	11	11	6	29	13	1	18	15
chr6:170535405-170537233|chr6:170549113-170553129	24	28	10	26	1	59	9	1	6	0	0	36	2	1	2	5	10	7	0	2	7	0	0	0	4	0	0	0	8	1	2	6	36	25	22	81	91	66	10	13	27	52	22	33	27	55	0	18	5
chr11:85990399-85996825|chr11:86003451-86007541	29	100	44	24	17	100	9	0	8	2	0	21	5	4	1	8	15	11	6	3	0	1	0	4	11	2	15	12	2	3	1	1	18	25	12	54	72	48	7	18	13	38	9	13	9	76	2	25	14
chr14:61695839-61721508|chr14:61721823-61726705	16	38	41	15	6	117	47	2	3	22	0	52	10	0	3	12	27	7	0	0	4	3	0	0	14	0	3	23	1	0	6	4	15	16	3	12	33	12	9	5	25	21	11	9	17	10	2	20	5
chr7:102205170-102227366|chr7:102227669-102234051	20	46	42	32	20	227	25	0	3	4	0	2	0	11	0	3	4	5	0	1	0	0	0	0	12	2	2	2	7	0	4	2	19	38	29	54	99	63	8	58	43	37	42	15	18	30	0	10	12
chr11:120474635-120475339|chr11:120477526-120478155	7	46	12	12	6	81	14	3	2	13	2	5	0	3	3	7	0	11	15	3	4	1	0	4	1	4	0	0	3	0	4	3	22	31	29	51	115	63	6	38	34	37	16	21	25	76	0	9	0
chr3:146110448-146121111|chr3:146124229-146160880	6	40	30	5	2	19	4	2	3	1	0	0	8	6	15	10	0	20	0	3	2	6	2	2	35	0	3	7	0	8	0	3	9	80	5	9	18	4	3	96	10	18	52	45	14	0	1	14	5
chr1:239387227-239492708|chr1:239545749-239632223	1	0	0	0	0	6	0	0	0	0	0	2	0	0	0	5	0	0	0	1	0	0	0	4	4	11	15	3	1	2	11	11	28	46	44	24	142	115	42	15	32	10	77	35	25	177	0	4	14
chr6:13637955-13639562|chr6:13644729-13652658	31	147	42	61	43	148	28	4	8	3	1	24	1	4	0	7	13	26	14	0	2	2	2	1	7	2	5	0	5	2	6	0	22	27	15	47	65	43	12	10	16	79	25	10	21	36	2	17	6
chr10:115094043-115120184|chr10:115171292-115215696	25	17	21	0	0	1	0	0	10	16	0	36	0	2	4	6	3	17	6	5	0	3	0	0	0	2	0	0	1	2	5	2	41	39	0	37	236	76	27	26	17	208	9	4	39	36	0	12	1
chr16:47463993-47497398|chr16:47547548-47580294	14	15	19	33	6	87	9	2	8	5	1	11	1	3	7	8	5	7	7	0	2	6	1	3	14	5	9	6	2	1	0	0	10	40	8	9	138	24	21	9	41	28	8	3	5	43	0	7	6
chr6:57190600-57193841|chr6:57210445-57221725	23	73	19	36	10	73	4	1	14	4	1	60	1	3	0	0	1	18	0	0	8	1	0	1	24	0	0	0	2	4	0	4	21	21	19	16	52	25	19	20	17	35	25	10	16	70	3	23	10
chr2:196902742-196912881|chr2:196922186-196926469	26	24	8	11	21	112	18	1	3	0	3	21	0	0	0	15	7	22	0	0	2	7	1	3	12	4	9	5	7	14	0	3	9	61	23	85	140	51	23	18	27	28	11	16	14	89	0	1	10
chr10:60083617-60084601|chr10:60085253-60086676	23	0	0	8	10	99	0	1	9	7	0	76	6	0	0	78	26	2	6	0	5	4	0	0	0	0	3	0	7	0	0	3	9	32	12	48	1	4	7	65	28	29	5	16	5	30	0	3	2
chr11:13405856-13413529|chr11:13421838-13445023	21	39	3	13	14	71	24	3	5	3	0	6	0	0	0	9	17	5	21	3	2	0	3	4	25	5	2	4	7	0	3	4	13	16	0	19	38	25	8	17	9	18	7	7	4	18	1	3	3
chr2:168017095-168063499|chr2:168129758-168138087	11	73	69	58	3	68	14	0	10	2	0	4	3	1	2	7	12	12	19	0	0	2	3	2	4	7	20	16	3	5	4	3	0	24	6	31	69	34	9	16	12	26	4	5	12	42	0	24	17
chr16:11842000-11846500|chr16:11847806-11850278	8	59	35	46	12	164	40	2	9	3	2	30	0	0	0	5	22	24	0	6	4	4	0	3	17	3	20	0	4	1	0	3	11	27	23	47	56	28	11	33	22	31	11	7	32	20	0	10	11
chr17:55007597-55031167|chr17:55047154-55072899	6	63	14	24	10	13	8	1	14	0	6	8	4	4	2	5	6	13	5	0	2	4	0	1	10	13	3	0	0	4	4	3	18	62	15	22	52	36	40	6	46	18	44	7	21	34	1	7	12
chr3:50062108-50065030|chr3:50066502-50068689	12	46	32	29	11	53	0	1	0	4	0	13	1	6	2	1	6	29	9	0	2	0	0	3	9	10	5	23	4	1	2	3	3	28	11	46	48	37	6	21	11	26	11	20	20	33	0	14	5
chrX:148501144-148651998|chrX:148662768-148809875	10	8	11	37	1	22	28	0	6	3	0	11	6	0	0	0	7	0	29	0	0	0	0	0	0	0	6	0	2	23	0	1	62	10	11	85	193	16	15	27	54	68	58	66	8	20	0	14	12
chr1:243573048-243613670|chr1:243843282-243843543	13	74	33	25	28	78	4	0	1	1	0	5	1	6	0	6	0	14	8	0	4	3	0	0	13	1	5	0	9	5	1	6	2	27	20	51	81	75	4	27	69	41	22	6	21	61	0	2	5
chr13:28139087-28174271|chr13:28177935-28197184	13	67	64	10	7	36	4	1	1	8	4	33	2	10	1	19	17	6	0	0	6	2	0	0	22	0	12	3	2	7	3	1	15	10	24	37	76	20	8	22	25	49	37	10	19	32	4	48	14
chr14:93333523-93467670|chr14:93487755-93496410	6	30	26	10	4	20	0	0	4	0	1	6	0	2	0	0	5	8	7	0	7	1	0	1	4	0	1	8	6	6	5	4	23	20	31	61	174	78	26	23	46	78	15	33	5	71	0	5	21
chr2:189784593-189791789|chr2:189818180-189852654	19	50	11	45	17	61	4	0	3	6	4	9	0	5	3	9	18	36	0	6	0	0	1	4	24	11	8	1	11	10	2	3	18	19	12	32	81	21	7	8	10	53	13	16	10	19	0	17	20
chr4:86763190-86764592|chr4:86767976-86769768	15	109	74	18	23	81	46	4	0	9	6	12	5	7	1	6	6	17	5	0	2	2	0	0	30	13	10	10	0	0	0	0	32	4	1	4	1	0	0	8	11	13	4	47	19	0	0	9	5
chr7:140351451-140355667|chr7:140358785-140364407	17	96	52	19	15	82	4	3	5	6	0	8	2	2	0	12	13	19	0	0	3	5	2	3	15	10	6	0	1	3	0	2	12	10	17	49	16	14	13	20	21	27	24	17	4	3	6	38	10
chr5:36877178-36953617|chr5:36976402-36984675	16	55	16	15	11	27	9	0	6	4	0	2	0	12	0	1	0	0	0	2	2	0	1	4	22	14	17	3	2	5	0	1	25	22	13	37	108	34	35	14	24	42	18	22	4	40	0	3	16
chr3:128247043-128262127|chr3:128264781-128341232	17	218	108	32	37	123	30	1	1	22	3	13	0	6	0	13	10	44	0	1	4	0	0	0	12	2	6	2	1	4	0	3	10	16	14	30	26	22	25	12	22	10	14	15	9	28	6	24	9
chr2:147958866-147972738|chr2:147982081-148020632	12	36	37	14	37	70	1	3	4	1	4	9	5	11	0	5	8	54	7	0	1	0	0	3	31	1	13	12	3	0	0	0	30	19	26	22	117	43	9	18	5	26	27	18	18	45	0	34	10
chr12:94150033-94169152|chr12:94186473-94209589	67	135	88	144	54	214	23	3	9	1	3	15	2	6	0	10	18	49	28	0	2	0	0	0	6	0	24	0	0	0	1	3	2	8	38	70	95	4	14	29	19	6	53	26	9	55	3	12	0
chr2:208342649-208345110|chr2:208348023-208350023	5	47	35	14	7	33	25	0	2	3	8	8	3	2	0	1	0	22	20	3	1	0	1	4	24	9	2	0	0	0	0	0	10	9	8	14	20	10	7	12	7	35	8	6	8	18	1	0	3
chrY:2935446-2953908|chrY:2961646-2975094	0	0	0	0	0	15	27	0	7	0	0	0	8	0	0	0	12	0	9	7	8	0	0	1	0	14	28	0	1	2	0	0	19	0	6	50	100	45	13	0	32	0	21	13	20	65	1	21	0
chr21:39202545-39206107|chr21:39229436-39232176	19	105	11	26	18	92	23	0	8	9	4	24	1	3	0	0	10	16	3	0	3	0	0	3	7	12	12	7	5	5	2	2	16	4	6	33	73	38	10	13	16	32	12	10	12	55	1	10	2
chr12:42199235-42210354|chr12:42210680-42237598	12	91	80	11	18	70	10	2	8	3	0	9	0	6	0	10	29	23	9	7	9	1	0	0	43	3	3	3	6	4	3	6	22	33	10	40	47	16	18	22	28	37	23	13	7	22	0	15	5
chrX:135521318-135545422|chrX:135549805-135551993	8	3	29	19	8	54	32	0	6	2	0	17	0	0	0	8	10	11	13	0	3	1	0	3	11	15	6	14	17	0	1	0	43	10	3	22	27	19	5	19	53	43	16	13	1	12	0	50	7
chr9:106939107-106972004|chr9:106984409-107003293	20	42	8	24	4	7	15	0	0	4	0	1	3	0	1	0	12	14	5	0	0	0	0	0	9	4	6	0	1	0	12	3	18	71	22	56	257	48	56	9	21	62	44	16	10	65	0	4	3
chr1:243512426-243545509|chr1:243695716-243843124	13	57	10	5	9	34	14	0	7	3	0	8	10	6	0	2	12	4	5	0	3	0	0	2	6	12	1	0	7	0	0	0	10	19	11	20	32	26	8	20	32	40	11	14	28	48	0	0	8
chr18:23993038-24064139|chr18:24069271-24080584	8	22	10	29	16	0	10	2	3	9	0	31	1	2	2	9	10	10	0	19	0	2	4	7	19	5	16	0	2	1	0	2	17	29	7	38	63	12	5	17	50	33	16	17	25	23	0	16	10
chr5:109690552-109713519|chr5:109729513-109755328	23	302	163	35	53	113	28	6	0	6	6	10	4	41	4	3	13	31	1	5	3	0	0	2	19	1	0	0	5	0	2	0	2	16	9	21	106	16	8	6	1	5	12	0	6	13	0	1	2
chr1:92324375-92333390|chr1:92380873-92387010	17	107	65	48	17	49	15	0	0	7	0	1	1	0	1	9	7	23	0	5	4	0	0	0	17	8	12	0	7	7	7	5	15	41	12	36	74	10	14	23	14	21	7	5	18	20	0	19	6
chr5:134738792-134741062|chr5:134744052-134750760	7	69	58	40	14	125	23	1	0	2	4	15	7	0	0	9	7	48	1	0	0	0	2	0	17	6	6	0	1	1	5	14	17	12	22	35	67	36	19	12	15	33	19	14	20	30	0	17	8
chr5:31410887-31421271|chr5:31424471-31429474	11	39	25	8	21	45	5	4	6	12	2	19	0	3	0	3	8	32	0	0	0	1	0	0	9	2	9	6	11	5	2	4	13	9	5	33	57	20	13	12	11	21	22	9	18	30	5	19	2
chr3:97900485-97912166|chr3:97915736-97933693	11	213	200	26	13	31	6	5	1	13	0	19	4	4	14	0	3	37	0	0	4	1	4	1	10	0	3	0	0	0	0	1	39	0	8	0	15	0	10	3	10	11	0	14	7	2	0	25	11
chr18:9522509-9524593|chr18:9525851-9530833	17	67	20	16	21	125	16	2	0	9	6	8	0	0	7	6	7	22	6	0	5	5	0	1	9	0	8	2	13	0	0	3	20	25	21	32	94	33	4	15	31	32	48	21	17	42	0	13	15
chrY:19567482-19587209|chrY:19587507-19588369	0	0	0	0	0	2	20	0	4	0	0	0	0	0	0	0	9	0	0	8	1	0	0	9	0	13	40	22	0	0	1	2	1	0	5	18	27	13	11	0	9	0	6	1	22	20	0	15	2
chr18:49333853-49363160|chr18:49379758-49391592	15	55	46	14	18	60	0	2	0	19	4	18	4	9	1	14	17	25	0	0	1	3	0	3	19	16	11	1	1	0	5	19	6	14	2	10	56	17	16	10	62	30	8	23	32	3	2	27	16
chrX:131692636-131749305|chrX:131794466-131825221	1	123	19	116	72	30	71	1	0	7	0	20	3	6	1	29	1	0	0	0	0	6	0	0	0	35	22	0	0	0	0	1	18	18	0	53	13	0	0	10	41	49	0	6	19	0	0	16	0
chr5:74805284-74834425|chr5:74841679-74866750	0	12	5	13	0	8	0	1	7	0	0	2	1	0	0	0	1	2	0	0	2	0	0	1	8	1	3	0	1	5	1	0	59	5	0	5	32	28	11	6	20	33	15	49	2	19	5	20	9
chr8:130137038-130152735|chr8:130180880-130187235	12	120	44	39	23	38	25	0	4	2	7	27	3	4	0	6	7	33	0	1	2	7	1	0	1	4	54	2	3	7	0	0	5	17	4	39	18	19	18	13	18	22	8	22	28	12	1	11	3
chr5:168486543-168488601|chr5:168497348-168500590	19	200	50	57	39	121	19	4	10	1	0	19	6	0	6	10	5	29	8	0	0	0	1	1	15	0	11	10	5	1	0	7	16	15	9	13	68	29	11	6	12	25	11	12	0	41	2	3	10
chr3:130850928-130930415|chr3:130941699-130953820	16	33	31	20	24	54	10	1	3	0	1	4	1	6	2	3	11	20	7	1	8	0	5	1	5	4	2	0	12	6	0	3	6	8	7	12	52	12	6	9	1	32	13	8	4	7	3	17	4
chr7:92246519-92294888|chr7:92327900-92343023	8	91	33	19	33	99	44	1	8	0	1	24	0	2	0	8	13	11	5	0	0	0	2	1	1	2	5	0	4	0	2	1	14	24	14	63	34	33	17	14	16	39	8	12	9	33	4	4	3
chr5:168566266-168568645|chr5:168568998-168579255	11	28	35	40	10	85	10	3	5	9	1	15	2	0	5	19	27	12	6	1	1	3	1	1	3	5	6	2	5	0	1	7	19	22	5	23	88	20	22	36	16	56	15	66	14	28	0	16	9
chr14:31123047-31127784|chr14:31133675-31134871	10	35	23	12	14	28	4	0	0	10	0	18	6	0	0	1	1	5	0	4	2	0	0	0	13	20	16	11	8	0	1	3	18	18	7	27	84	20	13	7	9	32	5	44	8	33	0	8	8
chr9:120829208-120831330|chr9:120833456-120842736	2	43	18	5	7	49	0	0	7	0	3	12	0	0	0	4	0	17	0	1	2	0	0	1	2	0	13	0	7	7	7	3	29	25	9	23	55	7	14	16	15	69	38	12	20	53	1	31	8
chr8:38338607-38347496|chr8:38348215-38381798	13	57	14	12	0	33	0	0	3	3	0	24	0	0	1	3	0	5	6	0	0	2	0	2	22	0	20	0	3	4	0	2	2	20	16	37	63	17	11	24	19	23	3	34	8	54	0	0	8
chr17:8554018-8569719|chr17:8577338-8589080	6	99	54	6	4	47	0	5	2	12	0	13	4	6	6	16	42	22	0	0	0	6	0	0	18	3	8	4	4	0	1	0	7	4	7	23	20	4	6	22	20	9	11	3	13	6	4	16	11
chr1:60663025-60825335|chr1:60826585-60867916	23	247	98	62	13	96	0	3	4	8	0	39	9	4	14	40	48	22	4	0	12	9	0	1	56	0	0	0	0	0	6	7	7	20	18	3	10	2	8	0	6	11	10	0	7	0	5	24	0
chr7:127371814-127373341|chr7:127377329-127386059	12	26	6	22	6	45	28	1	8	0	0	6	0	0	0	6	15	0	2	1	4	0	0	0	14	0	8	0	0	0	1	6	18	42	28	67	121	16	25	4	21	78	113	22	12	23	0	0	10
chr2:226836087-226864603|chr2:226867318-226906792	31	89	30	30	44	152	53	4	3	6	2	16	1	0	0	4	20	10	0	4	1	0	0	0	19	0	20	20	2	0	0	0	8	20	12	69	31	23	10	12	11	41	22	27	10	22	0	14	1
chr6:13574306-13579450|chr6:13584225-13588330	35	131	72	29	26	85	9	2	2	5	0	13	2	0	2	15	5	57	4	0	1	7	1	1	6	8	28	0	3	1	0	1	25	10	6	28	44	15	10	22	15	30	12	16	2	14	0	6	6
chr1:23019947-23030468|chr1:23059167-23068538	22	87	27	36	24	79	14	2	12	14	0	7	1	0	1	10	10	9	0	0	4	3	0	1	23	2	12	0	0	1	1	4	19	27	22	63	119	56	43	19	41	36	27	9	28	37	0	1	7
chr18:79176907-79193182|chr18:79214038-79253380	12	89	21	15	3	20	0	1	5	1	2	22	3	11	0	10	9	9	4	2	0	3	1	1	11	1	12	6	2	1	0	3	27	24	7	38	54	29	16	19	16	36	25	11	19	13	0	5	8
chr7:87935186-87964633|chr7:87978412-88075625	10	25	21	61	41	135	25	13	6	7	0	39	1	5	4	21	25	45	6	0	6	0	0	0	16	0	1	0	6	3	1	0	9	20	7	15	13	10	12	34	6	18	46	5	30	7	0	11	3
chr3:57242142-57242855|chr3:57248351-57249359	23	27	32	5	13	29	4	4	7	8	0	17	5	3	1	8	18	13	6	0	6	1	0	1	8	1	20	21	1	1	1	4	1	20	6	41	38	36	3	12	14	26	6	6	9	39	0	4	3
chr9:85660973-85669484|chr9:85712566-85741774	9	50	25	19	13	75	27	3	10	3	0	30	2	0	2	1	18	19	11	3	0	1	0	0	8	4	5	0	2	1	1	6	32	25	18	75	47	22	23	20	25	57	26	30	26	13	0	5	10
chr4:38054338-38089931|chr4:38103157-38115709	24	123	82	34	37	89	29	0	5	15	1	19	4	2	1	10	14	60	2	1	1	0	0	1	11	15	4	5	1	1	0	0	16	22	16	51	92	19	20	12	9	41	10	28	12	47	0	7	6
chr1:185206763-185214506|chr1:185231708-185271322	25	98	102	14	28	42	17	2	3	0	14	24	1	6	4	0	1	23	1	0	0	0	0	0	30	5	2	0	6	2	2	1	14	32	11	23	65	48	23	12	11	42	10	18	14	50	1	5	17
chr19:8445111-8455404|chr19:8463686-8465323	15	45	55	44	9	100	13	3	4	3	3	20	2	4	0	3	10	17	0	1	0	1	0	4	15	5	9	12	4	2	1	5	10	19	31	38	64	35	28	30	15	57	18	10	19	33	0	18	5
chr17:32142729-32171042|chr17:32176213-32182756	5	45	13	3	6	12	0	2	0	2	4	1	1	0	0	1	0	11	0	12	3	0	3	0	10	1	1	0	7	5	4	3	17	24	13	20	42	31	13	26	23	38	19	12	13	19	0	13	5
chr1:224929835-224952669|chr1:224974153-225002782	12	63	29	21	10	1	0	0	13	1	0	12	0	0	3	9	5	7	9	0	0	3	0	0	2	0	1	0	10	3	0	4	19	45	8	35	30	34	20	14	71	51	9	18	16	2	4	9	19
chr16:18839946-18841564|chr16:18845651-18847452	9	86	18	8	14	108	11	1	5	2	4	28	0	2	0	8	3	40	0	0	5	0	1	1	7	4	10	4	1	1	0	2	6	37	6	68	96	26	15	10	20	53	18	7	2	32	0	12	11
chr13:112504714-112516439|chr13:112527484-112545698	17	56	24	32	45	77	44	0	5	4	2	16	1	0	0	4	4	8	11	0	0	7	0	2	21	30	20	11	4	0	3	1	4	13	6	22	72	12	14	6	13	26	7	12	5	7	0	11	4
chr9:112262599-112268048|chr9:112297916-112332783	4	9	0	5	9	33	11	0	1	0	0	7	0	2	0	1	4	0	3	0	0	0	2	2	88	24	26	33	0	5	0	0	11	3	1	24	39	22	11	13	19	58	14	8	12	21	1	8	3
chr14:52553591-52598271|chr14:52600341-52632159	10	42	12	0	1	45	8	0	2	4	0	3	0	10	0	14	23	1	0	0	10	0	1	0	8	0	6	0	6	8	4	1	62	20	15	21	64	16	11	30	14	29	39	18	27	5	0	57	4
chr8:60679082-60741258|chr8:60743097-60780999	43	68	16	41	20	76	5	0	7	4	0	17	0	2	0	14	13	15	4	3	0	0	3	2	34	17	15	13	0	2	2	0	8	29	10	63	55	24	15	8	10	23	9	12	1	18	0	0	7
chr7:112206807-112286872|chr7:112287074-112295868	4	60	42	8	8	55	22	0	0	3	0	34	5	1	2	45	89	9	0	0	8	0	3	0	11	0	1	0	10	10	2	0	9	12	4	33	19	7	18	14	11	26	9	8	11	7	5	14	6
chr11:108223186-108227594|chr11:108229323-108235669	12	113	31	27	12	39	5	0	3	3	0	6	3	5	0	9	11	11	11	10	1	3	0	3	15	1	12	0	0	4	0	4	15	14	10	35	51	26	16	22	25	37	15	6	3	21	2	15	20
chr12:120554808-120557281|chr12:120557682-120560725	4	117	57	19	7	73	21	0	0	5	0	5	1	3	2	0	21	4	5	0	2	2	0	1	9	1	8	5	0	4	3	1	18	27	19	45	73	37	37	14	24	25	40	13	12	24	0	10	15
chr7:27543100-27629370|chr7:27649633-27662697	19	105	30	29	36	93	33	0	1	1	0	9	9	1	0	6	29	34	18	0	0	0	0	2	6	13	20	5	1	3	0	1	15	11	18	21	43	31	8	8	5	15	26	11	15	19	2	13	2
chr22:29957088-29970975|chr22:29979052-29988479	6	21	34	44	3	61	35	0	1	1	0	0	6	1	1	2	15	12	0	1	4	0	0	0	10	0	3	0	1	1	0	6	28	28	12	52	60	34	7	26	10	20	7	19	12	13	1	30	12
chr7:74700634-74705163|chr7:74716950-74718878	16	150	61	45	24	95	17	0	0	1	1	22	8	8	2	2	9	15	4	6	3	2	0	0	3	4	6	1	2	0	1	2	43	26	14	17	20	9	14	32	32	42	18	12	16	6	0	12	6
chr5:143041890-143054438|chr5:143057747-143120987	11	23	7	13	2	5	3	0	1	1	0	10	5	0	0	5	10	4	0	9	7	0	0	1	6	3	1	0	1	0	1	2	4	5	3	14	14	7	5	17	9	27	15	26	7	2	1	8	11
chr17:4272516-4282797|chr17:4296814-4307020	18	111	96	26	7	45	13	1	3	14	3	20	5	0	0	25	25	41	0	5	2	1	2	2	8	11	12	0	2	0	0	0	10	11	17	40	41	11	19	12	13	45	57	0	6	18	0	26	19
chr15:42817097-42827927|chr15:42840433-42872610	11	42	3	10	5	18	2	0	1	3	0	6	4	6	0	5	6	13	0	8	2	0	0	0	12	2	9	0	0	3	1	3	42	24	18	23	48	15	13	5	6	21	10	16	6	19	0	23	3
chr7:64522500-64543706|chr7:64544432-64562924	15	48	24	9	8	47	3	0	0	7	0	24	0	3	4	2	52	27	10	0	5	6	0	1	38	3	12	0	1	0	5	6	13	11	21	49	33	24	13	36	10	24	26	5	21	39	1	9	10
chr7:78256581-78343777|chr7:78346043-78369155	4	39	29	16	9	0	4	0	4	0	0	19	2	8	1	3	11	12	0	0	0	0	0	0	3	0	0	19	1	2	3	2	2	45	36	140	13	5	45	41	50	56	47	20	9	9	0	2	1
chr2:224514772-224535527|chr2:224557856-224584943	10	69	41	37	23	89	5	6	2	9	2	20	3	4	0	8	36	13	4	7	0	3	0	4	38	9	1	5	0	2	2	0	13	38	12	21	94	15	3	1	21	37	13	5	24	10	0	3	3
chr1:155675096-155676547|chr1:155679512-155680415	15	71	65	29	17	60	13	0	0	3	4	16	0	3	0	6	12	11	14	0	4	0	0	2	14	0	7	5	2	0	0	2	7	26	11	9	76	34	27	27	20	39	12	6	9	50	0	19	9
chr1:231367636-231370561|chr1:231374099-231420997	15	13	5	35	10	39	2	1	1	3	1	9	2	0	2	1	4	26	0	3	1	0	2	0	11	1	12	2	2	2	0	0	11	14	18	52	33	7	16	36	9	21	10	26	11	10	0	13	21
chr5:128135808-128138596|chr5:128152805-128158052	6	18	0	8	2	31	2	0	0	0	0	9	0	0	0	1	0	2	8	0	0	0	0	4	2	0	9	0	13	2	0	0	97	18	4	29	26	17	4	17	15	130	12	20	11	27	0	18	18
chr15:32524600-32526812|chr15:32533368-32536297	19	100	22	17	39	39	41	2	5	2	0	80	34	5	7	19	26	43	7	0	1	0	0	5	6	24	11	0	0	0	0	2	8	3	3	2	5	20	1	9	3	9	11	6	2	9	1	10	12
chr3:149814026-149846010|chr3:149921227-149960055	5	68	41	23	32	40	5	1	3	5	1	19	4	9	0	2	7	43	10	1	4	0	2	2	31	13	11	4	0	5	0	1	22	26	5	35	30	11	7	20	27	38	6	3	6	17	1	6	3
chr1:176046324-176081151|chr1:176136547-176149005	9	20	9	33	21	58	11	2	5	1	3	26	0	4	1	13	3	9	0	6	0	1	0	0	23	1	13	3	3	3	4	4	30	17	11	40	102	40	16	27	47	16	24	24	6	25	3	17	5
chr11:72921950-72984087|chr11:72989097-73000989	7	56	27	41	13	83	26	0	3	3	7	8	4	2	0	3	5	13	0	4	1	0	1	3	7	2	6	10	5	0	3	6	17	32	13	71	75	31	17	17	14	21	22	13	16	27	0	17	6
chr3:33663515-33684358|chr3:33696933-33717807	3	38	12	6	6	20	0	0	0	7	4	20	7	0	0	2	13	11	13	0	4	1	4	0	10	1	5	19	0	0	0	2	10	4	6	24	16	13	16	14	6	15	8	6	19	9	1	16	6
chr1:20747655-20749722|chr1:20773610-20776596	14	139	70	47	10	104	21	0	6	5	2	15	0	1	0	9	6	36	10	1	1	0	0	0	13	4	16	2	4	1	2	3	7	23	7	77	72	43	31	20	18	36	33	17	14	74	1	6	18
chr11:74749382-74789625|chr11:74817714-74834675	20	99	68	49	42	106	13	0	5	2	0	15	0	1	0	1	21	20	7	2	2	3	7	0	8	0	3	0	5	3	0	3	8	16	8	38	36	19	10	17	19	6	11	2	15	35	4	14	15
chr1:70276844-70292387|chr1:70315566-70324852	16	110	38	39	8	53	28	0	1	2	0	11	1	1	0	0	7	8	1	1	1	2	0	3	23	0	18	7	1	0	2	1	21	8	11	30	35	18	14	29	24	19	18	20	22	20	0	10	13
chr9:84670960-84702158|chr9:84710791-84723572	1	10	4	2	0	16	0	0	4	0	0	9	3	0	3	4	0	2	0	0	0	0	0	0	5	0	3	3	12	0	0	5	34	25	3	104	10	40	5	29	35	10	10	19	25	48	0	3	1
chr14:22905659-22906194|chr14:22911403-22918998	8	98	38	22	19	93	14	1	2	2	3	6	0	2	2	2	3	30	8	0	1	1	0	2	12	1	2	9	5	0	2	0	30	23	13	24	62	37	7	9	16	31	21	26	10	26	0	18	12
chr3:180935231-180947864|chr3:180949343-180951297	9	87	61	22	14	28	5	2	4	3	2	16	6	11	0	4	10	23	11	5	0	2	1	0	6	0	2	0	11	0	1	3	21	25	11	27	64	25	13	15	15	26	19	8	18	25	2	12	2
chr5:37231049-37238856|chr5:37239869-37243012	4	130	64	13	5	25	1	3	4	7	1	41	0	1	0	5	7	12	7	3	4	1	0	5	10	0	6	0	1	5	6	1	1	20	18	16	31	32	9	12	9	14	4	18	10	33	0	13	16
chr2:189728420-189728659|chr2:189744788-189746379	28	24	18	27	12	114	8	4	1	16	5	33	6	11	1	13	12	58	7	0	6	5	1	5	28	6	12	0	2	0	0	0	20	14	12	22	18	22	3	13	16	21	3	10	3	34	0	14	5
chr4:42485668-42503449|chr4:42524847-42543916	13	75	45	15	1	83	27	0	0	12	0	13	1	0	0	11	12	10	7	0	1	1	3	9	32	31	35	10	2	1	0	0	4	7	1	3	11	6	2	8	6	12	0	2	6	0	0	2	5
chr3:151087025-151116337|chr3:151127984-151156160	33	39	53	21	5	105	10	5	9	6	1	16	7	1	0	1	15	32	0	0	12	0	0	0	28	0	0	0	6	0	0	0	7	10	7	49	21	19	9	28	26	21	292	20	9	16	0	7	4
chr6:75697517-75702644|chr6:75703072-75709526	29	75	40	34	16	145	14	5	6	12	3	2	4	0	1	9	23	37	5	0	5	0	0	1	23	6	1	0	2	1	0	3	25	23	4	48	36	49	5	16	14	24	21	15	4	40	3	5	3
chr18:9914335-9931809|chr18:9937066-9950394	13	20	0	48	23	29	5	1	6	2	0	30	0	1	1	3	14	1	13	1	0	2	0	1	18	8	14	4	0	2	0	2	21	15	8	16	135	17	11	7	15	56	29	6	17	25	3	25	15
chr3:56625006-56627036|chr3:56628614-56633043	33	77	48	25	22	56	4	3	8	7	7	13	0	3	0	15	14	16	0	0	4	1	1	1	21	13	20	0	0	0	2	1	15	20	8	31	90	29	17	15	14	20	18	7	14	38	2	14	14
chr13:108596239-108665885|chr13:108666149-108712660	81	55	182	34	3	127	71	0	6	19	0	14	5	2	2	9	10	19	20	0	6	4	2	0	55	5	27	7	0	0	3	0	1	2	12	5	16	4	1	10	10	1	0	4	4	11	1	0	0
chr2:226836087-226864603|chr2:226914351-226995430	39	95	33	33	25	92	59	1	2	9	1	31	1	2	0	2	15	25	21	1	0	0	0	0	12	1	13	2	2	0	2	1	21	20	16	91	54	42	27	7	27	57	3	24	9	26	0	9	8
chr9:20694564-20715321|chr9:20740340-20758089	1	31	10	11	4	12	0	2	2	2	0	28	10	0	1	4	0	3	0	0	3	0	0	1	20	7	3	0	1	1	4	0	23	19	11	16	169	62	36	27	15	98	40	47	5	102	0	12	10
chr2:61494091-61495454|chr2:61498913-61499712	15	59	24	27	21	109	13	1	1	11	0	13	1	12	0	19	7	6	3	0	0	4	0	1	13	0	8	15	5	0	0	1	4	11	17	29	68	34	12	13	27	27	14	10	18	34	6	21	23
chr12:100267396-100282942|chr12:100298175-100311043	28	38	12	14	25	42	14	1	3	0	1	10	0	0	10	6	9	23	11	0	1	0	0	4	10	4	5	3	0	3	0	1	10	14	12	32	69	42	9	14	10	48	10	1	21	23	2	20	5
chr15:75854487-75859877|chr15:75873568-75876186	11	82	58	24	14	54	31	1	0	13	0	16	0	15	0	20	20	17	0	0	4	0	0	1	6	0	4	0	0	1	0	2	8	19	14	40	66	64	13	15	21	33	20	7	10	53	1	11	18
chr1:88760376-88770351|chr1:88786213-88804390	15	75	37	17	12	64	10	1	7	0	0	23	1	4	0	1	6	16	7	5	1	0	0	0	6	13	19	0	1	0	2	0	23	20	12	49	137	38	16	22	24	17	22	22	10	31	0	6	2
chr2:196902742-196912881|chr2:196920150-196926469	7	25	12	1	8	85	0	0	10	0	0	31	0	5	0	7	30	9	4	1	5	0	0	2	3	1	3	0	7	4	7	4	11	49	43	113	164	61	16	20	36	36	18	13	7	105	0	7	4
chr7:23182489-23185069|chr7:23187146-23195838	6	58	41	24	8	38	15	0	0	1	0	18	0	0	2	1	26	8	0	0	2	6	0	1	5	0	8	0	2	7	0	0	14	20	11	27	48	16	17	17	18	32	35	9	17	7	2	16	5
chr14:49814857-49825866|chr14:49831361-49832050	12	41	36	9	0	72	3	0	9	0	0	2	1	0	0	12	1	7	14	0	5	1	0	4	6	7	1	0	1	3	4	14	7	20	12	56	58	20	19	19	21	33	14	23	34	40	0	3	6
chr17:28161266-28163542|chr17:28172618-28185178	0	19	16	18	6	9	0	0	1	3	0	1	0	2	0	2	3	15	4	0	2	0	0	1	0	0	10	3	1	6	0	8	45	13	14	25	138	41	19	9	21	106	31	12	17	74	1	14	20
chr1:243573048-243613670|chr1:243695716-243843124	15	23	25	24	18	54	2	0	1	0	0	0	1	4	3	0	2	11	6	0	0	0	0	0	18	0	0	0	1	1	8	6	19	20	11	29	67	42	19	40	42	24	26	7	26	35	4	20	5
chr14:93333523-93467670|chr14:93497286-93523977	15	14	1	7	2	11	0	0	3	0	0	4	0	0	0	6	0	4	9	0	1	0	1	2	2	0	4	1	4	9	4	5	18	35	30	68	165	80	27	24	39	85	23	29	7	33	0	4	8
chr18:54274090-54277702|chr18:54287411-54291832	27	108	68	35	30	85	6	2	5	2	0	39	11	2	1	3	3	35	0	0	5	2	0	1	30	0	9	1	1	0	2	4	11	31	2	44	65	17	7	4	42	49	5	17	5	24	2	9	16
chr7:27543100-27629370|chr7:27632445-27649472	27	77	43	9	4	25	33	5	0	0	0	10	3	5	2	0	5	13	3	0	4	0	0	0	10	0	6	7	1	0	19	8	8	14	23	0	29	10	20	3	13	13	27	8	7	13	0	7	12
chr5:179920426-179966805|chr5:179980200-180013060	11	88	32	40	21	46	13	0	1	3	0	35	0	7	0	7	11	6	0	0	0	1	0	1	4	1	2	0	3	4	10	4	8	37	32	78	73	88	25	24	17	32	43	10	6	66	1	8	8
chr7:102968117-103025062|chr7:103029418-103055643	15	41	26	7	6	21	19	0	4	11	0	18	0	2	0	13	1	20	0	0	0	0	1	1	14	6	9	0	4	0	5	7	26	21	8	45	79	40	16	9	5	46	40	22	15	45	0	12	3
chr5:133089695-133091192|chr5:133092789-133096097	10	62	40	11	7	48	0	0	1	7	0	13	2	2	0	10	0	15	1	4	1	1	1	6	1	2	5	0	1	0	8	4	13	15	20	25	24	22	8	16	16	47	20	9	19	21	0	7	2
chr5:65926806-65988634|chr5:66014725-66021321	26	80	57	42	8	36	15	1	2	9	1	16	2	1	3	0	7	14	5	1	2	4	0	1	16	2	4	5	8	7	1	2	13	23	12	53	88	44	13	14	10	35	14	15	15	73	0	5	3
chr17:61919513-61921724|chr17:61925099-61926351	4	61	23	25	21	50	7	6	6	11	4	8	3	5	0	9	12	17	3	0	1	2	2	1	28	9	24	12	0	0	2	4	4	9	9	10	35	10	5	7	2	7	15	20	3	9	3	15	3
chr9:93452389-93471140|chr9:93476338-93497470	7	46	0	22	35	73	27	0	2	3	1	4	2	3	1	7	11	3	14	3	4	3	3	2	16	9	4	4	0	0	0	5	6	8	5	19	50	17	10	7	14	26	18	15	18	7	1	13	1
chr19:58246794-58260850|None	12	16	6	7	6	13	24	1	6	5	0	4	0	0	1	8	7	5	0	4	3	2	0	0	19	5	1	1	9	0	1	2	36	15	4	9	84	34	12	7	15	73	2	25	0	29	0	0	4
chr6:68993962-69014037|chr6:69076038-69233289	26	128	97	47	20	52	5	0	4	0	0	33	14	4	1	16	5	33	6	0	2	1	0	0	0	0	0	0	0	0	0	0	2	16	2	76	2	4	10	31	34	39	12	5	55	3	4	5	7
chr12:116022601-116096668|chr12:116111512-116237467	10	22	18	20	3	18	10	5	6	4	3	7	3	2	0	7	22	7	13	2	2	0	1	1	17	16	9	2	8	0	0	1	9	7	11	24	63	12	9	14	28	16	5	12	17	10	2	42	3
chr17:59331824-59353214|chr17:59353526-59388326	13	41	14	9	9	16	0	0	2	5	0	3	0	0	0	12	2	10	9	0	1	0	0	1	4	0	9	1	0	7	0	0	36	28	15	25	189	48	27	7	5	25	72	14	6	105	2	71	34
chr13:20036909-20051432|chr13:20067390-20082015	12	76	20	24	17	50	5	0	7	4	0	23	6	4	0	4	17	12	0	0	0	2	0	1	16	4	7	18	3	1	0	3	5	45	8	35	63	30	16	10	25	39	20	12	9	22	0	5	6
chr16:69694239-69695135|chr16:69695379-69696359	14	68	89	41	7	80	3	2	1	1	0	14	1	8	2	4	6	34	6	0	6	2	0	0	5	0	10	0	2	5	3	6	16	9	13	25	41	14	14	4	3	22	21	20	6	42	1	14	4
chr17:62031638-62033786|chr17:62035608-62052536	7	23	20	27	26	45	0	2	1	7	1	31	2	0	0	10	9	8	0	1	7	0	0	0	10	0	8	0	5	5	0	5	29	31	21	24	92	39	24	30	26	59	36	8	26	26	0	33	8
chr17:51021365-51041500|chr17:51056482-51079583	4	93	10	10	2	13	1	0	3	2	1	2	0	4	1	0	0	14	0	0	5	0	5	1	4	9	8	23	2	1	1	0	7	17	6	4	54	28	13	8	15	7	20	2	15	19	0	7	6
chr13:26254769-26337566|chr13:26353880-26385210	9	67	29	40	11	99	20	0	12	5	3	4	7	4	0	6	13	8	7	4	2	3	0	1	19	3	15	0	2	0	0	2	18	30	13	16	37	34	13	17	19	59	12	7	16	12	0	5	9
chr16:46672472-46674313|chr16:46677398-46678942	15	67	21	24	5	118	8	1	2	8	1	19	11	4	3	2	16	17	11	1	6	0	0	2	20	16	20	9	2	0	3	1	1	14	4	3	39	16	10	5	12	19	0	6	10	38	3	8	6
chr8:52180312-52212078|chr8:52230077-52409327	13	0	3	11	2	4	0	0	2	2	0	2	0	0	0	1	2	0	1	0	2	1	0	0	27	0	15	0	10	6	2	8	13	56	14	37	141	48	35	21	22	19	6	22	17	78	1	18	10
chr13:49444857-49451552|chr13:49467960-49476475	14	61	17	6	3	20	12	0	2	3	0	16	0	0	0	1	4	0	3	1	0	1	1	0	7	9	7	11	3	4	1	4	10	6	12	7	24	29	12	10	26	45	15	9	10	24	0	3	7
chr3:125288228-125313307|chr3:125331238-125375101	15	44	9	26	6	43	4	2	2	2	3	8	2	6	0	1	3	4	2	0	0	3	1	5	24	3	9	12	1	0	1	2	8	2	0	18	56	11	11	8	4	12	6	18	3	9	0	0	0
chr3:19347965-19390480|chr3:19456982-19510362	1	89	38	1	16	11	2	1	0	3	0	6	0	8	0	3	7	3	3	0	3	0	0	0	41	5	3	5	1	8	9	4	16	45	43	67	156	54	45	20	5	69	11	15	4	64	0	3	7
chr2:42709096-42718987|chr2:42723035-42753373	7	220	105	20	34	52	14	2	3	8	0	10	3	1	10	19	18	18	12	11	3	2	0	0	2	1	13	0	0	0	0	0	12	6	0	51	27	5	7	28	25	31	3	2	12	0	2	21	5
chr6:88801632-88844356|chr6:88853764-88890494	8	53	20	23	19	61	7	0	5	3	0	24	3	0	1	13	19	26	3	5	0	0	1	0	18	2	1	0	4	1	3	4	24	19	4	37	54	21	23	17	40	45	35	8	18	28	0	26	14
chr21:37073364-37108391|chr21:37132766-37135379	2	46	11	16	18	68	11	0	5	4	0	9	2	5	0	5	6	23	4	0	2	2	0	0	13	0	3	0	8	0	2	1	25	28	27	37	43	64	10	21	31	94	18	13	11	53	0	3	7
chr1:211751067-211778917|chr1:211793190-211829058	9	31	30	17	7	37	6	1	1	6	2	9	0	0	2	3	5	8	12	0	1	0	0	2	11	0	18	0	6	0	3	0	18	27	9	29	20	26	10	9	35	23	10	31	8	20	0	12	5
chr1:8466023-8495062|chr1:8614686-8624309	15	34	21	44	15	76	8	0	5	5	3	6	0	4	0	7	3	4	3	0	1	0	0	0	7	1	2	10	2	1	5	0	21	42	17	69	23	41	17	15	15	29	14	23	15	52	1	4	6
chr12:97465727-97492460|chr12:97530859-97560536	0	0	0	0	0	0	0	0	0	0	0	0	0	0	0	0	0	0	0	0	0	0	1	5	56	79	40	18	0	1	0	3	0	9	5	63	12	28	3	38	17	2	18	8	0	35	0	0	0
chr17:32171101-32173830|chr17:32176213-32182756	10	80	33	7	9	15	0	1	9	7	0	6	0	0	3	3	8	11	0	0	0	3	0	1	15	3	5	0	2	0	5	4	14	7	16	18	64	20	3	7	14	20	9	7	11	17	6	3	8
chr12:5750970-5799506|chr12:5832603-5836777	0	0	6	0	0	1	0	0	0	0	0	0	0	0	0	0	0	0	0	0	0	0	0	0	0	0	0	0	0	4	0	1	79	6	1	8	6	0	30	5	1	74	24	94	5	1	0	10	5
chr12:51067969-51073822|chr12:51074082-51076410	6	53	33	9	8	66	17	2	1	7	0	14	4	0	1	6	26	14	0	3	1	1	0	0	6	1	0	0	3	1	3	0	16	21	14	51	78	38	11	15	8	48	19	22	20	30	2	26	15
chr1:155415923-155438326|chr1:155439068-155459796	12	40	12	30	19	52	5	0	7	6	2	7	2	0	0	0	3	17	24	1	1	0	2	1	3	6	3	6	0	1	0	1	6	10	2	29	29	12	4	9	13	22	9	5	6	20	0	2	3
chr4:105399164-105424195|chr4:105456745-105473893	12	86	33	8	28	41	3	0	1	4	0	8	2	2	0	0	0	18	0	0	7	3	1	6	19	6	8	7	3	12	10	0	6	7	2	14	24	3	10	7	10	23	7	19	0	8	0	0	9
chr2:233354674-233388256|chr2:233390483-233434379	9	31	36	8	1	41	14	0	1	7	1	14	0	3	0	7	5	32	1	2	3	1	0	0	7	7	8	0	4	2	0	1	34	12	9	24	43	18	7	10	15	53	1	17	17	29	1	14	2
chr3:47088247-47097954|chr3:47106120-47113875	14	24	32	14	10	18	16	0	2	8	6	4	9	0	0	2	4	37	0	1	3	0	0	1	6	10	11	0	4	1	0	0	6	17	17	25	42	19	7	17	14	23	19	15	7	49	1	11	12
chr6:30649959-30650993|chr6:30651466-30652647	7	18	30	32	3	41	19	0	1	7	3	0	1	0	0	2	1	4	14	0	3	1	0	0	10	0	1	12	0	2	3	4	18	23	15	23	34	18	12	6	17	25	9	7	4	28	2	17	1
chr18:47851327-47865058|chr18:47896809-47930360	8	44	8	13	15	46	10	1	3	1	0	0	0	1	0	7	10	11	4	0	2	1	0	2	22	10	8	4	4	3	1	1	27	18	8	36	127	45	16	16	14	86	19	14	5	59	0	21	4
chr2:171014948-171028338|chr2:171046362-171049813	10	73	20	15	6	35	0	4	2	0	0	25	0	8	4	16	21	12	0	9	0	0	0	3	15	0	2	4	0	0	0	0	27	7	1	5	10	5	2	4	17	35	0	5	6	0	0	8	15
chr7:22291241-22308338|chr7:22318037-22356829	0	0	0	1	0	0	0	0	0	1	0	0	0	0	0	0	0	8	0	0	11	0	0	3	0	41	5	5	1	0	0	0	9	2	0	0	6	0	0	3	1	20	0	14	0	0	0	5	0
chr14:103757751-103778744|chr14:103797518-103847298	3	14	19	18	20	43	11	0	5	7	8	0	4	0	0	18	5	15	0	0	1	1	2	2	0	5	5	0	2	0	1	2	17	11	1	12	24	9	7	20	18	30	5	10	8	21	0	15	5
chr4:166025431-166039338|chr4:166078030-166091127	2	0	0	0	0	0	0	0	0	0	0	0	0	0	0	0	0	0	0	0	6	0	0	0	2	0	0	6	2	5	10	6	1	25	71	58	43	3	115	5	7	0	0	0	2	49	3	1	0
chr4:86948571-87046165|chr4:87047594-87084119	24	30	15	96	17	120	16	0	3	3	5	8	1	0	5	7	5	12	12	0	3	2	2	2	15	13	22	0	1	0	0	1	10	15	4	8	4	11	2	6	5	43	2	12	2	8	3	2	0
chr4:185204467-185247293|chr4:185267155-185288011	14	25	20	18	9	62	0	0	6	3	0	6	0	4	0	0	0	9	5	7	0	2	0	0	22	3	9	9	0	0	0	0	8	8	7	62	71	11	4	11	13	21	4	10	16	9	0	16	6
chr2:72379870-72465159|chr2:72480750-72492317	15	29	34	12	13	20	1	1	0	3	2	25	10	0	0	7	17	19	0	0	1	0	2	1	0	8	4	17	0	1	0	3	13	4	4	34	20	22	19	8	14	25	20	8	14	24	0	4	14
chr2:171331867-171337452|chr2:171339554-171360421	9	37	26	30	6	89	11	0	11	13	0	29	0	11	0	9	5	2	16	9	0	2	2	0	6	5	2	2	4	0	0	0	20	13	19	30	40	9	1	6	22	23	6	7	1	24	0	13	13
chr7:104184171-104188250|chr7:104204234-104207832	12	84	10	12	13	87	15	2	4	0	3	29	0	3	1	3	4	16	11	0	2	4	1	0	10	7	12	3	2	5	0	1	14	9	7	49	34	19	8	22	7	75	25	21	18	21	0	5	1
chr5:139341980-139363758|chr5:139364743-139368732	6	50	21	8	10	71	32	0	0	2	3	2	0	3	0	24	7	5	0	0	0	2	0	0	9	2	12	0	3	2	1	1	24	20	23	34	38	22	18	19	16	38	17	5	32	32	0	17	9
chr3:121318540-121378715|chr3:121381532-121407242	26	110	44	38	34	25	21	1	2	1	0	20	1	10	0	0	0	67	13	0	0	0	0	0	3	0	6	0	2	0	0	3	7	11	12	37	21	25	11	32	12	9	13	12	5	54	1	6	1
chr7:92246519-92294888|chr7:92319512-92327782	6	15	15	5	12	54	0	0	2	1	3	12	0	0	0	3	3	11	0	1	1	0	0	0	1	12	0	0	4	1	3	2	14	31	24	84	35	37	13	10	31	52	36	28	11	44	5	6	12
chr3:142005544-142093060|chr3:142101841-142149182	11	57	85	25	39	25	0	4	1	0	7	12	9	10	10	44	15	68	0	6	1	1	0	0	10	0	0	0	0	1	0	3	2	7	5	6	12	2	9	3	6	5	8	3	3	4	8	13	8
chr8:42950455-42957093|chr8:42964474-42966472	17	42	123	58	50	105	8	1	2	5	0	30	0	6	3	18	12	27	1	4	6	2	0	0	13	4	2	0	6	0	0	1	8	22	4	27	30	19	11	29	8	9	6	7	22	28	1	6	3
chr12:82687669-82857009|chr12:82857580-82895817	3	4	9	16	2	4	8	0	4	5	2	16	0	1	0	7	3	0	3	0	3	4	0	0	3	0	3	0	2	6	1	1	3	52	12	25	24	58	27	32	13	3	21	9	10	105	0	8	0
chr3:170136665-170145422|chr3:170149244-170171372	6	98	79	16	14	61	14	1	6	0	4	10	1	4	2	12	10	32	12	4	4	0	0	2	24	7	18	2	2	0	2	3	8	18	1	29	47	28	12	4	19	16	32	22	11	10	1	0	19
chr9:125332629-125337017|chr9:125337591-125341176	4	31	13	25	23	90	36	3	11	0	1	14	1	0	2	14	3	16	2	1	1	0	0	4	9	1	10	7	0	0	0	0	11	25	9	36	47	28	12	16	14	38	10	14	3	39	0	20	8
chr2:8751644-8770669|chr2:8776892-8778638	15	28	48	6	7	22	4	0	2	3	2	25	0	2	2	19	33	17	2	0	5	1	0	0	2	3	13	0	5	0	1	4	21	56	14	56	44	26	20	26	13	30	29	12	14	24	0	28	27
chr15:92992998-92996956|chr15:92998621-93000511	22	35	38	22	2	103	10	0	4	1	5	2	0	0	0	5	12	11	8	1	9	3	1	3	7	12	16	0	2	0	0	1	13	14	5	15	48	18	6	18	15	13	11	4	8	9	3	15	7
chr10:5786050-5794884|chr10:5800705-5813213	18	102	51	34	22	102	26	2	1	9	7	29	2	0	0	17	19	29	0	0	1	0	0	3	22	7	21	4	2	0	0	1	4	15	14	59	77	8	13	20	15	37	9	7	3	20	0	20	9
chr13:41833531-41865735|chr13:41868477-41883386	15	24	40	25	6	100	46	0	6	8	10	13	5	1	1	6	16	18	10	0	7	5	0	0	24	5	13	2	0	4	1	3	11	13	7	17	2	11	2	1	7	6	11	7	11	4	0	13	0
chr1:112649469-112653597|chr1:112659779-112667073	10	41	25	19	10	77	7	2	1	4	0	14	1	11	0	7	5	22	3	0	1	4	0	0	1	1	7	9	4	1	2	5	20	15	10	51	57	21	14	8	16	38	21	8	20	42	3	27	15
chr8:140803650-140818276|chr8:140890769-140925660	27	114	25	32	42	74	17	0	9	10	4	23	1	1	1	1	12	17	5	1	2	1	0	1	6	2	6	0	4	1	1	0	10	12	3	26	60	45	8	15	23	45	11	9	5	30	0	7	14
chr13:20729216-20731840|chr13:20732121-20737722	5	124	61	127	61	76	18	0	0	9	0	9	4	0	0	5	21	6	2	0	0	1	1	0	18	0	2	3	0	0	3	2	1	23	9	11	36	15	6	16	1	27	19	20	11	17	1	14	8
chr10:27136385-27142386|chr10:27145590-27148905	6	117	58	21	2	68	7	1	0	4	5	22	0	0	0	2	18	10	13	10	1	1	0	0	10	0	5	0	0	6	2	4	5	25	11	32	33	14	9	29	4	7	3	19	5	11	4	11	3
chr12:68648781-68650399|chr12:68654252-68656305	5	49	12	30	14	38	13	4	4	7	0	29	3	0	0	12	14	15	0	6	4	5	0	0	5	16	3	0	4	2	0	5	4	12	7	7	27	12	4	14	16	21	15	13	12	19	0	9	2
chr1:225411440-225412453|chr1:225415332-225417983	3	61	15	9	11	36	4	1	1	2	2	13	7	8	0	15	19	3	0	10	1	6	0	0	7	0	8	3	5	0	1	4	20	13	10	20	73	18	9	12	6	3	0	25	3	10	0	11	14
chr17:31976614-31982998|chr17:31988497-31993241	5	68	59	13	12	37	0	2	0	11	1	13	1	4	2	11	13	33	20	0	7	0	0	3	10	7	6	0	1	0	2	3	22	30	13	16	61	17	16	20	19	26	15	10	18	23	0	17	12
chr9:33948587-33953284|chr9:33963791-33971650	9	42	49	30	29	92	17	4	1	9	2	22	0	0	2	2	3	20	3	1	2	1	0	4	11	6	8	8	1	2	0	0	15	11	2	49	33	17	4	16	41	25	8	3	8	31	0	0	0
chr3:183636311-183643479|chr3:183672484-183679085	20	38	0	29	25	21	4	1	1	6	0	21	1	0	0	4	5	24	3	0	1	1	0	0	15	0	5	0	6	0	0	3	14	24	14	34	108	27	19	9	25	39	27	19	12	30	0	2	2
chr2:206126844-206127796|chr2:206130242-206132944	19	45	49	20	15	74	20	1	1	10	3	34	0	1	4	7	30	2	15	5	0	4	0	1	6	18	17	0	4	0	0	0	18	12	9	25	27	9	1	3	9	11	9	6	4	11	0	14	0
chr14:91476986-91481575|chr14:91485730-91490746	6	35	10	16	4	62	27	1	4	5	0	13	1	0	0	1	9	25	7	0	7	0	0	1	11	3	6	0	2	5	6	2	9	24	13	24	64	15	10	7	16	55	6	33	15	26	0	4	8
chr17:46067667-46082440|chr17:46094701-46170854	16	4	23	24	7	16	1	6	0	8	8	19	3	4	4	7	23	16	1	2	4	0	0	0	11	5	4	0	3	3	1	2	20	15	5	9	47	6	4	3	12	9	13	12	9	7	3	13	2
chr5:83963360-84060299|chr5:84066606-84106648	0	0	0	4	0	5	0	0	5	1	0	6	0	0	0	5	0	0	0	0	0	0	0	0	0	3	1	0	1	5	0	3	30	96	19	76	47	14	55	12	26	6	91	44	6	67	0	6	0
chr4:76132719-76134174|chr4:76144473-76148307	44	55	16	21	13	117	13	1	8	7	0	14	4	2	0	3	3	9	9	0	4	2	0	2	23	3	13	0	2	1	0	1	15	16	15	20	55	9	14	19	22	12	4	11	15	21	2	7	6
chr14:71023232-71026116|chr14:71036157-71045132	5	27	2	11	6	88	0	0	5	2	0	8	3	1	0	0	2	11	0	0	4	1	0	0	26	8	14	8	7	0	3	4	16	32	9	46	56	27	19	33	41	33	9	19	16	61	0	18	8
chr11:34052636-34071725|chr11:34076642-34079627	13	32	47	23	13	78	9	2	1	12	4	12	4	4	1	14	5	9	0	0	2	0	1	1	8	6	6	4	2	1	0	1	19	21	2	22	28	13	9	1	11	14	3	7	5	16	0	5	6
chr7:157220776-157223253|chr7:157225539-157231079	2	51	23	11	1	78	29	3	5	13	1	13	0	0	4	1	53	5	0	4	1	5	1	5	5	0	9	0	1	0	0	2	11	2	1	9	15	5	4	11	5	14	4	12	4	4	0	6	0
chr1:179997175-180003173|chr1:180006567-180011928	12	66	34	25	12	46	15	1	0	9	0	8	0	1	0	18	14	11	19	0	6	1	2	1	4	1	8	0	5	2	2	1	4	13	3	18	22	25	15	19	19	4	11	15	15	16	0	8	18
chr12:22482743-22484696|chr12:22506819-22513293	8	36	2	5	0	42	8	0	12	0	0	2	0	0	2	11	5	1	0	8	9	0	0	0	8	4	3	0	12	0	0	3	18	19	7	33	37	7	5	21	23	9	9	12	7	15	0	3	0
chr7:33109721-33146241|chr7:33177591-33257235	23	68	35	36	33	64	7	1	6	10	1	45	9	8	0	21	17	33	22	1	0	2	0	0	19	10	1	0	3	1	0	0	22	7	13	17	41	17	16	5	22	9	6	16	13	25	2	9	3
chr5:137942045-137942874|chr5:137943216-137945901	9	48	13	10	11	54	0	8	2	3	0	13	5	3	0	10	54	14	0	0	2	2	1	1	6	0	4	4	5	1	0	4	10	10	11	28	23	2	8	22	21	34	7	14	24	15	0	12	6
chr11:36102031-36227084|chr11:36227430-36229159	14	70	26	59	12	93	15	0	2	2	2	8	4	3	0	4	3	10	6	1	0	2	0	3	19	14	25	10	4	1	1	0	21	28	8	37	19	13	18	9	19	31	13	4	14	7	0	15	0
chr3:93980482-93995873|chr3:94003908-94036551	3	30	4	15	7	11	3	1	0	5	0	16	5	1	0	7	1	10	0	6	0	0	4	0	11	8	12	1	5	0	5	0	12	10	10	24	29	23	7	10	4	29	26	21	16	18	0	20	6
chr1:44284907-44308309|chr1:44339322-44352849	5	49	18	11	4	37	27	3	3	4	0	16	0	0	0	10	7	26	2	0	2	0	0	0	16	19	16	12	1	2	1	1	14	12	16	16	45	23	12	8	10	16	10	12	6	36	0	7	3
chr5:132889173-132892163|chr5:132893118-132896322	6	109	62	22	7	76	3	0	10	2	1	13	1	2	0	9	13	34	4	2	1	0	0	0	12	1	13	7	1	4	0	4	13	16	4	44	49	16	11	11	27	35	18	8	23	21	1	14	20
chr9:20789608-20819795|chr9:20823115-20862577	15	20	16	9	10	41	18	0	1	1	1	11	3	0	0	0	1	0	5	2	1	0	4	2	52	3	26	0	1	0	5	4	23	11	13	28	63	13	9	12	11	13	16	10	5	20	0	12	12
chr11:102350943-102362895|chr11:102368548-102377495	12	23	23	7	10	15	5	0	0	5	6	3	1	0	0	8	0	18	0	0	4	0	1	1	3	4	0	13	0	0	2	0	10	2	4	14	36	10	4	8	2	10	10	3	15	29	1	10	0
chr19:34428570-34431860|chr19:34438766-34443843	13	35	31	35	17	61	10	2	0	11	7	7	0	0	1	4	1	5	0	8	9	3	0	0	5	0	8	4	1	0	0	0	17	16	9	36	17	5	10	4	8	10	18	7	10	21	1	10	8
chr17:18856429-18865468|chr17:18865952-18872582	11	62	50	68	7	40	4	0	3	3	9	3	4	2	4	19	18	14	3	0	6	5	2	0	14	0	0	5	0	0	2	2	15	28	6	12	9	11	4	12	4	15	10	16	8	1	1	6	21
chr2:70216994-70224553|chr2:70236175-70248404	4	28	6	7	7	32	17	0	3	0	0	7	0	0	11	0	10	10	0	10	3	0	2	2	16	4	10	0	1	0	0	0	12	18	21	36	62	28	15	14	9	42	18	17	8	21	0	8	1
chr10:96833479-96907264|chr10:96907747-96944112	5	31	25	25	6	31	8	3	7	3	0	7	6	1	5	12	5	8	0	2	3	0	1	0	11	0	3	0	9	1	0	6	3	23	17	5	20	9	8	14	7	12	12	5	4	5	5	60	15
chr20:35716805-35721739|chr20:35725155-35729311	14	58	13	24	21	63	23	1	3	7	1	21	1	2	0	6	1	8	0	5	0	0	0	1	17	4	9	3	1	0	2	4	13	8	8	8	73	28	17	17	19	18	10	17	4	16	1	9	5
chr1:103555109-103565434|chr1:103575540-103577489	4	29	5	0	3	1	2	0	3	0	2	10	5	6	0	2	5	0	10	0	3	5	0	0	12	0	2	4	4	0	0	2	16	18	7	26	55	12	17	18	18	19	4	31	1	10	0	7	0
chr1:179126672-179131310|chr1:179133374-179229240	19	80	33	10	19	47	0	0	1	2	11	0	2	0	1	15	19	18	6	0	2	0	0	0	12	3	3	8	3	2	0	0	11	19	15	27	40	21	12	14	13	17	9	15	19	17	0	30	11
chr7:127106712-127242694|chr7:127243515-127252796	0	2	0	0	0	6	0	0	0	0	0	1	1	0	3	4	0	0	0	0	0	0	0	0	0	0	0	0	1	0	4	5	2	39	45	27	106	75	35	14	3	0	14	24	61	153	0	1	4
chr18:9577191-9583116|chr18:9595153-9614225	17	42	13	19	17	54	14	0	4	4	1	18	1	1	5	11	5	1	0	3	1	5	0	3	21	3	3	0	3	1	0	0	24	18	6	51	68	19	8	22	18	20	16	11	16	23	0	10	11
chr9:86304947-86305191|chr9:86310017-86310705	2	47	32	33	20	91	20	1	2	2	6	11	3	1	1	21	17	28	0	6	1	0	0	2	9	9	10	4	3	1	11	0	10	24	12	15	59	20	8	2	26	15	5	12	20	26	0	0	7
chr9:112252788-112262434|chr9:112297916-112332783	0	9	4	8	19	44	17	0	0	0	0	3	0	3	0	0	0	10	0	0	2	0	5	1	67	12	13	17	4	1	3	0	9	9	3	18	20	7	6	3	4	56	9	13	13	9	0	1	0
chr2:226867318-226906792|chr2:226914351-226995430	26	48	83	42	17	43	29	2	1	7	5	4	3	3	2	1	6	18	8	0	0	0	0	6	4	9	14	0	2	2	0	2	21	23	3	45	21	25	12	11	10	41	20	8	11	12	0	7	2
chr1:91324766-91343429|chr1:91353299-91375357	23	43	22	28	11	42	10	5	3	0	0	9	0	1	0	9	6	24	7	0	2	2	0	2	15	0	2	6	0	0	6	0	9	17	4	24	80	37	31	9	8	36	32	11	8	48	0	21	18
chr4:102501788-102525511|chr4:102537956-102566986	13	97	36	9	6	54	0	1	1	6	2	9	3	0	2	8	24	14	0	9	5	0	0	3	0	17	7	6	0	0	4	1	10	13	5	17	10	12	8	11	18	11	13	15	13	8	1	33	3
chr1:180976646-180984676|chr1:181005463-181022638	24	107	77	14	11	46	10	0	3	7	1	11	5	0	7	5	4	20	16	0	1	0	0	1	11	0	6	0	2	0	5	1	9	12	9	48	45	23	8	7	24	11	38	23	8	25	3	0	8
chr11:85983973-85990249|chr11:86031611-86068650	10	25	5	2	7	19	13	0	3	0	2	19	1	2	0	2	7	0	14	6	3	9	0	0	2	0	0	0	1	4	0	8	12	19	14	39	48	13	9	24	6	47	20	22	11	7	2	0	1
chr5:56859915-56864733|chr5:56865977-56871909	21	83	67	98	40	113	35	0	3	8	0	6	2	11	2	0	3	57	3	0	5	0	0	1	21	6	5	6	5	1	0	0	4	5	0	6	33	2	0	4	3	16	4	7	21	5	0	9	17
chr18:9577191-9583116|chr18:9595102-9614225	36	30	17	15	15	65	18	0	4	5	4	15	3	2	0	7	7	1	0	2	0	1	0	0	27	12	7	0	7	0	2	0	8	18	7	43	49	18	11	19	21	32	20	35	12	21	0	7	8
chr2:119920241-119926597|chr2:119945240-119946340	23	47	19	4	11	31	11	1	1	7	0	23	5	0	0	12	3	18	2	0	2	2	0	1	5	1	3	5	3	3	4	3	16	25	13	24	44	29	4	17	23	20	7	4	23	55	0	1	2
chr6:72248127-72250329|chr6:72251368-72252760	6	9	3	3	3	3	0	0	5	1	0	3	0	0	0	1	1	10	0	0	23	2	0	0	0	0	0	0	7	0	0	2	2	9	1	26	7	6	3	43	10	18	11	0	6	12	1	4	0
chr2:30533314-30552492|chr2:30568176-30640116	12	39	22	16	11	33	0	0	0	0	1	7	7	0	0	4	4	7	5	5	1	2	0	3	4	0	2	0	3	4	5	1	2	24	5	28	37	14	3	8	12	10	10	16	6	17	0	12	6
chr18:9204544-9208656|chr18:9221999-9254210	3	25	4	13	4	7	18	0	5	0	0	11	1	1	0	8	3	2	8	0	5	0	0	0	8	0	7	0	0	8	2	3	33	11	4	95	138	28	11	15	51	38	88	4	9	18	0	14	14
chr9:36351199-36352741|chr9:36353331-36356302	2	63	37	12	23	63	1	2	8	3	1	15	1	6	0	9	12	15	7	0	0	1	0	5	7	1	6	4	3	1	3	7	9	18	17	39	35	12	16	15	25	41	16	10	3	27	0	7	6
chr10:68450247-68459103|chr10:68470163-68471790	26	30	15	27	1	102	68	1	1	11	1	26	0	0	0	8	10	14	0	0	0	4	0	0	18	11	24	9	1	0	1	4	2	10	1	14	51	20	4	3	8	5	5	6	7	4	2	2	4
chr17:31937520-31940285|chr17:31966196-31973145	2	67	21	12	6	8	1	0	2	1	0	2	12	0	1	3	17	34	9	6	5	1	1	1	18	0	4	0	1	1	2	2	6	7	9	15	47	17	25	17	15	31	22	19	33	11	1	0	14
chr4:105438036-105446382|chr4:105456745-105473893	2	42	26	21	14	31	1	0	1	3	1	9	2	5	5	4	27	7	0	0	0	0	3	0	5	7	8	0	0	8	5	0	12	5	2	4	10	5	3	9	10	19	4	5	5	0	0	18	5
chr4:77756951-77773080|chr4:77776392-77819232	18	58	28	25	10	61	1	0	1	5	0	4	2	1	2	0	2	14	2	1	0	0	0	0	8	8	7	0	4	0	1	2	27	43	28	41	90	28	8	11	16	22	34	11	36	45	1	21	4
chr8:140717709-140735250|chr8:140752316-140761164	15	47	24	42	38	111	35	0	5	7	0	22	6	3	0	2	12	16	0	1	3	2	1	0	22	0	7	0	0	0	0	0	4	4	2	26	22	38	9	3	5	19	3	17	7	20	3	18	6
chr3:101665808-101671129|chr3:101672213-101676604	25	28	29	14	14	39	8	1	13	7	3	5	1	1	0	2	7	25	4	0	2	0	0	0	10	1	2	0	1	0	4	7	5	30	17	33	71	24	14	16	4	24	24	36	13	50	0	24	6
chr18:49286616-49331863|chr18:49379758-49391592	13	23	27	14	15	41	3	0	2	0	1	17	0	1	0	0	4	4	0	2	0	0	3	0	28	7	4	13	0	0	0	0	4	21	3	23	36	7	4	6	32	16	5	3	12	8	0	5	3
chr17:61983114-61984170|chr17:61985090-61987006	20	44	22	8	5	56	23	0	0	0	0	5	0	1	0	0	4	12	0	0	3	1	0	0	4	0	15	6	1	1	0	4	29	12	20	36	85	46	11	19	26	50	56	6	31	35	0	18	19
chr20:32311181-32316217|chr20:32316874-32326770	21	76	49	18	8	98	30	1	5	7	1	16	0	4	0	4	11	20	8	0	2	0	0	0	15	8	10	2	1	3	4	1	14	23	14	27	54	18	15	16	12	18	19	7	9	34	0	8	13
chr5:137949184-137952627|chr5:137954376-137959615	8	43	9	23	8	85	5	0	3	3	1	10	1	1	0	18	4	22	4	0	1	1	0	0	14	8	0	7	1	6	4	1	20	17	11	28	63	21	14	17	16	31	13	11	14	15	2	16	11
chr5:151786715-151790322|chr5:151791062-151794158	15	48	17	16	10	82	36	0	1	12	1	11	3	7	2	11	12	11	0	0	2	2	0	3	4	16	1	0	0	1	4	4	3	17	5	9	26	14	6	11	18	13	0	5	15	11	1	9	10
chr8:110900453-111003413|chr8:111027433-111027559	0	0	0	0	0	0	0	0	0	0	0	0	0	0	0	0	0	0	0	0	0	0	0	0	0	0	0	0	0	4	0	0	0	0	0	0	3	0	1610	3	2	2590	0	1	960	0	1	12	4
chr9:74985010-74996446|chr9:75017448-75028011	6	77	14	4	12	27	9	0	2	0	0	9	0	0	0	0	0	9	0	0	0	0	0	0	7	2	17	9	1	5	0	0	20	11	4	21	27	7	8	14	7	10	20	15	8	18	0	13	4
chr7:6814845-6819765|chr7:6822364-6823312	4	49	32	2	9	44	0	2	5	5	0	11	9	2	0	4	11	11	0	0	2	0	3	0	11	4	1	0	4	4	4	0	16	15	12	13	54	12	13	12	20	18	9	4	21	6	6	14	4
chr20:21334185-21339043|chr20:21344208-21346414	5	51	20	0	19	31	4	2	2	2	0	16	0	0	6	5	12	11	2	0	5	3	0	1	29	2	9	6	5	1	3	10	13	7	11	27	58	3	30	25	10	19	6	10	5	14	0	11	0
chr9:83680037-83682950|chr9:83686155-83707499	10	9	37	28	28	23	8	3	2	3	0	11	0	3	0	4	17	8	14	5	4	2	0	1	10	3	14	0	2	0	8	0	22	9	11	29	14	4	5	4	7	45	29	1	39	9	0	10	5
chr2:190895725-190900563|chr2:190924593-190927305	18	39	5	16	24	70	4	0	5	2	0	21	0	8	0	3	5	9	9	0	9	6	0	2	12	13	8	10	4	0	2	1	7	5	2	16	15	14	1	30	20	20	0	9	6	11	0	0	5
chr2:23819882-23823257|chr2:23823569-23828848	10	11	23	14	28	57	13	2	0	2	3	10	0	0	1	4	8	3	8	0	1	2	0	0	10	4	1	12	0	0	0	0	2	18	4	53	21	17	16	23	7	21	15	10	8	14	2	16	8
chr14:49655843-49663314|chr14:49674427-49679724	19	22	20	19	2	113	35	3	11	6	2	31	0	0	0	5	12	17	3	0	3	4	1	0	9	12	11	5	5	2	3	0	6	18	3	9	52	10	2	2	5	21	15	3	5	42	0	23	8
chr13:110615647-110622215|chr13:110624279-110625189	11	3	7	26	7	26	13	1	1	3	0	20	0	2	3	4	22	9	1	0	0	2	0	3	11	5	14	0	4	0	3	1	3	1	5	3	3	6	0	18	6	9	0	3	4	5	0	9	9
chr10:114959807-114970367|chr10:114974385-114975122	8	21	8	6	1	21	0	0	1	8	0	20	0	6	0	17	12	3	0	0	0	0	0	0	16	0	1	0	8	0	0	4	60	5	13	22	6	23	17	25	4	37	22	5	12	11	0	31	2
chr5:74741609-74745677|chr5:74750667-74751367	10	53	13	21	13	37	12	0	0	7	0	10	0	0	0	6	4	24	0	2	1	1	3	4	31	11	20	0	0	0	2	0	11	20	6	10	17	20	10	6	14	18	16	13	15	22	3	11	6
chr8:130137038-130152735|chr8:130169067-130179263	14	62	37	25	20	38	11	0	0	11	1	23	1	3	0	0	14	16	3	8	0	0	2	1	0	5	10	11	1	7	0	0	1	9	2	35	3	28	14	13	19	21	10	14	7	16	0	1	5
chr12:98751522-98773041|chr12:98801125-98829173	15	7	0	13	2	3	3	0	4	0	0	17	0	0	0	15	16	2	0	0	0	2	0	0	5	0	3	8	0	3	5	6	8	31	30	91	36	31	52	25	27	25	33	27	11	39	0	9	11
chr22:38494131-38494629|chr22:38501280-38505950	11	63	6	31	8	94	6	0	4	0	0	4	2	0	0	4	6	18	2	0	5	0	1	4	20	10	13	3	0	2	0	0	13	17	2	29	46	25	10	11	9	17	7	19	5	28	1	7	8
chr11:87038186-87067693|chr11:87091395-87236637	3	77	43	29	2	31	6	1	0	10	6	17	5	3	14	2	8	7	10	1	1	2	0	0	10	0	6	0	0	4	0	3	6	22	12	7	21	10	11	16	4	11	4	12	16	5	4	19	21
chr4:128061401-128074459|chr4:128082305-128091000	8	41	25	9	5	42	17	0	0	6	0	3	0	5	0	8	13	9	0	1	0	0	0	0	4	0	3	3	0	3	3	0	13	41	15	32	43	12	12	18	19	17	11	5	12	39	0	13	15
chr9:14619682-14639895|chr9:14674385-14680032	14	27	3	13	17	103	1	0	8	1	0	38	0	1	3	7	9	4	8	0	0	2	0	1	7	9	3	1	0	2	1	7	14	30	9	40	56	33	11	26	25	41	25	24	4	34	0	20	15
chr2:201140439-201145377|chr2:201149835-201160431	8	31	28	11	5	20	0	1	0	0	0	4	4	0	0	2	17	12	0	0	19	1	0	0	0	0	3	0	0	2	2	2	20	6	5	12	12	8	4	16	0	21	12	9	6	17	7	17	23
chr3:179819976-179859061|chr3:179880123-179887672	0	0	0	3	0	0	0	0	0	0	0	0	0	0	0	0	0	0	0	0	0	0	1	1	0	1	0	0	0	1	15	1	20	29	33	26	303	48	35	2	3	10	19	16	17	232	0	30	2
chr7:14630271-14672928|chr7:14736194-14753927	0	0	0	0	1	0	0	0	0	0	0	1	0	0	0	6	9	0	0	0	0	0	0	0	0	1	3	11	0	0	0	0	11	13	0	35	13	140	81	4	18	2	0	19	33	0	0	0	0
chr1:77701471-77711746|chr1:77713281-77714613	5	14	43	3	0	41	5	0	0	5	5	12	2	2	13	5	37	11	0	0	5	5	0	0	12	0	5	0	1	4	2	0	11	1	8	9	34	8	7	24	2	6	15	5	8	9	1	15	7
chr5:55635657-55645788|chr5:55664863-55669227	8	25	12	10	17	45	15	0	1	4	0	12	3	0	0	6	6	12	1	10	10	1	0	2	14	5	5	3	2	0	1	3	19	23	7	24	40	17	9	17	17	22	7	6	13	26	0	0	6
chr4:55450232-55453053|chr4:55456300-55458891	6	57	9	14	0	36	0	4	2	3	0	8	7	1	5	7	12	15	9	0	10	0	0	4	1	0	9	0	2	4	0	2	9	6	7	21	36	11	8	12	1	19	9	7	3	22	0	15	0
chr5:10414502-10415487|chr5:10417404-10423734	2	49	20	18	7	21	3	3	1	13	0	13	1	0	0	5	0	11	1	0	2	0	1	5	11	12	7	6	1	2	1	0	15	20	4	17	8	6	4	13	13	22	4	15	6	15	0	8	2
chr2:50623615-50921868|chr2:50925955-51027501	17	15	15	1	1	28	8	0	1	4	0	9	2	0	0	13	4	3	0	0	4	0	1	0	0	0	0	0	1	14	1	0	18	11	5	71	19	4	7	8	12	50	37	7	6	4	2	25	7
chr6:79043003-79060477|chr6:79060818-79077447	19	15	3	19	22	33	0	2	3	2	0	9	0	0	3	3	23	6	1	9	1	0	0	0	13	0	1	0	1	0	0	1	24	16	13	11	44	25	14	22	10	16	22	12	4	4	0	8	6
chr18:69401310-69564486|chr18:69599498-69677733	1	0	0	0	0	0	0	0	0	0	0	0	0	0	0	0	0	0	0	0	0	0	0	0	0	0	0	0	0	0	74	0	15	45	1	0	15	1	6	2	0	7	1	24	90	1	0	2	0
chr6:75633726-75634706|chr6:75663518-75666711	9	68	20	12	3	30	18	0	10	3	0	10	1	1	0	3	1	16	4	1	1	0	0	1	10	19	5	0	2	5	1	1	6	35	9	31	31	23	8	14	20	32	18	10	4	21	1	4	5
chr15:72475014-72518066|chr15:72561549-72563393	6	60	26	11	27	60	20	3	10	4	0	20	0	5	0	18	4	5	0	0	8	0	0	1	1	1	6	1	2	1	1	1	7	20	4	48	38	14	18	15	11	14	5	6	9	20	0	7	3
chr8:123072846-123077110|chr8:123109620-123120054	8	52	9	19	6	73	0	0	4	6	0	16	0	3	1	2	2	5	10	0	2	1	0	0	20	25	16	0	0	1	0	1	5	18	8	29	65	20	7	33	12	13	4	19	4	21	0	3	10
chr4:53399839-53414614|chr4:53428183-53442652	13	34	26	20	18	63	10	0	0	5	2	15	0	0	0	2	2	12	4	0	4	0	1	1	10	1	12	2	2	3	3	4	8	7	19	13	51	24	10	14	14	8	17	8	9	29	0	2	2
chr2:144145739-144208602|chr2:144235737-144294364	17	32	19	7	7	34	4	0	0	6	0	12	3	0	1	7	7	6	0	0	5	0	0	0	21	6	4	11	1	0	5	4	20	17	9	51	61	24	24	21	17	49	10	10	14	47	0	14	16
chr5:108021001-108186116|chr5:108348530-108364737	9	42	24	16	16	107	18	0	2	6	0	15	0	4	0	14	27	6	0	1	1	1	0	4	13	7	0	3	6	0	0	0	14	17	1	61	30	23	6	20	14	49	11	20	41	18	1	3	8
chr9:95973088-95978060|chr9:96004701-96012224	4	118	42	54	42	73	22	0	0	1	1	9	2	11	0	8	11	32	0	5	1	1	0	0	26	10	31	0	4	1	0	0	13	31	9	13	63	8	14	5	22	29	19	3	21	9	0	4	4
chr15:49217313-49235850|chr15:49239367-49281986	2	47	28	19	24	42	24	1	0	10	1	5	2	1	1	6	28	32	0	1	0	7	0	0	11	1	2	2	0	1	16	4	9	14	9	15	18	10	8	14	10	22	13	10	8	5	1	4	10
chr13:71489148-71557023|chr13:71573012-71630555	5	35	18	22	12	10	1	0	0	6	0	4	1	0	2	1	2	8	0	0	0	0	0	1	20	0	6	16	0	1	5	2	3	51	41	27	109	89	19	30	20	18	32	2	8	120	0	2	2
chr4:90127831-90308243|chr4:90313047-90400035	1	14	8	39	6	32	25	0	1	0	0	0	0	0	0	2	0	0	0	0	0	0	0	0	30	17	5	7	1	3	3	2	14	16	8	73	15	7	10	12	6	27	19	37	17	12	0	3	4
chr7:69599962-69899285|chr7:69899498-70118131	8	87	54	19	32	53	13	6	2	7	0	30	3	0	0	16	10	28	0	0	0	0	0	0	18	0	6	0	3	0	4	0	20	27	2	23	18	3	12	29	14	26	25	10	16	9	2	7	7
chr7:14607508-14613339|chr7:14673027-14682552	0	0	3	0	1	0	0	0	0	0	0	2	2	0	0	6	9	0	0	0	0	0	0	0	11	0	13	17	0	0	0	0	11	15	0	10	4	138	74	12	4	1	0	29	11	0	1	0	0
chr1:8466023-8495062|chr1:8541318-8556474	6	36	25	21	12	33	7	0	10	1	6	3	5	0	0	7	3	10	0	0	0	0	0	1	4	10	13	1	0	0	3	0	17	8	4	29	59	21	8	2	5	6	5	20	10	26	0	1	6
chr1:172533497-172551511|chr1:172557794-172569018	14	20	23	15	18	39	19	0	6	0	5	11	0	0	0	1	5	3	6	0	2	2	0	1	9	0	1	12	0	4	0	2	9	10	14	23	46	9	18	10	5	11	37	14	11	30	0	6	10
chr12:50090590-50094436|chr12:50096972-50098713	2	55	47	10	2	52	6	0	0	3	2	15	5	0	6	7	13	5	15	0	3	0	0	0	11	6	9	0	4	5	2	5	18	21	19	24	40	17	8	22	16	25	14	15	10	22	0	14	18
chr8:53988259-53993667|chr8:54010492-54022062	3	69	33	3	16	60	0	2	7	0	0	17	1	4	6	7	16	22	0	6	3	0	1	3	7	0	13	0	0	6	1	2	2	12	6	19	9	9	5	19	12	4	7	12	18	28	1	14	9
chr18:54269661-54271359|chr18:54284013-54287280	9	39	19	6	4	74	9	0	1	0	4	20	6	1	0	5	8	9	0	0	3	1	3	1	13	3	1	7	1	4	0	3	10	2	7	15	42	13	7	2	21	26	11	10	4	42	0	3	6
chr5:140438617-140440118|chr5:140449305-140458624	11	6	3	30	15	79	29	0	5	4	0	24	0	6	0	8	0	6	23	0	0	2	2	4	18	7	12	0	2	0	0	0	4	7	2	18	36	11	5	6	12	14	12	28	6	13	0	2	1
chr10:27509920-27532506|chr10:27533994-27537875	3	42	35	16	3	69	0	0	7	2	8	21	0	1	0	3	37	16	1	0	3	1	0	1	2	0	0	0	0	8	8	5	1	6	6	15	29	8	10	9	4	20	13	7	9	22	0	20	15
chr18:21560990-21564202|chr18:21568094-21573313	4	46	46	4	7	84	11	4	8	0	0	42	2	0	0	0	2	22	0	0	2	0	0	1	19	3	3	1	3	0	3	0	10	13	9	17	62	29	8	30	30	30	12	18	20	14	0	21	5
chr14:73136579-73147794|chr14:73148106-73170796	15	46	13	7	11	40	12	0	5	4	0	10	0	5	3	14	17	13	3	5	2	2	0	1	11	0	4	0	6	0	1	0	42	13	7	13	20	5	11	13	16	8	23	22	2	6	1	14	3
chr5:80769003-80775693|chr5:80792844-80813583	8	50	31	24	5	38	13	1	6	2	0	5	1	1	0	8	6	25	4	2	0	5	0	1	5	9	9	0	4	0	4	2	11	18	6	19	33	14	9	9	18	20	14	10	7	24	0	9	6
chr8:60517253-60572045|chr8:60591969-60618579	15	64	59	23	14	49	20	1	3	0	1	4	5	4	4	3	8	20	0	7	2	0	0	0	5	2	4	0	3	0	2	1	3	12	10	25	21	25	11	13	5	10	8	4	26	25	0	1	8
chr5:64217396-64325185|chr5:64330406-64369614	26	21	14	53	22	54	42	0	7	1	0	18	0	0	0	0	0	18	0	0	6	4	0	0	2	0	0	1	5	0	0	7	5	30	14	58	57	49	25	30	35	83	23	10	20	25	0	0	0
chr2:37293271-37316236|chr2:37317179-37317786	23	7	0	45	14	17	7	0	2	1	1	4	3	0	0	0	0	12	14	0	0	0	1	2	6	15	31	9	0	4	0	0	7	1	0	15	18	1	6	3	1	4	20	5	4	18	0	4	1
chr14:35605709-35625360|chr14:35635598-35651804	8	6	2	0	1	7	1	0	2	3	4	1	0	4	0	7	3	1	0	0	3	0	0	3	22	6	0	2	3	3	0	3	14	6	3	13	23	15	9	16	19	14	10	16	0	13	1	8	5
chr2:50553025-50620021|chr2:50623615-50921868	20	31	12	15	1	41	31	0	4	0	0	12	0	1	0	21	11	33	10	0	9	0	1	1	5	3	9	0	1	2	0	2	5	3	20	47	27	26	6	12	28	31	28	6	6	28	0	18	8
chr7:75092765-75108959|chr7:75112535-75120890	5	72	29	14	6	87	5	0	0	3	1	10	4	4	0	7	19	25	5	0	4	5	0	0	6	5	5	0	3	0	3	0	14	8	23	18	13	17	14	34	7	29	10	24	10	19	2	21	6
chr16:1795720-1809237|chr16:1809833-1816892	2	26	19	19	2	36	8	0	2	4	0	0	0	0	0	0	5	1	0	0	0	0	1	0	6	0	2	3	0	3	7	5	17	11	11	23	92	49	16	31	9	41	6	8	5	12	2	27	3
chr5:115842106-115866669|chr5:115870128-115895086	2	48	53	3	24	18	3	4	7	5	6	11	1	2	0	10	19	4	0	1	1	0	1	0	13	0	9	0	0	5	3	7	13	7	12	9	15	7	7	5	7	23	10	17	10	19	0	16	7
chr1:186389624-186390710|chr1:186391791-186393946	5	28	42	8	6	17	2	0	0	4	0	5	0	0	15	0	6	19	0	0	0	1	0	0	5	0	0	0	2	2	1	3	4	19	11	12	9	8	8	7	4	23	4	3	11	7	0	24	12
chr1:161766442-161778243|chr1:161784096-161791407	10	20	24	16	14	29	4	0	2	6	4	0	3	4	1	21	13	13	0	0	0	2	4	2	2	5	10	0	2	0	9	0	13	8	11	11	31	8	10	8	7	43	4	4	8	28	1	2	0
chr14:102140172-102193462|chr14:102195120-102208861	5	32	12	4	1	21	10	0	2	5	0	0	1	0	1	0	5	15	10	1	2	0	0	2	0	5	6	0	2	6	2	0	22	13	15	6	39	3	6	12	7	20	9	2	17	14	0	13	11
chr17:82756215-82763964|chr17:82781721-82797756	16	59	12	38	18	70	11	1	3	9	1	11	0	1	5	8	6	16	1	0	2	1	0	2	13	13	11	9	1	0	0	0	9	36	9	28	86	23	6	7	7	5	17	1	17	18	0	11	5
chr4:107660072-107682014|chr4:107694006-107701170	6	13	10	12	3	47	1	0	12	2	0	7	0	0	0	0	10	8	5	0	3	5	3	2	6	14	17	24	0	4	0	0	1	0	1	8	4	7	9	0	5	7	7	3	6	8	0	4	2
chr5:57237172-57246299|chr5:57249576-57250953	6	30	52	22	22	98	10	0	3	6	3	14	0	5	0	6	18	6	4	0	0	0	0	4	16	0	11	16	1	0	0	0	4	8	5	19	35	17	4	13	12	24	3	13	14	17	0	2	11
chr15:67209544-67231813|chr15:67236820-67254558	12	39	9	25	6	49	8	2	0	6	0	2	1	3	0	0	10	2	2	1	7	3	0	1	15	5	11	2	0	0	0	3	31	18	2	4	30	6	8	10	8	35	18	7	5	13	1	18	4
chr20:21339088-21340720|chr20:21346550-21348145	17	47	33	6	10	71	10	3	1	6	3	18	0	9	0	9	2	17	4	0	2	3	0	0	5	1	11	0	2	4	4	1	5	14	18	34	35	23	15	15	8	16	15	7	8	21	0	17	8
chr2:173354984-173358711|chr2:173359491-173363225	17	31	21	40	18	104	38	4	6	18	0	30	0	0	3	6	22	19	0	0	0	2	0	2	3	0	6	0	0	1	0	0	11	9	0	14	100	1	0	1	4	15	4	4	25	3	5	17	7
chrX:24149794-24172714|chrX:24179770-24207325	36	31	17	13	2	56	27	1	2	8	2	15	1	1	0	1	6	3	9	0	5	0	0	1	8	0	3	4	8	0	0	0	16	3	0	14	26	13	2	8	10	18	0	10	6	9	1	9	0
chr11:120469388-120473049|chr11:120477526-120478155	11	37	17	6	2	62	13	0	0	2	1	12	0	8	0	0	1	9	0	1	0	0	0	0	9	1	3	4	1	0	0	0	7	47	30	60	115	37	1	12	19	24	18	24	9	72	0	16	4
chr22:24270983-24302194|chr22:24313466-24321287	9	85	40	14	14	128	19	1	3	3	0	22	4	1	0	0	4	4	6	1	1	0	0	1	5	3	10	11	0	0	1	0	8	13	2	21	57	15	5	8	20	30	14	9	16	25	1	12	1
chr4:184652100-184659339|chr4:184678394-184682247	7	39	11	8	2	32	0	1	1	0	0	0	3	1	1	6	18	8	3	0	5	0	5	2	1	2	19	1	5	3	0	1	26	3	8	18	27	12	14	12	9	13	10	11	9	19	0	4	5
chr2:99169470-99169549|chr2:99171429-99171509	13	37	60	17	28	28	21	1	7	0	2	8	2	2	0	4	26	9	0	0	1	4	0	2	9	10	1	0	9	2	1	1	1	18	4	3	32	3	0	6	11	2	3	11	9	5	8	17	2
chr22:27873815-27894554|chr22:27914347-27919171	19	24	6	19	9	32	2	0	3	1	1	7	9	2	0	0	12	18	3	8	3	1	0	1	5	0	9	13	7	0	0	2	2	0	3	16	34	15	7	4	4	5	7	1	10	5	0	10	13
chr1:243637742-243645892|chr1:243843282-243843543	4	17	8	18	12	63	0	0	0	1	0	1	3	0	0	2	0	1	5	0	0	0	0	4	6	0	2	6	6	4	6	1	1	14	11	21	59	29	10	21	37	10	17	2	21	22	0	1	7
chr1:62440037-62441487|chr1:62442299-62443158	4	63	34	1	17	83	0	2	1	14	0	8	0	0	4	4	14	10	2	8	5	2	1	0	3	0	5	0	4	0	5	5	10	3	11	10	23	1	2	5	2	2	8	12	3	2	0	13	21
chr1:88760376-88770351|chr1:88771879-88784638	15	90	35	24	20	102	9	0	4	2	0	29	0	3	0	15	8	18	14	3	4	1	1	0	4	3	17	0	2	1	0	4	12	9	12	37	47	17	9	16	15	18	3	4	17	42	0	8	19
chr4:150735366-150761782|chr4:150808398-150817123	12	60	60	38	7	16	0	4	2	4	2	7	6	0	1	8	1	8	9	0	3	0	0	2	2	2	8	3	0	0	0	1	17	21	4	10	38	5	3	5	21	10	3	7	28	6	1	12	2
chr8:17986087-17989858|chr8:17993619-18006262	7	25	31	13	5	88	5	1	0	8	0	10	2	4	3	6	2	20	0	2	3	0	4	0	5	6	6	7	2	1	0	1	1	17	3	0	14	9	6	6	7	8	9	6	14	21	0	14	4
chr9:20916937-20923659|chr9:20933103-20944626	8	3	12	11	12	48	19	0	0	0	2	9	0	0	0	0	0	4	0	3	2	6	0	1	11	4	15	7	0	0	0	3	11	6	3	37	56	13	10	7	7	9	8	21	7	13	0	1	10
chr13:32710106-32732100|chr13:32735330-32741079	9	63	30	5	27	53	11	2	0	2	3	15	2	0	2	1	7	11	5	0	0	3	0	3	15	12	15	0	0	9	4	0	8	17	9	23	87	17	14	5	2	23	34	6	4	18	0	6	7
chr22:29971062-29978441|chr22:29998857-30002879	6	46	20	17	4	24	9	1	8	0	0	0	1	7	0	2	1	18	0	0	1	0	0	1	9	7	8	0	2	0	6	2	21	15	15	33	70	57	21	15	13	45	22	15	11	51	0	21	5
chr10:34348115-34359146|chr10:34384254-34399329	9	30	13	4	7	27	0	4	3	3	0	0	0	3	0	7	6	4	0	2	0	0	0	0	1	4	2	0	5	17	3	4	8	21	23	84	38	22	10	5	11	31	14	8	2	13	0	5	8
chr2:71355780-71363152|chr2:71370005-71380221	6	16	9	3	7	30	2	0	1	5	1	17	5	0	0	3	4	3	4	2	0	0	0	0	1	6	7	3	2	6	2	0	28	17	10	11	34	16	10	5	9	33	15	9	3	21	0	3	5
chr14:39253171-39276933|chr14:39279537-39291018	13	60	18	2	12	32	14	4	5	3	2	4	7	4	0	3	16	6	0	0	6	3	0	1	9	9	1	0	2	0	2	0	5	6	2	11	24	3	5	9	0	8	6	1	5	1	0	4	16
chr4:150683717-150735257|chr4:150808398-150817123	9	175	66	70	25	44	9	0	0	5	0	17	16	0	0	7	4	31	7	0	0	0	0	0	4	0	4	3	4	2	0	1	3	9	11	13	36	7	3	7	17	33	3	15	29	10	1	5	10
chr7:30524486-30550635|chr7:30562128-30562741	22	36	21	30	16	50	29	0	0	2	0	7	0	1	1	3	2	9	13	0	0	4	0	0	13	7	12	11	0	1	0	0	3	7	9	4	39	14	9	5	11	19	14	2	1	19	0	16	3
chr5:65563839-65567512|chr5:65572286-65576878	0	20	1	26	35	205	33	5	0	2	0	0	4	1	0	0	0	13	14	0	2	0	2	0	6	0	5	0	6	0	0	1	2	41	0	16	7	33	5	0	57	43	6	33	0	28	1	5	0
chr17:31095369-31155982|chr17:31163376-31169890	12	33	12	0	7	2	8	0	3	0	0	3	0	2	0	4	2	1	0	1	1	0	0	4	5	9	9	5	7	0	1	1	17	30	17	33	176	37	9	7	23	24	22	8	15	29	0	13	3
chr1:77783351-77801330|chr1:77815231-77843306	5	9	13	15	7	55	10	0	4	1	0	11	6	3	0	3	5	5	5	5	1	5	1	0	19	20	8	6	0	0	1	1	4	17	9	16	59	28	14	6	11	7	3	8	2	23	0	1	7
chr1:24502463-24514313|chr1:24514567-24531217	5	25	49	7	5	12	3	0	0	0	0	4	0	0	2	0	1	12	0	0	2	0	0	2	5	22	3	0	8	0	0	3	16	7	12	3	45	20	16	9	4	33	10	7	0	5	0	21	11
chr17:59707748-59731420|chr17:59773885-59808795	4	41	19	14	3	3	3	0	3	0	0	15	0	2	1	2	0	16	4	1	0	0	0	0	1	5	14	2	3	0	0	2	24	18	3	18	65	49	16	12	5	21	35	19	5	49	0	8	0
chr7:152252715-152263015|chr7:152315338-152330600	9	58	15	6	17	43	22	0	4	2	0	2	0	1	0	17	1	12	3	0	0	2	0	0	0	0	3	0	1	7	0	2	6	18	15	21	51	17	19	8	10	19	13	21	8	24	0	2	0
chrX:135521318-135545422|chrX:135552146-135556167	9	33	0	22	15	48	21	0	2	5	1	24	1	0	0	7	8	5	0	0	4	4	0	0	11	18	15	5	1	2	2	2	14	15	12	39	23	5	13	11	23	40	5	9	1	19	0	19	5
chr1:45060247-45087880|chr1:45088237-45205755	7	38	32	7	4	95	0	0	16	0	2	15	0	0	0	4	6	15	15	0	4	1	0	0	8	3	3	0	3	0	3	8	11	38	15	46	29	38	21	30	10	25	19	15	9	24	1	13	0
chr7:105041023-105062163|chr7:105081797-105090008	5	46	8	14	14	22	11	0	0	0	0	2	0	0	0	3	0	17	12	0	1	0	0	0	5	6	9	0	3	4	0	3	12	13	16	54	56	17	30	8	12	39	36	3	13	31	0	6	8
chr13:21161875-21167987|chr13:21168399-21172338	20	48	32	23	24	130	29	0	2	5	2	37	3	2	1	6	6	15	23	1	0	1	0	1	8	8	8	12	1	3	0	2	8	9	8	12	77	29	3	5	9	26	7	2	7	25	0	7	3
chr13:102618846-102622876|chr13:102627924-102629481	8	20	15	13	18	26	9	0	0	16	1	3	0	0	1	5	3	16	2	0	1	0	3	3	9	4	11	0	2	0	2	2	22	18	14	33	21	18	5	12	27	27	10	4	18	12	0	5	1
chr1:200739966-200760838|chr1:200815644-200832199	10	37	16	18	12	31	4	0	2	0	1	2	2	4	0	6	4	1	1	0	0	0	1	4	32	1	6	3	3	0	0	4	8	38	3	26	65	33	11	11	15	27	14	7	4	26	0	2	3
chr13:95903060-95925679|chr13:95940091-95947036	6	47	11	7	11	34	2	0	1	1	0	20	2	0	1	8	11	21	5	0	0	2	0	1	6	17	3	0	3	10	1	3	7	8	2	57	33	16	16	34	32	40	11	5	22	24	0	8	5
chr9:83677961-83678440|chr9:83686155-83707499	11	25	22	12	30	60	6	1	7	1	1	25	2	1	0	6	0	5	3	0	2	0	1	1	15	3	1	12	1	0	0	1	11	43	14	42	42	21	12	18	8	24	13	11	12	27	0	3	6
chr6:72266049-72291933|chr6:72333835-72390597	5	1	0	0	0	2	0	0	3	0	0	0	0	7	0	3	5	0	4	0	6	0	0	0	0	0	0	7	5	0	0	0	2	4	0	17	0	0	0	8	22	11	10	0	2	4	0	1	0
chr15:63504830-63532646|chr15:63563008-63570432	13	50	11	10	16	35	10	0	2	0	0	2	1	0	3	0	0	2	15	0	3	3	0	0	21	1	6	0	2	0	0	2	9	13	9	46	51	6	12	6	22	23	16	11	6	9	1	6	3
chr1:20757256-20765376|chr1:20773610-20776596	28	26	12	24	4	65	28	0	1	2	0	20	6	2	0	4	1	20	1	1	4	1	0	1	5	2	0	0	0	0	1	3	6	18	13	24	56	26	8	6	8	19	16	9	10	55	0	9	10
chr1:215086678-215169198|chr1:215172183-215194952	3	13	7	16	16	19	0	0	2	0	0	1	5	0	0	8	5	25	0	0	3	0	0	0	0	0	0	0	16	4	4	1	7	30	23	129	50	20	7	32	28	20	20	16	13	38	0	2	9
chr2:72718307-72731006|chr2:72733118-72741303	1	8	5	0	0	7	5	0	1	0	1	10	0	1	0	5	15	18	0	12	0	0	0	2	2	1	1	0	2	0	10	0	18	5	12	32	18	8	6	18	15	18	12	7	3	19	1	15	8
chr15:91100363-91251818|chr15:91268605-91281727	12	20	2	1	1	40	6	0	4	0	0	10	1	0	0	5	10	0	7	0	1	1	0	0	0	9	17	1	2	0	6	2	19	15	27	25	100	54	16	8	16	18	16	23	6	47	0	6	3
chr11:108173851-108176245|chr11:108177090-108185231	4	61	15	14	15	53	16	2	1	4	0	8	1	0	5	0	5	14	1	0	7	2	0	2	15	10	6	0	1	2	0	3	4	9	7	15	12	6	7	12	3	7	0	3	8	5	2	11	8
chr10:68483588-68487143|chr10:68493570-68503631	14	53	22	6	1	38	4	0	1	6	2	9	14	1	0	7	6	10	7	4	1	0	0	0	15	3	7	3	5	0	0	2	15	6	15	12	40	7	7	10	10	15	13	12	3	18	0	20	1
chr10:94403584-94441895|chr10:94474783-94493364	7	9	8	9	9	20	1	0	2	1	0	6	8	4	0	13	17	9	0	9	3	0	0	3	8	3	3	0	0	0	1	4	4	10	21	9	43	21	16	22	15	25	20	22	5	23	0	22	3
chr2:206274946-206279539|chr2:206297373-206304716	5	22	1	0	3	4	0	0	0	0	0	1	0	0	0	2	16	4	0	0	0	0	1	1	11	2	7	7	1	2	0	0	17	3	2	1	15	3	1	4	3	41	11	3	5	1	0	4	2
chr3:134202874-134207471|chr3:134211607-134222417	5	28	33	16	31	34	0	5	0	1	0	14	0	0	0	10	15	29	0	0	5	3	0	2	23	0	1	0	3	0	12	0	11	25	1	35	70	11	16	14	15	27	11	9	11	9	0	15	15
chr1:100896671-100906851|chr1:100921841-100961827	3	14	6	20	10	19	1	0	1	2	0	22	0	0	1	2	0	0	1	6	2	2	0	1	24	8	15	18	5	1	1	0	16	27	2	26	50	16	17	8	16	30	16	5	7	20	0	7	0
chr1:51825382-51827795|chr1:51834170-51836130	10	40	27	3	4	26	0	1	0	3	13	5	0	0	6	0	25	12	0	3	8	1	0	0	14	0	21	0	2	0	5	5	13	9	10	9	4	4	7	3	5	3	3	22	0	8	0	16	1
chr14:35635598-35651804|chr14:35659196-35664641	7	13	26	7	8	21	1	1	1	0	0	2	0	0	3	4	0	8	0	0	0	1	0	1	5	0	12	0	3	4	0	13	13	34	7	10	91	28	17	13	9	57	26	16	6	45	0	21	17
chr10:91993847-91994534|chr10:92008275-92008828	24	33	27	11	1	35	30	1	2	6	5	7	0	0	0	4	10	13	0	1	0	0	0	3	13	30	20	8	1	0	0	2	4	9	3	8	30	13	7	1	9	4	6	7	5	10	0	4	9
chr11:120475507-120476660|chr11:120477526-120478155	19	39	34	19	5	30	0	3	0	2	0	0	0	0	0	3	0	9	0	2	5	0	0	4	13	1	5	10	3	0	2	1	14	21	5	31	30	49	8	24	15	24	7	7	15	41	0	13	3
chr4:39910338-39913610|chr4:39925933-39926774	8	119	40	31	17	54	16	1	3	5	0	3	9	0	0	6	26	51	12	7	1	0	1	0	2	0	3	0	1	0	4	1	2	10	31	22	80	10	1	5	6	30	3	5	3	11	1	1	6
chr4:120710413-120754552|chr4:120811449-120816452	12	154	39	39	5	29	12	3	1	1	0	17	2	2	1	0	12	23	7	1	0	1	0	9	17	0	3	12	1	0	2	0	5	3	0	12	211	1	11	1	1	9	0	2	3	0	0	23	0
chr1:117906582-117911993|chr1:117918736-117920181	5	13	15	12	12	10	6	1	2	9	0	3	0	0	0	1	8	12	5	0	3	1	2	2	13	19	0	2	2	0	0	1	7	13	6	21	45	12	7	11	15	11	13	9	22	18	0	12	9
chr8:15623249-15650696|chr8:15673836-15730665	6	11	2	22	9	40	1	0	11	2	0	16	2	7	0	14	2	0	5	3	6	4	0	0	13	0	9	0	0	0	0	3	3	39	17	31	37	18	13	11	22	14	13	9	19	6	1	20	5
chr15:74923770-74926765|chr15:74929232-74937914	1	81	27	16	15	45	6	0	4	1	0	9	6	3	0	6	18	14	4	0	7	0	0	2	18	0	4	0	3	0	0	0	10	10	10	13	15	15	17	14	14	20	11	6	3	7	1	9	12
chr18:6264038-6301902|chr18:6312056-6367613	18	34	29	73	30	125	47	1	0	16	0	10	3	1	2	11	20	47	1	0	7	0	0	0	2	3	3	0	2	0	1	3	4	3	4	1	2	0	0	13	10	45	0	7	1	13	2	4	1
chr9:105694772-105705596|chr9:105722621-105748072	6	2	0	1	9	7	12	0	0	0	0	0	1	0	0	1	0	0	0	11	0	0	1	1	2	9	5	0	0	0	0	0	27	5	7	23	63	7	8	4	11	11	10	7	1	14	0	17	1
chr1:42227966-42265114|chr1:42278672-42311049	9	9	21	20	6	54	3	0	0	1	0	23	0	0	0	1	15	4	7	1	0	6	0	0	5	1	1	3	9	0	0	4	11	5	2	20	44	18	12	7	10	17	23	4	11	28	0	6	1
chr1:230660823-230663140|chr1:230675124-230678912	14	42	28	3	11	62	10	0	1	4	0	2	2	0	0	1	1	15	9	0	1	0	0	0	5	3	3	0	7	2	2	0	13	10	5	24	22	13	8	9	7	15	10	21	8	16	0	5	5
chr5:145765000-145796441|chr5:145826200-145835176	18	90	22	10	7	67	3	2	0	0	2	48	0	1	0	0	18	13	0	0	0	5	9	5	2	2	20	5	0	0	0	0	0	0	0	0	0	1	0	0	0	4	0	8	0	0	0	2	0
chr3:3154831-3156218|chr3:3174261-3175162	1	72	20	8	29	29	9	1	2	3	1	24	2	9	0	5	10	51	0	0	2	0	0	1	14	0	18	2	0	0	0	8	1	11	1	31	35	28	4	23	1	25	11	4	12	6	0	2	2
chr2:121451849-121457686|chr2:121458975-121459979	4	51	23	3	0	22	8	3	1	15	0	24	0	6	1	6	20	14	6	0	0	6	1	0	27	3	5	0	0	0	0	2	12	5	11	24	11	8	6	19	2	4	9	7	5	5	0	19	16
chr2:61484105-61485767|chr2:61490776-61492034	8	23	3	27	10	73	8	0	1	11	1	24	3	0	0	11	6	18	5	1	1	0	2	5	29	11	11	0	1	0	3	0	1	5	4	8	26	9	0	3	6	5	0	6	2	20	0	5	4
chr2:61493053-61493893|chr2:61495613-61496878	8	20	30	16	3	85	15	4	5	11	3	16	1	5	6	2	29	24	0	0	0	1	1	2	6	0	14	0	1	4	0	0	4	15	7	25	30	9	0	6	11	16	11	3	3	6	0	18	0
chr2:70216994-70224553|chr2:70230854-70236078	1	29	11	12	8	60	9	1	0	4	0	5	0	0	0	0	5	2	10	0	4	1	0	1	11	3	1	0	4	2	8	0	25	26	12	28	45	30	11	10	16	44	10	8	9	39	0	17	2
chr3:141487216-141512162|chr3:141540609-141553856	11	39	52	12	11	40	23	0	2	4	1	14	0	10	0	4	19	14	7	1	0	4	0	0	8	0	0	0	0	0	1	0	3	27	8	28	51	17	24	17	11	20	22	9	22	19	0	7	2
chr2:30447383-30525586|chr2:30533314-30552492	12	22	15	17	7	5	2	2	0	7	2	10	2	0	3	9	7	8	0	3	1	0	0	1	8	0	6	0	0	0	0	4	13	17	6	10	57	11	16	2	8	14	5	19	6	13	1	12	10
chr2:120100814-120127687|chr2:120146289-120160880	17	11	0	3	12	28	10	0	6	1	0	24	2	0	0	0	4	15	0	0	0	3	0	0	3	1	10	4	4	1	2	3	13	12	6	16	35	20	9	15	10	30	14	27	15	4	0	7	22
chr6:21909603-22020338|chr6:22056690-22110746	15	50	17	16	21	32	7	0	0	13	0	18	14	7	1	12	10	28	0	0	0	1	0	1	6	0	10	8	0	0	1	3	10	48	12	43	95	42	28	6	11	13	5	0	10	27	0	0	10
chr18:192900-196636|chr18:204692-209970	8	34	23	13	23	37	24	2	0	2	4	23	5	7	1	3	15	9	0	0	2	5	1	0	9	4	2	16	1	4	0	0	6	8	0	12	35	6	2	2	14	18	9	3	3	14	0	7	0
chr6:85549879-85557975|chr6:85574378-85593578	6	39	25	18	3	13	0	0	1	2	0	24	1	0	0	10	20	23	8	2	4	0	0	0	9	0	0	9	0	0	4	1	25	23	21	34	38	41	16	13	10	39	19	17	16	71	0	19	4
chr7:140787584-140794307|chr7:140808995-140834608	13	24	16	2	6	23	7	0	0	0	0	16	0	0	0	0	0	1	0	0	0	1	0	0	3	4	6	9	4	3	2	1	15	8	8	44	33	18	17	22	18	40	14	14	9	12	0	5	6
chr1:23019947-23030468|chr1:23044486-23050386	6	78	87	11	19	43	12	0	0	3	1	10	7	1	1	11	1	28	0	0	1	0	0	1	18	3	8	4	0	0	0	4	3	5	2	16	15	20	8	14	18	6	8	5	10	12	2	3	6
chr3:1278508-1295600|chr3:1297991-1321649	4	0	0	3	0	0	0	0	4	0	0	7	0	0	0	6	2	3	0	0	0	0	2	1	0	0	7	6	7	2	1	3	0	18	14	29	1	20	8	34	4	1	25	102	5	27	0	5	0
chr17:56848065-56848695|chr17:56856625-56858593	2	46	14	12	2	20	0	0	0	9	0	1	11	0	0	4	12	21	0	0	5	0	0	1	1	2	1	5	5	2	4	1	11	13	20	21	40	18	9	18	14	17	16	9	13	19	0	18	5
chr7:90604249-90726566|chr7:90726812-90747680	10	8	18	39	18	58	22	0	0	9	0	1	0	0	4	8	6	24	5	8	2	5	0	0	21	0	10	0	5	1	3	0	18	26	7	10	49	3	18	3	8	5	4	0	8	9	1	13	0
chr14:96797447-96833466|chr14:96860735-96876029	27	17	1	3	5	72	9	0	5	6	0	2	1	0	0	0	0	3	2	9	1	3	0	1	18	12	19	9	1	0	0	1	6	3	3	4	44	32	14	10	16	2	3	2	16	7	0	0	4
chr1:95117617-95143890|chr1:95151419-95173815	9	14	4	43	7	49	3	0	1	3	6	11	0	0	0	0	10	7	3	10	11	1	0	0	3	0	0	11	8	0	0	2	1	14	10	35	7	18	12	32	22	3	4	5	3	5	0	4	0
chr4:106116378-106171094|chr4:106212835-106230362	9	29	20	2	12	59	2	2	0	12	0	2	0	0	0	5	2	15	0	0	0	3	0	2	11	1	63	14	3	1	0	1	2	14	8	35	45	5	3	7	23	10	4	3	5	7	0	6	7
chr2:24492188-24564294|chr2:24584560-24643965	6	7	15	14	15	17	0	3	1	4	0	0	3	0	0	3	14	7	0	18	3	4	2	0	5	10	0	0	0	4	8	2	3	8	5	12	6	1	2	10	3	1	0	13	2	2	1	8	12
chr10:32544301-32565557|chr10:32584304-32634253	5	27	14	11	12	32	0	1	0	2	0	2	0	0	0	1	17	9	0	1	1	0	1	1	0	17	12	7	3	0	0	5	6	15	4	17	42	28	25	23	10	29	7	21	3	29	1	1	17
chr4:17886161-17909093|chr4:17972885-18021597	4	23	11	6	3	21	0	0	6	0	0	0	0	3	0	7	10	0	0	0	0	0	0	0	0	3	3	0	2	1	6	0	14	7	10	26	12	3	12	2	20	36	4	12	10	7	0	9	28
chr8:116648926-116655855|chr8:116658980-116726015	14	37	25	16	30	109	14	0	3	1	0	10	0	1	0	9	0	18	0	1	1	1	0	0	3	0	8	3	1	2	1	1	3	24	13	31	55	35	24	34	14	23	18	7	7	28	1	4	3
chr7:17850964-17868406|chr7:17875790-17890362	5	29	23	19	13	50	14	1	2	1	0	1	3	0	0	1	6	5	4	0	0	0	0	1	10	13	6	0	4	0	0	1	15	8	6	24	39	8	15	8	10	15	14	2	16	5	0	14	0
chr3:62445797-62465366|chr3:62481869-62491338	0	3	1	3	0	1	0	0	0	0	0	0	0	0	0	0	0	0	5	0	0	0	0	1	13	0	0	0	0	1	1	7	61	31	21	10	164	46	25	2	3	46	41	20	9	42	0	20	10
chr17:4272516-4282797|chr17:4307123-4366270	9	90	44	15	7	50	1	0	4	8	0	13	6	0	0	7	4	11	0	0	0	3	0	0	6	2	1	0	3	2	0	0	3	17	10	51	76	24	5	17	29	32	32	14	8	28	1	10	7
chr4:22392690-22401430|chr4:22402799-22413181	10	27	22	39	0	62	0	5	1	11	4	28	1	0	2	46	10	5	10	9	1	3	0	2	4	1	3	1	0	2	1	0	0	12	15	13	24	6	9	5	13	17	8	2	5	8	0	5	0
chr4:185514337-185523361|chr4:185525171-185535341	4	35	75	36	17	66	27	5	0	0	0	26	34	4	7	48	17	22	12	4	7	0	0	0	0	0	0	0	0	0	0	0	0	0	0	0	0	0	0	0	0	0	0	0	0	0	10	0	0
chr5:180236526-180238331|chr5:180241155-180242572	11	40	6	17	3	22	10	2	1	10	0	22	1	2	0	4	1	25	6	0	1	0	1	0	8	0	8	0	8	0	3	2	5	17	1	4	42	19	8	11	7	22	5	11	8	17	3	11	12
chr7:158749723-158759485|chr7:158799072-158829088	0	0	1	0	7	0	4	0	0	0	0	0	0	0	0	4	0	0	0	0	0	0	0	0	0	0	0	0	0	0	0	5	0	2	193	16	75	88	11	0	6	3	82	8	4	212	0	0	3
chr3:142423642-142425221|chr3:142426841-142432660	11	52	65	12	8	61	2	1	1	1	0	19	1	1	1	3	7	9	0	10	7	0	0	3	17	7	3	0	0	1	2	0	4	17	9	18	51	19	8	7	19	13	21	13	2	23	0	12	3
chr16:30725082-30728965|chr16:30729572-30733279	14	25	27	28	13	96	12	0	2	4	0	5	4	3	0	3	6	5	1	1	1	0	0	1	18	1	7	0	8	0	0	1	19	24	7	26	63	39	3	14	11	21	8	12	1	45	0	19	8
chrX:85055925-85067126|chrX:85074391-85087589	13	25	19	10	17	17	0	0	4	2	0	20	0	6	2	2	11	14	0	0	4	8	0	1	5	0	4	6	3	0	1	0	15	12	4	4	27	7	7	3	2	19	5	3	4	23	1	7	3
chr12:28304711-28305648|chr12:28391411-28450160	2	43	7	25	12	43	20	0	1	3	0	6	0	1	0	0	14	2	13	0	0	0	0	1	3	0	3	0	3	0	5	3	5	14	1	30	70	16	14	13	17	52	6	8	14	23	0	2	13
chr8:42338685-42344952|chr8:42350065-42352518	5	21	16	5	6	13	0	2	1	0	0	5	0	0	0	6	16	0	7	0	5	0	0	0	2	0	0	0	13	0	0	2	3	5	2	12	3	0	2	21	12	5	0	11	5	16	3	4	0
chr11:95799388-95812931|chr11:95813589-95817786	7	0	2	7	6	39	2	3	5	2	0	21	3	3	1	0	12	6	2	0	1	0	0	3	7	10	9	0	0	4	5	2	14	22	15	18	36	21	3	4	11	6	13	13	3	28	1	13	8
chr7:92201423-92213194|chr7:92226682-92234448	12	32	16	2	16	11	2	0	5	1	0	11	0	0	0	3	4	4	1	3	0	0	0	0	5	5	0	0	2	0	0	0	25	17	16	60	51	31	34	32	12	52	18	10	6	31	0	2	6
chr20:35725155-35729311|chr20:35732135-35734185	11	48	23	24	7	56	11	1	3	0	0	6	0	8	0	0	2	19	4	1	2	3	0	0	8	0	5	5	1	4	1	0	0	14	5	20	34	13	5	9	4	11	8	3	10	16	0	3	9
chr5:65334085-65451474|chr5:65473952-65481342	65	18	31	120	19	69	45	4	21	7	0	38	2	0	1	11	7	42	15	0	3	13	0	0	0	8	0	0	0	0	0	0	9	2	0	0	6	2	1	0	1	5	0	8	0	0	0	0	4
chr1:212035942-212044659|chr1:212047417-212062883	27	49	55	15	20	119	17	0	3	5	1	17	1	3	4	8	20	13	2	2	0	3	0	0	4	1	5	0	0	0	2	0	4	3	7	13	21	5	10	0	21	19	6	2	14	17	3	19	21
chr6:93272422-93356716|chr6:93358411-93410500	0	0	0	3	0	9	0	0	0	0	0	0	0	0	0	0	0	0	0	0	0	0	0	4	109	16	58	27	0	0	0	0	0	0	0	0	0	0	0	0	6	1	0	0	0	0	0	0	1
chr8:31639431-32595827|chr8:32616885-32727948	3	35	2	2	1	28	0	0	4	0	0	8	0	16	6	0	17	0	5	0	0	11	0	0	2	0	0	0	0	0	0	0	7	10	2	0	13	0	38	31	2	50	0	1	38	2	0	11	8
chr1:227129231-227139575|chr1:227147559-227160542	21	25	1	12	12	35	3	0	3	3	0	23	2	0	0	0	7	3	0	5	5	0	0	2	12	0	5	5	1	0	1	1	3	20	1	29	9	15	2	3	5	15	1	5	0	19	1	3	2
chr2:61481281-61482379|chr2:61490776-61492034	19	49	12	22	15	91	34	0	5	5	4	11	1	0	1	6	15	18	0	2	0	0	0	0	3	1	11	3	6	1	1	0	0	20	11	39	58	24	11	7	16	7	5	14	1	30	0	2	16
chr7:140754233-140776911|chr7:140808995-140834608	17	25	10	12	22	39	4	0	7	3	0	0	1	1	2	3	1	2	0	0	2	0	0	0	2	0	2	2	1	7	0	0	8	17	12	50	26	17	14	15	19	28	26	14	6	11	0	1	8
chr3:142748460-142777631|chr3:142785040-142791018	1	59	12	13	17	13	8	0	5	5	0	21	0	8	0	5	3	14	0	0	2	1	0	1	5	5	5	0	0	3	2	5	15	14	5	26	17	18	4	14	27	29	10	14	4	17	0	5	1
chr9:33956146-33960825|chr9:33973237-33986759	3	23	17	7	8	19	8	0	1	5	7	0	1	4	0	0	4	3	0	2	0	0	0	1	8	4	0	0	0	0	0	4	8	10	4	16	26	5	12	12	30	7	8	3	9	10	0	3	13
chr5:139600435-139614585|chr5:139614966-139623367	3	52	27	5	8	30	2	2	1	5	1	6	0	0	0	18	5	18	0	2	2	3	0	1	24	0	1	0	0	4	11	2	8	22	16	5	25	19	4	9	8	5	4	8	3	2	0	7	7
chr14:88715195-88726540|chr14:88746283-88754511	4	7	4	0	0	16	3	0	0	2	0	4	3	0	0	5	3	0	0	0	2	0	0	0	0	6	0	0	5	1	2	0	22	25	13	18	18	9	8	18	5	43	13	45	6	7	0	14	2
chr13:49167303-49168612|chr13:49178654-49185963	11	54	37	7	10	20	0	0	6	5	5	11	2	4	0	8	10	22	0	1	3	2	0	0	20	6	12	0	4	4	0	0	4	29	10	29	53	24	4	8	13	43	10	7	4	38	0	17	8
chr11:108223186-108227594|chr11:108235834-108243952	11	65	19	37	1	107	10	1	2	0	0	16	0	1	2	2	0	9	6	7	2	0	1	0	9	1	5	8	1	2	1	4	11	10	12	11	47	24	3	7	8	20	14	8	3	38	0	11	12
chr11:18509665-18514677|chr11:18519603-18526774	7	65	21	15	18	30	9	0	4	6	5	7	0	1	0	6	19	3	0	9	2	0	0	1	12	1	6	0	3	3	0	2	13	34	10	13	16	9	2	11	17	10	5	3	10	3	0	12	6
chr21:37365834-37420298|chr21:37472880-37478180	3	0	21	11	13	56	1	0	2	2	0	7	1	6	0	0	1	6	0	3	0	0	3	0	7	8	13	8	2	0	0	1	5	10	8	14	47	15	12	1	4	8	6	5	5	17	0	7	1
chr11:13405856-13413529|chr11:13445181-13463091	3	30	0	10	10	25	19	2	1	0	0	2	1	1	0	4	3	7	0	0	2	1	1	1	12	1	0	0	6	0	0	2	23	13	3	30	50	19	18	12	17	33	16	21	5	15	0	11	2
chr6:5369182-5404541|chr6:5431172-5545179	14	51	39	17	7	26	3	0	0	6	0	6	3	4	0	4	1	31	0	0	2	0	0	0	10	0	2	0	1	0	4	5	31	30	11	33	91	35	2	11	12	20	24	16	11	25	0	8	1
chr22:45672179-45689711|chr22:45740538-45806958	11	24	9	26	16	51	17	0	2	8	1	24	2	1	0	6	3	2	9	0	3	0	0	1	11	5	18	4	0	3	0	0	10	10	7	28	12	8	8	2	24	21	0	9	8	8	0	5	4
chr1:200739966-200760838|chr1:200761098-200807375	7	25	16	8	6	18	2	0	2	1	0	13	0	0	0	1	3	10	0	2	0	0	0	0	13	0	8	3	0	2	3	1	16	8	27	43	52	38	12	23	5	20	36	34	10	29	0	11	16
chr9:2923272-2943564|chr9:3014177-3053286	0	28	3	2	0	0	0	0	0	0	0	10	0	0	0	4	0	0	0	0	0	0	0	0	0	0	0	0	4	0	1	4	71	41	8	63	89	29	32	28	17	85	21	35	1	21	0	8	14
chr14:66922938-66965190|chr14:67058786-67088982	42	35	10	20	5	22	0	0	0	7	0	3	0	0	0	7	16	16	14	0	0	0	0	0	5	6	8	0	0	3	0	0	20	15	1	123	40	16	8	11	10	31	37	10	15	12	0	29	2
chr16:80633236-80684537|chr16:80685129-80804149	2	5	3	1	3	1	0	1	2	0	0	5	0	0	0	0	0	0	0	0	2	0	0	0	0	0	0	2	1	0	0	0	0	9	6	8	18	4	5	16	9	42	3	7	0	13	0	9	0
chr15:80059809-80098415|chr15:80122800-80131179	6	81	14	6	24	1	0	1	4	0	1	9	6	0	0	2	0	11	16	3	4	0	2	0	7	6	16	4	1	0	0	2	10	10	14	5	65	22	11	4	6	2	11	20	1	37	0	4	10
chr5:73056107-73058432|chr5:73077493-73078179	7	63	12	7	9	9	0	2	1	2	0	8	1	1	0	3	2	12	6	0	2	1	0	4	21	5	6	5	0	0	1	3	7	25	11	30	15	21	0	10	24	41	24	14	18	42	0	8	13
chr2:200855086-200856681|chr2:200858089-200859679	7	46	46	19	23	47	22	2	4	5	1	7	0	0	2	4	6	8	11	3	5	3	0	0	2	0	5	0	1	4	1	3	14	12	22	31	29	17	5	17	3	22	29	3	4	6	0	7	5
chr4:176148335-176149806|chr4:176151967-176156078	6	41	12	20	11	41	4	0	4	5	0	2	4	0	1	0	2	3	0	0	2	4	0	0	6	3	3	2	8	2	2	1	6	7	4	14	22	13	3	7	10	15	9	7	0	22	0	18	3
chr8:123326026-123333877|chr8:123336532-123337624	10	19	15	23	10	66	7	2	4	2	0	7	0	0	0	1	12	12	8	0	0	0	0	0	5	0	11	11	1	0	3	1	0	4	8	7	24	7	10	2	9	10	14	6	7	26	1	1	11
chr9:33270716-33271151|chr9:33278225-33280808	6	23	36	6	8	60	19	4	0	0	0	8	11	2	0	2	9	18	2	0	0	1	0	4	15	0	14	0	0	10	0	1	1	14	10	9	21	19	10	7	9	18	3	11	0	28	2	20	21
chr7:66205522-66240324|chr7:66286709-66352504	12	16	28	22	5	31	13	0	2	2	0	0	3	0	0	3	6	9	14	1	5	0	0	0	1	0	8	0	0	8	0	2	10	3	12	10	37	16	13	18	2	33	1	20	8	23	3	2	4
chr3:196805383-196806578|chr3:196807914-196810589	1	31	37	18	12	37	2	0	0	8	4	7	1	0	0	2	16	23	0	0	0	0	0	1	4	0	12	1	1	0	6	3	0	8	3	13	4	10	7	17	8	8	7	15	2	11	0	10	5
chr11:89373492-89400016|chr11:89402542-89421901	25	39	85	83	68	70	31	1	0	4	0	17	3	10	0	3	2	78	21	0	0	4	0	0	3	0	0	0	0	2	2	0	4	33	3	62	3	3	1	17	5	21	7	0	5	2	0	1	12
chr9:14116346-14120439|chr9:14179780-14180658	10	86	13	12	8	57	23	0	1	7	0	22	0	0	0	11	8	13	0	0	0	0	0	0	0	1	0	0	0	0	5	1	6	12	14	117	97	41	19	20	7	41	15	10	18	40	0	4	6
chr16:53250066-53254437|chr16:53274302-53285595	5	56	16	12	10	37	14	0	0	4	0	11	0	3	1	4	8	6	0	0	0	0	0	0	23	1	2	0	5	1	0	2	8	15	1	13	14	43	5	2	12	20	0	24	0	19	3	2	8
chr2:202726363-202755537|chr2:202759353-202765445	5	27	25	35	25	33	4	0	5	0	0	19	0	5	0	7	7	11	0	0	0	1	0	3	11	0	5	0	5	2	3	3	12	5	8	19	34	9	12	7	7	24	9	1	19	24	0	2	0
chr6:116681552-116689319|chr6:116692392-116698703	10	40	35	13	10	27	0	0	0	1	0	0	5	3	1	11	9	7	3	0	2	3	0	0	1	0	0	0	1	2	0	2	23	12	12	23	28	29	17	18	8	40	32	11	28	24	0	6	7
chr12:99655210-99772921|chr12:99812311-99825308	5	10	8	4	0	2	3	0	2	0	0	0	0	0	0	1	0	10	20	0	0	0	0	2	0	6	2	0	5	15	0	6	9	11	16	37	12	23	35	11	33	55	10	25	10	14	0	2	6
chr11:18288013-18291441|chr11:18292019-18292898	5	7	15	28	9	21	4	0	0	1	0	7	0	10	0	2	10	5	0	0	4	0	1	5	7	2	0	0	2	0	0	4	3	12	9	15	7	22	9	13	6	8	5	15	2	21	2	8	7
chr1:32946564-32948221|chr1:32949774-32964050	11	31	22	25	9	51	2	0	1	3	0	8	5	7	0	4	15	14	4	0	2	2	0	0	13	0	10	0	1	0	1	0	4	23	15	18	40	28	11	12	14	11	3	9	16	23	0	25	7
chr1:150229237-150230570|chr1:150231926-150235732	7	78	37	34	22	75	16	0	5	7	0	45	1	0	1	12	31	24	0	8	4	1	0	0	5	5	2	0	7	1	1	1	6	3	6	7	51	1	0	15	15	11	6	3	10	15	3	15	1
chr2:168140758-168161786|chr2:168182090-168247227	18	34	23	22	6	70	9	0	12	2	0	11	1	1	0	9	8	4	0	0	7	0	0	2	0	0	1	0	1	2	4	2	9	7	5	15	42	23	8	6	21	28	11	11	9	19	1	21	17
chr8:103766537-103885297|chr8:103886223-103910133	13	11	14	14	7	13	12	0	3	0	0	17	0	4	0	0	0	18	0	0	0	0	0	0	0	6	3	7	0	0	3	1	4	11	3	28	37	27	6	17	6	12	1	15	4	16	0	1	0
chr17:49298924-49311311|chr17:49312845-49316825	11	32	13	6	3	38	3	1	1	2	1	7	0	0	0	1	3	5	0	0	2	0	1	1	13	2	9	5	2	0	0	6	19	23	8	31	79	34	30	5	21	38	16	8	15	27	0	8	3
chr2:23977075-23982895|chr2:23984831-23999671	7	54	12	11	11	17	0	0	2	0	3	8	2	3	0	8	15	13	0	8	0	7	0	0	4	0	1	0	0	1	5	1	11	12	5	35	22	11	27	15	10	20	17	12	7	14	1	12	12
chr4:109481781-109491326|chr4:109494856-109506330	15	44	27	16	9	55	0	0	8	3	0	9	0	7	0	10	6	9	0	0	0	0	0	3	12	0	0	0	3	1	8	2	9	21	14	22	29	19	10	12	15	11	14	13	12	34	0	8	5
chr15:64970222-64974601|chr15:64983593-64989664	6	49	25	17	4	93	25	0	2	11	0	25	2	2	1	2	4	0	0	1	2	2	0	0	1	2	0	0	0	5	9	7	5	19	8	32	63	31	8	15	9	31	12	4	16	27	0	6	7
chr5:95755761-95763507|chr5:95783963-95788761	11	10	4	40	11	22	7	0	2	8	0	12	0	0	1	2	3	21	10	12	0	4	2	9	11	0	25	1	0	0	0	0	6	9	0	0	1	0	2	1	3	4	3	4	3	5	0	2	5
chr9:135827584-135850136|chr9:135883078-135906999	9	28	13	36	23	65	9	0	2	0	4	26	3	1	0	7	1	5	0	0	2	0	0	0	7	3	0	1	0	0	1	0	13	19	9	15	49	9	9	8	2	17	1	35	7	21	0	5	2
chr12:48074793-48083590|chr12:48098124-48101468	15	20	8	9	7	35	0	2	0	2	0	13	5	0	1	0	1	21	10	1	7	0	0	0	9	12	6	1	3	0	0	5	4	11	5	15	29	6	6	4	17	38	5	0	5	14	1	4	8
chr2:121530325-121605700|chr2:121606180-121649371	11	15	10	19	38	37	8	1	2	2	0	4	6	0	0	4	15	2	11	0	0	0	0	0	36	13	2	8	2	0	0	1	20	9	8	23	40	9	5	6	5	28	12	17	3	16	1	9	5
chr1:147242830-147252622|chr1:147259918-147264428	14	18	6	20	1	63	32	0	1	4	0	7	1	0	0	2	1	11	6	1	0	0	0	0	6	4	10	2	0	0	0	2	4	13	3	9	7	5	5	7	13	8	11	12	3	16	4	11	4
chr10:101624810-101667885|chr10:101676436-101694380	6	8	6	21	0	31	12	0	0	3	2	3	0	1	0	0	0	5	0	6	0	0	0	1	10	3	9	7	2	0	0	2	5	9	2	10	46	33	7	8	3	12	3	3	1	17	0	15	1
chr11:17129467-17131915|chr11:17145942-17147516	7	49	54	16	6	70	15	0	2	4	1	7	3	1	1	11	3	22	8	0	5	0	0	2	24	9	15	0	0	5	0	1	12	11	2	25	32	26	13	13	7	18	4	8	13	22	0	5	6
chr12:111932659-111933885|chr12:111943369-111991757	3	20	20	21	15	20	14	1	1	4	0	2	18	0	0	1	2	2	8	0	3	0	0	0	3	3	7	3	1	0	3	2	6	10	19	35	30	21	10	9	12	28	12	5	4	26	0	23	7
chr22:41800766-41808874|chr22:41810291-41813263	6	18	9	11	9	34	5	4	0	14	0	5	0	0	0	3	1	4	4	1	3	0	0	3	5	0	2	7	0	0	1	0	5	4	8	2	31	3	2	4	1	1	0	9	8	1	5	8	2
chr2:87793368-87793630|chr2:87794193-87795116	4	133	109	54	27	0	0	0	0	0	0	5	0	0	0	0	0	0	0	0	7	0	2	0	0	0	0	0	4	0	0	0	1	0	0	2	108	0	0	3	4	2	27	3	0	0	2	127	0
chr3:52711869-52737585|chr3:52741499-52743351	3	1	5	7	2	18	3	0	1	3	1	20	0	0	0	4	9	5	0	0	1	1	0	1	2	1	15	2	0	0	6	3	10	11	11	9	34	17	14	8	6	5	20	4	0	9	0	14	5
chr16:53055077-53155925|chr16:53157541-53209481	29	45	15	25	11	22	30	0	3	1	1	6	0	0	0	1	0	8	6	0	2	0	1	5	17	2	5	3	3	0	0	5	17	8	5	20	48	11	29	2	22	60	10	7	2	17	1	0	8
chr5:77039719-77046346|chr5:77048272-77048935	18	47	18	8	42	50	3	0	3	0	5	21	0	3	4	1	11	8	2	0	0	0	1	2	3	3	2	0	2	0	0	5	13	25	13	15	25	9	8	15	23	31	14	6	14	11	0	4	14
chr12:1263165-1289851|chr12:1444750-1490092	6	8	0	5	4	10	0	0	6	0	0	1	5	3	0	2	0	0	4	0	1	0	0	0	0	0	3	7	2	0	1	3	16	19	6	42	40	16	7	19	9	25	6	9	3	27	0	2	0
chr7:102751801-102757853|chr7:102761411-102772408	9	18	36	4	5	11	3	4	1	0	0	6	3	0	4	0	9	3	0	0	1	1	0	0	10	6	8	0	3	0	0	0	14	2	9	8	30	11	10	10	12	8	9	7	12	8	0	12	4
chr11:86014963-86022366|chr11:86031611-86068650	16	29	24	25	20	33	4	0	6	4	0	18	0	0	0	7	12	7	0	5	0	2	1	0	7	8	9	1	0	0	1	3	8	5	14	14	19	11	6	7	15	8	27	7	21	7	2	13	2
chr2:207946512-207976650|chr2:207977586-208001029	2	33	9	18	10	37	24	1	1	21	0	3	0	0	0	1	4	16	8	0	0	0	1	2	7	10	8	0	0	1	0	0	9	9	1	12	28	11	4	3	3	33	2	22	2	9	0	3	1
chr5:58977345-58988492|chr5:58993465-59038858	3	9	1	12	1	16	0	0	6	0	0	1	0	0	0	4	5	16	0	0	0	0	2	0	7	4	12	0	3	0	1	0	0	12	0	15	23	25	22	14	29	17	11	11	21	30	0	2	2
chr6:136669395-136694139|chr6:136698682-136705109	25	15	0	32	2	51	48	0	2	4	5	18	3	0	1	0	7	9	4	0	7	4	0	0	17	6	1	0	3	0	0	3	4	14	0	4	21	15	3	7	3	16	2	4	2	15	0	0	0
chr7:82084900-82117043|chr7:82170609-82335134	1	2	1	1	0	13	4	0	0	0	0	0	0	0	0	0	0	0	0	0	0	0	0	0	3	0	0	0	0	2	0	0	13	12	0	31	10	1	23	41	22	16	8	21	19	1	0	4	8
chr13:41316930-41318805|chr13:41336756-41355143	1	11	16	6	8	36	22	0	6	0	0	9	2	0	0	8	8	4	0	5	1	1	0	0	1	0	2	2	7	0	1	4	5	12	7	31	54	20	5	4	15	28	17	4	3	10	0	4	17
chr1:84078371-84179176|chr1:84214317-84235179	12	51	13	20	19	63	13	0	0	7	2	10	2	4	2	2	7	0	0	0	2	1	0	1	7	0	0	0	0	0	1	0	10	4	5	43	97	28	13	12	6	58	16	13	5	25	1	9	3
chr18:31631146-31638643|chr18:31666372-31684311	1	0	5	14	0	0	0	0	0	1	0	5	0	0	1	6	0	5	0	0	1	0	0	0	4	0	6	0	2	0	1	1	2	3	7	9	902	52	13	8	9	7	13	4	0	44	0	0	11
chr18:23993038-24064139|chr18:24083081-24114553	11	17	0	13	11	4	6	0	9	6	0	5	1	0	0	1	3	12	2	0	1	1	0	0	9	7	17	3	6	0	0	2	8	23	1	29	45	11	6	6	69	54	13	7	15	7	0	3	6
chr12:128810111-128814774|chr12:128815070-128823397	10	40	17	19	9	69	1	0	0	2	2	9	1	5	4	1	6	10	2	0	2	1	0	1	19	0	4	0	1	0	8	1	8	16	6	26	44	15	3	10	11	16	4	18	10	25	0	11	3
chr15:90440615-90441505|chr15:90443478-90448572	22	14	40	9	16	43	22	0	0	0	0	0	3	7	1	0	26	6	0	4	1	2	0	0	12	0	4	0	4	2	1	0	8	13	16	19	50	1	14	11	13	14	9	4	10	13	3	19	16
chr17:60255258-60265411|chr17:60294801-60301598	7	28	4	2	2	10	0	0	4	0	0	11	0	0	0	7	7	0	0	6	0	0	0	0	3	0	3	7	2	0	2	0	16	8	6	40	73	22	14	6	20	31	30	3	5	24	0	9	10
chr2:120042110-120073177|chr2:120078581-120087170	14	63	20	23	2	17	6	4	1	5	0	17	1	1	0	1	12	10	8	0	4	0	0	1	15	9	4	0	5	1	0	1	17	10	6	12	72	22	4	2	8	25	11	6	7	30	0	14	4
chr8:42897188-42906172|chr8:42943445-42950387	2	16	12	21	14	45	9	0	0	0	5	4	2	4	0	3	0	11	0	4	2	1	0	0	0	0	9	0	2	0	0	3	12	13	11	29	37	7	14	10	12	7	10	5	16	30	5	12	9
chr11:95991723-96091891|chr11:96093517-96341382	6	18	8	26	26	4	24	0	7	0	0	9	2	0	3	3	5	2	0	0	3	0	2	2	10	6	2	1	1	3	0	0	47	1	1	17	12	10	18	2	9	13	7	12	0	5	0	0	2
chr7:141633980-141636959|chr7:141649333-141651524	12	61	27	21	19	91	24	0	1	4	3	4	0	7	0	3	11	25	0	0	0	0	0	2	17	0	5	0	2	0	2	0	11	9	3	28	27	13	6	9	16	23	6	13	4	14	1	6	6
chr2:61482539-61482956|chr2:61490776-61492034	9	44	27	23	15	133	12	3	8	5	0	19	1	0	0	1	8	31	0	0	0	1	0	2	0	24	19	5	0	0	0	0	0	13	7	13	18	19	11	0	7	22	10	4	8	29	0	4	5
chr10:7227937-7243557|chr10:7285954-7367648	22	74	4	17	1	10	1	0	1	1	0	25	0	3	0	3	2	16	0	6	3	0	1	2	9	0	4	2	9	0	0	1	5	24	4	17	33	4	1	14	2	4	10	5	3	12	0	4	9
chr9:14619682-14639895|chr9:14662326-14672829	10	56	21	28	4	51	0	0	6	6	0	20	0	1	0	10	15	4	2	0	0	0	0	0	5	0	1	6	3	0	0	2	10	12	3	12	27	29	21	6	4	3	9	5	18	24	2	22	6
chr2:229840927-229858771|chr2:229880128-229921879	10	22	15	16	11	39	2	0	1	5	1	11	0	0	0	4	3	12	14	0	1	0	0	0	1	3	8	0	1	1	0	1	24	19	6	26	80	38	12	9	15	56	11	23	3	32	0	1	7
chr20:35847434-35858301|chr20:35871829-35899369	12	22	18	16	12	43	16	1	4	9	4	0	14	0	0	0	3	13	6	0	0	1	0	0	10	2	6	0	1	0	3	1	2	4	8	21	35	19	11	17	6	10	11	1	6	20	2	3	2
chr6:53057824-53071056|chr6:53076543-53078798	3	74	33	8	7	51	11	1	0	5	8	3	0	0	0	8	3	13	0	6	4	0	0	0	16	0	8	0	0	0	4	0	11	14	5	33	37	8	9	18	10	13	16	9	15	22	1	5	1
chr1:160314125-160323430|chr1:160332557-160333602	15	68	67	19	2	39	7	0	0	0	5	12	1	0	0	9	7	15	8	0	1	3	0	1	8	1	3	5	4	0	0	8	6	14	4	24	40	14	4	13	7	30	13	14	7	17	0	12	3
chr2:202552888-202555251|chr2:202556531-202559695	9	34	14	12	8	30	4	3	0	4	8	12	5	3	0	1	6	2	11	0	0	0	1	1	6	1	1	0	1	4	0	0	8	23	10	32	28	26	3	5	3	29	9	8	8	47	0	0	0
chr15:50289668-50300788|chr15:50301368-50302928	5	72	17	7	12	44	11	4	1	0	6	4	2	0	1	4	18	9	0	0	1	7	2	0	7	1	1	0	0	1	0	2	6	11	11	15	37	6	16	12	13	27	17	8	13	3	0	8	2
chr2:175970804-175979809|chr2:175995646-176002159	5	32	27	8	1	35	14	0	3	4	0	8	0	16	1	7	19	22	5	2	1	0	0	0	12	4	16	0	0	1	4	0	17	11	5	26	37	6	9	12	13	24	1	5	15	18	0	1	10
chr3:47676782-47678197|chr3:47686170-47689386	10	41	42	18	10	49	3	2	5	9	10	16	5	1	1	9	11	8	6	1	2	3	0	0	12	0	12	1	0	0	4	0	6	20	1	5	23	5	1	6	12	12	13	2	15	32	0	5	17
chr3:155828377-155829687|chr3:155834041-155842431	4	59	5	23	15	51	12	0	4	2	0	18	5	2	0	4	0	14	2	0	0	1	0	0	5	0	4	4	2	1	0	3	10	42	22	22	53	38	4	16	15	36	11	14	13	48	0	12	3
chr10:68737048-68737844|chr10:68742569-68747160	3	24	22	6	3	24	14	2	0	1	0	11	1	0	3	2	3	20	6	0	5	2	0	1	18	0	7	0	1	2	1	3	6	19	15	32	46	26	11	10	7	10	21	22	6	9	1	1	5
chr5:79376197-79396822|chr5:79457018-79512769	9	31	0	5	0	0	0	0	2	1	1	18	0	0	0	2	0	0	0	0	4	0	0	0	8	0	0	4	3	0	0	1	9	11	8	41	58	34	17	39	22	34	13	28	15	26	0	0	6
chr2:124025732-124221704|chr2:124242393-124417442	0	23	15	0	0	5	0	0	4	1	0	2	0	0	0	0	0	0	0	0	0	0	0	0	0	0	0	0	0	0	4	2	0	105	1	4	4	13	16	8	9	8	0	12	17	24	0	27	0
chr16:72044357-72088986|chr16:72090786-72093366	8	49	17	18	15	60	4	0	0	7	1	8	0	9	3	9	12	10	0	0	2	0	0	1	10	0	7	0	0	0	1	4	20	23	13	6	43	11	25	3	12	31	18	9	10	11	0	24	4
chr7:135577128-135577795|chr7:135593192-135594546	21	21	0	8	15	105	43	0	1	5	1	17	13	4	0	0	4	0	0	1	0	4	0	2	20	4	13	3	1	0	0	0	12	1	6	38	20	1	10	5	10	12	5	4	3	0	0	0	6
chr6:133952730-133980081|chr6:133984671-133986960	13	41	22	11	14	73	0	0	10	0	0	9	1	1	0	7	2	6	0	1	0	0	0	0	7	0	0	0	0	7	4	1	23	6	11	47	38	16	11	17	10	22	15	1	13	29	0	3	4
chr7:24573593-24623665|chr7:24668660-24679130	4	33	3	15	7	21	0	0	2	0	2	2	0	0	0	1	0	7	1	5	0	0	0	0	19	3	1	2	3	0	2	0	2	63	10	28	18	2	1	25	33	18	18	5	29	1	0	2	8
chr1:223803452-223804173|chr1:223806947-223810430	7	36	31	6	5	52	0	0	0	1	0	2	2	9	2	0	12	29	0	0	0	0	0	2	0	3	3	0	0	4	7	0	6	12	4	15	57	14	13	11	6	22	19	7	16	25	0	20	35
chr2:109824953-109825875|chr2:109826438-109826700	10	63	15	2	3	22	1	1	0	7	2	14	1	1	1	9	26	14	0	0	0	0	0	2	8	1	2	0	0	6	0	4	4	12	9	18	29	14	8	17	3	13	10	7	5	11	0	18	7
chr12:46229639-46239678|chr12:46254936-46268525	4	31	8	16	4	28	0	0	4	0	0	13	0	1	0	10	1	7	0	5	7	2	0	0	6	0	5	14	5	0	0	4	14	9	3	10	21	2	2	5	13	21	6	15	27	31	0	4	2
chr2:8908716-8943186|chr2:8974435-9003539	14	16	25	3	2	36	8	0	1	2	1	3	0	0	0	14	8	12	0	1	0	1	0	0	0	1	3	5	2	3	0	0	3	4	6	25	23	11	10	14	6	12	0	11	11	18	2	14	7
chr21:33427032-33432176|chr21:33432871-33436827	5	42	30	11	19	110	19	2	5	1	0	14	1	2	1	6	4	20	6	2	0	0	0	0	6	0	8	4	0	1	0	0	11	17	18	24	40	12	12	9	2	14	9	13	15	7	1	24	9
chr12:64843485-64864667|chr12:64866903-64870601	0	7	6	1	0	37	4	0	0	0	0	1	0	0	2	0	17	7	0	0	0	6	0	5	0	14	21	8	1	1	3	4	10	27	6	5	9	1	5	11	17	16	14	1	4	10	1	0	12
chr20:41084568-41092471|chr20:41101353-41112781	6	56	10	19	13	18	4	0	2	0	0	4	1	0	0	0	2	1	0	0	0	1	0	1	13	2	8	1	2	1	1	1	18	24	12	33	68	37	12	21	24	49	12	21	5	24	0	3	11
chr6:163415335-163455278|chr6:163478896-163534981	5	27	28	44	25	36	0	7	2	2	4	1	1	0	8	4	4	74	0	6	0	1	0	0	10	0	6	0	0	0	0	0	5	1	0	10	3	13	6	3	8	9	0	4	0	4	2	4	2
chr14:80862873-80895717|chr14:80906081-80914321	8	74	3	3	0	73	24	0	2	7	2	9	1	0	0	1	4	4	8	8	0	0	0	1	8	2	5	2	0	5	4	2	10	7	0	12	80	16	13	15	5	12	15	1	25	25	0	1	5
chr4:150350159-150415437|chr4:150491035-150588047	0	0	0	0	0	0	0	0	1	0	0	0	0	0	0	0	0	4	0	0	0	0	1	4	0	1	24	30	0	0	0	0	2	131	1	0	0	0	4	0	0	0	0	0	8	1	0	0	0
chr2:169828052-169872235|chr2:169878574-169891164	3	35	22	15	7	14	3	0	1	0	0	10	0	2	0	8	14	5	12	0	3	0	1	3	10	3	3	0	4	0	0	0	8	12	10	26	58	14	11	16	10	12	10	13	7	20	0	8	6
chr14:30653588-30670255|chr14:30675065-30676783	10	64	23	12	6	55	17	0	3	3	3	7	0	0	2	4	0	21	8	5	0	0	0	2	4	5	7	8	2	0	0	0	12	12	1	14	34	11	0	1	6	19	0	3	10	10	0	4	4
chr7:43609495-43639448|chr7:43640649-43645250	29	40	23	14	21	68	35	5	0	11	3	19	3	2	1	6	15	17	1	0	0	0	1	0	19	1	9	1	0	0	0	0	8	4	3	4	4	4	0	6	11	17	1	3	1	4	0	8	2
chr7:149015042-149018991|chr7:149021147-149028320	16	65	38	41	18	70	14	0	0	1	1	4	7	1	0	4	10	9	7	3	0	0	3	0	7	2	1	0	1	0	0	0	4	4	11	15	13	7	1	3	5	11	10	4	11	5	0	9	4
chr5:43659350-43675510|chr5:43677806-43700118	11	0	30	32	3	41	0	2	0	2	2	0	0	4	0	17	25	3	0	5	0	2	1	0	7	0	2	0	6	0	3	2	10	9	7	5	33	5	14	9	12	19	7	7	12	8	0	8	3
chr1:51400953-51402434|chr1:51408332-51409534	10	42	35	16	13	49	26	0	4	4	0	20	5	5	0	3	10	20	21	0	1	0	0	2	1	9	16	0	0	0	0	2	2	19	1	8	42	2	2	3	16	21	0	1	2	9	0	5	5
chr5:176911389-176943334|chr5:176958154-176968554	13	40	12	10	9	25	11	0	1	3	1	12	2	0	1	1	4	11	0	0	1	0	0	2	13	11	3	5	0	1	1	0	4	14	8	10	11	21	11	8	15	18	0	9	7	13	0	9	3
chr3:27437526-27448650|chr3:27452498-27484078	5	46	50	2	8	38	2	1	0	0	0	5	0	1	4	5	9	3	1	3	1	0	2	2	28	0	6	0	3	0	1	2	12	12	15	20	42	33	9	11	10	9	8	1	13	23	1	3	3
chr8:47279980-47284027|chr8:47294030-47396375	9	19	5	25	18	80	2	0	2	10	0	4	3	0	0	3	2	3	11	0	0	0	0	0	6	5	5	4	0	0	0	0	7	23	1	28	26	8	0	8	12	5	10	4	5	26	0	6	5
chr7:22920325-22960255|chr7:22991139-23013924	15	78	64	29	8	52	12	0	3	9	0	12	2	12	0	0	10	4	8	2	1	0	0	1	20	0	3	8	1	4	0	0	5	2	4	1	7	11	7	1	1	61	2	11	4	0	0	6	12
chr18:58681336-58696365|chr18:58700591-58709377	13	33	8	25	3	18	3	1	3	1	0	2	0	0	0	2	0	14	0	0	0	0	1	0	0	1	2	6	0	2	1	7	13	16	15	33	23	14	7	16	20	38	20	28	10	9	2	15	2
chr1:77715868-77717866|chr1:77725762-77728294	3	67	16	9	13	35	36	0	1	1	0	10	0	10	0	2	10	8	0	1	9	0	0	0	3	2	5	0	0	0	1	2	9	11	2	16	40	14	9	12	14	18	7	10	4	31	0	4	4
chr18:76822662-76849525|chr18:76871825-76875491	25	39	6	17	25	44	10	0	6	0	0	20	0	0	3	0	0	14	8	0	0	1	0	0	9	0	3	0	4	2	3	4	10	10	8	21	54	29	9	6	15	30	7	20	1	33	0	1	4
chr11:77616695-77619605|chr11:77629899-77637589	16	37	12	17	2	34	6	0	2	7	2	21	1	1	0	3	11	12	0	0	1	0	0	2	11	3	5	4	2	0	0	0	12	14	4	28	15	10	10	5	11	14	10	9	12	41	0	9	9
chr9:100473740-100498764|chr9:100550160-100561396	5	10	1	26	5	35	14	0	7	4	0	21	2	10	0	10	3	11	0	5	0	0	0	0	8	0	1	0	3	0	1	3	1	14	8	66	43	30	13	12	11	11	10	17	12	7	0	2	7
chr1:224175947-224189576|chr1:224190319-224192331	6	46	6	12	5	28	22	0	1	0	0	5	0	2	0	0	0	5	0	1	3	0	0	0	0	14	8	0	2	0	1	5	8	13	25	71	53	30	7	11	9	27	24	25	4	20	0	5	2
chr8:73617451-73673106|chr8:73688813-73738283	7	57	40	25	16	62	2	0	2	1	0	17	0	1	1	5	9	25	0	0	3	3	0	0	2	4	9	0	2	0	4	0	9	20	13	35	20	18	6	13	2	21	3	3	18	21	1	12	10
chr14:80490722-80497468|chr14:80530886-80559278	27	46	27	4	10	39	11	1	1	3	0	14	0	0	0	1	2	8	5	0	0	2	0	3	10	0	12	9	0	0	0	0	24	21	2	15	22	18	6	19	11	2	16	8	13	18	0	7	17
chr20:35714389-35716739|chr20:35725155-35729311	10	36	0	5	8	23	6	0	5	1	0	8	1	0	0	4	1	13	8	4	0	6	1	0	39	5	3	1	7	1	0	0	1	27	0	20	45	20	2	8	2	11	9	8	5	22	0	5	5
chr7:130116666-130120748|chr7:130122202-130124450	7	37	28	7	5	57	17	2	5	2	0	7	0	2	0	16	3	13	9	3	0	1	0	3	7	4	0	0	0	0	2	1	12	21	30	15	30	4	11	21	12	31	20	2	13	10	0	8	5
chr4:1871542-1900625|chr4:1904378-1916870	17	20	12	11	2	45	15	0	0	7	0	10	0	0	1	2	13	13	8	0	4	0	0	1	13	7	7	4	0	0	3	1	7	6	12	21	59	11	8	5	6	8	2	7	9	19	0	5	22
chr6:131135782-131145284|chr6:131169273-131199460	4	19	0	7	11	19	0	0	1	0	2	2	0	2	0	0	0	0	7	0	0	0	0	0	0	21	3	0	1	0	0	3	24	6	8	19	27	18	9	10	6	13	1	10	16	14	0	11	1
chr4:51843267-51863436|chr4:51886638-51891759	6	24	31	9	9	38	20	1	3	1	0	23	1	3	0	6	9	3	8	1	0	2	0	1	3	0	1	3	0	0	0	3	9	21	12	20	36	16	7	4	30	19	8	2	16	27	0	8	6
chr2:61888842-62000700|chr2:62000982-62135830	12	9	19	21	16	37	2	0	1	1	0	8	0	1	0	0	4	9	0	4	2	0	0	0	5	0	2	0	1	1	4	4	3	13	16	7	35	20	14	13	8	17	21	20	7	3	1	14	2
chr2:190649360-190659157|chr2:190673152-190683737	20	24	6	11	4	23	7	0	1	0	2	2	0	0	0	4	0	5	3	1	3	0	0	1	8	3	2	8	1	0	5	3	6	12	4	9	38	11	3	3	6	35	5	22	4	21	0	7	1
chr14:88396203-88416710|chr14:88437903-88438326	8	27	14	0	0	9	1	0	2	0	0	7	1	1	1	0	1	2	6	0	0	0	0	0	1	0	1	0	2	1	0	3	15	9	4	0	57	38	3	16	20	0	4	15	0	2	0	0	2
chr13:77125468-77126317|chr13:77129230-77139195	9	28	31	16	3	27	12	1	8	0	0	16	0	6	2	11	6	6	0	0	5	0	0	2	0	1	4	6	7	0	0	0	1	26	4	19	12	19	10	11	2	9	6	8	12	3	1	0	0
chr16:19610415-19616113|chr16:19647882-19650381	4	60	17	12	14	27	1	2	1	10	0	2	1	1	1	1	4	12	3	0	1	0	0	5	10	1	4	0	1	0	0	2	5	6	4	25	47	17	19	16	4	24	3	6	10	29	0	3	1
chr11:33103184-33105566|chr11:33106064-33107902	3	7	19	12	1	26	9	2	8	0	0	4	0	1	1	11	8	8	0	0	0	4	0	0	11	0	0	0	4	0	0	0	9	10	8	13	13	9	13	4	17	31	6	8	8	16	0	15	4
chr3:66221127-66236543|chr3:66263379-66346363	1	6	9	10	4	19	4	0	1	8	2	1	0	4	7	3	2	4	0	0	3	0	1	4	7	7	9	3	0	0	1	2	14	14	3	12	29	9	9	8	4	8	5	3	9	11	0	17	3
chr2:32357486-32377587|chr2:32395593-32401162	2	18	9	8	2	21	3	0	3	8	1	7	0	0	1	2	5	1	0	3	0	0	0	3	5	1	4	0	2	0	0	4	10	16	5	41	28	20	7	14	12	21	3	17	7	16	0	12	3
chr13:21155150-21157921|chr13:21172681-21176374	17	32	2	21	16	31	18	1	9	1	0	14	3	0	0	4	5	8	6	13	0	1	0	0	6	5	3	0	2	0	3	0	2	1	5	6	21	9	11	6	10	9	0	4	0	17	2	5	7
chr1:44284907-44308309|chr1:44319744-44322724	22	20	31	9	19	38	8	4	1	5	2	8	0	0	0	2	4	11	0	0	1	2	0	0	6	1	1	0	0	0	0	2	16	8	3	11	37	9	6	7	12	16	9	9	14	15	1	11	4
chr2:161137063-161179613|chr2:161204793-161223914	2	36	6	4	8	17	6	0	0	3	0	1	0	0	0	5	8	0	0	0	0	4	0	0	0	2	9	2	5	9	4	1	1	12	6	14	38	15	25	24	15	32	14	2	19	21	0	5	8
chr18:13671973-13681604|chr18:13682105-13726328	6	13	7	20	0	43	3	0	4	4	0	6	0	1	9	6	3	21	0	0	1	1	0	0	9	9	3	0	3	0	1	0	9	14	7	1	23	17	1	2	13	45	20	9	18	8	0	4	0
chr7:7969807-8003907|chr7:8060248-8070920	11	4	19	13	4	25	4	0	2	4	0	1	9	2	2	5	5	6	4	8	2	0	0	0	1	0	4	1	3	0	0	0	18	5	1	4	0	0	0	17	31	18	1	5	3	2	1	3	0
chr8:28137891-28155941|chr8:28162078-28189648	8	23	28	37	1	54	0	0	1	2	1	27	0	0	0	4	3	5	4	7	1	0	1	0	24	12	4	0	2	0	0	4	8	7	10	15	9	16	4	2	3	7	5	4	3	18	0	0	1
chr2:45488331-45546731|chr2:45562756-45573206	11	23	23	9	26	95	4	1	1	1	2	16	1	0	0	9	11	18	1	1	2	0	0	1	6	3	12	4	2	3	0	0	17	9	1	23	36	8	16	8	18	6	11	15	1	32	0	20	2
chr15:83139275-83151214|chr15:83164075-83207330	7	18	16	0	8	16	4	1	0	0	0	4	0	6	0	0	0	6	8	0	0	0	0	0	9	0	0	2	1	0	7	0	12	18	5	18	68	24	8	15	24	17	21	4	7	48	1	0	13
chr11:74789699-74810183|chr11:74817714-74834675	4	35	25	17	6	41	9	1	5	3	0	6	8	5	6	1	17	0	0	1	1	3	0	0	10	13	1	0	3	6	0	0	9	14	3	5	28	11	6	14	4	6	5	3	3	8	2	9	8
chr12:122364107-122377388|chr12:122380558-122422520	2	14	2	4	6	29	24	0	1	1	0	3	0	0	0	1	1	5	0	0	0	0	0	0	17	0	0	0	12	1	1	4	10	2	3	21	60	32	10	7	20	26	6	14	5	45	0	11	1
chr10:24872063-24937183|chr10:24942436-24952527	8	60	26	34	18	57	0	1	3	4	0	13	1	0	1	2	26	29	8	2	6	1	0	2	7	0	8	0	3	1	0	3	4	15	2	38	39	4	4	22	5	10	6	11	2	4	0	10	0
chr19:13303884-13307781|chr19:13308528-13312668	3	62	18	0	0	3	0	0	0	2	0	7	0	0	0	0	15	0	5	0	1	1	0	1	34	8	10	5	0	1	1	3	8	1	15	22	51	29	3	35	10	14	3	8	0	22	2	3	1
chr1:20749882-20757165|chr1:20776750-20779811	12	30	14	4	2	29	5	0	1	0	0	14	0	0	0	0	6	4	4	7	0	0	0	1	6	4	2	0	3	2	0	9	6	9	8	27	51	29	17	4	18	17	9	3	4	30	0	5	6
chr14:93263993-93293857|chr14:93296157-93332819	17	11	11	6	6	23	13	0	3	0	0	3	0	0	0	2	1	9	0	0	1	0	0	0	12	5	5	1	0	0	0	5	6	6	4	11	38	12	5	4	12	24	2	4	7	8	0	4	12
chr14:39154294-39158284|chr14:39159550-39170014	1	6	6	0	0	11	2	0	0	0	0	0	4	0	3	5	6	9	0	6	0	0	2	0	5	0	5	11	0	0	1	2	4	2	12	4	21	5	11	12	3	9	1	15	1	5	4	1	4
chr17:12032298-12054888|chr17:12113360-12125293	11	49	41	70	23	27	5	0	6	0	0	14	1	0	0	5	11	10	11	0	2	0	0	0	5	1	2	0	8	2	0	0	3	4	5	29	48	16	8	13	18	51	30	9	8	33	0	7	7
chr20:21357792-21365420|chr20:21368590-21381993	13	60	39	29	34	73	20	1	0	6	0	9	5	2	0	10	1	12	18	0	2	1	0	3	8	5	6	5	0	0	2	0	5	6	6	12	31	8	4	2	4	12	5	5	11	6	4	7	0
chr9:125337591-125341176|chr9:125346941-125349389	15	7	12	12	7	10	3	0	3	0	0	11	0	0	1	1	12	9	0	2	2	0	0	1	5	0	6	0	0	0	4	0	13	11	11	35	30	12	4	16	11	18	5	11	4	11	0	3	6
chr11:8392710-8413494|chr11:8464822-8473162	3	28	36	10	6	33	20	0	3	6	0	8	0	0	0	0	5	1	6	0	0	1	0	0	16	9	10	10	2	0	0	0	17	1	0	11	1	0	3	5	4	26	0	13	0	0	0	5	10
chr20:47622330-47623910|chr20:47633636-47634047	15	67	17	10	3	4	23	0	2	0	0	12	0	1	5	6	6	7	0	1	0	0	3	1	11	0	2	0	2	5	0	1	13	5	8	14	35	13	8	8	16	8	12	11	1	8	0	12	3
chr2:88776573-88782733|chr2:88792494-88801098	5	28	11	2	4	196	0	0	5	9	2	14	0	0	0	0	0	3	6	0	0	0	0	1	0	9	22	0	2	0	0	4	13	91	10	0	14	5	6	2	64	0	1	0	35	16	0	1	0
chr12:32707413-32708152|chr12:32718763-32720663	6	36	15	4	2	26	8	0	1	4	0	3	0	0	4	8	4	3	4	0	5	3	0	2	11	2	4	10	0	0	7	3	1	28	8	26	21	4	5	5	7	8	13	7	12	13	2	2	0
chr11:115209657-115214607|chr11:115240420-115504270	3	4	8	2	0	3	13	0	2	0	0	1	0	0	0	0	0	3	0	0	0	0	1	0	1	0	3	5	8	0	1	1	10	5	2	13	3	7	4	17	16	19	2	32	6	5	0	0	0
chr2:239895314-239990073|chr2:240007370-240011616	6	34	34	29	16	36	13	0	2	0	5	4	0	0	0	16	12	13	0	0	3	0	1	0	6	5	5	0	0	0	0	2	24	14	7	7	19	2	2	3	15	13	7	6	3	14	0	7	5
chr8:67103135-67105904|chr8:67116122-67118247	21	78	57	18	26	46	6	0	0	4	0	4	3	3	0	4	3	13	1	1	0	2	0	0	2	0	0	0	2	0	2	1	3	18	10	26	19	20	13	6	10	19	5	4	8	26	0	10	1
chr10:110122292-110124016|chr10:110130486-110133325	1	47	7	16	4	31	22	0	5	1	0	2	1	1	2	6	1	15	2	2	2	0	0	1	4	10	6	0	0	0	0	3	2	7	1	13	25	18	3	10	4	10	2	3	2	21	0	7	1
chr4:185164179-185175785|chr4:185176051-185190142	3	28	9	17	5	13	0	1	1	0	0	3	2	2	5	1	2	26	0	0	0	3	1	2	5	1	4	6	3	1	0	1	1	18	11	28	16	8	14	7	2	5	8	4	13	7	0	11	3
chr1:167951861-167966628|chr1:167975015-167987494	9	17	64	10	29	29	3	1	2	1	2	12	0	3	0	8	13	6	0	21	3	3	0	1	1	0	7	1	0	4	2	1	5	3	2	7	7	8	4	1	0	0	5	0	3	1	0	3	0
chr8:67118821-67131950|chr8:67137603-67149782	8	24	23	14	29	17	0	0	0	0	7	7	1	9	0	9	3	26	0	1	0	3	0	1	0	10	2	0	0	0	2	1	6	26	4	9	33	12	6	5	11	3	4	1	2	16	7	2	1
chr9:111530963-111533738|chr9:111534353-111576364	2	27	20	4	6	13	0	2	4	0	0	24	6	1	1	3	6	19	0	0	1	0	0	0	8	0	1	4	2	0	0	1	6	4	2	7	8	8	13	5	10	12	1	7	1	12	0	9	1
chr6:21666645-21668646|chr6:21743042-21758392	1	32	8	3	7	8	0	0	0	0	0	7	0	0	0	3	6	6	0	0	1	0	0	1	0	0	0	7	1	4	3	5	13	43	11	42	140	36	3	3	7	13	19	0	5	27	0	12	14
chr6:17662070-17665238|chr6:17669546-17674904	8	20	40	20	14	71	3	4	2	0	0	6	0	0	0	8	13	17	0	0	0	0	0	0	3	16	6	2	0	4	0	1	12	12	4	12	26	11	1	13	14	8	19	7	10	14	0	7	7
chr2:61494091-61495454|chr2:61499894-61501995	8	33	20	7	9	47	11	0	1	4	0	11	0	0	0	10	6	3	0	2	0	0	0	0	5	7	3	10	3	0	0	4	5	16	9	16	33	12	5	11	7	15	8	10	13	28	0	9	2
chr15:25252333-25266430|chr15:25278884-25418787	1	3	0	2	0	34	0	0	0	0	0	0	0	0	0	5	0	0	0	0	6	0	0	0	0	0	0	0	0	0	0	1	5	21	15	6	18	17	9	44	6	47	13	23	13	28	0	4	0
chr22:45672179-45689711|chr22:45718493-45729424	14	15	3	10	5	53	2	1	14	1	2	14	2	0	0	1	4	20	0	0	2	0	0	1	19	6	20	5	2	3	0	0	4	9	6	4	17	8	4	6	12	17	4	5	0	7	0	2	6
chr14:39177916-39179090|chr14:39179462-39180502	4	85	57	3	12	46	4	3	6	0	2	4	0	1	0	7	10	13	0	0	0	1	0	0	2	13	14	2	1	0	0	1	6	17	11	7	18	12	7	7	8	13	8	2	9	15	1	29	7
chr1:9930457-9931890|chr1:9935627-9936518	9	57	27	18	8	63	23	1	4	2	1	15	2	1	0	0	11	5	0	2	0	1	0	3	2	6	4	3	0	0	0	6	5	24	6	9	30	16	7	5	6	8	6	9	4	18	0	1	6
chr2:32089605-32098795|chr2:32116212-32126947	7	53	14	8	3	17	4	0	3	3	0	13	0	2	0	2	1	8	0	0	0	2	0	2	0	0	4	4	1	0	4	2	14	19	13	48	74	22	10	7	23	37	23	14	9	21	0	12	13
chr7:34989941-35010467|chr7:35018596-35037817	4	5	4	16	2	52	32	2	1	0	0	1	0	2	1	2	15	9	0	0	8	0	0	0	2	0	4	0	1	0	0	1	8	1	12	2	6	1	10	3	24	54	8	1	17	4	0	3	8
chr3:183195255-183205875|chr3:183207823-183215968	18	23	5	5	0	46	0	0	1	0	0	8	0	0	0	0	2	1	0	0	5	0	0	0	5	0	0	4	1	0	1	0	12	1	3	11	13	2	1	2	1	60	0	3	0	2	0	3	0
chr10:14878919-14896845|chr10:14897517-14899538	7	19	0	9	1	20	7	0	4	3	0	7	0	0	1	0	0	9	9	0	3	3	0	0	3	0	7	0	0	0	2	4	3	8	0	12	9	8	4	6	1	9	11	2	2	12	0	9	0
None|chr4:76403280-76412089	7	23	32	13	27	143	3	0	1	0	0	11	0	2	4	0	0	7	7	1	5	0	0	4	0	5	14	14	5	0	0	0	0	3	6	12	16	3	11	13	7	17	6	11	2	2	0	9	2
chr11:85990399-85996825|chr11:86031611-86068650	12	39	15	4	14	34	3	0	2	0	1	5	0	0	0	2	2	7	8	9	0	0	0	1	10	3	8	0	1	0	0	1	8	24	4	53	54	18	9	9	9	33	6	11	10	29	3	9	16
chr8:123072846-123077110|chr8:123105464-123109316	28	45	8	11	6	42	24	0	3	3	2	15	1	0	1	1	3	4	0	0	0	0	0	0	13	11	18	0	0	1	2	1	4	3	4	7	44	9	8	4	6	3	4	3	2	8	0	0	15
chr4:102690771-102714437|chr4:102726683-102760717	8	38	6	7	17	23	1	1	0	8	0	19	3	4	0	7	3	13	19	0	0	2	0	0	4	3	11	0	4	0	0	2	9	21	5	22	36	11	10	12	33	9	5	3	23	15	1	2	3
chr7:82014479-82032796|chr7:82084900-82117043	3	0	0	1	0	12	0	0	0	0	0	1	0	0	0	0	0	0	0	0	0	0	0	0	1	0	0	0	3	4	0	0	17	14	3	17	3	0	25	16	11	15	5	20	16	2	0	0	7
chr9:4793227-4823547|chr9:4827033-4833153	3	37	23	23	18	50	5	6	9	4	8	14	0	7	0	14	13	26	0	0	6	2	1	0	22	0	0	0	0	0	1	0	9	8	3	15	11	11	3	4	8	6	15	4	4	4	0	1	6
chr7:6813037-6814763|chr7:6823360-6824088	23	16	24	11	21	34	3	0	5	1	0	6	0	3	0	3	6	1	0	0	1	0	2	4	8	1	3	0	1	2	0	0	5	9	9	7	38	9	5	5	16	19	7	0	9	16	0	5	5
chr2:222202190-222220139|chr2:222232283-222294166	11	4	0	23	3	40	9	2	0	0	7	4	1	2	1	0	0	7	3	0	1	0	0	4	37	16	17	4	0	0	0	0	1	0	0	0	0	0	0	0	0	0	0	0	1	0	6	0	0
chr1:39852876-39853969|chr1:39857417-39864709	9	24	68	6	7	51	4	1	1	9	4	1	3	0	2	12	10	7	0	5	2	0	0	0	5	0	0	0	1	0	0	1	3	22	16	16	19	8	14	10	10	7	4	11	14	16	0	19	8
chr1:46046625-46055794|chr1:46080750-46131846	5	24	8	27	12	41	13	0	5	1	0	18	1	8	0	5	0	7	5	0	0	0	0	1	2	3	3	0	1	6	0	0	13	0	3	16	39	13	1	2	9	4	4	5	4	8	0	6	8
chr2:70175777-70179531|chr2:70181997-70182666	4	9	11	12	15	18	13	0	4	2	0	4	0	0	1	7	2	0	5	0	3	0	0	3	5	1	2	15	2	0	0	0	3	11	0	12	20	9	8	5	8	13	2	22	2	12	0	0	0
chr5:155870424-156117877|chr5:156124019-156329533	13	128	60	11	14	140	23	1	1	6	0	60	0	1	3	8	82	45	10	0	2	6	0	2	8	6	0	0	0	0	0	1	4	0	0	1	0	0	1	0	0	1	0	2	0	1	4	2	0
chr17:50989872-50990449|chr17:50993935-50995056	27	16	19	9	4	20	4	1	3	2	0	9	0	0	0	3	11	10	0	0	0	0	3	0	5	4	12	0	0	8	0	0	9	10	5	16	34	14	10	6	3	14	5	2	16	15	1	5	0
chr2:214752555-214767481|chr2:214781509-214792296	43	67	27	12	20	54	25	2	2	2	0	4	4	1	4	0	6	9	4	2	5	4	0	1	12	4	0	0	0	0	0	1	8	2	2	5	64	6	0	8	5	19	10	5	1	22	0	4	2
chr10:100918441-100923974|chr10:100926019-100929316	10	39	10	25	6	44	54	0	0	2	2	0	2	0	0	5	13	14	2	10	0	0	0	2	11	12	21	0	0	0	0	6	3	8	1	9	26	19	7	9	5	5	6	4	7	5	0	1	5
chr1:15529272-15534236|chr1:15536814-15544398	2	36	2	4	5	49	8	0	0	0	0	2	0	0	0	24	4	19	0	13	2	0	0	0	5	10	9	2	2	0	0	1	5	7	8	5	41	19	6	8	5	19	19	13	5	39	0	7	5
chr19:45259189-45263112|chr19:45266281-45271471	0	5	1	9	2	43	5	0	0	1	0	8	0	0	4	4	0	8	0	3	0	0	0	0	0	0	0	1	4	2	3	0	7	11	10	11	37	10	13	14	2	11	28	16	3	23	0	8	5
chr17:45468593-45475099|chr17:45475726-45477899	21	20	15	9	3	31	10	0	1	2	0	5	0	2	0	0	2	0	2	0	2	2	1	2	18	6	17	5	1	0	0	0	5	10	15	15	36	25	10	3	12	14	11	3	12	26	0	10	0
chr10:118707587-118729294|chr10:118730410-118754395	1	50	56	12	14	38	0	6	0	9	0	13	0	0	9	32	12	12	8	0	2	0	0	4	2	3	10	0	2	0	1	4	0	11	1	12	8	7	5	5	5	9	6	1	3	7	0	15	0
chr2:171443613-171448680|chr2:171476950-171477986	9	53	2	16	17	66	0	0	0	9	0	10	1	3	0	5	12	4	0	0	3	1	1	1	6	1	1	7	0	0	0	2	12	14	6	5	25	6	7	6	6	22	1	12	6	15	0	1	1
chr1:155721618-155725381|chr1:155726019-155727607	0	26	2	3	12	28	1	1	1	0	0	2	0	0	0	0	7	6	0	0	6	0	3	4	8	0	2	0	7	0	0	2	5	4	2	10	21	5	9	6	8	10	2	8	7	7	0	2	3
chr8:89722156-89724628|chr8:89725641-89757044	8	28	22	8	2	15	1	0	3	3	0	13	0	7	5	3	2	2	9	0	1	0	1	0	19	6	2	1	0	0	1	3	7	3	14	12	50	20	31	15	10	14	5	17	11	49	0	8	12
chr15:76286481-76287845|chr15:76292700-76295590	14	38	39	2	5	39	0	0	0	7	0	14	3	5	2	6	16	23	0	7	0	2	0	0	13	0	11	0	0	0	1	0	4	11	0	4	22	18	7	2	8	28	5	4	0	6	4	6	6
chrX:53399730-53403565|chrX:53403893-53405011	11	27	21	3	6	22	0	0	0	0	7	2	1	0	0	2	3	0	0	0	2	0	1	0	3	0	7	0	7	0	3	1	16	5	5	11	11	6	0	1	11	17	11	15	6	13	0	17	8
chr4:112560995-112562370|chr4:112585725-112586444	26	71	29	6	27	106	19	0	2	7	2	16	7	0	0	20	6	23	3	0	0	1	0	0	6	0	8	0	0	2	0	0	4	7	4	15	31	22	3	11	3	1	8	8	9	28	1	2	6
chr12:123311129-123313619|chr12:123315660-123317220	11	15	19	17	4	74	7	1	1	9	2	4	1	4	2	9	18	14	0	4	8	0	0	0	7	1	0	0	0	0	0	1	4	13	1	14	13	1	6	3	6	7	10	1	4	5	0	11	0
chr16:16122174-16124788|chr16:16125911-16131788	6	79	43	14	2	41	5	0	0	8	0	3	0	0	0	11	5	3	0	0	1	1	0	0	12	6	4	0	0	5	0	2	8	10	15	9	20	13	3	13	12	8	4	6	2	10	2	23	1
chr3:15384187-15411244|chr3:15415942-15424954	6	25	18	5	18	23	1	1	7	0	0	5	0	0	2	3	2	34	10	0	0	0	0	1	27	1	8	0	7	0	0	1	16	20	8	16	50	24	9	12	8	37	7	10	5	35	0	13	6
chr22:41131633-41135812|chr22:41140257-41141047	4	39	44	12	5	57	1	0	0	7	0	6	0	1	0	0	5	17	0	1	2	0	0	0	4	2	16	10	0	0	2	0	8	15	11	7	30	8	5	4	11	16	5	16	13	14	2	16	0
chr8:42354521-42355515|chr8:42361365-42362611	4	10	11	13	1	28	9	1	2	2	6	6	0	1	0	6	33	9	3	0	5	0	0	0	6	0	6	0	0	0	3	0	2	13	8	15	8	11	2	28	11	10	1	4	1	5	0	12	10
chr2:29132245-29133654|chr2:29145367-29152684	0	0	2	5	1	1	0	1	0	0	0	0	5	0	0	0	7	0	0	0	1	0	0	5	1	0	3	15	0	0	0	4	2	11	6	21	13	9	10	7	9	7	1	7	5	20	0	11	5
chr7:129203589-129205202|chr7:129206587-129208758	31	40	13	33	24	129	46	1	5	7	2	6	3	1	0	2	6	14	1	0	0	0	0	2	7	4	7	12	0	0	0	1	2	0	9	31	18	11	3	3	10	3	6	1	4	6	0	4	2
chr17:67944372-67945408|chr17:67975958-67982251	9	26	14	4	13	16	11	0	0	0	0	3	0	0	3	2	0	4	13	0	0	0	0	0	3	0	8	0	2	1	0	1	23	22	8	5	50	24	16	7	42	32	27	7	3	22	1	5	13
chr14:90923196-90943077|chr14:91001159-91060331	0	52	57	18	3	39	16	2	1	10	0	10	6	1	0	3	8	16	0	0	0	0	1	1	4	0	4	0	3	1	0	1	0	10	0	11	3	1	1	5	29	9	7	1	6	19	1	1	0
chr1:173984619-173992754|chr1:173993135-174022095	5	16	17	8	12	72	9	0	0	6	0	10	1	0	0	3	8	13	0	0	1	0	1	0	4	0	1	4	0	4	3	3	4	6	5	25	24	8	6	8	7	9	9	1	9	13	3	1	1
chr8:60877673-60884997|chr8:60900493-60903979	4	3	0	2	6	4	0	0	1	4	0	0	10	0	3	6	18	12	0	0	6	0	1	2	2	0	6	7	3	0	1	2	7	9	6	8	3	14	0	13	0	0	12	0	4	8	0	0	0
chr8:125007487-125008970|chr8:125009343-125011536	3	31	38	2	17	78	0	1	3	2	2	25	0	7	3	14	21	18	2	0	3	3	0	0	9	0	4	0	0	0	0	4	2	3	10	16	19	5	6	9	5	11	2	3	8	1	0	3	1
chr8:105318981-105419143|chr8:105444381-105561362	0	0	17	4	1	17	0	0	0	0	0	1	0	0	1	2	0	6	0	0	2	0	0	1	2	5	7	0	2	0	0	0	2	1	0	34	0	0	0	7	1	4	1	2	22	0	0	1	2
chr6:47253521-47283937|chr6:47286595-47309415	11	3	0	17	7	3	0	0	3	3	0	9	0	0	0	0	6	1	0	0	0	0	0	1	55	1	3	6	2	0	0	1	7	17	5	30	229	15	19	6	9	24	11	3	11	18	0	2	0
chr8:17247369-17265906|chr8:17286427-17294986	4	28	2	1	5	20	4	0	1	0	0	5	0	0	0	2	8	0	0	16	3	3	0	1	6	0	0	0	7	0	3	0	4	15	4	27	29	18	8	4	19	19	1	2	9	37	0	4	2
chr7:16216197-16258389|chr7:16308627-16376091	11	12	32	85	86	28	12	0	1	3	0	30	3	2	0	10	17	27	6	7	1	1	0	0	4	0	0	6	0	0	0	0	1	4	6	22	18	2	7	13	13	1	5	4	1	16	0	0	1
chr2:45488331-45546731|chr2:45553730-45562652	15	25	4	24	3	38	1	0	0	6	2	11	2	1	1	2	13	7	7	0	4	1	0	0	1	3	8	0	1	2	0	2	22	6	4	15	52	20	6	0	13	9	5	9	9	18	1	7	9
chr1:153664474-153665219|chr1:153668557-153669835	10	18	10	21	1	52	16	0	5	5	2	7	1	0	1	0	8	10	17	6	1	0	0	1	6	5	3	0	4	0	0	0	2	12	5	7	31	11	3	3	4	5	9	2	10	13	0	0	1
chr14:49666413-49669523|chr14:49674427-49679724	6	31	33	6	17	21	19	1	1	10	2	3	3	1	1	7	3	18	0	0	5	2	0	0	7	0	1	0	0	0	1	2	6	4	8	1	19	2	5	1	13	10	3	1	5	2	0	5	14
chr1:45634236-45640209|chr1:45642499-45654542	8	47	47	24	13	97	9	0	2	6	0	2	0	0	0	2	8	20	0	0	0	3	0	0	8	1	5	0	0	0	2	3	7	22	1	20	36	16	5	8	2	32	9	13	25	11	0	16	5
chr17:60677586-60679452|chr17:60709325-60747197	4	7	0	8	4	25	2	0	0	3	0	8	8	0	0	11	0	9	0	0	0	0	0	0	5	5	8	11	5	0	0	4	17	11	3	11	16	3	7	6	13	4	4	3	12	2	0	7	13
chr10:73471613-73474918|chr10:73479517-73495804	11	17	9	0	11	2	0	0	0	0	0	7	1	0	4	4	0	2	0	3	0	0	0	0	9	0	1	0	5	0	3	3	5	4	7	7	20	21	12	19	5	13	8	6	7	27	2	23	3
chr6:20758643-20781144|chr6:20846178-20955418	2	32	68	9	3	46	1	0	0	3	4	4	0	1	2	14	16	1	0	4	1	0	0	1	1	0	0	0	0	0	0	1	6	19	5	11	5	4	9	15	8	11	6	19	22	7	0	13	1
chr4:102268079-102304316|chr4:102315830-102344443	2	11	12	24	4	48	4	0	9	7	0	5	3	0	1	0	1	9	0	0	6	2	0	1	5	56	2	0	5	0	0	0	1	11	3	10	3	4	1	5	20	12	17	3	7	1	1	3	0
chr6:135002842-135039572|chr6:135042126-135050581	17	52	19	8	6	38	3	0	4	5	0	5	0	0	2	17	16	17	0	0	1	0	0	0	20	0	2	0	2	0	0	2	16	10	2	13	47	14	3	17	17	13	28	8	12	33	2	8	6
chr11:8413692-8435493|chr11:8464822-8473162	9	27	21	2	18	20	21	0	3	2	0	23	1	0	0	3	2	2	0	0	3	1	3	0	9	0	8	3	1	0	0	0	26	0	0	18	13	0	8	11	2	27	2	17	4	0	0	3	6
chr9:17309252-17330631|chr9:17342444-17366616	11	46	18	39	40	44	6	3	0	0	0	8	0	0	0	9	2	14	4	0	0	2	0	0	14	5	3	1	1	6	1	4	14	3	5	18	31	5	8	21	11	17	12	1	4	6	3	0	6
chr13:71489148-71557023|chr13:71573573-71630555	11	16	2	35	3	12	2	0	3	0	0	7	1	3	0	0	0	3	8	0	0	0	0	0	7	0	2	3	0	0	5	1	0	21	26	60	50	46	7	16	7	14	18	6	0	82	0	1	3
chr12:110128149-110128949|chr12:110132636-110134947	1	44	46	18	8	26	2	6	7	7	0	10	0	1	2	7	18	13	1	0	0	2	0	0	11	0	2	0	1	1	1	5	1	11	6	24	30	23	2	4	12	20	19	2	8	11	0	13	0
chrX:53634298-53645310|chrX:53654131-53680048	11	12	14	10	10	52	16	0	0	1	2	6	4	6	1	5	11	27	12	0	0	1	0	2	18	7	5	6	0	0	0	2	16	20	1	20	24	5	7	6	15	11	5	1	5	22	1	0	1
chr11:77616695-77619605|chr11:77625818-77629762	13	30	19	11	10	27	2	0	1	1	9	20	0	3	0	0	0	11	0	1	0	3	0	0	4	7	5	11	2	0	0	4	5	4	3	22	13	17	3	12	5	5	2	1	3	25	0	3	1
chr2:168631042-168691033|chr2:168717978-168765591	4	9	7	24	24	26	6	0	0	0	1	6	0	0	0	8	7	15	0	4	1	2	0	0	4	4	3	0	4	0	0	1	15	18	23	23	38	32	6	5	2	1	8	13	19	3	0	6	1
chr20:62138290-62139074|chr20:62140944-62143207	18	21	25	20	6	54	2	0	4	5	1	3	0	0	0	5	2	2	0	0	3	0	0	0	10	3	3	9	1	0	1	0	5	17	7	17	30	9	2	9	7	24	8	9	6	24	0	10	2
chr4:177351549-177353307|chr4:177353728-177360502	21	13	48	58	8	126	3	1	3	8	0	29	0	1	3	13	1	9	0	0	0	3	0	0	8	1	3	0	1	5	0	0	5	4	10	23	23	13	7	1	4	8	0	1	11	37	0	3	11
chr17:48103389-48112030|chr17:48113401-48118703	5	13	15	0	1	4	16	0	0	1	9	0	1	0	0	3	2	1	0	4	0	0	0	0	1	4	1	1	0	0	5	1	16	9	7	6	31	13	4	5	9	3	2	6	3	3	0	4	4
chr4:82875822-82878729|chr4:82881940-82891087	7	70	19	22	7	51	9	1	3	1	0	11	0	0	0	1	6	7	10	0	1	1	1	1	4	7	1	3	0	1	0	0	14	6	14	19	24	30	12	7	19	13	8	0	12	7	0	6	9
chr9:20414425-20448122|chr9:20456786-20620653	0	0	4	3	4	0	0	1	1	0	0	2	0	0	0	0	6	5	0	0	0	8	0	0	21	0	0	0	0	3	4	5	3	12	3	9	58	13	9	20	10	3	11	11	7	16	0	16	16
chr9:20694564-20715321|chr9:20720534-20740235	1	16	6	0	0	21	0	0	1	0	0	3	0	0	0	0	2	3	0	0	0	0	0	0	2	1	7	0	0	1	1	6	27	10	7	38	98	22	16	27	8	72	13	27	2	53	1	17	8
chr2:153872303-153900935|chr2:153944639-154140336	0	17	15	30	12	21	3	0	3	5	0	2	0	2	0	2	4	0	0	0	9	0	0	0	14	5	0	21	1	0	0	0	1	1	0	11	0	3	0	11	7	4	0	1	3	0	0	1	4
chr7:66205522-66286510|chr7:66286709-66352504	8	3	11	4	18	14	1	3	3	4	0	7	1	1	1	3	15	6	0	2	0	1	0	0	7	0	2	0	0	0	0	0	10	0	0	7	11	0	5	10	6	3	4	7	4	4	3	1	6
chr15:54265496-54293894|chr15:54338489-54393047	8	42	9	6	9	11	30	0	0	2	0	3	0	1	0	10	0	6	25	0	1	0	0	0	0	0	2	0	8	1	0	0	2	3	1	16	3	10	3	14	9	7	0	5	0	0	0	1	0
chr7:22267012-22291174|chr7:22318037-22356829	2	0	0	6	0	0	0	0	0	0	0	0	0	1	0	8	0	0	0	0	6	0	0	0	0	7	10	9	0	1	0	0	4	0	0	0	0	0	3	1	12	14	0	8	2	0	0	0	0
chr3:52411247-52412810|chr3:52414587-52419832	4	3	11	3	0	21	6	0	0	2	0	3	0	0	1	0	3	1	0	2	2	0	0	0	4	5	2	0	0	1	0	0	10	10	13	7	45	2	0	14	0	7	2	6	3	13	0	12	0
chr18:21705123-21765771|chr18:21819646-21838364	8	9	0	5	0	19	0	0	0	0	0	4	1	0	2	3	1	1	0	0	4	0	0	0	14	3	3	0	7	0	3	0	12	14	2	8	67	11	3	3	33	44	14	11	2	8	0	0	14
chr11:34947606-34957383|chr11:34978182-34984569	12	43	29	15	6	44	5	0	8	0	1	0	0	0	2	0	0	11	8	2	4	0	0	0	3	0	1	8	4	1	0	1	14	11	4	22	16	7	9	6	7	14	4	9	11	16	0	3	9
chr13:100273346-100301459|chr13:100449305-100527674	7	16	0	11	1	10	5	0	10	2	0	20	4	1	1	10	0	4	6	0	1	1	0	6	11	4	14	0	1	0	2	1	2	9	0	34	16	6	6	3	5	6	9	2	2	12	1	0	0
chr10:103434975-103438014|chr10:103438808-103439745	5	24	33	0	4	21	2	3	0	6	4	7	6	0	0	0	5	0	0	5	0	9	0	3	14	0	9	0	0	0	4	0	11	28	7	13	20	13	10	10	0	7	11	5	2	2	0	17	7
chr3:197091026-197104902|chr3:197119530-197130526	5	24	9	17	15	24	1	0	0	1	0	3	1	0	0	0	0	17	2	0	0	0	0	5	5	17	13	3	0	0	0	0	8	1	3	4	18	0	6	6	2	7	6	4	2	0	0	6	4
chr2:20297678-20307977|chr2:20327378-20350596	12	14	6	23	8	58	18	1	0	5	1	14	2	0	0	1	5	7	0	1	0	0	0	1	16	2	2	0	0	6	3	0	4	7	10	37	25	23	4	9	26	19	9	17	7	16	0	6	2
chr13:49136601-49138746|chr13:49145935-49167243	10	52	47	8	0	20	0	0	2	5	9	9	3	0	0	3	3	10	3	0	7	0	0	1	7	0	3	0	1	0	7	1	18	4	2	4	33	9	8	6	7	15	11	2	5	14	0	10	10
chr14:52519293-52536718|chr14:52544371-52552315	4	60	4	3	1	60	9	0	5	2	0	4	0	0	0	1	0	0	0	0	0	2	0	0	16	0	6	0	1	6	2	0	10	18	7	20	60	41	18	12	14	22	30	2	23	46	0	12	10
chr19:45259189-45263112|chr19:45263367-45264683	6	30	30	14	15	54	2	0	1	9	8	5	1	1	0	4	3	4	4	2	0	0	1	0	6	2	7	0	0	1	0	0	5	5	2	14	24	9	11	2	4	9	5	9	4	8	0	6	11
chr15:49217313-49235850|chr15:49292537-49319603	5	8	2	9	8	40	10	0	0	3	1	10	1	0	0	1	7	17	0	0	0	2	2	0	13	7	1	8	0	1	0	0	6	12	4	14	5	1	6	3	1	13	1	7	7	12	0	9	2
chr5:109690552-109713519|chr5:109716264-109729341	9	51	58	16	21	73	21	1	1	6	6	1	2	2	0	0	10	3	18	5	3	0	0	1	4	10	5	1	0	1	0	0	0	8	0	6	72	4	7	5	5	6	21	0	10	10	0	1	0
chr12:26995408-26996741|chr12:26999676-27003235	9	29	44	11	7	22	5	2	1	8	0	0	1	0	0	7	15	28	0	2	5	2	0	0	19	1	8	1	0	0	1	1	15	9	4	0	2	1	1	13	8	19	5	16	4	0	1	4	5
chr9:125585727-125657650|chr9:125672643-125706970	7	1	9	4	5	35	1	0	3	1	0	21	0	0	0	0	11	21	0	1	0	0	0	1	22	5	2	0	2	2	0	0	5	3	0	16	31	3	4	2	9	3	4	2	6	5	0	1	0
chr1:75732922-75739979|chr1:75750546-75761121	4	10	14	14	5	34	21	0	3	0	0	2	0	0	0	2	1	16	0	0	2	1	1	4	5	8	9	0	0	0	0	0	0	8	4	12	14	10	5	11	6	14	0	0	0	13	0	8	1
chr17:37437829-37440504|chr17:37442652-37444695	6	8	12	1	3	16	4	0	0	5	13	12	0	5	1	2	10	9	0	0	0	0	0	0	6	1	7	0	2	0	4	4	3	8	9	13	17	4	16	1	8	6	12	7	11	3	1	2	6
chr17:59566794-59570517|chr17:59573235-59573739	9	32	15	15	10	27	11	1	0	2	4	19	1	5	3	26	3	16	0	0	2	0	0	0	1	0	11	0	0	1	0	0	3	9	11	6	14	3	7	5	16	8	5	0	4	8	0	8	17
chr17:79075090-79077429|chr17:79077864-79079488	6	61	10	5	2	33	7	0	0	5	2	6	7	0	0	2	3	1	0	0	0	0	0	0	2	0	2	0	0	0	0	0	13	8	6	2	25	2	8	8	11	10	9	12	6	10	0	57	18
chr15:53978927-54012647|chr15:54015886-54143017	7	65	4	32	4	4	25	0	8	3	0	0	2	1	0	0	0	0	19	0	0	0	0	0	0	5	2	0	3	0	0	0	12	0	1	42	4	1	1	17	20	15	2	23	5	0	0	0	0
chr12:79217685-79285786|chr12:79299551-79353501	10	103	34	40	22	84	28	2	5	1	9	7	4	8	0	2	4	26	4	0	1	0	0	2	2	1	7	0	0	0	0	0	7	2	0	16	0	0	2	10	1	0	0	3	13	0	0	1	0
chr8:123072846-123077110|chr8:123084340-123093590	5	40	31	25	13	81	0	0	1	0	0	14	2	2	0	1	4	11	0	0	1	5	0	0	10	7	5	3	1	0	0	2	5	5	5	10	24	12	5	3	8	2	5	16	8	8	0	2	12
chr4:106171270-106193608|chr4:106212835-106230362	7	50	31	0	5	47	2	0	0	1	0	6	0	0	0	6	7	1	0	2	2	0	0	1	6	0	25	36	1	0	0	0	4	0	6	12	17	8	2	1	2	4	3	3	0	5	0	9	6
chr16:31713448-31722625|chr16:31723353-31753765	7	20	10	11	10	19	0	0	0	3	1	9	0	1	0	2	0	6	0	7	1	0	0	0	11	0	10	1	2	1	2	0	3	15	15	58	31	20	7	11	10	16	9	8	8	29	0	13	5
chr5:66050966-66053405|chr5:66054951-66075023	12	47	7	21	19	35	5	2	3	2	2	7	0	1	0	5	0	2	6	12	0	0	0	1	6	3	2	2	0	2	0	3	1	6	2	31	48	18	1	2	4	17	3	10	4	18	0	0	1
chr6:111392972-111405469|chr6:111472140-111482749	1	26	8	8	2	29	1	0	0	0	0	1	0	0	0	0	4	7	9	0	0	0	0	0	1	0	7	0	7	0	2	5	10	8	5	11	38	13	11	13	8	20	34	7	18	15	0	5	0
chr16:69154457-69155870|chr16:69167185-69168820	6	28	28	2	8	32	2	0	3	7	0	6	0	1	0	0	0	1	1	4	2	0	0	2	1	8	5	0	0	5	0	0	9	16	4	7	43	9	5	8	7	35	6	13	2	25	1	10	7
chr17:56835259-56844018|chr17:56848065-56848695	2	16	7	4	2	13	0	0	1	1	1	2	0	0	13	3	0	22	0	0	2	0	0	0	15	0	3	0	1	0	0	0	7	0	7	15	22	11	3	17	23	22	15	3	6	20	0	18	0
chr1:243664883-243695590|chr1:243843282-243843543	11	13	5	5	9	42	14	0	0	1	0	25	2	0	0	0	12	1	6	0	0	0	0	0	6	9	9	0	10	0	0	1	0	7	15	12	74	18	3	6	30	11	18	0	3	16	0	9	19
chr17:19947505-19958013|chr17:19958571-19962839	2	25	14	55	14	47	16	4	7	3	1	3	0	2	1	5	0	12	4	0	2	0	0	0	1	2	5	0	5	7	1	1	8	26	17	7	55	18	2	2	8	11	10	2	3	25	0	1	3
chr1:117368485-117402185|chr1:117405645-117414712	4	1	6	2	0	7	0	0	0	3	2	0	2	0	0	0	0	2	3	1	0	0	0	1	2	0	1	0	4	0	0	0	14	5	4	11	24	20	2	3	9	3	1	3	8	4	0	10	3
chr3:179588995-179592643|chr3:179601790-179602651	4	85	28	14	10	59	20	2	2	6	2	4	4	5	0	0	3	24	0	0	2	0	1	1	4	7	10	0	1	0	0	0	5	14	4	19	9	15	4	4	4	20	7	2	4	16	0	1	0
chr4:122154112-122170614|chr4:122175914-122186035	7	10	20	3	3	65	5	1	3	5	0	10	0	3	0	0	6	3	5	0	4	0	1	0	4	0	2	0	5	1	2	2	11	13	20	23	36	10	3	20	12	11	22	12	4	12	0	11	9
chr8:72537885-72567641|chr8:72568313-72935934	2	1	0	12	0	4	0	3	0	0	0	2	0	4	0	1	2	0	3	0	1	0	0	0	2	0	0	0	3	0	2	4	3	19	24	12	67	73	24	5	0	27	19	26	9	56	0	12	0
chr1:243552943-243563719|chr1:243843282-243843543	7	16	5	8	5	6	7	0	0	2	0	0	0	0	0	0	0	3	0	0	1	0	0	0	3	10	1	0	4	1	1	1	0	11	2	18	55	44	6	10	38	16	11	11	18	8	0	0	10
chr4:39698390-39737419|chr4:39755739-39774833	4	17	33	10	13	18	0	1	3	0	4	17	1	0	0	0	3	15	1	6	3	5	0	0	2	0	5	0	3	1	0	2	8	7	3	2	24	4	11	14	12	12	13	1	12	1	1	5	11
chr7:82038235-82060427|chr7:82117173-82136634	3	0	2	0	2	17	13	0	0	0	0	4	0	0	0	0	4	0	0	0	0	0	0	0	1	0	0	0	0	2	0	0	14	21	0	4	0	0	22	6	15	27	12	3	8	1	0	2	8
chr9:109038117-109050282|chr9:109050692-109057190	13	10	37	31	4	76	7	1	0	8	0	6	2	4	1	6	16	12	16	0	1	1	0	3	17	0	6	0	0	0	1	3	18	10	10	2	22	3	2	7	10	12	6	3	3	7	0	9	7
chr12:110473118-110485077|chr12:110487943-110490018	9	22	28	11	13	35	16	0	1	3	0	2	6	0	0	1	1	11	0	0	0	1	0	0	9	0	6	0	1	0	3	2	0	13	5	17	13	15	0	7	23	12	4	6	8	7	3	6	1
chr6:111381444-111387764|chr6:111472140-111482749	5	3	1	5	1	3	0	0	0	0	0	0	0	0	0	0	0	0	0	0	0	0	0	0	0	0	0	0	0	3	0	0	10	0	2	9	33	8	6	8	3	5	6	2	12	5	0	0	5
chr1:1806538-1815755|chr1:1825499-1890819	7	22	10	24	0	48	7	0	2	3	4	2	0	0	2	3	6	3	0	0	1	0	0	4	2	1	1	2	0	1	4	0	12	19	4	20	23	5	9	10	13	15	17	2	13	15	0	4	5
chr14:102999713-103003927|chr14:103012188-103056998	12	27	20	9	1	8	0	0	5	0	0	2	6	0	2	1	3	7	0	1	0	0	0	0	1	1	11	0	0	0	0	1	5	3	0	0	23	3	0	2	7	0	0	0	4	2	0	2	2
chr7:12218521-12224225|chr7:12229819-12230388	12	10	4	40	20	54	2	3	1	0	0	4	0	6	0	9	9	7	0	3	7	0	0	0	6	0	6	0	0	0	0	0	8	10	1	6	7	5	2	6	3	8	1	0	6	8	0	7	7
chr5:177136030-177191883|chr5:177204292-177209635	4	35	28	24	7	26	6	0	1	4	0	6	0	0	1	9	17	16	0	0	2	0	0	0	3	0	7	4	5	0	2	1	8	19	8	25	46	23	8	17	12	20	6	10	4	22	0	18	5
chr3:89210520-89340915|chr3:89342090-89395836	1	0	0	17	0	0	1	0	1	0	0	0	0	0	0	4	1	0	0	0	0	6	0	7	41	8	39	17	0	0	0	0	0	6	8	51	0	1	0	8	3	0	7	1	20	12	2	0	0
chr5:74805284-74813839|chr5:74841679-74848631	1	2	11	6	0	4	3	0	1	0	0	3	0	0	3	2	0	6	0	2	1	0	0	0	2	8	0	0	1	0	0	2	39	0	0	2	22	18	1	4	9	25	6	23	0	14	0	9	3
chr10:115096839-115120184|chr10:115165645-115171036	6	22	4	1	0	0	0	1	3	6	0	0	0	0	0	6	3	5	9	0	0	0	0	0	0	0	0	0	0	0	0	1	3	17	1	27	122	65	12	21	12	71	0	1	18	28	0	1	0
chr18:21773728-21778102|chr18:21779685-21791334	4	33	13	8	2	38	8	2	2	9	0	4	2	0	2	2	5	9	7	6	4	0	0	2	2	0	10	0	1	0	0	0	1	10	10	15	38	3	10	6	8	22	3	10	4	9	0	11	3
chr10:17154734-17157440|chr10:17168917-17174550	5	16	17	2	3	15	0	0	2	0	4	6	0	2	3	1	1	26	4	0	1	0	0	0	10	4	3	23	0	2	0	1	5	0	8	22	16	14	11	14	3	16	4	14	3	7	0	5	1
chr7:11051780-11061790|chr7:11111467-11169415	6	2	8	12	9	0	4	1	5	4	0	1	1	2	0	1	17	4	0	0	1	0	0	0	16	0	16	0	0	0	0	2	13	0	6	8	37	10	7	2	4	8	10	4	2	8	4	12	0
chr7:156734257-156756392|chr7:156826744-156833752	1	29	9	16	11	26	28	1	1	3	0	4	1	0	0	9	2	10	0	0	2	1	0	6	3	2	12	0	2	0	0	0	1	4	9	34	17	12	13	11	28	22	13	6	15	30	0	0	3
chr10:87756922-87767672|chr10:87776427-87784469	6	16	4	11	11	11	0	0	0	0	2	3	0	0	1	2	3	12	0	0	5	1	0	0	1	0	7	0	2	0	4	0	3	17	4	29	15	0	6	19	5	5	8	7	11	12	2	1	1
chr4:73078890-73085248|chr4:73092300-73094078	10	28	13	6	4	7	5	0	2	0	0	14	0	1	0	7	7	2	4	3	0	0	0	1	8	17	3	0	0	4	0	2	7	17	3	32	54	21	13	6	10	47	10	17	4	23	0	0	0
chr6:25510762-25515674|chr6:25520337-25528794	29	90	43	22	12	94	21	2	4	2	0	6	0	2	0	3	22	17	3	0	1	2	1	0	5	0	0	3	0	1	0	0	5	3	6	21	0	0	6	3	10	3	0	1	6	5	2	7	2
chr17:50966387-50970706|chr17:50987237-50989676	9	24	15	21	15	49	8	1	4	1	0	7	0	0	0	0	2	6	8	0	1	0	0	0	10	3	4	0	2	0	0	1	5	33	11	26	55	47	14	4	36	18	12	4	17	17	0	8	6
chr20:2923285-2947981|chr20:2965202-2975214	9	73	21	53	11	42	0	0	1	1	4	2	6	4	1	4	0	13	1	0	0	0	0	0	7	10	3	0	0	0	0	4	12	9	9	13	28	6	12	7	5	25	12	8	0	9	0	11	10
chr2:134120291-134253094|None	6	7	1	1	5	21	4	0	4	0	0	1	0	0	0	0	4	2	0	0	0	0	0	0	7	23	12	5	1	0	0	3	9	16	8	9	125	26	6	2	9	7	11	3	2	30	0	2	1
chr3:179761255-179764001|chr3:179765848-179781738	16	39	27	36	1	77	13	0	3	5	0	0	0	0	0	0	1	37	9	1	2	1	0	0	4	10	5	0	2	0	0	7	5	5	2	12	41	6	6	7	4	11	1	10	7	21	0	7	13
chr8:140830526-140846259|chr8:140864399-140879470	6	38	8	12	13	18	1	0	5	5	1	18	0	2	0	14	10	19	9	3	8	2	0	0	2	0	5	0	0	0	0	0	0	1	6	4	6	17	15	7	8	3	4	3	2	4	0	0	2
chr10:84438707-84463932|chr10:84477664-84513448	14	27	46	38	11	16	9	3	1	0	0	14	0	8	0	11	7	50	5	0	1	4	0	3	10	0	10	0	0	2	0	3	3	1	3	5	12	3	1	8	0	3	4	2	3	3	6	0	1
chr10:84373815-84417770|chr10:84477664-84513448	36	102	17	59	19	37	37	6	3	1	1	22	3	5	0	8	8	72	18	0	0	0	0	1	10	0	5	0	0	0	0	0	0	5	3	8	2	1	0	2	10	5	1	6	1	6	3	0	0
chr10:92111194-92143028|chr10:92181019-92192545	0	0	2	2	0	8	0	0	0	0	0	2	0	0	0	5	1	5	0	0	0	0	0	0	2	0	1	2	0	0	1	0	12	11	4	3	8	5	11	3	3	5	8	54	4	9	0	10	1
chr20:41239704-41267462|chr20:41269083-41299965	0	12	0	2	0	9	0	0	0	0	0	0	0	0	0	1	0	2	0	0	0	0	0	0	1	0	3	0	3	0	0	0	2	9	4	19	10	7	13	6	16	6	13	4	8	10	0	5	2
chrX:10015858-10063444|chrX:10098579-10109777	4	67	44	4	3	66	20	0	0	0	0	15	0	0	0	0	0	18	2	0	0	0	0	0	1	7	2	4	0	2	0	0	2	15	13	26	23	7	4	10	24	31	5	1	7	9	0	2	0
chr1:151018669-151024610|chr1:151025673-151027232	12	22	9	12	8	76	13	0	1	2	0	16	1	0	2	1	3	14	15	0	0	0	1	0	0	0	2	2	1	0	0	1	2	21	2	5	27	18	12	0	8	27	14	9	6	43	0	2	1
chr1:30981405-30992389|chr1:30995220-31005852	1	14	13	11	10	47	6	0	0	2	4	6	0	0	0	1	9	8	0	0	3	3	0	1	17	23	5	5	0	0	0	2	8	9	18	11	17	6	11	4	6	8	11	2	9	9	0	6	4
chr5:145796547-145817893|chr5:145826200-145835176	9	73	13	4	12	61	4	0	1	0	0	5	0	0	0	0	20	12	6	0	1	4	4	6	5	6	15	2	1	0	0	0	0	0	0	1	0	1	0	1	0	3	0	5	1	0	1	4	0
chr15:74656068-74671454|chr15:74675142-74695879	4	14	9	12	8	17	3	1	0	3	0	0	0	0	0	1	2	1	0	0	4	0	1	0	3	10	5	0	0	0	0	0	7	9	8	4	13	16	4	2	1	11	2	10	9	7	2	2	1
chr1:59296907-59321535|chr1:59346398-59378748	5	63	41	18	1	34	10	1	1	2	0	3	2	7	0	6	7	9	12	2	0	0	0	3	6	1	0	4	3	0	0	1	8	14	3	2	9	4	1	6	9	3	1	11	1	3	0	9	3
chr11:118781184-118786051|chr11:118786518-118791097	5	50	15	28	6	66	7	0	2	7	2	11	0	0	2	1	8	16	7	0	1	0	0	0	10	10	2	5	1	0	0	0	5	10	4	13	25	4	1	4	8	8	6	0	4	21	3	5	6
chr12:32582467-32598496|chr12:32601423-32602160	1	2	7	13	7	3	0	1	2	4	0	8	0	0	0	1	9	7	0	3	0	2	0	1	17	5	10	0	0	1	3	2	10	13	5	16	32	13	7	10	9	14	4	8	7	6	0	6	12
chr15:67658614-67664596|chr15:67703408-67727915	2	24	38	11	0	13	0	4	0	2	1	8	0	0	0	6	10	7	2	3	0	1	0	1	7	2	1	8	0	4	0	1	5	15	0	3	13	9	0	9	9	9	0	6	1	0	4	7	2
chr7:131414710-131429032|chr7:131445903-131463216	11	29	32	22	6	53	1	1	0	1	0	6	8	0	0	8	2	14	4	1	2	1	0	1	4	0	3	3	1	0	0	0	4	2	5	26	12	11	10	4	1	15	13	22	7	5	0	6	1
chr10:15816915-15821655|chr10:15847943-15860205	15	20	5	0	4	9	5	1	3	2	2	0	2	0	0	1	0	0	1	4	0	0	0	0	24	0	7	0	9	6	5	1	5	14	4	17	35	10	17	6	10	22	11	6	2	27	0	9	0
chr2:32098891-32114637|chr2:32116212-32126947	3	28	16	6	4	10	0	0	0	0	1	0	0	0	0	0	5	8	5	0	0	0	0	0	0	0	7	0	2	2	2	0	8	13	15	34	72	20	9	24	12	31	35	7	12	21	0	14	15
chr8:140864399-140879470|chr8:140890769-140925660	9	28	16	3	4	23	7	1	7	0	0	0	0	0	0	2	0	1	12	0	0	0	0	0	3	0	6	4	2	0	3	1	4	4	2	6	30	18	5	7	5	11	11	6	5	45	0	4	2
chr7:140700959-140702865|chr7:140704963-140706562	4	7	0	2	1	34	0	0	0	9	1	5	1	0	0	2	4	10	0	9	0	1	0	2	7	1	1	0	1	2	0	0	2	5	4	14	8	1	2	7	8	7	1	5	0	0	0	4	0
chr17:56835259-56844018|chr17:56845809-56847359	9	0	9	6	1	4	0	1	0	0	0	0	0	0	6	0	0	1	0	3	5	0	0	1	4	0	3	0	0	2	2	4	1	7	4	12	18	10	8	20	16	15	19	11	11	9	0	14	5
chr4:39698390-39737419|chr4:39777810-39778359	5	15	22	13	4	13	0	0	6	0	0	0	0	2	0	7	0	2	12	0	0	1	1	0	0	6	0	0	0	0	4	2	7	13	10	16	41	15	4	4	4	5	23	13	7	19	0	16	3
chr2:182942163-182952404|chr2:182953331-182956461	7	51	19	16	6	42	18	1	1	0	0	11	1	11	0	1	2	15	0	0	2	0	0	0	8	3	2	5	0	2	2	0	12	19	3	31	18	13	6	20	7	17	7	6	18	21	0	0	3
chr6:111259550-111262256|chr6:111263946-111265875	1	55	23	6	6	22	1	1	0	2	0	8	0	0	0	7	10	6	3	7	1	0	1	0	0	0	2	0	2	0	0	2	11	7	2	9	21	4	7	1	12	14	10	6	2	4	0	27	9
chr12:106825820-106842588|chr12:106843947-106851449	9	10	20	17	6	12	11	0	2	0	0	1	0	0	0	2	9	3	9	2	1	0	0	0	13	4	5	2	3	0	2	2	11	1	1	20	22	10	3	7	10	23	5	1	5	9	0	13	4
chr5:111224644-111344023|chr5:111394782-111446685	5	8	11	0	0	1	0	0	1	0	0	10	0	0	0	4	1	3	14	0	0	1	0	1	0	0	3	0	8	1	0	0	0	5	0	26	0	1	2	40	10	3	0	0	8	0	0	5	1
chr5:154028283-154029488|chr5:154034967-154038856	8	17	10	33	4	26	5	0	0	1	2	13	2	0	0	0	2	11	0	0	0	0	0	0	5	2	5	23	0	0	0	0	5	9	3	4	13	10	2	10	7	14	0	5	4	23	3	9	7
chr3:89399480-89407268|chr3:89450370-89472463	0	0	0	0	0	3	0	0	0	0	0	0	0	0	0	0	0	0	0	0	0	0	5	9	17	2	41	9	0	0	0	0	0	7	0	29	0	2	0	3	2	0	9	0	21	0	0	0	0
chr2:196885880-196890827|chr2:196898369-196902584	4	7	24	1	20	28	2	0	1	0	4	18	0	0	0	1	9	6	0	0	4	3	0	0	11	2	6	0	1	0	6	0	6	32	8	26	58	9	14	19	4	11	10	18	16	27	0	4	9
chr7:74700634-74705163|chr7:74718941-74728785	4	51	26	23	10	20	9	0	0	4	0	0	0	0	0	8	4	12	0	4	0	0	0	2	2	0	8	0	1	3	0	1	3	4	6	18	19	11	19	10	13	29	11	3	8	8	0	10	10
chr9:23731125-23762005|chr9:23765099-23821226	2	14	10	17	14	79	7	5	0	4	0	49	0	0	0	2	5	18	20	0	1	8	0	1	11	0	0	0	1	0	2	2	2	17	16	22	37	17	6	6	28	17	4	2	9	31	0	6	0
chr7:92246519-92294888|chr7:92307656-92319329	5	26	2	20	6	60	5	0	0	0	3	6	0	0	0	0	0	4	0	0	0	0	0	4	6	0	6	14	0	1	1	3	5	3	1	24	28	12	9	15	1	15	0	4	5	8	0	2	1
chr1:35370627-35381258|chr1:35389082-35389947	25	28	4	29	13	27	24	4	3	5	0	8	1	2	1	12	5	2	0	0	1	0	0	0	11	0	7	0	3	2	0	1	10	6	3	13	72	8	8	6	4	16	20	5	4	31	0	0	15
chr21:32688367-32694227|chr21:32695282-32699837	2	9	12	22	1	25	0	1	2	2	1	0	0	0	0	0	6	4	0	0	0	4	0	0	0	0	2	0	10	0	0	0	14	17	15	20	24	17	7	13	20	16	20	6	7	2	0	18	2
chr7:111915904-111935539|chr7:111945798-111977131	1	47	18	11	3	11	0	0	1	0	0	7	0	0	2	2	13	16	7	0	1	0	0	0	10	0	13	0	1	1	2	3	8	7	13	33	10	13	12	6	16	17	10	19	14	33	0	3	0
chr7:140754233-140776911|chr7:140794467-140800361	6	62	8	8	4	20	3	0	0	2	0	13	2	0	0	1	8	8	4	0	0	0	0	0	4	0	4	0	0	0	0	0	4	14	2	22	31	19	10	8	10	24	9	3	15	16	0	1	5
chr15:44323019-44328684|chr15:44380976-44402886	3	45	13	22	4	10	6	0	5	4	0	0	0	0	0	0	3	9	0	0	0	0	0	0	0	6	18	0	0	2	0	2	27	18	9	12	22	30	6	5	5	35	7	9	9	12	0	5	6
chr3:107645909-107710451|chr3:107716849-107728764	13	45	7	24	14	43	15	1	1	6	0	25	0	6	2	4	2	34	2	0	0	3	0	2	9	9	3	0	0	0	0	0	7	5	2	1	11	10	1	9	2	28	7	2	3	7	1	6	2
chr10:35501535-35516522|chr10:35530243-35553018	14	24	10	8	3	56	7	0	3	2	1	2	0	2	0	1	16	13	0	0	1	0	0	3	5	10	0	0	0	1	0	1	3	16	3	12	52	4	9	7	2	1	0	6	5	12	5	7	2
chr17:60456381-60460662|chr17:60462061-60464020	10	68	14	5	4	35	3	0	0	1	1	5	0	1	0	11	0	14	0	0	5	0	0	3	1	0	10	0	1	0	5	1	9	11	1	4	25	5	4	16	14	3	3	6	6	1	5	3	3
chr14:75107487-75109684|chr14:75110371-75113338	6	49	18	6	2	32	0	3	0	5	0	10	5	12	0	7	13	3	0	2	1	0	0	1	5	0	4	0	1	2	3	0	7	11	4	14	2	7	0	4	2	3	6	6	10	7	0	12	0
chr7:33349170-33351218|chr7:33388144-33505462	1	35	7	8	15	25	0	1	2	3	0	6	8	8	4	1	2	12	8	0	0	0	0	0	7	0	4	0	0	0	0	1	18	10	8	17	30	1	6	5	10	17	12	15	0	31	0	0	10
chr6:118491865-118511297|chr6:118566316-118632452	21	9	21	6	2	8	10	0	9	2	0	3	1	0	0	5	12	12	0	0	0	3	0	0	20	0	0	2	5	1	0	0	8	4	1	15	25	3	5	9	7	13	2	2	4	4	3	4	0
chr3:3702461-3777724|chr3:3789074-3800700	5	33	20	5	7	22	7	2	0	2	3	8	1	2	1	0	2	23	12	5	1	0	0	1	9	0	1	0	2	0	0	6	9	3	0	10	19	5	3	1	11	13	0	14	5	2	0	4	4
chr2:38876110-38880178|chr2:38881578-38882412	20	53	52	0	4	12	4	2	4	0	1	13	2	0	0	4	16	2	2	0	1	0	0	0	12	0	5	0	0	1	1	3	8	4	9	41	24	13	13	18	7	8	14	13	5	23	0	14	12
chr2:109574767-109585125|chr2:109585838-109593050	10	81	54	11	34	31	0	1	1	10	0	39	3	0	3	3	15	28	5	0	3	0	0	1	0	15	0	0	0	0	0	2	1	4	1	4	33	8	3	0	0	13	2	2	12	0	4	1	0
chr5:94799132-94868332|chr5:94912976-94917895	29	1	1	5	0	20	16	1	4	0	0	17	2	0	0	1	10	5	0	0	0	0	0	1	2	0	1	0	2	1	0	1	6	0	1	11	406	8	1	13	13	36	2	0	1	22	0	10	0
chr11:24763308-24905990|chr11:24983293-25050037	0	40	4	0	15	5	10	0	0	0	0	0	2	4	0	0	0	0	0	0	0	0	0	3	0	2	28	3	9	0	3	7	1	27	0	7	0	15	2	0	1	3	4	7	12	15	0	0	0
chr11:76926667-76958978|chr11:76998821-77015015	0	3	10	5	3	9	0	0	0	3	5	0	0	0	0	1	2	0	0	1	1	0	0	3	0	8	1	0	2	0	2	0	25	24	8	10	24	22	17	10	2	19	13	13	6	1	0	17	16
chr5:81513717-81615472|chr5:81650339-81750980	3	33	58	4	0	38	12	7	1	1	0	8	6	0	1	15	10	13	7	0	5	0	0	0	4	0	0	0	1	2	4	0	6	7	2	3	0	7	6	9	16	10	1	13	5	0	2	2	3
chr4:106262212-106295093|chr4:106308989-106315930	3	9	23	3	3	35	6	0	0	6	0	5	0	1	4	0	6	2	3	9	2	0	0	1	8	1	18	16	1	0	0	0	3	5	9	7	8	9	4	1	3	1	8	0	1	6	0	6	0
chrX:14845286-14850504|chrX:14859334-14862251	8	41	20	17	4	61	25	0	13	11	0	30	0	0	0	0	0	18	0	0	0	0	0	1	4	0	1	0	0	7	2	1	12	8	2	14	30	15	10	7	15	10	9	4	9	15	0	6	10
chr10:5768384-5773841|chr10:5800705-5813213	6	19	23	14	9	44	17	0	5	0	0	12	0	0	0	2	7	14	0	0	0	1	1	1	6	4	13	0	1	0	1	1	5	14	4	11	26	6	0	4	7	13	4	5	8	12	0	1	3
chr17:51207005-51217333|chr17:51225209-51259142	5	7	13	17	9	21	2	0	0	1	0	8	0	2	2	2	3	8	0	0	1	1	0	1	12	3	1	0	6	0	0	0	13	22	7	19	50	21	8	3	9	19	9	13	1	18	0	9	9
chr13:46712597-46723220|chr13:46728984-46733920	9	21	12	5	1	21	1	0	0	0	0	23	1	0	0	13	8	1	0	0	3	1	0	2	13	0	4	0	8	0	2	0	4	13	14	28	27	27	6	13	16	17	12	5	2	27	1	13	3
chr3:155906263-155910691|chr3:155925366-155931764	3	68	15	11	2	32	13	0	8	2	0	9	0	3	0	2	12	26	4	6	2	0	1	1	11	4	6	0	1	0	1	2	2	6	0	13	11	9	1	1	6	14	0	0	0	22	0	2	12
chr1:167936112-167951799|chr1:167975015-167987494	2	19	10	23	12	23	0	0	7	2	0	9	0	0	1	14	21	11	2	0	1	5	3	0	0	0	4	0	0	0	2	2	12	14	10	13	37	6	6	1	3	8	3	3	1	3	0	18	3
chr10:17599411-17603559|chr10:17604047-17617082	10	3	0	2	4	58	0	5	0	0	0	4	4	10	1	5	1	3	0	12	9	0	0	0	0	0	0	0	0	5	0	0	0	5	2	4	6	1	5	2	6	0	10	4	0	0	0	8	15
chr1:64602912-64629354|chr1:64641969-64647800	4	110	24	21	18	18	0	1	0	2	0	0	0	0	1	0	6	3	1	0	0	0	0	1	20	16	0	3	3	5	0	0	1	26	2	42	22	17	30	6	9	20	13	2	5	24	0	1	4
chr4:166043419-166055075|chr4:166078030-166091127	0	0	0	0	0	0	0	0	1	0	0	0	0	0	0	0	0	0	0	0	2	0	0	0	0	0	0	0	2	0	2	1	0	17	32	45	27	6	38	4	16	3	3	0	0	17	0	0	0
chr2:26254474-26263379|chr2:26277160-26278613	7	51	51	7	16	12	1	1	0	3	4	5	2	5	0	4	6	18	0	0	0	1	0	0	5	7	4	0	4	2	0	4	7	5	0	12	16	14	10	9	3	6	1	6	8	8	0	6	2
chr20:48952884-48953555|chr20:48963898-48965871	14	32	21	9	12	22	4	2	3	8	3	9	2	2	0	1	6	12	18	0	0	2	0	0	9	0	1	0	3	0	0	1	7	3	0	17	23	4	4	8	5	4	14	3	0	7	3	9	0
chrX:53608909-53614533|chrX:53614745-53615743	1	13	12	18	3	8	0	0	0	2	0	0	1	1	0	5	8	15	0	0	0	2	0	0	13	0	2	0	0	0	0	6	3	16	15	8	19	7	2	9	0	2	6	15	7	6	0	3	1
chr6:75697517-75702644|chr6:75711416-75713512	14	33	51	18	9	53	4	1	5	0	0	10	5	3	0	0	4	26	2	1	1	0	0	0	3	1	0	1	1	0	1	1	6	11	1	13	30	22	7	3	4	8	9	7	4	21	3	7	1
chr2:63404657-63433744|chr2:63439871-63484603	26	23	18	21	7	23	23	0	1	0	3	5	0	6	0	0	4	2	4	4	0	0	0	2	7	3	11	2	0	0	0	0	5	11	0	11	16	11	4	0	8	6	16	4	5	6	1	9	7
chr10:43138567-43154896|chr10:43158931-43160493	10	11	16	11	10	11	5	1	5	0	0	2	0	6	0	7	4	3	1	0	4	4	0	0	12	0	3	0	4	2	2	6	13	11	2	12	24	20	10	10	5	8	5	8	3	12	1	3	2
chr9:112234897-112250928|chr9:112297916-112332783	1	0	2	9	4	30	0	0	0	0	0	0	0	0	0	3	1	0	0	0	0	0	0	2	59	10	5	22	0	1	0	0	4	10	0	14	10	8	0	12	5	21	4	10	5	0	0	1	2
chr9:110942168-110972072|chr9:110973558-111037840	5	7	14	31	3	3	0	0	0	0	27	0	0	0	0	12	8	28	0	0	7	5	1	0	0	0	3	0	0	0	0	1	1	7	4	6	3	17	0	1	0	6	3	5	2	7	0	3	5
chr6:70413702-70426438|chr6:70452571-70475409	1	48	45	7	9	29	6	0	2	4	0	37	0	2	2	25	15	16	16	3	0	0	0	1	9	0	3	0	4	0	1	2	5	14	9	13	10	14	0	8	0	15	10	2	4	4	2	5	5
chr14:30708065-30715923|chr14:30734858-30735585	10	39	9	32	14	52	3	1	1	1	2	1	0	3	0	14	6	23	0	0	0	1	0	2	5	0	0	0	0	2	0	1	2	15	1	2	17	11	7	7	8	15	5	3	15	3	0	8	5
chr11:3771928-3773631|chr11:3776021-3778872	3	1	8	13	1	24	10	1	0	3	2	5	0	0	1	1	5	12	0	3	1	0	1	1	6	0	1	0	4	0	0	0	5	5	3	12	9	5	2	6	3	8	4	9	23	8	0	6	5
chr3:67400851-67495797|chr3:67508903-67518246	12	27	23	23	7	5	0	3	1	1	2	0	4	2	1	2	9	30	0	0	0	0	0	0	17	3	17	17	0	0	3	0	3	8	0	17	14	0	1	0	2	11	12	1	2	1	0	2	3
chr6:69719081-69737941|chr6:69790472-69796812	6	20	14	7	3	17	0	0	0	0	2	15	0	0	0	0	0	5	5	8	2	0	0	0	0	0	0	0	2	1	1	0	34	36	23	20	62	28	13	5	4	65	16	9	24	14	0	0	0
chr12:1290012-1371832|chr12:1444750-1490092	4	30	15	27	6	4	3	0	5	0	0	5	0	3	0	0	7	5	13	0	1	0	0	0	5	3	0	0	0	0	0	3	7	24	13	16	95	26	15	16	15	30	7	15	7	20	0	5	2
chr10:68773099-68786135|chr10:68786692-68787926	6	37	32	4	2	20	0	1	0	5	0	20	2	0	1	5	1	22	0	0	2	1	1	1	6	0	8	2	2	0	0	0	8	2	5	2	32	8	7	10	7	4	12	11	2	4	0	17	10
chr2:168140758-168161786|chr2:168167407-168181977	1	45	9	17	1	41	17	2	6	0	0	11	0	0	0	3	12	2	8	0	0	1	0	0	4	2	10	0	9	0	2	0	10	3	3	5	44	18	2	9	10	16	1	13	9	21	1	4	8
chr16:11776909-11779165|chr16:11782388-11797123	7	38	58	31	3	61	0	0	1	3	1	2	3	3	0	7	13	1	0	0	3	1	0	1	18	2	5	0	1	0	0	4	11	10	2	16	15	11	5	4	14	14	8	2	10	16	0	0	4
chr20:38048481-38057531|chr20:38066256-38089725	3	11	3	24	2	41	8	1	1	0	0	0	1	2	0	1	1	7	5	0	0	2	0	0	1	2	16	2	0	1	0	1	7	6	3	13	20	7	8	3	7	17	15	7	0	17	1	12	1
chr3:47670717-47675474|chr3:47678311-47680436	6	32	25	32	9	45	0	1	0	5	5	11	2	4	0	4	10	16	0	0	2	0	0	3	13	0	6	5	0	0	2	3	2	23	9	8	44	11	5	8	15	3	10	2	2	28	0	6	5
chr21:39215362-39218151|chr21:39218660-39224407	3	21	15	11	15	83	19	1	3	0	3	8	1	3	2	8	8	14	0	9	0	0	0	1	3	0	1	0	0	0	0	0	11	2	1	7	15	2	8	1	3	7	7	8	4	8	0	15	2
chr2:162446443-162504442|chr2:162518158-162536924	4	48	10	6	5	31	7	0	0	0	3	3	0	5	0	5	0	0	0	1	1	1	0	0	0	0	2	0	0	0	1	10	2	20	18	24	33	27	27	7	3	16	30	26	8	23	0	0	0
chr4:42465076-42485495|chr4:42524847-42543916	5	48	30	13	0	45	11	0	1	3	0	22	0	0	0	0	0	2	0	0	2	0	3	1	8	15	14	14	0	3	0	0	1	2	0	4	12	4	1	3	2	4	0	4	2	5	0	3	0
chr16:27210621-27213584|chr16:27215008-27215944	11	31	11	17	6	28	1	1	0	2	4	4	0	4	0	1	0	6	2	0	4	0	0	1	19	0	6	0	1	0	1	1	9	14	8	16	35	8	5	6	10	7	3	4	4	1	0	10	3
chr10:49885295-49915916|chr10:49935142-49941508	17	16	0	12	8	8	13	0	0	0	3	5	0	0	0	2	1	3	3	0	2	0	0	0	7	0	2	0	2	2	1	1	17	13	7	31	23	18	17	3	17	20	15	12	6	32	0	0	4
chr4:81448281-81456650|chr4:81459514-81471020	9	27	11	7	7	63	24	0	0	0	2	20	0	0	3	3	0	0	0	0	0	0	0	0	1	0	8	0	5	2	0	0	6	9	9	5	5	11	4	3	0	7	22	8	1	9	0	13	36
chr1:225051795-225079206|chr1:225097239-225100712	11	16	21	3	15	0	0	0	2	2	0	1	0	0	0	8	2	18	0	0	0	0	0	0	8	0	6	2	1	3	0	0	15	4	1	11	19	3	9	8	24	20	2	7	6	8	1	11	17
chr5:123512570-123545416|chr5:123575963-123588067	7	48	13	34	27	53	23	0	11	0	1	9	0	2	0	0	2	20	25	0	1	1	0	1	14	1	1	0	1	0	2	1	3	12	2	7	34	22	4	4	20	9	6	10	2	28	1	1	2
chr10:113858680-113876520|chr10:113884380-113898109	6	28	9	2	5	16	13	0	0	1	0	14	2	0	1	5	4	7	3	0	0	0	0	2	9	1	3	4	0	8	0	1	12	0	8	6	68	9	6	4	4	12	11	14	0	15	1	4	2
chr1:94483239-94487541|chr1:94491247-94498601	1	6	0	11	14	24	3	2	2	0	0	11	0	2	1	2	2	3	0	0	0	0	0	0	16	7	9	0	2	0	0	5	22	8	3	30	30	15	9	2	3	14	8	27	1	42	0	7	5
chr1:243573048-243613670|chr1:243637742-243645892	1	7	14	2	13	25	0	0	1	0	0	1	1	0	0	1	6	9	0	0	0	0	0	1	2	0	5	16	8	4	2	0	24	9	31	8	20	8	9	7	18	16	11	2	1	15	0	8	2
chr16:49638874-49730770|chr16:49789546-49822669	5	14	11	5	4	23	4	0	0	0	0	2	0	0	0	0	3	1	2	0	0	1	1	0	8	0	5	0	1	0	0	1	4	5	4	12	42	15	1	4	2	55	0	12	2	4	1	44	14
chr9:131504340-131506113|chr9:131506453-131507367	1	9	13	13	9	81	2	2	1	7	3	2	2	0	0	5	9	8	0	1	3	1	0	0	0	0	5	0	0	0	0	3	0	5	17	12	10	8	5	5	14	7	8	12	9	8	1	10	14
chr2:168075231-168129540|chr2:168140758-168161786	11	40	31	23	20	58	6	1	1	0	0	15	0	3	0	1	17	35	0	0	1	1	0	1	7	0	13	1	1	0	1	3	3	13	1	13	57	11	16	8	12	18	17	3	14	18	0	8	5
chr6:20535394-20546345|chr6:20548705-20649292	10	37	42	10	12	40	2	0	3	2	0	2	0	12	0	6	5	9	5	0	0	0	1	0	3	0	9	0	4	4	1	1	11	23	6	12	44	6	7	2	4	12	12	6	3	10	1	9	8
chr2:168129758-168138087|chr2:168182090-168247227	21	11	16	23	12	76	13	0	1	0	1	4	9	0	0	0	10	11	1	4	1	0	0	0	3	8	1	0	5	0	0	0	11	13	6	17	34	11	5	3	10	28	2	25	9	1	1	1	2
chr13:100273346-100301459|chr13:100368574-100425632	11	28	17	10	10	14	13	0	1	0	1	10	0	4	0	4	3	7	2	2	4	0	0	5	2	7	7	0	0	3	2	0	3	20	4	3	30	11	3	1	1	7	6	9	6	21	0	6	10
chr8:6708887-6724869|chr8:6747828-6755050	9	30	36	7	2	28	19	1	1	2	0	9	0	1	7	3	1	10	0	3	0	2	1	0	6	7	4	5	0	0	1	0	1	15	5	34	9	10	4	6	20	1	0	4	4	10	0	1	0
chr3:119498927-119500694|chr3:119504021-119513640	5	41	41	11	16	30	6	3	3	2	0	4	0	0	0	0	2	21	0	5	0	2	0	0	1	0	5	0	5	0	1	0	9	8	7	15	21	8	4	3	3	3	8	5	8	5	0	0	6
chr2:97812749-97813970|chr2:97818721-97833364	1	8	11	19	2	15	3	0	0	0	0	6	0	9	0	4	0	3	4	0	0	1	0	0	8	0	0	3	0	0	0	0	8	5	9	14	32	19	7	8	5	24	11	5	5	7	1	6	3
chr20:18288604-18297984|chr20:18298464-18305007	9	2	2	0	1	10	0	0	0	1	2	0	1	0	4	0	0	3	4	0	2	0	0	0	18	0	3	6	1	0	0	0	2	5	7	14	4	5	3	11	4	10	8	6	5	3	0	4	6
chr7:80765243-80789305|chr7:80810701-80818298	23	0	0	3	0	8	14	0	2	0	0	0	0	0	0	0	0	0	1	3	0	0	0	0	0	0	0	0	4	10	0	0	0	8	25	77	23	14	9	23	19	1	15	10	0	12	0	2	1
chr3:185429056-185437446|chr3:185443636-185447788	2	6	3	5	1	3	0	0	2	0	2	1	3	0	0	0	2	7	0	0	2	0	0	0	0	0	0	2	1	1	4	5	13	6	8	34	42	11	17	4	2	25	14	14	3	11	0	28	7
chr18:192900-196636|chr18:199316-202879	7	39	0	17	6	86	2	1	1	2	5	11	0	3	0	2	6	3	0	0	0	0	0	2	15	15	11	0	0	0	0	2	9	4	2	14	28	14	3	3	22	20	22	0	4	30	0	8	4
chr2:40178493-40428472|chr2:40430301-40512348	10	0	0	11	0	11	8	0	1	0	0	0	0	0	0	1	3	0	0	0	0	0	0	0	0	0	4	0	0	0	4	0	17	0	3	7	21	2	13	2	11	57	14	5	8	5	0	2	37
chr18:56757352-56758864|chr18:56781656-56816030	9	18	13	5	2	22	5	0	3	1	0	4	0	0	0	0	0	6	12	0	2	0	0	0	5	4	9	0	2	0	0	2	16	14	5	12	31	6	0	1	5	22	2	14	3	6	3	8	4
chr5:79623489-79640850|chr5:79669028-79679578	16	28	18	15	7	11	0	0	1	2	0	12	1	2	0	0	4	4	4	11	0	0	0	0	16	0	1	2	2	0	6	1	2	8	9	5	36	5	4	6	12	10	9	9	11	11	0	4	1
chr14:30875298-30877571|chr14:30880734-30884552	12	32	25	6	1	63	0	0	0	12	1	5	0	0	1	0	0	1	8	0	0	0	0	0	1	0	1	0	0	0	2	1	2	11	5	18	12	2	4	2	11	0	4	1	5	13	0	0	0
chr12:45821487-45836588|chr12:45839496-45846855	7	7	11	5	19	19	6	0	0	4	1	0	0	0	0	3	2	11	4	0	1	0	0	3	7	3	10	0	0	0	0	2	12	5	0	23	39	14	4	7	8	31	12	7	8	20	0	12	4
chr8:119785266-119788337|chr8:119797846-119801793	10	17	3	22	5	29	6	0	4	4	0	9	0	0	0	6	4	0	12	0	3	0	0	2	22	0	5	2	0	0	1	1	1	10	1	36	41	11	6	19	13	15	5	7	22	39	0	1	6
chr18:54269661-54271359|chr18:54277855-54280666	5	29	26	0	8	23	0	2	1	8	4	0	4	3	0	3	15	39	3	5	0	0	0	2	10	3	5	2	1	0	0	0	18	1	5	4	8	0	0	1	7	4	0	3	2	6	2	8	5
chr13:71489148-71630555|chr13:71681910-71865921	2	1	1	7	3	19	0	0	0	2	0	2	0	0	0	0	0	1	1	0	0	0	0	0	10	0	0	10	1	0	2	2	0	22	20	25	26	30	16	10	5	17	6	0	6	62	0	14	1
chr11:73679720-73707419|chr11:73720899-73730764	7	14	12	17	0	11	0	0	4	1	0	2	0	0	0	5	5	4	0	1	0	0	0	0	7	0	0	0	2	1	0	1	3	11	5	23	44	21	11	12	11	14	6	14	9	10	1	2	6
chr5:122311838-122336787|chr5:122403865-122422867	0	0	1	0	0	0	0	0	0	0	0	0	0	0	0	0	1	0	0	0	0	0	0	0	1	0	0	0	6	0	5	1	0	34	38	87	9	57	5	23	31	1	34	3	8	68	0	0	0
chr3:89399480-89407268|chr3:89431359-89449224	0	5	0	2	0	0	0	0	0	0	0	0	0	0	0	12	0	0	0	0	0	0	3	10	24	0	61	8	0	0	0	0	0	20	0	13	0	0	0	5	1	0	0	0	7	10	0	0	0
chr4:25315400-25333182|chr4:25333988-25345547	12	30	6	18	16	58	0	2	0	0	0	4	1	1	0	4	7	6	0	3	4	4	0	0	11	0	1	0	1	0	1	1	12	3	5	6	47	8	12	4	11	20	6	8	13	15	4	10	2
chr17:32171101-32173830|chr17:32175362-32175961	2	20	0	0	0	0	0	0	1	0	0	0	3	0	1	9	1	3	0	0	0	0	0	0	6	8	4	0	0	0	4	7	0	10	3	0	25	3	3	9	4	1	5	8	4	8	1	7	3
chr8:141221765-141253988|chr8:141254629-141308095	3	2	1	20	8	27	3	0	0	1	0	1	3	0	0	2	0	2	0	0	6	0	0	1	5	4	5	0	2	0	0	0	5	7	2	26	28	13	7	7	4	20	5	14	1	10	0	0	1
chr6:154778045-154787860|chr6:154792976-154795008	5	11	14	13	7	23	0	0	3	9	0	0	2	6	3	11	10	6	0	5	0	1	0	0	4	0	1	0	0	1	2	0	5	0	8	15	16	5	10	4	9	13	3	6	14	18	0	2	3
chr14:91476986-91481575|chr14:91490802-91509505	1	56	34	3	4	23	1	0	4	0	0	12	1	2	0	0	5	11	8	0	0	0	0	0	16	0	0	0	0	5	4	0	6	5	7	20	51	21	5	14	18	17	13	8	18	32	0	5	5
chr9:85547286-85575314|chr9:85596449-85618982	1	13	4	2	6	23	1	0	3	2	8	3	0	0	0	4	11	7	0	0	5	0	0	1	0	0	2	0	5	3	2	0	11	17	2	23	42	6	3	4	22	21	7	5	2	9	0	4	3
chr1:233095863-233135012|chr1:233208689-233217898	7	8	2	3	2	11	0	0	1	0	0	7	0	0	0	1	0	0	6	0	0	0	4	0	2	0	2	0	0	0	0	0	4	16	1	2	5	6	0	9	4	6	2	0	2	1	0	1	0
chr17:31095369-31155982|chr17:31182665-31200421	13	14	3	8	9	12	16	1	1	0	0	4	2	0	0	0	19	7	1	4	2	0	0	0	5	0	14	0	0	1	0	0	10	8	4	19	84	15	16	4	9	20	8	6	17	25	1	0	0
chr15:50739828-50747494|chr15:50748870-50749635	4	19	10	7	4	15	15	0	5	3	3	1	0	2	0	1	8	6	0	0	3	0	0	0	4	2	6	0	0	0	0	5	6	9	13	8	24	17	2	4	2	16	2	9	1	1	0	6	8
chr15:72032588-72045723|chr15:72046634-72117679	3	32	6	12	23	32	0	0	0	0	0	5	0	2	0	4	6	4	0	7	0	0	0	0	0	7	7	0	0	0	0	2	7	7	4	19	45	22	16	19	15	13	11	16	1	22	0	2	1
chr1:205416296-205419229|chr1:205420574-205421989	0	0	0	0	0	2	0	0	0	0	0	0	0	0	0	0	0	0	0	0	0	0	0	0	0	0	0	0	2	8	0	4	13	9	4	1	9	2	30	1	3	18	10	13	1	0	0	67	0
chr22:17037344-17044872|chr22:17047426-17057072	7	0	3	7	0	40	7	0	1	3	0	2	4	0	2	0	0	12	0	0	1	0	0	0	7	2	9	4	0	0	0	0	2	4	0	16	0	3	4	12	11	30	0	2	1	11	2	21	4
chr22:21799128-21805849|chr22:21807846-21867321	9	14	8	6	10	54	7	0	2	1	0	14	1	0	0	0	3	24	0	2	3	1	0	0	4	0	7	0	2	0	0	1	3	14	4	21	47	9	2	8	5	19	5	2	6	5	1	12	3
chr1:40260985-40267785|chr1:40272035-40280119	3	27	7	4	2	30	0	3	3	3	0	16	2	6	1	5	2	6	5	8	0	2	0	0	4	0	8	2	0	0	2	0	8	6	3	17	5	9	6	5	8	7	3	9	8	10	1	4	1
chr10:100931078-100937401|chr10:100944128-100945329	10	43	11	10	4	36	7	4	0	4	0	19	0	6	0	18	1	15	14	16	0	0	0	0	5	0	3	0	5	0	0	0	1	10	1	8	18	2	6	11	1	2	2	1	7	5	0	2	5
chr17:29480481-29482196|chr17:29510992-29517452	2	7	16	5	8	13	3	0	0	0	0	2	0	0	7	4	2	0	0	0	0	0	1	0	1	0	3	0	0	6	0	0	5	4	9	18	26	12	2	8	6	28	9	7	12	16	0	1	4
chr14:22908380-22909482|chr14:22911403-22918998	6	25	38	11	2	20	6	0	0	0	1	7	0	2	0	0	4	3	6	1	1	4	0	0	17	3	3	0	2	1	0	1	6	2	6	9	21	0	5	10	3	6	8	10	20	9	0	10	23
chr1:235793612-235800319|chr1:235801097-235802907	7	14	2	2	0	48	7	2	2	3	0	19	0	0	0	6	7	0	0	0	0	1	1	0	12	5	9	2	1	0	0	3	10	0	3	3	2	0	3	10	4	11	0	1	2	3	0	12	5
chr1:96723594-96769702|chr1:96770851-96777584	5	31	9	24	2	5	13	0	1	7	0	13	1	1	0	1	0	3	0	0	1	0	0	0	8	0	6	0	5	0	0	5	5	12	18	20	62	19	14	3	5	7	4	9	15	15	0	8	5
chr3:197829673-197830769|chr3:197839397-197847408	4	52	29	15	3	28	2	0	0	1	0	5	0	0	0	0	3	7	8	5	4	0	0	0	11	1	4	7	3	0	0	1	1	9	1	24	23	7	0	10	9	13	18	3	11	18	0	7	1
chr2:168017095-168063499|chr2:168075231-168112917	2	34	13	16	6	28	0	2	1	0	0	17	0	0	0	11	1	16	4	0	1	0	0	0	5	1	6	11	2	0	0	2	8	0	0	14	22	5	0	5	14	14	9	10	6	7	2	9	1
chr5:134197844-134199085|chr5:134206131-134225759	2	6	1	3	0	12	2	0	1	1	0	3	2	2	0	0	0	0	4	0	1	0	0	0	10	3	6	0	0	7	0	3	25	9	1	12	33	22	3	11	21	22	14	3	11	25	0	19	0
chr1:205603353-205616477|chr1:205623891-205631631	7	15	10	5	15	24	26	0	2	1	0	2	0	0	0	0	1	5	8	0	0	1	0	1	13	4	10	2	0	7	0	0	13	2	10	16	27	27	7	7	15	20	18	11	5	16	0	0	3
chr6:136383781-136388392|chr6:136389517-136411619	0	3	0	0	0	0	0	0	0	0	0	0	0	0	0	0	0	0	0	0	0	0	0	0	0	0	0	7	6	2	1	0	8	9	0	10	3	4	1	11	1	5	4	6	2	0	0	0	0
chr4:84737366-84739009|chr4:84740416-84741760	8	8	11	7	3	20	7	0	0	2	6	10	0	1	0	1	5	4	11	0	0	3	0	0	5	2	5	8	1	1	0	0	1	3	6	9	18	3	2	3	0	12	4	4	0	5	0	6	0
chr10:68786692-68787926|chr10:68788328-68789709	2	23	3	9	6	41	14	0	0	0	0	13	0	0	0	0	3	16	0	5	0	3	0	1	8	6	7	0	3	0	0	0	2	5	0	3	18	5	5	4	10	12	3	5	10	3	0	14	8
chr3:56668558-56669699|chr3:56673725-56682675	12	37	34	11	12	34	1	1	2	6	1	5	1	0	1	8	10	26	0	3	1	0	0	1	9	0	8	3	1	0	0	2	0	8	3	4	25	5	2	3	6	13	6	16	4	14	0	8	4
chr2:31892134-31917925|chr2:31943383-32010186	6	9	14	13	4	22	3	0	2	4	5	0	0	1	0	4	5	17	0	1	0	1	0	0	4	5	3	0	0	1	1	1	10	7	7	24	51	13	4	14	2	15	8	17	5	14	0	9	5
chr1:63454968-63478763|chr1:63508570-63523128	9	36	24	4	15	49	0	1	1	2	3	33	2	0	0	6	9	20	0	0	0	0	1	0	0	1	12	0	1	0	1	0	0	6	3	4	11	4	3	19	10	4	5	7	4	11	3	0	10
chr9:85547286-85575314|chr9:85633374-85642826	3	14	19	3	7	21	10	0	1	1	0	2	1	1	2	4	0	0	0	5	0	0	0	0	1	0	0	0	2	1	0	2	7	12	6	11	14	23	3	10	18	28	3	17	0	10	0	0	0
chr3:186790255-186791724|chr3:186792947-186794657	8	48	45	10	5	47	15	0	1	4	1	14	0	4	0	1	8	18	0	0	1	0	0	2	5	5	2	3	0	0	0	1	3	5	7	7	48	12	4	4	6	16	14	0	14	24	0	10	13
chr22:28163599-28296197|chr22:28297852-28306495	15	33	31	15	9	23	1	0	1	2	7	10	0	1	0	2	9	5	6	0	0	0	0	0	2	2	8	1	2	2	0	1	3	2	1	25	26	4	16	7	11	22	2	6	12	16	1	7	3
chr11:117144418-117152440|chr11:117163892-117167420	3	24	16	24	3	82	22	0	0	1	0	2	9	0	0	0	3	5	0	0	0	0	0	0	5	0	8	0	0	0	3	0	6	7	5	9	36	9	1	11	5	6	7	1	7	12	0	23	8
chr10:91994644-91996368|chr10:92008275-92008828	3	19	13	8	0	35	12	0	0	0	0	5	1	0	0	4	1	4	5	0	0	0	2	0	12	2	11	18	7	0	0	0	1	10	6	10	13	6	4	0	0	7	4	3	5	6	0	0	3
chr17:31221929-31223443|chr17:31227606-31229024	5	34	6	0	6	17	0	0	3	2	0	18	0	4	2	0	7	11	8	0	3	2	0	0	2	10	12	0	0	0	1	1	4	9	2	14	35	18	4	7	11	5	0	6	6	23	3	0	0
chr15:51777018-51781043|chr15:51782828-51798196	2	39	16	0	4	15	0	0	0	2	0	1	2	0	0	1	6	4	3	0	7	6	0	0	1	0	9	0	0	0	5	0	5	20	3	19	11	4	6	20	8	16	1	4	10	11	0	0	1
chr4:39323417-39326562|chr4:39327756-39342344	12	32	21	27	12	25	0	4	1	2	4	13	0	0	0	0	0	13	0	3	0	0	0	0	2	10	0	0	0	0	2	0	13	14	4	16	38	11	7	6	2	10	0	1	9	8	0	4	6
chr2:211562088-211619176|chr2:211630594-211657753	4	0	0	1	5	40	0	0	3	2	0	6	3	0	0	15	5	0	0	0	3	1	0	0	0	0	2	0	6	0	0	0	16	34	5	27	11	1	10	5	0	19	21	18	8	2	0	13	11
chr17:42724424-42727634|chr17:42730918-42745010	8	11	23	5	11	29	0	0	3	0	0	6	1	10	0	0	4	9	4	4	1	1	0	0	13	6	2	0	2	0	2	2	7	6	7	25	25	7	16	10	2	10	18	5	10	15	2	3	4
chr11:78466013-78469246|chr11:78493195-78528841	0	69	31	10	12	25	0	0	1	4	1	3	0	4	0	7	2	8	0	0	0	1	0	0	9	8	10	6	3	4	2	1	6	11	18	18	35	15	7	1	17	11	3	1	8	14	0	14	8
chrX:119925394-119930015|chrX:119932216-119934493	5	14	5	17	18	58	3	2	1	0	0	7	0	0	0	2	0	29	0	0	1	0	1	1	0	0	2	7	4	0	0	0	9	7	5	15	11	11	14	9	5	18	2	2	8	8	0	6	9
chr15:51517167-51535662|chr15:51547408-51563380	4	10	7	1	1	9	16	0	4	0	0	2	1	0	1	2	0	0	0	0	2	0	0	0	5	3	7	0	3	1	1	3	8	12	2	11	62	13	12	5	5	29	0	11	0	8	0	1	4
chr2:229840927-229858771|chr2:229860531-229879981	9	2	13	5	7	23	9	3	2	2	0	33	0	2	0	9	0	21	3	0	0	2	0	2	8	0	1	0	1	2	2	1	7	12	3	14	58	11	8	12	4	27	4	7	11	21	0	7	6
chr4:165207902-165219933|chr4:165263359-165294358	8	6	3	17	2	93	5	0	1	1	1	4	0	1	0	1	0	8	7	0	0	0	0	1	8	10	9	0	2	0	0	0	13	5	0	12	37	18	8	3	34	2	9	4	6	6	2	0	0
chr4:17909345-17960264|chr4:17972885-18021597	4	7	19	11	3	36	0	0	4	5	0	6	3	8	6	6	6	5	2	0	2	0	0	0	9	0	0	0	0	1	3	0	5	3	3	12	2	1	8	3	6	26	6	4	28	1	0	12	10
chr3:119500860-119503531|chr3:119517315-119523605	11	29	19	4	15	17	6	0	2	3	2	5	0	3	0	1	2	20	8	2	1	2	0	1	1	4	7	0	0	0	0	4	20	7	3	4	8	2	3	5	10	13	6	11	7	17	0	6	2
chr10:91410576-91425280|chr10:91462184-91478200	5	1	18	11	3	16	5	0	0	0	0	7	1	4	0	5	7	6	0	0	2	0	1	0	16	14	4	0	0	0	1	0	2	7	10	4	23	16	7	3	4	23	2	3	4	1	5	3	0
chr9:6814745-6849506|chr9:6893232-6980924	0	7	1	4	2	10	1	0	10	0	0	1	0	0	0	0	6	0	0	0	1	0	0	2	1	15	8	0	7	0	0	2	3	2	4	6	4	0	2	14	7	12	0	1	0	1	0	0	0
chr4:272630-295437|chr4:296155-305307	7	12	4	6	0	33	0	0	0	6	0	7	1	0	6	0	7	1	0	0	0	0	0	0	0	1	1	0	0	0	0	3	10	10	4	3	31	10	3	6	4	8	3	3	25	12	0	8	22
chr3:1227993-1278412|chr3:1297991-1321649	0	0	0	0	0	0	0	0	1	0	0	0	0	0	0	0	0	11	0	0	0	0	2	0	0	0	0	19	3	4	0	1	6	5	3	15	12	5	2	3	19	0	12	76	2	6	0	0	0
chr2:135058086-135090997|chr2:135093693-135113150	3	12	5	6	1	7	0	1	3	0	0	5	1	0	0	5	2	4	0	0	19	1	0	2	2	0	0	0	1	0	9	0	14	5	6	5	14	8	4	3	6	4	0	10	0	2	0	15	4
chr10:21806099-21882281|chr10:21920963-21928505	2	7	10	9	0	41	2	0	1	0	0	3	0	1	0	2	0	1	0	2	0	0	0	0	3	0	1	0	0	2	0	5	7	12	13	24	43	33	10	3	9	7	12	8	7	27	0	3	5
chr6:25450711-25465872|chr6:25472521-25482256	11	16	12	18	14	36	0	2	0	2	0	15	0	5	0	8	7	0	3	0	15	0	0	0	7	0	2	0	0	0	0	0	3	3	3	3	0	2	2	2	15	7	1	2	2	0	0	7	0
chr3:136377752-136398748|chr3:136423044-136433555	6	11	5	1	20	24	22	2	5	3	0	0	2	1	0	0	3	14	0	0	4	2	1	0	11	0	5	0	1	1	2	4	4	20	2	21	33	8	8	11	5	6	10	10	1	12	0	0	1
chr3:183643542-183650295|chr3:183651276-183663457	1	25	1	1	5	37	0	0	0	1	0	6	0	0	0	0	5	4	7	0	5	0	0	0	26	0	1	0	0	1	0	2	5	5	10	3	53	8	1	1	6	13	13	7	7	9	1	0	1
chr10:35054539-35060873|chr10:35071339-35090178	9	51	18	5	6	37	8	2	2	6	0	4	0	1	0	2	5	3	3	0	1	1	0	1	3	2	16	0	12	0	0	0	9	18	0	15	23	20	6	8	9	4	0	7	3	5	0	5	1
chr13:32586593-32648753|chr13:32678929-32683877	3	24	7	3	6	13	12	0	2	0	0	5	0	0	1	0	0	3	0	7	1	0	0	1	12	5	1	16	5	0	0	2	1	12	2	7	30	18	4	2	8	10	12	3	1	9	0	3	0
chr12:44665609-44703725|chr12:44714741-44774746	9	15	6	8	2	2	2	0	3	3	0	3	0	0	0	0	9	6	0	0	4	0	0	6	11	19	15	8	0	0	0	0	1	6	1	9	19	1	6	3	1	2	7	5	5	0	0	3	9
chr14:63998328-63998913|chr14:64000719-64001933	9	5	7	0	3	32	3	5	0	5	0	21	0	0	0	1	6	2	14	1	0	1	1	0	4	0	6	0	0	0	0	1	6	14	0	15	35	0	8	10	14	0	9	4	5	9	0	7	5
chr8:140803650-140818276|chr8:140864399-140879470	19	38	4	27	26	64	7	2	7	1	4	20	3	5	0	5	8	27	8	1	0	1	0	1	12	0	1	0	3	1	0	0	0	3	0	12	13	17	2	3	8	7	6	3	15	11	0	7	0
chr1:93889159-93894613|chr1:93901669-93904522	0	22	8	6	1	25	9	0	4	1	1	2	0	0	0	0	0	0	7	0	0	0	0	0	2	20	6	2	14	0	0	7	12	7	0	17	4	13	2	11	6	6	10	8	8	3	0	4	0
chr7:104126893-104136780|chr7:104165282-104166771	11	44	24	4	5	40	0	0	1	5	3	2	0	0	0	1	19	5	0	2	4	0	0	0	5	0	5	4	5	0	0	2	16	2	8	16	17	5	7	17	2	31	17	13	7	23	0	9	2
chr3:33612071-33619602|chr3:33632374-33644756	5	21	34	6	8	17	0	4	0	2	0	3	2	0	0	3	6	5	2	0	0	1	0	0	4	1	1	12	0	0	0	3	12	9	4	25	5	7	6	0	11	13	6	5	17	5	0	6	3
chr14:30895748-30902535|chr14:30911162-30911776	12	50	30	9	14	34	11	1	3	2	0	4	0	0	1	5	6	20	0	0	0	0	0	0	8	0	7	0	0	0	0	2	5	19	14	37	40	14	10	8	17	21	17	1	3	30	1	5	8
chr7:130029029-130039463|chr7:130049144-130050442	8	5	8	5	9	31	4	1	0	0	1	10	0	0	0	0	2	6	0	0	1	0	0	0	2	7	2	0	0	0	1	0	9	5	8	19	19	9	10	12	22	21	20	11	4	21	0	7	2
chr9:99951285-99959916|chr9:99960155-99967652	4	22	20	3	11	9	5	3	0	3	2	12	1	1	0	7	5	8	0	0	0	5	1	0	3	6	0	0	0	1	0	3	4	4	6	2	25	5	0	1	2	14	0	3	1	8	0	6	17
chr5:87268990-87331347|chr5:87338091-87341289	7	26	4	15	6	34	8	1	0	0	2	5	0	1	0	0	16	8	0	0	2	0	0	0	0	3	6	0	11	4	1	0	8	2	8	17	37	9	4	9	26	13	4	16	8	18	0	1	4
chr11:76460085-76463820|chr11:76472840-76496214	12	24	39	15	10	51	20	1	1	0	0	5	3	0	1	2	3	12	0	0	0	0	0	0	4	0	2	0	0	4	1	0	6	17	6	43	32	25	7	1	11	15	8	13	2	40	2	3	0
chr7:33357995-33367766|chr7:33388144-33505462	1	63	40	14	13	18	0	2	2	4	0	12	0	9	3	2	0	20	8	0	1	1	0	1	3	0	1	14	0	0	2	0	3	4	13	3	16	8	2	2	3	24	8	9	0	7	0	3	0
chr2:161424716-161620914|None	0	0	0	0	0	0	0	0	0	0	0	0	0	0	0	0	0	0	0	0	0	0	0	3	0	0	11	11	0	0	1	2	8	13	12	6	10	4	19	4	2	34	6	0	0	10	0	7	0
chr17:29480481-29482196|chr17:29491865-29495559	4	19	40	5	5	7	8	1	0	5	0	21	0	16	0	6	0	1	0	0	2	0	0	0	0	2	9	0	1	1	0	2	8	19	4	15	41	11	11	12	6	13	6	1	14	11	0	0	1
chr11:33547879-33551039|chr11:33552241-33559748	6	2	25	9	3	51	4	1	3	2	0	4	1	0	0	6	0	4	1	2	8	0	0	0	0	0	0	0	8	0	4	1	15	10	2	17	48	2	7	11	11	1	1	7	14	9	1	9	0
chr2:127726777-127763061|chr2:127771004-127811011	8	32	17	15	4	21	18	0	1	0	0	0	13	0	0	4	0	8	9	0	0	1	0	2	3	2	2	0	0	0	1	0	3	7	6	14	14	7	7	6	10	20	9	10	6	5	1	3	1
chr17:64516828-64519320|chr17:64526200-64527110	8	32	21	17	9	27	1	0	2	1	0	9	0	2	0	1	0	16	9	3	2	0	0	1	4	8	3	0	2	0	1	1	4	10	0	15	27	22	5	2	12	6	8	6	1	23	1	0	1
chr6:130155025-130175840|chr6:130184623-130209494	0	0	0	0	0	0	0	0	0	0	0	0	0	0	0	0	0	0	0	0	0	0	0	0	0	0	0	0	0	7	0	2	21	3	0	0	7	15	2	0	1	2	1	0	7	41	0	5	0
chr2:71424715-71426459|chr2:71427414-71428546	2	24	3	6	1	5	4	0	3	0	0	14	0	0	0	6	6	1	0	0	7	0	0	0	0	2	5	4	1	0	0	1	11	8	3	21	23	30	8	11	5	41	8	11	5	19	0	7	1
chr11:86302478-86306244|chr11:86306482-86337378	4	43	15	10	2	19	29	0	1	7	2	14	1	4	0	4	13	5	0	1	1	1	1	1	5	8	10	0	0	0	6	0	26	10	10	0	9	3	1	2	0	0	0	7	8	11	0	7	2
chr12:57945673-57946994|chr12:57953689-57956686	5	64	32	7	8	59	0	0	0	10	5	8	2	0	0	1	3	5	5	0	3	0	1	1	1	0	3	0	7	0	1	2	9	7	9	17	16	7	7	4	13	26	8	4	1	28	0	13	11
chr1:233161363-233177801|chr1:233208689-233217898	8	37	18	3	9	27	0	0	0	3	0	24	7	0	0	5	0	18	7	0	2	3	2	0	19	0	10	0	0	0	0	0	3	6	0	4	2	0	3	8	12	10	0	3	1	2	2	0	0
chr9:70784279-70827846|chr9:70864511-71121177	2	6	0	2	0	0	0	0	0	0	0	0	0	0	0	0	0	13	0	0	1	0	2	8	41	17	18	11	0	0	0	0	9	0	1	0	11	0	0	3	0	16	0	0	1	0	0	0	0
chr15:83447578-83559252|chr15:83588771-83618081	3	1	3	10	0	0	13	0	2	0	0	1	0	0	0	0	0	0	0	0	4	0	0	0	0	0	1	0	4	0	2	10	25	14	11	12	30	34	10	8	17	17	3	16	0	76	0	0	2
chr11:3725219-3731390|chr11:3753408-3760487	6	43	14	5	4	50	12	1	0	0	0	9	0	0	0	0	2	8	0	0	0	0	0	0	12	7	5	6	1	3	1	0	4	8	0	3	4	6	5	0	1	4	0	4	0	13	1	7	1
chr14:32329408-32433459|chr14:32433817-32535553	18	45	28	76	9	53	8	0	0	7	0	5	1	1	0	7	4	16	12	0	1	3	0	4	1	4	16	11	0	0	0	1	2	3	0	10	8	3	0	0	5	0	0	1	1	0	2	2	0
chr20:51671257-51674152|chr20:51690819-51694007	17	33	13	6	5	26	7	0	0	2	0	0	1	0	0	1	1	5	4	0	0	0	0	0	5	9	1	0	2	1	0	0	2	25	7	12	47	11	11	15	10	12	13	9	5	34	0	13	10
chr18:6729943-6824761|chr18:6837414-6851033	1	3	0	0	0	16	0	0	1	2	0	0	0	0	0	0	0	3	0	0	0	0	0	6	10	21	10	0	2	0	1	1	6	13	6	6	14	5	1	1	1	35	1	2	3	8	0	6	1
chr22:41800766-41808874|chr22:41813822-41825697	10	18	13	10	9	34	18	0	0	7	1	0	0	0	0	0	1	3	5	7	0	0	1	0	15	11	3	9	0	0	0	0	2	0	1	4	6	1	1	3	3	0	0	7	4	0	1	5	0
chr16:18795581-18797924|chr16:18798834-18801430	5	44	23	9	8	17	3	0	0	3	0	15	0	0	1	2	11	3	9	5	0	2	0	1	14	0	1	0	1	1	0	3	9	7	0	5	13	4	5	3	6	12	2	3	4	6	0	11	11
chr18:21779685-21791373|chr18:21804014-21815615	4	17	14	15	15	27	31	0	0	12	0	17	0	0	1	1	7	2	1	0	0	0	1	1	4	0	5	0	3	0	3	0	5	11	2	17	42	6	5	6	8	13	13	3	6	30	2	8	2
chr1:108143710-108148278|chr1:108161293-108181940	5	32	23	24	5	25	6	0	1	2	0	4	1	10	0	2	0	20	0	0	2	5	1	1	12	0	3	0	2	0	0	1	8	1	0	5	4	0	0	1	3	7	0	0	4	15	0	1	1
chr11:34089456-34090178|chr11:34092056-34096478	21	19	14	7	17	32	8	0	9	4	2	7	5	0	0	1	10	6	2	0	0	0	0	0	10	0	3	5	0	5	0	1	11	17	2	18	9	7	2	6	6	14	6	3	6	3	0	1	18
chr7:92513967-92517275|chr7:92518255-92518994	1	19	4	6	0	39	15	0	4	0	0	8	0	6	0	10	0	5	0	3	0	2	1	1	7	9	16	0	0	2	0	3	3	11	11	22	21	2	6	4	6	37	4	3	0	17	0	6	5
chr1:52509712-52515890|chr1:52526373-52552930	17	26	0	9	6	29	7	0	1	2	1	0	0	0	3	18	0	3	11	0	2	0	0	0	10	0	1	0	1	0	1	1	11	11	8	12	20	14	10	5	5	9	12	5	5	26	1	1	3
chr6:104811393-104833041|chr6:104843298-104849141	1	33	27	7	5	23	0	1	0	2	1	13	1	0	0	8	4	18	0	0	1	2	0	0	1	0	3	4	0	0	0	0	15	6	5	3	4	8	3	5	4	9	2	1	2	0	0	8	9
chr4:76118194-76124648|chr4:76144473-76148307	10	27	5	0	10	27	8	2	2	2	0	1	1	0	0	4	2	13	0	0	0	1	0	0	14	8	8	5	7	0	0	0	8	5	6	8	25	7	15	3	14	9	5	4	12	5	0	3	1
chr17:76311700-76312869|chr17:76313891-76328716	6	2	7	16	9	31	5	1	2	3	2	6	3	0	0	1	0	10	0	0	2	2	0	0	28	6	0	4	1	0	0	1	10	7	9	11	13	6	9	5	2	30	13	8	0	11	0	4	2
chr11:12675561-12764178|chr11:12764434-12862249	12	24	31	28	5	65	13	0	0	15	0	9	0	1	0	2	15	11	10	2	1	0	0	3	13	2	9	0	0	0	0	1	3	12	5	7	7	0	2	2	0	15	0	0	13	8	0	10	0
chr20:35709256-35713018|chr20:35725155-35729311	5	10	15	12	8	17	5	0	0	1	0	8	0	0	0	2	1	15	0	0	1	0	0	4	6	2	5	3	0	0	4	0	6	11	7	7	25	18	1	4	7	2	5	9	1	16	0	2	0
chr12:98782137-98798933|chr12:98832136-98894629	9	1	1	6	2	3	0	0	1	0	0	35	0	0	0	19	13	0	0	0	3	2	0	2	15	0	1	0	8	4	0	9	1	26	9	37	12	11	19	10	18	2	9	14	7	20	0	0	3
chr7:91466878-91493394|chr7:91496601-91513727	0	0	0	0	0	3	0	0	0	0	0	0	0	0	0	0	0	0	0	0	0	0	0	0	0	0	0	0	0	1	0	0	4	5	0	0	2	0	0	0	0	6	0	0	5	0	0	0	0
chr1:44248038-44284834|chr1:44319744-44322724	7	5	6	6	6	20	0	0	1	6	0	2	0	0	0	0	3	6	0	3	0	0	0	0	1	5	6	10	0	0	0	0	10	3	5	4	20	6	1	1	6	12	5	5	5	2	2	5	3
chr18:76822662-76849525|chr18:76881512-76895012	8	41	10	25	0	9	21	0	0	3	1	13	1	0	0	0	1	9	6	0	5	0	0	0	11	0	0	0	2	0	0	0	15	10	9	14	78	29	10	8	10	25	8	6	6	29	0	6	4
chr14:71321181-71400793|chr14:71418196-71512742	0	8	6	4	0	7	0	1	0	1	0	12	0	0	0	8	0	0	0	10	0	0	0	2	2	0	3	13	1	3	0	0	0	5	4	9	0	0	0	4	4	6	0	1	0	0	0	3	0
chr22:21788808-21799011|chr22:21807846-21867321	6	16	4	8	2	36	16	0	4	1	0	0	0	5	0	4	10	15	0	0	0	0	0	0	0	8	7	0	0	0	0	0	15	5	10	23	27	17	9	5	14	18	3	2	8	29	0	5	1
chr10:134786-179993|chr10:221356-236837	9	11	5	49	14	74	10	0	1	6	5	11	6	0	0	2	9	1	0	5	1	0	0	0	9	0	1	0	3	0	0	1	6	8	1	16	11	9	5	6	7	15	5	4	2	16	1	0	3
chr5:93395542-93553760|chr5:93563463-93580466	14	17	5	34	1	40	2	1	5	5	0	7	0	3	1	14	12	9	4	1	0	0	0	0	3	8	3	4	0	0	0	0	0	16	0	8	20	8	3	9	1	12	0	1	4	7	6	5	1
chr12:28190641-28225794|chr12:28259442-28305648	16	52	35	7	8	36	0	2	1	4	0	2	0	0	1	0	0	17	0	1	0	1	0	3	2	0	5	0	0	0	2	1	11	7	2	11	34	6	10	4	7	10	9	5	7	9	0	34	8
chr2:48314814-48328560|chr2:48346751-48359046	9	29	9	16	23	74	3	0	1	3	1	21	0	0	0	3	8	5	10	0	0	0	0	0	0	10	10	0	4	1	3	0	4	2	7	5	28	12	9	7	2	20	0	1	0	10	0	1	4
chr1:33281811-33294936|chr1:33295305-33298929	6	25	2	18	4	47	16	0	0	3	2	1	0	0	0	2	0	9	0	0	2	0	0	2	3	0	6	4	0	0	0	1	11	17	10	14	30	17	12	9	10	12	15	9	7	16	0	13	5
chr19:37414419-37425867|chr19:37426378-37444906	2	20	11	10	2	28	0	0	0	2	0	3	0	0	0	4	4	5	0	0	3	1	0	1	3	2	3	0	11	2	0	1	5	9	0	1	17	2	9	7	0	10	17	2	12	6	1	3	3
chr9:19352665-19356971|chr9:19358160-19360243	9	37	12	26	35	40	7	1	1	1	0	1	2	0	0	0	0	5	2	0	2	0	0	0	16	0	10	0	0	2	3	0	3	3	14	13	33	5	7	18	11	19	29	7	10	6	0	4	3
chr15:76231398-76274411|chr15:76295737-76311349	4	14	7	19	4	22	3	0	1	9	0	6	1	3	0	8	4	0	0	1	1	0	0	2	4	0	2	0	0	0	5	0	7	4	1	7	22	14	9	0	4	8	3	4	1	3	0	11	0
chr3:113469238-113488944|chr3:113506605-113514896	6	14	12	10	15	33	15	1	0	1	0	5	0	0	0	0	0	27	6	0	2	2	0	0	7	0	2	0	0	1	1	1	8	1	2	8	17	30	1	4	0	2	1	18	6	11	0	4	10
chr17:16098496-16101249|chr17:16101805-16108785	12	11	13	37	3	17	1	0	0	2	0	0	0	0	0	0	1	9	5	0	0	0	0	3	4	2	1	18	1	0	0	0	0	8	3	6	38	9	4	0	2	12	17	9	0	9	0	11	2
chr7:6583431-6585015|chr7:6585260-6588616	6	35	21	16	13	31	0	1	0	1	0	1	0	2	0	8	6	6	0	0	0	0	0	2	1	0	1	0	0	0	2	1	8	7	13	5	21	7	4	6	5	7	3	10	11	2	0	12	2
chr2:119915242-119920068|chr2:119934958-119945080	1	32	1	15	10	16	1	0	2	0	0	6	0	0	0	2	8	14	2	0	0	0	0	0	5	5	4	15	1	0	3	1	7	12	7	17	30	17	3	9	13	22	9	9	0	15	0	0	6
chr15:65741784-65752378|chr15:65761438-65792009	6	29	14	6	5	33	1	0	3	1	13	3	0	0	0	0	1	0	0	0	1	5	0	1	4	2	1	0	0	2	2	1	8	12	6	1	21	5	4	10	8	10	2	6	2	30	0	6	1
chr17:50977221-50979745|chr17:50987237-50989676	7	27	2	8	1	26	0	0	0	4	0	0	0	0	1	0	0	5	7	0	1	0	0	0	5	3	12	3	0	0	0	0	3	14	2	7	58	7	8	6	8	7	7	3	6	12	0	2	0
chr9:83669327-83677726|chr9:83678599-83679774	6	12	15	12	5	55	2	0	1	3	1	6	1	0	1	1	1	4	0	1	0	0	0	0	11	5	12	13	4	0	0	0	2	16	3	17	10	11	8	3	2	24	6	2	2	10	0	2	1
chr5:98876558-98879551|chr5:98881375-98881974	0	29	28	5	9	54	1	1	2	2	6	19	0	3	0	10	18	12	11	0	4	1	0	0	7	0	13	0	8	0	0	0	0	9	0	9	8	13	0	9	7	7	5	8	6	4	0	6	3
chr1:44756237-44757555|chr1:44758140-44759205	13	27	11	13	3	46	13	0	2	5	3	0	1	0	1	12	0	4	0	0	0	5	0	0	6	1	20	0	0	0	4	5	3	5	0	0	11	11	1	0	4	5	0	1	5	2	0	11	3
chr9:33347117-33351559|chr9:33352719-33354085	5	23	5	6	5	20	0	0	0	3	3	0	0	0	0	3	2	4	0	2	0	2	0	1	5	2	7	3	1	0	6	1	0	16	0	6	12	8	6	1	5	13	2	12	6	7	0	4	4
chr18:47851327-47865058|chr18:47870564-47896520	1	37	4	12	11	8	0	0	2	0	1	10	0	2	0	3	5	3	0	0	0	0	0	0	12	1	13	0	0	0	2	4	3	12	8	22	83	23	4	9	18	17	22	5	6	26	0	9	2
chr2:1917339-1922291|chr2:1923263-1942981	1	0	0	0	0	3	13	0	3	0	0	8	0	0	0	1	0	0	0	0	0	0	0	0	0	0	3	0	1	2	0	0	13	8	1	17	57	10	13	1	15	36	13	20	4	46	0	2	1
chr1:155709824-155721516|chr1:155726019-155727607	1	31	11	0	2	64	9	0	4	3	0	7	0	0	4	0	0	12	4	4	0	0	0	0	3	1	2	0	4	1	0	0	11	17	12	22	30	10	7	6	0	20	12	15	12	9	0	9	0
chr5:170862051-170878096|chr5:170896115-170909660	9	11	3	15	10	40	8	2	1	2	0	1	0	5	0	0	5	2	0	0	0	1	0	1	6	4	1	0	2	0	0	0	6	11	9	2	17	8	5	7	18	12	6	7	1	3	0	9	2
chr4:161656494-161759410|chr4:161776074-161920403	2	0	0	0	0	0	0	1	0	0	0	0	0	0	0	0	0	2	0	0	2	0	0	0	0	0	0	0	1	1	0	2	7	7	10	11	3	2	4	17	14	14	0	1	6	1	0	3	0
chr20:16429982-16494290|chr20:16515664-16526091	15	23	4	4	2	21	8	0	3	3	4	1	1	0	0	6	4	13	4	0	0	0	1	2	9	1	3	5	0	0	1	1	12	13	4	16	7	6	31	8	3	25	2	1	5	15	0	4	1
chr7:104136893-104161071|chr7:104204234-104207832	15	5	7	8	11	7	1	4	1	2	0	0	0	1	0	0	1	0	0	0	0	0	0	0	0	3	0	13	0	0	2	1	6	0	3	30	6	5	7	8	0	8	6	17	8	3	2	1	3
chr1:246724612-246726891|chr1:246740301-246744075	12	68	11	9	18	57	25	1	2	2	3	7	2	0	0	6	5	20	4	0	1	1	0	0	6	8	4	0	6	0	0	0	3	14	2	21	19	12	10	6	2	18	8	8	11	4	1	9	6
chr16:19610415-19616113|chr16:19616808-19626176	8	39	16	3	1	26	0	0	0	2	0	4	0	4	0	0	0	8	0	0	0	0	1	1	16	0	3	5	0	0	0	1	1	1	4	10	25	10	3	2	7	17	3	12	3	10	0	6	2
chr14:57222416-57229733|chr14:57247712-57268621	7	15	3	3	0	10	13	0	0	0	0	4	0	0	0	8	8	0	0	3	0	0	0	1	0	0	2	0	4	0	6	0	3	25	5	33	54	10	10	9	8	16	12	9	5	18	0	1	6
chr6:107902998-107904628|chr6:107924932-107929414	6	37	7	5	3	10	8	0	0	1	0	1	0	0	1	0	9	2	1	0	1	1	0	0	3	0	1	5	0	0	2	0	9	24	7	26	42	21	5	8	12	19	9	3	12	16	0	20	4
chr4:4544907-4648976|chr4:4649542-4729826	5	26	25	5	1	11	1	0	0	0	1	4	0	1	0	10	0	6	0	4	0	2	0	0	17	11	6	0	2	0	0	0	10	5	11	11	10	11	3	11	8	2	7	1	5	8	0	12	5
chr5:38982036-38990948|chr5:39021136-39074110	1	46	29	24	4	23	0	0	1	2	1	1	0	0	0	3	1	3	0	0	0	0	0	0	3	2	1	0	1	0	1	0	12	15	6	4	23	4	2	1	5	8	3	27	4	5	0	0	3
chr18:79113354-79126266|chr18:79214038-79253380	4	15	12	7	3	39	3	1	1	4	0	9	12	1	0	4	3	12	0	0	4	2	0	2	4	0	0	2	1	0	0	2	6	2	4	23	19	9	5	0	20	21	6	4	3	1	4	3	0
chr6:16306859-16326393|chr6:16328470-16485971	3	6	2	3	0	2	2	0	0	0	0	2	0	0	0	0	0	0	7	1	0	0	0	0	0	0	1	0	0	1	1	3	39	5	9	7	30	6	22	3	9	23	2	15	3	12	0	1	2
chr7:66991301-66993216|chr7:66994341-66995289	20	46	17	5	1	45	28	0	2	1	0	13	0	0	0	11	0	8	0	2	0	1	0	0	0	0	7	0	0	0	0	2	5	12	6	24	18	2	23	4	10	8	5	14	31	4	0	3	2
chr6:82204958-82210813|chr6:82212793-82216075	12	88	11	23	17	57	13	0	0	10	2	30	1	0	0	1	12	33	0	1	1	0	0	0	9	0	10	0	0	1	0	0	13	14	4	4	15	14	2	1	1	15	2	5	3	7	1	6	2
chr3:194457174-194459470|chr3:194462236-194494049	6	38	12	11	11	53	4	0	3	0	3	9	1	0	0	0	2	24	0	0	1	0	0	0	11	1	0	3	5	1	0	0	25	16	5	18	33	10	8	10	1	23	10	4	13	24	0	16	4
chr1:77584655-77631849|chr1:77641655-77682584	4	0	2	9	5	4	0	0	8	0	0	8	0	0	0	0	0	0	14	0	1	0	0	0	9	1	4	3	0	0	0	1	11	3	1	4	19	3	9	6	14	10	6	20	2	6	0	0	0
chr1:25338456-25340473|chr1:25351693-25352881	10	38	10	16	4	28	1	4	1	2	0	0	5	0	0	0	9	5	0	0	1	3	0	0	14	2	2	8	0	0	1	2	5	4	10	4	8	9	10	9	9	16	3	10	2	7	0	14	1
chr16:29888725-29895258|chr16:29895860-29896821	5	7	3	3	0	28	2	0	1	1	0	7	1	0	0	0	2	1	0	0	0	0	1	1	5	0	2	9	0	0	0	0	11	7	8	13	42	17	2	9	1	6	1	10	4	16	0	9	2
chr3:47164597-47169168|chr3:47169396-47175716	0	1	0	0	1	2	0	0	1	6	0	10	0	0	3	2	9	5	0	0	0	1	2	1	18	0	5	0	3	0	0	0	8	7	8	6	2	6	4	8	3	0	3	5	0	0	9	6	5
chr14:71400918-71413947|chr14:71529370-71573488	4	12	21	9	11	8	3	0	1	3	1	1	0	5	0	1	3	3	0	0	3	0	0	3	13	0	0	1	0	2	0	0	5	5	2	21	0	2	1	7	16	6	0	8	11	0	0	0	0
chr19:33112613-33113766|chr19:33114419-33117824	2	32	17	5	8	28	0	0	1	0	3	1	0	3	0	9	2	12	6	0	0	0	0	2	5	0	6	0	1	0	0	5	7	11	11	21	22	19	9	9	5	9	4	6	10	18	0	13	0
chr7:103682261-103697852|chr7:103701006-103723139	4	48	23	8	2	60	15	0	1	0	0	3	2	1	4	8	3	9	6	0	5	1	0	0	0	0	0	0	5	3	0	4	0	8	14	18	8	10	0	5	11	5	4	22	6	10	0	0	0
chr14:76155025-76166662|chr14:76180849-76195877	5	9	4	4	0	50	9	0	0	3	0	7	11	0	0	0	17	4	0	8	0	0	0	2	3	8	2	0	0	0	2	0	16	7	0	12	26	7	5	4	4	25	4	4	7	7	0	5	2
chr20:23381317-23389945|chr20:23403072-23421304	6	17	3	2	7	13	0	0	2	2	0	0	0	0	0	0	4	3	7	0	1	0	0	0	1	7	0	0	0	4	0	1	16	1	0	9	13	7	1	5	3	18	3	19	2	13	0	3	0
chr6:152540021-152628264|chr6:152628554-152636637	0	0	0	0	0	1	0	0	0	0	0	2	0	0	0	0	0	0	0	0	5	0	0	0	0	0	0	0	3	0	0	0	6	4	1	7	5	11	2	39	11	14	5	1	0	0	0	3	0
chr5:81086953-81092800|chr5:81127163-81180174	1	0	0	2	0	0	0	0	0	0	0	0	2	0	0	0	0	0	9	0	0	0	0	0	0	0	1	0	0	0	0	0	18	2	0	0	0	0	2	0	0	9	0	26	1	0	0	0	5
chr21:36360258-36362182|chr21:36364259-36368987	9	46	12	7	6	32	14	1	0	2	0	6	4	1	1	19	8	11	0	0	0	0	0	0	7	0	0	0	1	3	1	1	6	13	0	7	21	1	3	8	13	17	9	7	11	18	0	15	4
chr9:19063580-19070218|chr9:19096769-19102523	5	19	9	1	3	12	15	0	0	3	0	11	0	0	0	1	1	1	0	4	0	0	0	1	0	0	0	7	0	4	0	0	7	4	1	12	8	3	2	1	10	2	4	4	1	2	0	2	1
chr18:58934614-58939444|chr18:58953799-58979054	6	15	8	4	1	47	0	0	1	0	0	3	0	1	0	5	2	3	0	0	0	0	0	1	3	0	20	12	0	0	1	1	13	7	5	12	38	25	2	7	10	28	12	3	3	38	0	9	4
chr1:224360563-224365878|chr1:224371423-224375794	7	88	24	4	18	53	0	0	1	4	0	6	3	2	0	8	6	15	0	0	0	0	0	3	6	0	11	0	1	0	2	2	16	14	10	9	26	2	3	13	10	6	3	12	2	0	0	5	5
chr12:88497181-88505158|chr12:88545865-88580263	2	23	17	28	2	99	19	0	0	2	0	3	1	9	1	10	0	12	5	0	4	1	0	1	9	0	7	0	1	0	0	1	2	12	9	49	25	3	12	11	1	13	5	10	20	2	0	0	0
chr20:49089746-49090741|chr20:49094963-49096348	11	54	12	15	14	40	6	0	3	1	0	18	0	3	0	0	6	0	0	0	1	4	0	0	5	0	6	0	1	2	1	4	7	13	8	15	28	11	5	14	4	3	1	3	2	12	0	1	6
chr1:233208689-233217898|chr1:233227371-233236844	17	18	1	7	19	21	2	0	2	5	0	4	4	0	0	17	13	7	3	0	2	0	0	1	6	8	2	7	2	0	0	0	2	14	4	7	9	6	2	3	5	3	0	1	5	7	0	0	0
chr5:103088172-103096540|chr5:103097781-103104540	6	15	3	11	7	52	5	0	0	1	0	10	0	1	0	0	0	3	0	0	0	0	0	0	3	0	2	1	1	7	6	0	19	16	12	18	34	6	2	11	22	20	10	5	3	14	0	4	7
chr5:124637906-124639132|chr5:124644661-124646678	11	11	21	20	7	43	17	0	7	1	0	0	0	0	0	3	7	0	0	3	1	0	0	0	0	0	3	0	1	7	0	0	4	7	8	27	60	15	1	3	14	16	8	6	3	17	0	2	5
chr17:38353032-38361710|chr17:38377842-38395308	3	6	14	0	3	4	0	0	0	3	0	0	0	0	0	0	0	0	0	0	0	0	0	1	15	9	6	0	1	0	0	0	11	10	10	9	30	10	9	4	10	16	6	16	10	27	0	2	0
chr7:139261741-139266332|chr7:139272440-139273296	3	23	22	7	9	38	2	0	0	1	0	8	0	0	0	3	9	9	0	1	0	0	0	0	8	0	7	0	4	3	0	8	5	11	7	17	30	6	18	14	8	14	9	9	6	6	0	3	2
chr11:119271881-119273867|chr11:119274953-119275996	13	36	42	10	6	11	0	0	0	2	2	3	0	3	1	0	12	19	6	2	0	0	0	0	1	0	9	0	0	0	1	0	3	9	11	26	31	13	2	4	4	13	16	2	0	15	2	10	9
chr20:35721877-35724569|chr20:35725155-35729311	2	43	18	9	2	68	5	1	0	0	2	0	0	0	0	0	4	8	3	0	2	1	0	1	2	0	6	10	1	0	0	2	6	11	0	3	20	8	8	9	0	10	1	6	6	1	0	8	2
chr12:32294146-32305696|chr12:32306122-32327460	15	7	14	15	4	39	15	0	4	0	0	2	0	0	0	1	3	9	0	0	0	0	0	0	21	9	8	7	0	0	4	0	1	5	7	6	29	8	4	4	1	3	2	1	2	6	0	7	7
chr4:159104231-159186641|chr4:159210583-159238808	4	36	27	3	0	22	0	0	1	1	0	0	3	0	0	2	8	1	0	0	3	0	0	1	23	3	2	0	0	0	1	0	14	8	5	18	9	3	8	1	8	2	3	11	7	5	0	5	4
chr10:32463049-32471063|chr10:32474023-32517944	4	23	6	1	11	29	0	0	1	3	0	0	1	0	0	1	0	10	0	0	4	4	0	0	0	0	11	0	1	0	4	2	7	8	7	10	16	11	5	4	4	15	3	2	10	2	0	1	1
chr12:89459718-89466769|chr12:89472275-89491935	13	87	34	12	4	11	4	0	0	0	0	7	2	0	0	0	0	19	8	0	0	0	0	0	2	0	0	6	2	0	0	0	3	5	14	39	59	0	0	20	16	26	0	0	0	17	0	0	4
chr7:39951852-39987598|chr7:40002031-40045835	8	9	2	7	4	6	5	0	3	2	0	4	0	0	0	5	1	4	2	0	0	0	0	1	0	0	1	0	1	0	7	0	9	2	4	17	23	8	5	5	15	29	5	31	0	10	0	4	3
chr12:112792263-112828300|chr12:112847842-112865413	1	0	2	2	0	0	2	0	0	0	0	5	0	1	0	0	0	0	0	0	0	0	0	0	0	0	0	0	0	0	6	4	1	9	46	8	20	100	16	4	3	15	42	1	4	73	0	0	0
chr19:34430659-34431860|chr19:34434968-34438644	0	23	17	18	4	19	0	2	2	9	0	0	0	0	1	2	12	9	0	1	1	2	0	1	6	0	2	0	2	0	0	1	5	5	8	0	16	2	3	2	4	2	5	4	1	3	0	2	2
chr17:50740345-50741101|chr17:50741731-50743705	5	23	15	0	8	16	3	2	0	3	0	3	0	0	0	0	6	18	0	0	1	3	0	0	1	0	8	0	0	1	2	3	6	23	3	5	18	4	7	8	16	3	8	4	10	3	1	8	1
chr18:35005553-35070194|chr18:35102159-35126947	0	4	3	9	0	13	9	0	1	1	0	10	0	3	0	0	0	4	0	0	4	0	0	0	4	0	0	0	0	0	1	0	18	18	3	5	96	19	12	7	4	46	7	16	5	12	0	8	6
chr8:26514679-26581968|chr8:26583983-26624142	13	11	20	14	11	26	10	4	3	3	0	14	0	0	0	1	9	3	0	2	0	0	0	0	6	1	3	4	0	0	0	3	9	18	0	9	6	14	1	6	8	14	6	5	16	9	0	4	2
chr7:151477415-151484736|chr7:151498180-151519459	8	1	5	21	13	37	15	0	0	0	0	12	2	1	1	2	6	7	0	0	5	0	0	3	5	1	5	0	3	4	0	1	3	10	4	6	28	9	17	0	5	11	4	6	6	9	0	2	3
chr18:9195698-9204475|chr18:9211784-9216757	2	5	1	3	7	10	17	0	3	0	0	9	0	2	0	0	2	0	0	0	0	1	1	0	0	4	0	0	3	3	0	1	9	10	8	21	57	23	3	19	13	4	8	6	3	22	0	2	12
chr12:111525316-111552279|chr12:111552977-111554157	7	43	24	18	11	23	0	0	2	5	1	7	0	0	0	3	5	5	0	0	1	2	0	1	7	1	3	0	0	4	0	1	2	11	4	5	4	8	8	15	11	13	2	6	10	3	0	9	6
chr6:138905132-138907494|chr6:138908816-138911275	0	10	8	5	9	24	0	0	0	2	0	4	1	6	0	0	1	4	7	0	0	0	0	0	1	1	0	0	3	0	1	2	9	11	9	21	40	0	8	16	9	16	16	12	16	18	1	7	6
chr11:120460757-120465236|chr11:120467308-120469287	4	6	15	12	0	18	0	0	1	3	0	5	2	0	0	0	0	0	0	2	3	2	0	0	7	0	0	0	0	0	1	6	5	11	18	21	23	8	7	9	4	13	6	15	2	13	0	8	3
chr20:34462221-34470047|chr20:34492597-34504330	17	19	38	2	7	31	8	1	0	4	0	9	2	0	0	7	1	1	0	3	1	0	0	0	8	1	4	0	0	2	0	0	3	12	6	12	30	13	9	10	16	8	4	5	0	18	0	9	2
chr5:77459124-77463094|chr5:77464809-77489456	3	15	17	1	4	3	0	0	0	0	0	8	2	1	0	13	5	1	0	0	1	0	0	2	1	0	0	0	0	0	0	2	14	21	5	11	10	7	11	7	2	17	17	3	15	8	0	55	7
chr2:32165903-32171286|chr2:32184338-32192335	1	26	9	1	3	7	0	2	0	2	0	0	0	0	0	9	9	2	3	3	2	1	0	2	11	6	2	0	0	0	0	5	5	6	7	7	10	1	2	7	5	12	5	5	0	1	0	10	2
chr14:96552622-96555846|chr14:96556413-96560648	9	0	6	2	0	16	1	0	1	0	0	4	8	1	0	4	5	4	9	0	1	0	0	1	13	4	1	0	1	0	0	0	4	19	9	12	29	18	8	10	3	17	2	10	3	19	0	0	1
chr1:58481174-58506059|chr1:58539310-58546702	10	3	0	10	18	16	7	0	0	4	0	3	2	0	0	0	3	14	14	0	0	0	0	0	16	1	0	2	0	0	0	1	1	11	2	32	10	19	16	8	7	32	2	15	1	8	0	4	3
chr15:42840433-42872610|chr15:42878684-42920437	15	15	2	19	1	13	4	1	0	4	0	4	0	0	2	1	7	6	0	0	8	2	0	1	13	1	7	0	0	1	2	0	16	5	10	2	13	17	0	4	4	10	11	15	8	7	0	9	6
chr7:90604249-90726566|chr7:90747775-90790572	6	8	11	22	15	97	19	0	0	5	6	0	5	0	0	4	5	6	0	2	2	0	0	0	1	2	2	2	0	0	2	0	6	32	1	14	46	3	21	10	5	6	3	1	27	10	0	2	0
chr17:50719831-50736959|chr17:50741731-50743705	15	28	25	5	0	13	0	0	3	4	4	5	5	0	0	3	2	10	0	0	1	0	0	1	9	0	2	0	6	0	1	0	12	18	6	9	25	3	4	2	7	2	4	4	6	11	0	6	3
chr15:52582307-52584744|chr15:52593736-52600126	5	50	17	3	12	37	0	0	3	2	0	0	0	1	0	4	9	4	0	0	0	0	0	0	1	0	0	7	0	0	0	1	0	5	0	26	34	10	0	3	1	9	6	6	7	8	0	2	0
chr16:23614091-23621361|chr16:23623130-23624008	6	20	34	7	5	40	0	1	0	1	0	25	0	0	0	5	10	10	0	0	2	0	0	4	5	0	0	0	1	0	1	0	6	9	3	3	10	7	3	11	5	17	8	3	5	4	0	22	6
chr3:47424045-47425484|chr3:47428670-47435007	3	3	0	17	0	28	2	0	4	1	0	1	0	0	0	3	0	1	1	0	0	0	0	0	12	5	8	1	0	2	3	0	5	9	5	8	31	9	4	2	0	2	3	6	5	9	0	9	3
chr1:55121506-55123446|chr1:55134413-55137514	14	7	0	1	0	16	0	0	8	5	0	4	1	0	0	2	1	1	0	0	0	0	0	0	0	1	0	0	1	0	3	0	4	11	8	24	18	8	7	5	8	6	9	5	1	7	0	0	0
chr6:88801632-88844356|chr6:88891915-88904714	3	33	14	18	11	33	14	0	0	0	0	4	0	2	0	1	4	1	0	4	0	0	0	0	9	6	0	3	0	0	0	0	3	10	6	20	36	5	3	12	11	24	13	2	9	15	0	6	5
chr5:107881179-108020924|chr5:108348530-108364737	3	38	16	3	4	96	0	0	4	4	0	11	1	2	2	8	6	0	1	0	3	0	0	0	0	2	0	0	1	0	0	0	6	4	0	50	6	10	4	4	7	15	0	20	41	2	0	2	0
chr9:70681578-70761600|chr9:70784279-70827846	4	0	0	1	0	4	1	0	0	0	0	0	0	0	0	0	0	12	0	0	1	0	1	1	17	11	18	16	0	0	0	0	7	13	7	4	8	9	11	3	5	7	0	0	0	16	0	0	1
chr11:103287605-103303092|chr11:103358359-103399662	4	37	5	24	7	40	6	0	3	0	0	17	2	4	0	8	7	3	1	0	0	0	0	1	14	4	3	10	0	0	0	0	5	10	5	6	17	5	3	7	1	6	1	10	0	8	0	2	5
chr4:102714561-102722870|chr4:102726683-102760717	11	24	13	2	5	26	4	0	2	5	0	12	2	1	0	1	6	12	0	0	4	0	0	0	0	6	4	0	6	0	1	0	3	6	4	14	17	4	6	21	5	9	9	4	19	9	0	0	0
chr10:102870211-102872447|chr10:102874661-102876953	5	21	14	4	1	2	0	0	2	0	0	1	0	1	0	0	0	5	3	0	0	0	0	0	0	0	1	3	3	0	0	7	1	2	14	20	35	11	1	6	0	6	5	8	0	3	1	10	0
chr1:155668777-155670319|chr1:155679512-155680415	3	15	7	0	1	6	16	0	2	0	2	14	0	0	0	1	1	1	6	0	0	1	0	0	9	0	3	0	0	1	1	0	3	4	0	7	16	22	5	5	10	10	4	11	1	33	0	3	2
chr18:9258931-9263789|chr18:9275667-9279548	0	20	9	0	2	0	0	0	0	0	0	4	2	0	0	10	14	0	0	0	0	2	0	0	0	0	0	0	2	0	4	3	18	2	11	13	25	11	10	11	12	39	12	12	6	13	0	4	8
chr10:100931078-100937401|chr10:100938736-100944025	3	9	0	12	7	11	0	5	0	9	0	0	2	0	0	12	9	3	0	4	16	0	0	0	13	0	7	0	0	0	0	0	1	3	3	2	7	7	1	6	1	8	1	6	6	0	7	10	10
chr11:122656210-122776218|chr11:122777210-122779496	13	87	27	30	6	33	18	0	0	3	0	8	2	7	9	14	5	1	4	0	0	4	0	0	1	0	0	0	2	0	0	0	0	1	1	12	6	3	2	5	3	9	5	6	0	1	0	5	4
chr14:101894560-101901718|chr14:101906529-101909588	7	34	27	1	9	80	8	0	0	3	3	5	2	9	2	0	5	24	2	2	2	3	0	0	2	0	1	0	3	0	0	1	2	1	3	22	34	4	9	6	10	8	11	5	17	7	1	1	9
chr2:171443613-171448680|chr2:171473975-171476859	7	21	8	9	11	30	1	3	0	5	6	6	0	0	0	1	6	6	14	3	1	0	0	0	6	6	1	8	2	0	2	4	8	14	9	1	8	5	1	2	2	22	6	6	0	9	0	1	0
chr18:21242393-21366026|chr18:21403994-21439520	27	186	95	112	40	48	64	1	2	0	0	0	4	3	0	9	1	6	5	0	0	0	0	0	0	0	0	0	0	0	1	0	0	2	4	2	1	0	2	0	2	3	2	0	0	1	2	1	0
chr14:76155025-76166662|chr14:76195972-76201690	8	22	12	3	0	67	12	0	0	5	2	3	0	0	0	1	7	10	0	0	0	0	1	3	11	8	3	0	0	0	0	0	6	5	7	10	17	27	3	5	5	19	20	7	2	20	0	11	6
chr3:31533312-31576395|chr3:31600459-31615104	3	14	27	17	3	6	0	2	0	1	1	0	0	2	0	7	1	0	3	0	0	0	2	1	9	4	14	0	4	1	3	1	3	4	0	18	21	16	11	8	5	22	15	9	6	3	0	5	1
chr9:70846591-70862907|chr9:70864511-71121177	0	17	9	3	6	2	0	0	2	0	0	0	0	0	0	0	0	20	12	0	0	0	0	4	34	12	16	4	0	1	0	3	30	3	6	6	4	19	0	6	0	12	7	0	5	14	2	11	0
chr6:16522688-16585779|chr6:16657901-16753232	2	33	35	6	1	7	6	1	0	1	0	0	2	0	0	0	4	1	0	6	0	2	0	0	0	0	0	0	5	0	1	2	10	18	10	4	12	6	7	14	1	53	2	17	2	11	0	14	3
chr3:47720735-47729024|chr3:47772936-47781602	5	26	25	2	14	36	10	1	3	3	6	7	1	7	1	1	7	12	0	0	0	0	0	2	0	2	2	6	0	0	0	0	6	10	1	10	10	15	6	2	1	3	0	4	6	3	0	2	3
chr14:54568112-54702061|chr14:54702580-54737023	16	47	0	17	0	34	8	0	0	0	0	8	0	0	1	0	4	0	7	4	2	0	0	0	4	0	0	0	0	0	0	0	1	8	3	3	3	11	0	7	5	11	0	0	6	0	0	11	0
chr4:177351549-177353307|chr4:177360677-177362288	19	27	25	36	8	103	24	0	0	7	0	3	0	0	0	0	6	4	0	1	0	2	0	0	12	19	8	2	0	0	2	0	3	1	3	5	24	15	3	5	7	8	5	4	10	19	0	2	11
chr1:232493660-232513856|chr1:232533583-232574173	17	3	0	5	1	7	18	0	0	0	0	3	0	0	0	0	2	0	5	0	1	0	0	2	16	9	11	20	0	0	0	0	0	0	0	0	0	0	2	0	0	0	0	4	0	0	0	0	0
chr16:19718487-19730429|chr16:19735450-19788837	0	22	1	0	0	10	5	0	0	1	0	0	1	5	2	0	0	0	0	0	0	0	0	0	4	4	0	0	0	4	3	2	4	7	2	16	14	10	9	5	13	35	21	10	9	14	0	12	1
chr2:15427794-15461200|chr2:15478289-15488893	9	25	6	4	8	24	9	0	2	0	0	8	1	1	0	1	8	0	0	0	1	0	0	1	14	10	5	0	3	1	0	0	2	4	0	9	8	7	6	3	2	7	4	17	0	8	0	0	0
chr11:34875283-34882675|chr11:34888869-34890503	2	13	8	13	1	37	13	2	5	0	0	5	0	0	0	2	0	8	4	0	0	2	0	1	19	1	8	0	4	0	0	3	2	3	1	3	12	2	11	6	6	9	0	5	7	0	0	10	1
chr18:50879308-50895808|chr18:50908196-50912800	2	18	0	3	7	23	0	0	0	1	0	3	0	2	0	10	4	0	0	0	0	3	0	0	1	2	0	0	0	0	0	1	2	3	4	12	10	16	2	2	23	24	15	4	23	6	4	8	0
chr17:67875020-67891843|chr17:67894165-67903788	4	26	6	8	1	51	12	0	0	0	0	11	3	0	0	0	0	3	2	2	1	0	0	0	5	0	5	0	4	5	3	1	11	10	7	16	66	28	10	3	15	24	10	12	7	20	0	4	6
chr3:33297962-33358966|chr3:33364719-33373091	1	51	25	0	8	6	10	0	2	1	1	15	0	4	0	9	1	2	0	0	8	0	0	2	0	0	0	0	0	4	5	2	4	25	0	11	15	4	9	9	11	12	6	2	7	6	0	0	0
chr10:15796172-15816834|chr10:15847943-15860205	7	7	11	18	4	29	5	1	4	1	0	9	0	1	1	3	3	13	0	0	0	3	0	0	10	6	9	0	0	0	0	1	1	7	1	11	34	18	6	8	3	10	8	4	2	9	0	1	3
chr12:110453871-110455585|chr12:110457634-110459694	6	47	32	7	9	24	1	0	0	1	1	6	0	0	0	4	17	2	7	0	0	0	0	3	8	10	1	0	3	0	1	0	6	5	17	8	6	9	9	6	3	8	12	9	2	10	0	9	18
chr4:139730667-139889356|chr4:139890967-140152859	15	19	3	12	10	26	12	0	0	0	0	3	2	1	0	4	3	17	7	0	1	0	0	0	7	0	1	0	3	0	0	0	7	4	11	67	58	33	5	10	16	3	24	13	2	31	0	0	1
chr10:74960078-74969659|chr10:74989112-75020581	2	35	16	9	10	8	5	4	3	1	0	2	2	6	0	2	1	8	0	0	3	1	0	0	0	0	2	0	0	0	0	2	9	10	10	28	62	21	14	15	7	25	7	5	3	25	0	2	10
chr2:171443613-171448680|chr2:171458075-171468887	5	20	12	13	9	9	10	3	5	3	0	12	0	0	0	10	7	15	2	0	2	0	0	0	8	2	0	0	0	0	0	0	10	15	17	6	16	3	5	6	17	17	7	4	3	8	1	9	10
chr21:15831629-15833347|chr21:15842540-15864267	3	43	38	15	1	49	0	0	2	2	0	7	0	0	0	1	0	5	0	5	0	3	0	1	9	0	10	2	5	4	1	1	8	4	0	10	33	13	5	5	4	28	0	3	14	21	0	5	4
chr2:135742011-135748266|chr2:135761911-135769768	10	31	11	5	4	17	0	0	2	2	3	12	0	0	0	1	4	3	0	0	0	0	0	0	14	0	7	0	0	0	0	0	18	13	3	18	18	12	7	3	4	14	9	4	3	11	2	1	2
chr6:111392972-111405469|chr6:111416472-111460299	3	0	10	2	5	18	0	0	0	1	0	0	0	0	0	0	5	16	0	0	0	2	0	0	13	0	6	0	2	6	0	2	10	19	3	19	35	13	4	0	3	15	5	10	7	15	0	13	8
chr8:41955411-41974703|chr8:41987563-42048377	18	18	7	27	7	62	15	0	2	3	0	1	0	1	0	1	7	5	3	0	1	0	0	2	2	0	1	0	1	0	0	0	2	14	1	24	25	21	4	11	17	6	5	3	2	25	0	2	4
chr11:34966814-34970138|chr11:34984728-34992314	7	20	32	6	19	20	6	0	0	0	0	3	0	1	7	1	1	28	5	0	0	2	0	1	4	5	7	4	0	1	1	0	5	7	1	16	26	10	5	0	0	5	2	3	5	5	0	0	0
chr12:120153909-120154969|chr12:120155719-120156460	6	20	14	5	10	41	22	0	0	7	0	6	0	0	0	0	1	0	0	2	1	0	0	0	2	5	7	1	1	0	0	0	1	5	2	25	15	8	3	1	10	5	0	15	3	14	0	8	0
chr15:90433795-90439331|chr15:90443478-90448572	7	40	14	9	2	10	3	0	4	2	0	7	1	0	0	1	17	9	0	0	3	1	0	0	12	0	2	0	2	1	3	2	10	14	4	8	37	9	12	6	5	7	20	6	1	22	0	10	11
chr11:59657724-59658865|chr11:59659469-59666852	7	33	13	8	0	54	6	0	2	3	0	13	3	5	1	10	6	11	0	0	1	0	0	1	9	0	7	0	1	0	0	0	7	17	8	19	26	8	8	7	8	7	22	7	6	11	0	11	4
chr6:75633726-75634706|chr6:75678927-75695803	3	19	10	0	0	8	12	0	0	3	0	1	0	0	0	23	0	3	0	0	0	0	0	0	0	0	0	0	0	1	0	2	9	15	1	38	30	9	10	14	11	17	30	11	8	20	0	0	3
chr6:135290525-135300499|chr6:135323324-135323660	8	64	21	11	9	24	0	0	0	2	0	0	1	0	0	3	12	5	0	0	1	0	0	0	8	0	3	0	3	0	2	0	25	7	5	16	28	11	1	10	6	21	5	12	4	29	1	7	3
chr16:18838689-18839697|chr16:18842454-18845428	15	24	9	3	5	32	15	0	0	0	0	2	2	0	0	2	1	10	0	0	1	0	0	1	3	0	7	0	7	0	0	1	2	11	5	9	30	12	5	7	17	26	8	7	1	26	0	0	5
chr5:139526612-139600371|chr5:139614966-139623367	2	14	24	16	7	76	1	0	0	0	1	27	0	2	0	1	11	8	0	5	2	0	0	0	8	0	7	0	0	0	0	0	4	6	16	21	14	4	6	3	11	9	4	5	15	0	0	0	1
chr14:58306112-58318541|chr14:58330169-58344694	4	61	29	4	1	13	5	3	2	0	0	1	0	1	0	6	3	14	0	8	0	0	0	0	1	0	6	10	0	0	0	0	1	5	0	8	17	7	6	8	6	5	3	3	8	9	0	4	1
chr1:35466695-35470862|chr1:35479212-35506611	5	39	24	16	5	13	6	0	3	1	0	5	0	0	1	10	0	8	0	0	2	0	0	0	7	0	8	6	0	0	0	1	4	5	14	8	52	26	9	15	11	24	11	15	8	17	0	2	3
chr17:51260926-51263273|chr17:51273450-51275865	1	28	12	3	4	11	0	0	0	1	0	5	0	0	0	0	7	12	0	1	0	0	0	1	0	5	5	7	2	0	0	2	5	4	1	15	20	10	4	2	13	5	3	0	13	24	0	2	3
chr6:116681338-116689319|chr6:116705160-116716218	2	10	26	9	4	0	1	1	0	7	0	3	0	4	0	0	0	8	9	0	4	0	0	0	9	1	1	0	0	3	0	0	11	14	4	40	33	5	5	11	3	18	18	13	9	31	0	4	4
chr20:34093731-34096656|chr20:34098633-34103461	1	25	22	8	4	12	9	0	1	4	0	13	2	5	0	8	6	11	1	0	0	1	1	0	20	2	5	2	0	0	0	3	3	16	7	9	16	15	7	5	13	6	8	5	9	11	0	0	4
chr3:183643542-183650295|chr3:183672484-183679085	3	24	12	16	9	16	22	0	0	2	0	4	0	5	0	2	0	1	8	0	1	0	0	0	4	0	0	0	1	0	0	0	8	1	12	6	80	21	3	5	10	5	22	3	0	11	0	2	2
chr20:2975241-2986764|chr20:2988474-3005055	18	43	26	2	14	29	10	0	1	0	0	2	1	2	1	2	3	14	0	0	0	0	0	1	1	3	4	0	2	0	1	1	8	14	8	19	26	9	7	8	13	21	3	3	1	13	0	7	0
chr16:23090804-23102318|chr16:23108183-23148637	3	15	3	4	8	24	8	1	2	0	0	0	0	0	0	2	2	2	5	0	1	0	1	0	3	0	2	0	0	1	0	3	4	8	8	21	31	19	6	3	6	12	9	3	0	8	0	6	0
chr1:96723594-96769702|chr1:96785254-96804799	12	15	9	12	7	19	5	2	1	2	0	0	0	1	2	1	0	10	0	0	0	2	0	0	2	1	8	0	2	0	3	1	2	13	12	14	87	14	5	4	3	26	20	4	10	23	1	0	6
chr14:57235820-57237337|chr14:57244359-57246710	8	16	18	0	2	14	0	0	2	4	0	3	2	2	0	1	9	1	0	0	1	0	3	0	0	0	0	0	2	4	0	1	5	7	3	10	14	2	13	6	10	19	15	8	6	1	0	6	0
chr4:39890364-39898388|chr4:39902460-39904039	7	36	31	12	8	58	8	1	0	2	1	4	0	0	0	14	9	14	0	1	0	0	1	0	1	10	3	2	0	0	0	2	3	10	2	1	17	7	0	3	9	1	1	3	3	5	0	2	3
chr5:140438617-140440118|chr5:140445975-140449210	12	9	1	16	2	62	18	3	1	4	2	3	0	0	0	1	1	17	2	0	0	1	0	0	9	1	3	0	0	0	0	0	8	3	3	7	10	1	1	5	6	1	1	2	3	10	0	7	0
chr4:42549062-42551197|chr4:42556040-42569160	4	30	28	15	2	14	11	0	2	0	0	3	0	0	0	6	4	5	0	0	0	2	4	0	17	0	10	7	0	0	0	0	3	6	0	14	10	0	0	5	0	0	6	0	0	0	0	4	0
chr1:145838206-145839889|chr1:145841071-145842338	2	29	16	16	7	73	0	0	4	14	1	8	0	2	2	1	5	8	5	0	2	0	1	0	11	0	6	0	1	1	1	5	5	1	1	6	9	4	8	3	9	4	3	6	9	13	1	10	0
chr20:34697243-34727258|chr20:34736758-34746806	7	21	10	16	3	30	4	1	3	11	0	13	1	0	0	0	4	4	0	0	0	0	0	0	11	1	9	6	0	0	2	0	6	9	6	9	11	5	5	2	8	9	3	6	8	43	0	1	2
chr4:139341069-139342825|chr4:139344339-139349461	3	15	3	4	1	16	1	2	0	3	2	2	0	4	9	4	8	3	0	0	0	0	0	0	4	0	4	0	2	0	0	1	9	4	3	8	18	2	4	6	2	15	8	3	11	3	0	8	0
chr15:63698996-63706779|chr15:63716473-63718573	6	23	5	14	0	12	16	0	0	0	0	3	2	0	0	0	1	3	0	0	3	0	2	0	0	0	5	0	2	0	1	0	0	7	5	7	13	13	7	15	4	11	4	8	6	37	0	3	0
chr13:100273346-100301459|chr13:100340259-100368471	8	17	20	7	13	9	3	0	6	1	0	3	0	0	1	7	4	12	0	0	5	1	0	1	2	0	2	0	2	0	0	1	6	15	6	16	14	4	2	5	6	10	5	2	4	12	5	12	2
chr7:77750064-77765494|chr7:77773314-77778337	0	24	17	3	16	51	9	0	3	0	0	6	0	3	0	0	3	6	0	0	0	1	0	0	3	0	9	0	4	0	4	0	5	10	10	28	34	9	10	17	13	44	16	7	8	15	0	3	5
chr10:16695155-16752538|chr10:16782084-16816972	5	8	11	21	2	12	15	0	7	6	0	1	1	0	0	2	2	2	6	4	0	0	0	1	10	0	4	0	0	0	0	0	0	4	2	6	5	8	8	3	10	11	0	1	3	1	0	0	4
chr18:31830989-31832083|chr18:31839457-31846715	5	11	5	11	4	21	0	1	2	1	0	0	2	0	2	8	9	7	0	0	0	0	0	0	3	8	6	0	5	0	0	2	5	9	5	9	36	4	2	11	3	24	8	0	1	5	0	20	9
chr21:37096643-37108391|chr21:37147603-37148545	4	8	8	4	11	51	8	0	3	1	0	0	0	0	0	1	12	6	3	1	0	0	0	0	1	0	5	0	3	1	1	0	1	23	7	14	9	18	4	10	28	18	11	3	1	6	0	5	5
chr14:88396203-88416710|chr14:88433212-88437542	7	49	11	0	0	1	0	1	6	2	0	0	0	0	0	0	3	0	9	0	0	0	0	1	0	0	1	0	0	5	0	3	6	7	2	2	52	7	4	9	21	2	1	7	0	0	1	0	1
chr10:110122292-110124016|chr10:110132400-110133325	10	17	5	4	0	16	0	0	0	2	0	0	0	0	0	0	3	0	0	0	1	2	0	0	7	0	0	0	0	6	1	2	1	4	9	7	24	21	1	4	4	4	3	1	0	15	0	4	4
chr2:200416428-200419249|chr2:200419496-200439121	3	3	0	6	0	2	0	0	0	0	6	0	0	4	0	0	4	2	0	3	0	0	0	0	0	0	0	1	1	4	5	0	6	0	0	0	3	2	9	3	2	2	0	1	0	7	0	27	13
chr1:64664679-64666056|chr1:64675983-64676894	4	19	4	9	4	12	1	0	0	4	1	5	1	0	0	0	0	5	6	0	0	0	0	5	10	22	11	5	0	0	0	0	0	10	0	11	8	4	7	1	2	13	3	4	1	2	0	1	0
chr20:56373556-56381432|chr20:56384324-56386256	6	36	18	18	11	42	30	0	1	5	0	9	0	1	0	6	3	1	0	0	3	0	0	1	7	2	4	4	0	0	1	0	2	10	4	13	17	3	1	1	3	3	11	0	12	7	0	2	3
chr8:47673941-47700402|chr8:47702015-47712661	11	29	21	14	19	41	0	0	0	5	0	3	0	0	1	10	0	19	2	2	1	0	0	0	10	1	5	0	4	0	0	1	0	12	13	7	7	6	11	7	14	5	1	12	3	19	2	15	0
chr2:61490776-61492034|chr2:61497007-61498672	17	33	6	9	6	26	20	0	9	4	0	2	0	0	0	4	0	1	0	0	0	0	0	0	5	0	1	0	1	0	0	2	7	9	2	21	23	9	4	0	0	10	7	1	3	10	0	0	5
chr5:112976986-112985834|chr5:113004077-113010755	1	47	20	8	2	12	10	0	5	0	0	13	0	0	0	5	4	0	0	0	0	0	0	0	8	0	7	7	2	0	0	0	1	0	4	0	11	1	4	2	12	23	3	4	2	2	0	14	4
chr6:75633726-75634706|chr6:75670720-75675434	6	66	12	16	5	13	7	0	0	3	0	19	0	2	0	2	4	0	0	4	0	0	0	0	3	0	5	0	5	0	0	0	6	18	9	14	34	7	5	9	4	20	12	0	2	12	0	1	7
chr11:86003451-86007541|chr11:86031611-86068650	4	20	5	14	0	31	0	0	0	2	1	2	1	0	0	4	4	3	3	0	0	0	0	1	0	0	0	11	1	0	0	0	9	10	3	18	26	14	5	7	7	12	5	1	2	20	1	3	6
chr5:90759588-90763304|chr5:90779097-90781429	5	0	1	17	0	2	0	0	0	1	0	0	0	3	0	0	0	3	0	0	0	0	1	4	8	12	17	6	0	0	0	0	4	3	0	2	7	3	0	3	0	15	1	9	5	0	0	2	1
chr5:122311625-122391088|chr5:122403865-122422867	0	0	0	8	0	0	0	0	2	0	0	2	0	0	0	0	0	0	0	0	0	0	0	0	0	0	0	0	3	0	5	12	4	20	21	26	7	30	2	20	30	0	21	2	30	64	0	0	0
chr4:127920836-127921523|chr4:127939997-127942044	2	27	5	0	2	16	17	0	0	1	0	11	0	0	0	3	5	5	0	2	0	0	0	1	7	6	7	5	0	1	0	0	6	9	6	31	38	15	4	2	8	13	1	0	4	12	0	3	0
chr15:76287945-76292430|chr15:76295737-76311349	8	21	21	13	3	24	11	0	0	1	4	5	1	1	0	8	10	8	0	0	4	0	0	0	2	6	0	0	1	1	0	0	12	9	3	6	13	3	4	12	0	10	0	6	3	5	0	9	0
chr4:61983603-61996290|chr4:62044549-62068165	2	0	0	7	2	2	2	0	6	0	0	1	8	3	0	10	11	2	0	0	0	0	0	0	1	0	5	0	5	2	3	2	0	16	5	23	13	0	8	12	4	10	13	11	2	12	0	0	8
chr1:151612381-151658234|chr1:151668635-151683355	4	43	15	2	13	13	8	2	1	1	0	9	0	4	0	6	0	11	0	0	0	0	0	0	0	3	2	0	0	0	3	2	12	3	11	27	35	5	17	6	2	16	17	3	3	10	0	7	9
chr10:101889490-101939862|chr10:101957732-101975211	4	24	16	19	8	11	2	0	0	0	0	3	0	2	1	5	6	10	0	1	0	0	0	0	4	5	6	0	0	4	2	0	2	11	3	25	34	8	2	5	5	7	15	6	0	11	0	2	2
chr12:112200798-112203635|chr12:112204623-112207873	4	9	16	2	1	7	0	0	1	1	0	12	5	1	0	2	10	1	6	0	1	0	0	0	1	0	0	0	3	4	1	1	4	6	5	7	12	4	1	2	7	15	6	9	1	10	0	9	2
chr21:37073364-37108391|chr21:37126143-37129002	0	20	9	15	10	26	9	2	1	3	0	4	0	0	0	2	8	8	1	0	8	0	0	0	6	0	0	0	4	3	2	1	4	5	3	5	28	10	5	7	17	22	3	11	1	16	0	1	3
chr1:47334116-47368468|chr1:47375293-47376703	3	0	15	4	0	22	0	0	0	0	3	5	0	0	0	5	0	0	0	0	4	4	0	0	0	0	0	0	8	0	0	3	6	10	0	13	26	20	16	7	15	16	3	0	16	28	0	4	5
chr3:185919496-185921103|chr3:185923984-185925463	8	38	24	21	4	74	0	0	3	6	0	1	0	3	0	0	3	6	0	2	0	0	0	0	2	16	1	0	0	2	0	0	0	4	3	13	14	4	4	1	4	6	3	7	12	1	0	15	1
chr13:49444857-49451552|chr13:49451909-49460106	6	48	25	3	6	17	0	0	0	1	0	13	2	0	0	1	18	4	0	9	0	3	1	1	5	1	0	3	2	3	0	0	2	2	2	0	17	14	4	4	0	14	10	7	2	5	0	0	6
chr1:40189209-40190771|chr1:40202614-40222573	7	40	6	5	4	25	17	0	0	0	4	15	0	3	0	9	11	14	0	5	1	0	0	0	3	2	1	0	4	0	0	0	3	5	7	13	35	3	7	7	7	19	6	2	9	15	0	3	2
chr4:139102353-139116648|chr4:139139497-139176966	10	0	13	9	5	40	9	0	0	0	5	36	0	0	0	1	1	0	0	0	0	2	0	0	15	2	3	0	3	2	1	0	4	13	7	26	33	14	12	17	16	11	7	2	0	24	2	5	4
chr2:159350357-159373044|chr2:159374753-159382558	2	5	9	0	4	1	0	2	0	1	0	1	0	0	0	4	3	0	0	0	1	2	1	0	0	0	0	0	1	2	0	1	19	7	0	5	13	5	1	9	0	14	2	12	0	0	7	6	1
chr1:27773425-27789561|chr1:27793632-27801677	4	23	0	0	0	2	0	0	2	0	0	4	0	8	0	0	4	5	0	0	0	0	0	2	5	0	1	1	5	3	0	1	0	12	4	2	7	9	2	6	1	6	2	0	4	1	0	6	0
chr6:89750532-89751430|chr6:89753622-89754082	5	28	46	7	4	54	2	2	3	4	0	21	1	0	0	5	9	9	0	0	0	0	0	0	19	2	0	1	0	0	0	0	7	9	5	22	9	4	4	1	4	6	0	3	3	7	0	5	8
chr1:45561878-45566568|chr1:45567020-45567981	0	7	0	11	0	22	0	1	0	3	0	0	3	0	0	0	0	2	0	0	0	0	0	0	5	0	13	4	0	0	0	0	2	3	0	2	6	2	0	2	11	0	2	2	2	0	0	5	0
chr2:175964589-175970763|chr2:175995646-176002159	3	25	24	9	6	24	10	0	4	7	0	8	4	4	0	4	9	5	6	1	1	0	0	2	3	2	5	0	7	0	1	0	3	14	0	4	21	13	7	9	1	13	5	7	12	5	0	3	0
chr17:59738947-59764970|chr17:59773885-59808795	0	31	17	13	3	15	0	0	0	3	0	8	0	10	0	3	2	8	0	0	7	0	0	1	2	0	3	0	1	0	0	0	5	5	9	17	32	8	23	5	11	20	12	14	15	5	0	22	5
chr2:222887888-222900673|chr2:222909150-222916318	7	19	13	3	10	17	11	0	3	0	0	7	0	0	0	1	0	8	0	1	0	0	0	1	1	0	2	4	0	2	0	5	9	5	4	6	50	7	9	1	1	23	4	7	4	14	0	6	2
chr12:128267487-128414731|chr12:128415620-128543956	0	0	4	0	0	0	0	0	0	0	0	1	0	0	0	0	0	0	0	0	0	0	2	8	12	19	15	9	0	0	0	0	0	1	0	0	3	0	0	2	0	3	1	1	0	0	0	2	0
chr18:50912950-50918109|chr18:50932360-50939569	12	53	14	6	5	44	5	2	0	2	0	17	0	7	0	6	6	5	26	0	1	0	0	0	4	0	5	0	0	0	0	0	0	12	4	32	56	15	10	6	17	23	7	13	5	14	0	4	4
chr10:21882439-21904521|chr10:21920963-21928505	0	0	6	15	0	29	7	0	6	0	0	13	0	0	0	4	3	3	0	0	2	0	0	4	13	2	10	0	0	1	1	1	13	4	7	9	16	30	8	1	9	0	3	4	2	49	0	2	7
chr14:88843850-88852970|chr14:88861332-88870058	0	32	16	4	0	7	0	1	2	4	1	13	6	0	0	2	4	13	0	0	1	0	2	0	13	1	0	0	0	0	0	0	16	3	0	1	11	2	1	2	10	7	10	20	0	2	0	9	7
chrX:134460338-134473358|chrX:134493590-134498389	4	40	3	6	1	16	0	0	4	1	0	0	0	0	0	0	9	19	0	0	4	0	0	0	0	0	3	0	3	0	1	2	5	1	3	7	13	1	0	9	0	4	0	2	4	2	0	0	8
chr7:91466878-91493394|chr7:91496646-91513727	0	0	0	0	0	0	0	0	0	0	0	0	0	0	0	0	0	0	0	0	0	0	0	0	0	0	0	0	0	0	0	0	1	0	0	0	0	0	3	0	0	2	2	0	0	0	0	0	0
chr7:82014479-82032796|chr7:82066524-82084768	0	1	1	0	1	5	0	0	0	0	0	2	0	0	0	0	0	3	0	0	0	0	0	2	1	0	2	3	5	9	0	0	14	17	0	17	8	4	26	10	24	11	3	12	13	0	0	0	3
chr8:42322494-42325969|chr8:42329214-42330913	6	18	39	13	10	29	0	0	0	5	0	7	1	0	0	1	6	17	0	0	0	3	0	0	0	4	0	6	1	1	6	0	2	6	10	4	13	10	10	5	7	2	0	2	0	7	2	13	2
chr2:201537479-201545542|chr2:201582217-201601738	1	11	6	11	2	5	0	0	0	0	0	3	0	3	0	0	0	0	0	0	0	0	0	0	15	0	2	0	0	2	0	0	30	6	0	2	2	5	15	29	3	80	5	3	14	0	0	9	0
chr10:130160997-130166506|chr10:130171636-130174866	18	11	21	11	6	30	23	2	1	3	0	13	0	0	1	2	4	14	9	3	0	0	0	2	2	4	0	0	0	0	6	3	0	10	3	15	18	12	1	9	3	11	10	8	2	15	2	8	0
chr2:71355780-71363152|chr2:71380565-71388622	1	22	9	5	4	6	1	0	1	0	0	15	0	0	0	1	5	0	12	1	0	5	1	0	2	2	0	0	2	2	0	0	11	6	4	12	16	12	5	4	4	8	1	14	2	11	0	9	9
chr20:41514952-41533049|chr20:41551360-41618339	17	33	20	15	4	35	9	0	1	3	2	13	0	0	3	0	4	4	5	0	0	0	0	1	1	0	12	1	0	0	2	1	4	8	3	6	22	7	11	10	7	14	6	2	1	16	0	6	2
chr4:109527432-109530288|chr4:109531522-109532638	4	21	6	10	4	23	0	0	5	1	0	3	4	0	0	2	6	4	0	0	0	3	0	1	2	0	0	10	2	0	0	0	1	5	4	3	10	6	1	6	5	2	10	1	6	8	0	5	0
chr22:18970658-18987756|chr22:18988195-18989739	7	12	0	3	0	16	3	0	4	0	0	6	0	0	0	0	0	3	0	0	0	0	0	0	3	0	7	0	0	2	0	4	2	7	2	7	27	7	5	10	12	6	5	4	2	15	0	9	0
chr17:30709811-30734896|chr17:30759539-30766502	3	25	33	24	4	0	0	0	0	0	2	3	0	0	0	9	10	4	0	0	12	0	0	0	0	0	1	0	0	1	0	0	0	5	5	3	31	26	13	9	10	4	1	4	15	17	1	0	0
chr2:39333574-39336919|chr2:39337581-39343387	4	18	5	2	5	18	0	0	0	0	1	0	0	1	4	1	0	3	0	4	0	0	0	0	6	0	4	0	0	7	4	1	3	5	16	5	19	6	14	14	9	8	6	10	2	11	0	3	3
chr4:86689190-86693586|chr4:86701801-86716529	10	91	17	24	12	65	15	0	0	3	3	7	1	2	0	0	6	5	0	0	0	0	0	0	0	2	8	0	2	0	0	0	11	3	0	4	0	3	0	1	2	9	0	38	2	1	0	5	0
chr10:92834824-92893348|chr10:92920050-92928338	6	6	5	22	13	45	0	1	0	1	0	20	1	2	0	2	5	3	4	0	2	0	0	0	13	0	7	0	0	0	0	2	2	15	6	13	39	17	2	6	4	17	10	1	0	11	0	2	4
chr1:236143036-236168705|chr1:236183906-236205125	1	11	9	15	4	27	0	0	1	1	1	6	0	3	2	6	7	3	0	0	0	0	2	0	5	0	5	0	1	0	0	4	12	4	0	22	45	3	8	5	2	3	16	1	0	9	0	3	2
chr17:61743134-61744431|chr17:61780401-61780839	7	15	6	7	0	48	8	0	0	2	0	8	0	0	0	8	2	6	4	0	0	0	0	2	0	0	0	4	0	1	1	0	1	12	1	6	62	15	2	0	3	5	2	8	11	6	0	1	0
chr1:240123345-240177920|chr1:240188262-240206798	7	3	4	0	0	0	0	0	3	0	0	0	0	0	0	0	6	0	0	0	0	0	1	1	21	11	11	0	0	0	0	1	4	2	4	0	5	0	21	3	6	10	0	32	8	0	0	7	5
chr7:14583137-14607433|chr7:14718685-14736040	0	0	4	0	0	0	0	0	0	0	0	0	0	0	0	1	1	0	0	0	0	0	0	0	6	0	1	1	0	0	0	0	3	6	0	18	1	103	25	7	9	2	0	24	12	0	0	0	0
chr3:125489463-125497340|chr3:125504744-125520031	0	19	14	0	0	6	0	0	0	0	0	10	0	0	0	0	0	1	0	0	0	0	2	0	1	6	0	0	0	0	0	1	2	3	0	4	15	5	0	1	5	1	7	0	2	10	0	0	7
chr7:77571186-77581426|chr7:77592256-77597841	5	59	26	7	3	44	8	0	1	3	0	8	0	0	1	4	9	1	1	7	0	0	0	0	6	0	7	0	0	0	1	1	0	15	10	28	28	7	4	9	4	7	8	14	18	19	0	6	4
chr7:23182489-23185069|chr7:23185298-23187051	1	4	8	12	2	20	0	0	1	0	0	0	0	0	0	0	10	0	0	0	0	1	0	1	3	0	5	0	2	0	0	0	1	4	11	2	18	5	3	5	8	17	10	5	3	1	0	8	1
chr1:151166541-151166933|chr1:151167414-151168143	7	31	12	22	9	47	4	0	2	1	3	12	0	0	0	2	5	3	4	0	0	0	0	0	6	0	6	0	0	0	3	3	5	23	13	22	41	4	15	12	7	11	10	6	14	18	0	5	3
chr11:18282220-18283794|chr11:18285459-18286590	1	16	9	0	0	0	0	0	3	1	0	0	2	0	0	8	6	0	0	0	4	2	0	0	9	0	11	0	5	0	3	0	1	15	4	12	1	8	0	13	9	1	2	11	0	4	0	4	0
chr6:35500152-35503558|chr6:35503848-35505740	0	0	0	0	0	0	0	0	0	1	0	0	3	0	0	0	0	0	0	0	0	0	0	0	5	0	2	0	0	0	0	0	36	0	3	4	0	2	1	2	0	21	1	7	4	0	0	13	4
chr10:27038054-27039964|chr10:27043567-27044156	8	25	26	5	13	25	4	0	2	3	0	23	0	6	2	0	6	3	0	0	0	0	0	0	6	6	5	0	0	2	1	2	0	4	8	12	30	6	5	10	5	2	4	9	3	16	0	6	10
chr1:62561703-62577261|chr1:62586624-62618705	9	10	26	1	3	8	2	0	0	0	0	17	0	1	0	0	2	2	0	0	0	0	0	1	12	1	1	10	0	0	3	0	17	9	3	22	101	14	5	8	2	13	10	6	2	21	0	4	6
chr17:7498210-7499038|chr17:7499491-7500638	5	13	6	15	1	18	0	1	4	4	5	8	0	0	0	1	4	1	5	0	1	0	0	0	7	4	3	4	0	0	3	0	1	6	0	15	13	4	1	3	2	6	12	5	4	8	0	10	2
chrY:2953997-2961073|chrY:2961646-2975094	0	0	0	0	0	1	18	0	5	0	0	0	12	0	0	0	6	0	22	0	2	0	0	4	0	0	18	0	0	0	0	0	2	0	1	3	30	19	4	0	8	0	7	23	1	10	0	2	0
chr13:32586593-32648753|chr13:32652007-32658238	11	8	12	1	8	49	15	2	2	0	5	16	0	1	0	0	3	6	3	0	0	1	0	1	7	0	8	0	0	0	5	4	1	5	0	9	18	9	1	2	3	0	2	20	0	12	0	3	3
chr10:63599283-63610186|chr10:63619800-63620812	2	7	3	2	6	33	0	0	0	0	0	10	0	0	1	1	7	1	0	0	2	1	0	0	5	0	2	0	8	0	1	0	4	4	10	18	36	3	4	8	3	10	4	4	3	19	0	6	1
chr5:180529388-180549930|chr5:180553471-180564488	4	16	9	14	4	15	1	0	1	1	2	2	1	1	0	8	10	6	0	5	1	2	0	0	10	0	6	0	0	0	0	1	3	16	4	0	16	13	0	3	3	10	5	9	0	4	3	4	11
chr2:213297357-213310058|chr2:213364145-213375009	3	17	12	20	9	12	2	0	0	3	2	6	0	14	0	1	1	9	0	2	0	3	0	2	3	0	2	0	0	0	0	0	1	13	1	6	24	0	11	4	5	10	1	0	7	0	0	1	3
chr14:52491005-52511239|chr14:52544371-52552315	1	25	13	1	10	13	2	0	2	0	0	13	0	0	0	3	2	8	7	0	0	1	0	0	2	0	0	0	0	0	0	0	7	18	4	19	51	4	12	7	4	36	15	5	11	5	0	1	3
chr18:58044708-58165787|chr18:58252054-58315981	8	19	0	2	0	2	7	0	2	0	0	11	0	0	0	4	8	1	0	0	7	1	0	1	2	0	3	0	0	3	0	0	12	9	7	25	25	4	4	16	29	12	17	16	2	0	2	2	11
chr13:19993919-20002849|chr13:20006586-20019546	4	33	6	14	7	26	0	2	5	1	1	13	1	4	0	1	6	0	0	0	2	0	0	0	8	3	0	0	0	2	2	0	2	15	7	16	32	9	13	13	6	21	11	7	2	15	0	0	8
chr1:32014377-32030297|chr1:32033334-32036909	11	19	11	6	3	48	0	1	1	2	5	3	2	0	0	6	1	16	4	0	6	7	0	0	11	0	6	0	0	0	0	0	1	9	3	11	24	7	4	10	2	11	10	11	5	11	0	10	4
chr5:122795383-122801868|chr5:122803613-122808276	6	11	28	3	3	44	0	1	1	1	0	2	2	0	3	0	2	17	4	2	6	0	0	0	4	7	1	10	0	0	0	0	2	4	5	9	8	2	2	12	3	4	3	0	7	14	0	3	4
chr6:167864746-167870382|chr6:167889326-167890861	3	16	8	14	15	41	4	0	5	5	0	19	0	2	0	23	6	10	0	4	0	0	0	0	4	5	0	0	0	0	0	1	2	7	10	2	21	7	2	3	4	28	10	6	1	11	0	4	0
chr7:34958070-34966893|chr7:34973605-34989883	5	17	30	7	10	28	9	0	0	1	0	10	0	0	0	5	21	10	0	0	2	0	1	0	10	0	5	0	1	0	0	0	5	0	14	16	14	0	3	5	10	26	3	3	3	6	0	17	8
chr13:40814768-40826505|chr13:40836885-40908158	4	44	22	2	25	39	14	3	1	0	0	12	2	6	0	3	19	13	0	0	1	0	0	0	16	1	5	0	0	0	0	3	5	5	2	10	11	5	0	9	0	6	5	6	0	5	0	14	4
chr10:11979165-11997671|chr10:12014184-12028744	7	21	19	14	12	35	1	0	1	2	0	0	3	3	0	0	0	14	3	1	0	2	0	0	1	4	2	0	1	4	2	0	9	10	4	7	12	2	6	3	6	8	6	7	6	30	0	5	2
chr9:85592704-85596361|chr9:85633374-85642826	9	33	1	4	17	58	3	0	4	0	1	5	0	1	0	0	9	6	0	0	0	3	0	0	0	2	0	0	8	1	0	0	19	9	1	31	19	4	2	5	11	13	4	12	2	6	0	2	1
chr12:51721908-51745902|chr12:51751593-51762502	8	40	26	1	13	68	0	1	1	0	0	7	0	0	0	3	0	13	0	0	1	0	0	0	15	15	7	0	6	0	1	1	3	4	9	3	58	16	14	9	11	41	8	3	15	9	0	7	6
chr7:138515359-138519188|chr7:138551180-138554697	10	32	16	16	29	49	43	0	1	1	0	13	0	0	0	3	5	8	1	0	0	1	0	0	0	0	0	0	0	0	0	1	0	6	7	30	8	6	5	7	2	6	3	4	7	19	5	1	0
chr5:143014116-143037195|chr5:143057747-143120987	1	1	1	3	5	4	0	0	0	0	0	6	0	0	0	0	1	0	0	0	3	0	0	0	0	0	0	6	0	0	0	0	1	2	0	7	5	0	0	13	10	12	3	23	5	0	0	1	1
chr4:76134362-76144148|chr4:76144473-76148307	0	18	9	3	3	31	13	0	0	4	0	2	11	0	0	1	19	11	0	0	0	2	0	1	5	4	3	0	0	0	1	1	6	0	10	3	1	3	8	0	0	13	5	8	5	9	1	1	2
chr9:83753359-83768817|chr9:83788678-83799184	0	35	14	5	6	4	0	0	0	0	0	5	2	4	0	3	0	25	0	0	2	0	0	0	12	0	6	0	0	3	5	3	3	8	10	0	42	2	3	0	5	10	16	8	0	6	0	9	6
chr17:59049393-59051213|chr17:59057054-59061031	13	37	6	11	4	17	1	0	0	1	0	4	0	0	0	4	16	9	0	0	3	4	0	2	7	0	7	0	7	0	0	0	4	15	8	8	36	7	12	2	5	7	4	1	21	17	1	7	0
chr11:40933723-41222796|chr11:41223008-41459430	0	0	0	0	0	2	0	0	3	1	0	0	0	0	0	0	0	0	0	0	4	0	1	0	5	1	0	0	7	0	0	1	3	0	0	13	35	0	0	10	10	1	0	16	0	6	0	12	1
chr7:111790605-111808820|chr7:111834686-111844762	5	7	6	7	3	42	3	0	0	0	0	7	0	0	0	10	8	4	2	3	1	0	0	0	0	0	3	0	0	0	1	1	33	11	13	25	17	12	6	7	14	16	8	5	6	22	0	2	1
chr12:120769059-120782654|chr12:120791557-120810808	4	42	28	7	11	15	0	0	2	3	0	2	0	0	0	4	0	14	17	0	1	0	0	0	0	3	3	0	0	0	0	3	3	16	3	32	9	18	15	5	6	3	3	30	10	20	0	6	5
chr7:14630271-14672928|chr7:14718685-14736040	3	0	0	0	0	0	0	0	0	0	0	2	0	0	0	5	2	0	5	0	0	0	0	0	0	0	5	0	0	0	0	0	2	9	0	13	3	113	39	5	5	0	0	32	6	0	0	0	0
chr15:58901287-58912562|chr15:58913696-58916934	4	11	33	4	0	6	0	0	2	8	0	6	0	0	3	0	6	12	6	2	4	0	0	1	2	0	1	0	0	0	0	2	11	7	1	0	5	3	0	6	3	3	13	8	3	7	0	3	15
chr16:8910827-8915253|chr16:8917156-8919030	3	16	10	9	3	15	6	0	4	1	0	2	1	0	0	7	0	17	0	0	0	0	0	0	0	0	5	0	0	0	0	1	5	1	3	16	20	2	0	1	6	1	8	3	3	4	0	4	1
chr3:98825366-98849460|chr3:98881767-98901121	20	15	1	4	0	19	10	0	0	9	0	10	0	0	0	15	0	34	0	1	2	0	0	1	8	0	0	0	0	0	3	3	0	5	3	23	63	11	11	9	2	5	7	21	1	24	1	4	2
chr5:62443083-62449926|chr5:62451933-62467130	1	9	9	9	8	41	3	0	1	7	0	15	8	0	5	12	0	0	0	5	0	1	0	0	4	0	2	0	0	0	0	1	0	7	9	10	14	2	4	8	13	1	0	8	7	4	0	8	0
chr7:140587780-140601402|chr7:140602542-140640503	7	7	0	10	1	31	4	0	0	0	0	0	0	0	0	2	6	0	1	1	0	0	1	0	1	0	5	0	6	1	0	1	8	4	4	5	12	4	6	10	11	26	11	27	0	4	0	0	0
chr20:13534141-13559007|chr20:13587370-13623445	11	28	19	1	6	25	0	0	1	0	0	9	5	0	0	0	0	13	4	1	0	0	1	0	1	1	0	0	6	0	4	0	0	10	0	3	22	8	11	6	4	1	11	3	0	13	1	7	5
chr6:75634811-75647730|chr6:75659407-75663220	0	24	8	1	0	14	0	1	4	1	0	1	0	1	3	13	7	3	0	0	0	3	0	0	0	0	2	0	3	4	0	2	1	9	1	0	8	2	2	6	0	3	0	1	2	2	0	0	3
chr9:86301601-86303085|chr9:86304947-86305191	0	11	11	11	1	12	0	2	0	7	1	22	0	0	0	9	14	7	7	0	0	0	0	0	0	0	3	6	1	0	0	1	3	9	4	1	13	1	4	2	0	6	7	0	10	4	1	7	11
chr7:24573593-24620051|chr7:24668660-24679130	6	27	0	10	5	7	0	0	4	1	0	6	0	0	0	0	0	3	0	3	0	0	0	0	21	0	0	2	6	0	0	0	0	40	0	23	24	1	0	18	9	0	4	0	3	0	0	0	2
chr1:95117617-95143890|chr1:95173889-95191549	7	5	0	36	3	13	14	0	1	3	0	1	0	0	0	2	6	0	0	6	4	0	0	0	6	0	0	0	2	0	0	1	0	13	2	3	18	9	10	27	10	2	1	1	5	4	0	4	0
chr5:31437298-31448546|chr5:31451640-31464235	4	15	11	11	4	34	5	0	0	1	0	5	0	0	0	8	0	0	0	3	0	0	0	1	13	0	6	7	2	3	0	0	8	19	2	7	20	6	4	1	10	16	3	3	4	3	0	2	2
chr7:20363722-20367011|chr7:20380831-20381726	7	20	18	11	17	31	0	1	0	2	0	1	0	0	0	0	10	6	2	4	1	0	0	0	2	3	10	2	0	0	0	0	21	10	3	13	17	3	4	18	1	72	10	4	9	9	2	6	3
chr15:85113447-85113872|chr15:85115487-85115983	14	6	3	6	5	28	0	1	0	3	0	0	0	1	3	6	12	18	0	3	4	0	0	0	4	0	2	0	1	0	0	0	4	4	0	1	1	0	3	6	1	4	0	1	1	3	0	0	13
chr12:51663093-51684173|chr12:51687219-51688757	4	26	18	9	11	18	0	0	0	2	0	3	5	0	5	0	6	1	0	0	0	1	1	0	2	0	2	3	0	0	0	0	2	2	15	11	27	4	4	15	4	22	8	8	0	10	0	18	1
chr9:33944639-33948373|chr9:33956146-33960825	6	37	23	15	8	27	0	0	0	2	0	6	0	0	1	2	5	13	18	0	1	0	0	0	9	6	4	4	1	1	0	4	7	7	1	7	32	8	1	10	11	11	6	7	5	15	0	1	0
chr13:77698539-77719531|chr13:77746855-77753202	5	0	1	3	5	26	14	0	2	0	0	0	0	0	0	0	0	0	0	0	0	0	0	0	0	0	2	0	2	0	3	0	2	10	17	11	64	21	12	2	5	16	15	17	2	15	0	8	9
chr5:161326481-161330882|chr5:161336769-161410974	2	25	0	12	19	44	24	0	0	0	0	8	2	0	0	0	0	3	0	0	4	0	0	0	0	19	0	1	2	0	0	0	4	7	0	23	0	2	1	14	5	12	1	0	1	14	0	2	0
chr1:39368314-39370029|chr1:39372596-39378460	2	24	6	12	0	9	0	0	2	0	0	8	0	0	0	6	2	0	0	1	1	0	0	0	0	0	6	0	1	0	1	1	17	9	9	16	53	11	12	16	26	24	10	8	3	9	0	6	4
chr14:80580423-80743074|chr14:80778046-80784894	2	34	12	0	0	9	15	0	0	0	0	0	0	0	0	2	4	7	0	0	0	0	0	0	0	0	0	0	0	0	0	2	4	2	0	2	7	1	4	2	10	4	13	0	5	0	0	3	4
chr14:102140172-102194937|chr14:102209862-102222829	1	6	8	3	4	9	3	0	0	1	0	0	0	0	1	1	0	1	0	0	0	0	0	1	7	3	5	0	0	0	0	0	13	1	1	4	15	2	0	0	3	0	2	4	0	2	0	0	4
chr2:8877213-8882510|chr2:8958642-9003539	6	13	10	17	5	10	8	0	0	0	0	4	0	1	0	1	11	1	0	0	0	0	0	0	5	2	5	0	0	0	3	7	1	9	4	9	33	7	3	13	9	6	8	3	5	12	0	21	4
chr13:95725252-95757643|chr13:95763953-95785938	14	18	3	5	0	34	10	0	10	0	0	0	2	1	1	0	0	3	9	3	0	0	0	0	1	0	1	2	0	0	0	1	9	4	5	3	19	11	10	5	4	18	2	4	8	10	0	5	5
chr9:14125766-14146688|chr9:14155893-14179726	5	19	15	41	11	34	1	0	5	5	0	12	0	3	0	16	11	2	0	0	0	0	0	0	4	0	9	0	1	0	0	0	3	6	4	14	39	16	4	4	11	5	13	9	8	12	0	2	2
chr19:13317321-13330243|chr19:13334493-13335805	2	37	15	0	7	0	0	0	0	9	0	0	0	0	0	0	0	1	0	0	3	0	0	2	12	4	2	8	0	0	0	0	1	0	4	0	18	3	3	12	2	4	3	0	0	10	0	1	0
chr6:145886787-145888019|chr6:145894977-145910447	1	16	16	10	13	30	0	0	2	2	0	5	0	5	1	2	0	8	0	0	0	0	0	0	7	0	0	0	2	0	1	0	3	6	3	16	24	4	2	8	14	7	18	1	12	13	0	1	3
chr3:55734918-55888388|chr3:55950560-55985976	10	6	8	3	2	20	0	0	0	2	0	6	0	0	0	3	4	6	2	0	0	1	0	0	0	1	0	0	1	2	0	3	8	30	11	21	49	5	6	9	8	30	10	4	5	17	0	2	3
chr9:16583085-16727796|chr9:16738485-16870645	0	12	3	6	62	143	1	1	0	0	0	8	0	2	0	8	16	39	0	0	2	4	0	0	0	0	0	0	0	0	0	0	0	3	10	0	0	0	0	23	0	1	0	0	0	3	2	5	0
chr16:56369327-56385918|chr16:56389375-56401732	3	37	14	31	1	16	0	2	0	4	1	10	0	2	1	5	6	8	0	0	0	0	0	0	3	3	2	0	0	1	1	0	17	4	4	0	23	2	8	4	0	8	11	10	2	17	0	0	0
chr12:111488780-111509548|chr12:111510582-111513356	1	21	10	2	2	7	2	0	0	0	3	6	0	0	0	1	5	0	0	6	0	0	0	2	8	2	8	4	1	0	0	0	1	3	2	18	20	1	3	3	1	8	5	5	4	7	0	0	3
chr9:86027893-86033281|chr9:86040868-86046469	0	33	10	0	3	23	13	0	2	0	0	2	0	3	0	0	0	3	4	0	0	0	0	1	0	0	4	0	0	0	0	1	1	1	2	15	7	3	0	2	3	10	5	1	2	11	0	0	8
chr16:3810779-3850296|chr16:3851009-3879831	10	17	0	14	11	34	7	0	5	2	8	1	0	4	0	3	3	8	1	0	0	1	0	1	16	8	5	0	0	0	0	0	11	6	5	9	34	7	0	0	3	10	0	1	3	9	0	2	0
chr5:80761678-80767932|chr5:80792844-80813583	6	18	7	7	4	19	5	0	8	1	0	6	0	0	0	0	1	6	0	1	0	1	0	3	6	4	7	0	1	0	3	0	11	6	4	7	39	7	0	1	2	21	21	7	1	17	0	6	7
chr17:60479271-60494465|chr17:60500487-60525793	0	5	5	3	3	11	5	0	0	1	0	0	1	0	0	4	0	3	9	0	1	0	0	1	2	0	9	0	0	0	1	0	5	5	6	0	2	5	3	0	1	3	2	10	3	4	0	11	2
chr14:22925040-22926132|chr14:22927660-22928125	5	30	10	14	14	49	4	0	0	5	0	4	0	1	0	0	3	6	0	0	0	0	0	0	23	4	11	0	1	0	0	1	5	4	14	14	37	8	9	9	8	7	9	15	9	19	0	11	3
chr4:140527494-140535732|chr4:140543586-140550229	3	2	21	2	5	8	8	0	3	0	0	5	0	0	0	2	0	12	6	0	1	5	0	0	10	1	4	0	6	0	1	0	7	8	13	24	39	16	8	8	13	29	21	10	6	24	0	5	6
chr8:97644887-97661071|chr8:97691188-97699753	2	16	4	1	4	14	0	1	2	1	0	5	6	0	0	17	0	7	0	0	0	0	0	1	9	18	1	0	0	0	0	0	0	2	5	2	14	6	3	7	2	2	0	0	17	8	0	0	5
chr2:99410867-99412730|chr2:99435941-99438600	6	45	8	10	11	21	2	0	2	0	0	11	2	2	0	0	0	5	0	4	0	0	0	2	17	0	8	0	3	0	0	1	3	6	0	17	12	4	10	1	7	17	8	4	1	7	0	2	0
chr3:119498927-119500694|chr3:119517315-119523605	10	50	31	4	4	15	2	0	4	0	0	1	2	0	0	1	0	16	10	0	4	0	0	0	9	2	0	0	0	2	0	0	15	10	7	19	25	4	4	3	11	13	11	2	2	7	0	7	0
chr3:100290701-100295086|chr3:100298045-100299238	6	22	2	3	4	15	8	0	0	2	0	4	0	0	0	0	5	9	5	5	0	0	0	0	2	2	1	0	0	0	1	0	9	7	3	20	37	9	7	13	6	23	6	1	5	6	0	10	6
chr20:10458231-10556230|chr20:10560820-10598674	9	18	18	18	11	35	8	1	0	0	0	5	3	0	0	2	2	29	2	4	0	0	0	0	2	0	3	0	2	0	0	0	19	19	1	6	32	0	2	6	18	11	3	6	7	5	0	2	10
chr6:82893042-82957311|chr6:83044659-83054147	10	63	10	16	5	27	8	0	0	4	1	6	0	0	0	0	3	6	5	0	4	5	0	0	3	3	1	0	3	0	0	0	4	7	2	16	12	7	5	2	3	4	3	8	0	12	0	0	6
None|chr21:37430400-37472683	2	31	8	8	4	17	0	0	0	5	1	3	0	0	1	2	3	3	7	0	0	0	0	0	4	0	0	4	0	0	0	1	10	6	2	8	26	6	1	2	0	4	10	13	4	7	0	4	3
chr1:26255865-26257596|chr1:26259802-26268482	4	9	19	11	0	37	10	0	1	1	0	15	0	1	0	0	1	0	0	0	1	2	0	1	6	0	4	0	2	3	1	1	2	5	4	12	19	5	11	9	9	9	0	3	6	16	0	2	8
chr10:43138567-43154896|chr10:43176032-43183249	14	11	0	1	1	16	11	0	3	1	0	13	2	0	0	0	2	0	3	0	0	0	0	0	8	0	3	0	3	2	5	1	12	7	7	19	17	9	5	10	4	25	16	12	0	7	0	7	1
chr2:119920241-119926597|chr2:119934958-119945080	0	27	20	7	6	19	0	0	6	1	3	1	0	0	0	0	2	15	0	0	2	0	1	0	4	2	0	1	2	0	0	5	7	15	4	3	14	16	9	6	7	27	6	2	10	13	0	15	2
chr7:100807580-100812746|chr7:100813208-100813651	15	55	32	53	24	159	31	5	0	10	1	9	0	2	0	14	6	9	12	0	0	5	0	0	9	2	8	2	0	0	0	0	0	1	0	0	2	0	0	2	0	0	0	1	1	0	0	1	0
chr13:20052311-20058574|chr13:20067390-20082015	15	21	4	1	17	24	0	1	3	5	0	8	2	2	1	3	2	2	0	1	7	1	0	0	7	4	2	0	0	0	0	1	5	7	4	11	35	14	14	5	21	18	14	0	4	20	0	3	1
chr9:6413643-6420911|chr9:6434173-6460572	5	20	10	27	25	76	0	0	2	1	2	1	0	3	0	12	18	7	0	0	0	0	0	1	22	3	1	5	6	0	0	1	0	5	0	2	30	5	2	1	3	8	0	6	3	6	0	1	0
chr12:98751522-98773041|chr12:98832136-98894629	8	10	0	2	0	9	2	0	9	0	0	34	0	0	0	8	6	0	12	0	0	3	0	0	5	0	1	0	2	0	5	2	2	11	5	43	5	13	4	16	13	7	3	3	11	19	1	0	0
chr8:31639431-32595827|chr8:32605683-32727948	6	6	0	3	0	23	0	0	5	0	0	5	0	0	0	2	3	0	0	0	0	6	0	0	0	0	0	0	0	0	0	2	17	0	3	2	1	0	25	14	2	28	0	2	13	3	0	14	1
chr3:19947521-19950805|chr3:19951061-19975600	0	18	4	3	5	2	0	0	0	1	11	0	0	2	0	1	1	5	0	0	0	2	0	1	1	4	3	0	0	0	0	0	6	4	4	8	4	6	3	1	6	9	1	5	0	3	0	4	0
chr4:182346929-182600923|chr4:182653893-182673004	4	0	0	3	9	15	5	0	3	3	0	2	5	4	0	0	1	0	7	0	2	0	0	4	18	4	3	17	0	0	0	0	0	1	0	4	9	0	0	0	1	3	0	0	0	0	0	0	3
chr2:43905780-43912431|chr2:43918398-43925066	3	24	9	5	1	31	5	0	0	0	0	7	0	0	0	2	0	19	0	0	0	1	1	1	1	13	6	0	0	0	3	0	0	3	2	5	20	9	7	2	13	16	0	3	1	10	0	3	6
chr2:47820456-47822217|chr2:47823360-47832348	10	50	19	27	16	34	10	0	0	2	0	6	0	0	3	9	13	13	7	0	6	0	0	0	5	6	1	3	0	0	0	0	1	9	6	24	16	13	0	5	6	3	10	8	2	17	0	8	0
chr4:83469151-83470202|chr4:83472288-83476642	6	41	20	7	11	22	0	8	0	9	4	15	1	0	3	9	21	25	10	3	0	0	0	0	11	0	1	0	0	0	1	0	0	1	1	7	7	3	0	4	2	0	6	0	6	0	0	0	0
chr10:5773941-5785141|chr10:5800705-5813213	7	24	7	14	3	33	4	0	0	1	0	8	0	0	0	0	4	0	0	0	0	0	0	2	18	13	9	1	3	2	5	0	2	3	2	12	12	2	3	4	7	8	4	1	4	8	0	0	10
chr13:28220378-28256291|chr13:28261458-28266714	6	31	1	9	6	33	7	0	1	2	0	2	1	0	1	1	4	11	2	0	2	2	0	1	2	4	0	2	0	0	0	1	7	12	4	5	16	11	8	11	5	7	4	0	1	7	0	2	6
chr9:128180799-128185546|chr9:128187934-128190328	3	8	22	4	6	16	4	0	2	0	1	9	0	1	7	0	1	5	0	0	0	0	0	0	1	2	1	2	1	5	0	0	2	7	3	2	12	6	2	1	5	5	10	7	5	10	2	0	1
chr17:58696859-58703195|chr17:58709990-58720745	0	18	10	0	8	6	0	2	0	1	0	2	0	0	2	2	0	8	0	0	0	0	0	0	0	8	6	0	1	5	0	0	1	6	6	0	16	1	8	3	6	2	16	1	6	6	1	5	2
chr1:42227966-42265114|chr1:42311110-42315345	7	12	5	10	13	34	21	0	0	2	1	3	0	1	0	1	2	21	0	0	1	0	0	0	8	7	2	0	0	0	2	0	2	14	13	9	35	14	5	12	4	3	3	6	6	10	0	2	2
chr5:72851319-72855773|chr5:72865729-72872638	8	9	5	2	2	29	2	0	15	1	5	11	3	0	1	0	4	6	0	0	1	0	0	1	1	0	2	0	9	0	0	3	3	0	1	4	21	5	15	4	3	8	6	9	6	16	0	7	1
chr13:28139087-28174271|chr13:28197346-28220230	6	20	16	7	1	3	12	0	0	3	0	1	0	0	0	1	1	3	7	0	3	1	1	0	8	5	0	0	0	0	0	2	2	5	14	10	20	13	5	3	7	14	8	2	2	2	0	10	6
chr9:107283695-107300140|chr9:107311737-107318751	3	25	10	6	7	10	9	0	10	0	0	18	1	1	0	11	0	8	3	0	2	0	0	0	2	0	7	0	2	0	0	2	17	21	7	6	31	13	3	4	12	24	13	4	13	12	0	0	2
chr3:57242142-57242855|chr3:57267792-57268397	5	2	2	3	4	25	0	0	4	3	0	5	0	0	1	4	0	1	8	2	2	4	0	1	3	10	5	0	1	2	0	0	8	19	1	28	13	5	0	7	11	7	1	9	6	13	0	0	6
chr6:82204958-82210813|chr6:82211572-82212706	0	20	0	6	0	7	0	2	0	0	4	3	1	0	1	12	7	11	0	7	8	0	0	0	7	0	0	0	0	0	0	1	10	0	2	10	0	4	2	4	3	6	2	8	6	5	0	14	4
chr15:44328787-44331987|chr15:44338317-44379689	4	14	5	5	3	6	8	0	1	0	0	2	0	0	0	3	1	0	4	0	0	2	1	0	1	8	9	0	2	1	0	1	6	6	8	8	42	18	7	13	13	9	13	3	14	21	0	9	12
chr17:50979917-50982523|chr17:50985778-50987111	0	1	11	6	2	11	0	0	0	1	1	5	2	0	0	6	0	6	0	0	2	0	1	0	0	1	3	16	0	2	0	0	2	4	3	1	23	1	4	1	2	9	7	2	4	7	0	11	0
chr2:113725537-113729400|chr2:113735858-113742691	2	13	1	11	10	21	14	0	0	1	1	21	0	0	2	0	0	4	0	3	0	0	3	0	3	0	3	0	3	0	2	1	2	6	9	3	21	7	4	1	2	8	8	1	6	11	0	6	0
chr6:158580995-158583953|chr6:158585425-158589671	4	35	32	0	5	34	0	1	0	1	0	4	0	4	0	18	28	7	7	3	2	1	0	0	6	0	0	0	0	0	0	2	6	2	6	8	7	0	0	7	16	1	10	1	12	0	2	5	5
chr15:52587219-52593577|chr15:52601165-52605132	1	34	7	6	6	18	0	0	0	3	0	0	2	0	3	9	8	9	0	2	1	1	0	0	1	0	3	0	0	0	0	2	9	12	0	12	2	9	4	3	7	8	6	13	2	5	0	5	0
chr5:61332948-61472680|chr5:61473037-61490785	9	25	6	34	19	113	2	1	0	0	0	2	1	0	0	8	7	3	5	6	0	0	0	0	2	4	3	0	2	0	0	0	4	7	6	26	45	9	4	8	2	14	6	9	16	20	0	0	1
chr4:165874073-165989380|chr4:166025431-166039338	0	0	0	0	0	0	0	0	0	0	0	0	0	0	0	0	0	0	0	0	1	0	0	2	16	0	0	0	1	0	2	4	11	4	5	29	29	0	38	8	20	0	0	0	1	10	0	7	0
chr12:122336748-122340752|chr12:122341697-122347374	1	13	4	6	0	7	0	0	3	3	0	8	0	4	2	4	0	3	0	0	2	0	0	0	12	0	1	1	6	2	2	0	5	8	1	14	29	19	10	11	5	22	7	11	0	5	0	2	10
chr16:22206679-22225653|chr16:22225975-22244629	0	7	0	2	0	9	0	0	0	0	4	0	0	0	0	0	0	0	0	0	0	0	0	1	4	3	9	5	0	0	0	0	5	5	4	5	2	4	3	4	6	20	1	9	1	4	0	2	2
chr17:47661178-47663088|chr17:47668410-47669677	10	8	8	2	0	38	7	0	0	0	0	0	0	0	0	1	1	3	1	0	0	0	0	0	8	7	7	0	1	0	0	0	6	5	0	3	15	11	5	2	14	10	6	15	4	7	0	7	4
chr4:71092792-71236575|chr4:71255399-71339369	1	8	8	3	0	10	0	0	0	0	0	0	0	0	0	0	1	3	0	2	0	0	0	0	0	0	0	0	7	0	0	4	0	2	7	12	3	5	6	13	10	0	12	1	9	15	1	0	3
chr2:183117626-183128286|chr2:183130545-183133565	3	18	21	27	5	37	10	0	1	2	0	1	2	5	0	0	7	7	0	0	0	0	1	0	9	2	11	0	0	0	0	0	2	2	9	9	27	6	0	4	1	10	1	13	1	0	1	1	0
chr6:158536865-158573419|chr6:158589782-158605266	10	32	15	8	15	68	3	1	0	6	0	7	0	0	0	6	13	4	9	0	1	1	0	0	8	0	2	0	5	0	0	0	6	23	1	17	29	6	2	3	13	16	23	5	9	8	0	3	5
chr1:185190642-185202653|chr1:185222036-185231576	1	17	4	2	5	12	3	0	1	0	4	0	0	15	0	0	0	0	0	2	1	0	0	0	6	0	10	2	0	10	0	0	1	3	1	18	15	7	7	8	6	9	3	0	0	16	0	7	3
chr14:21354540-21357196|chr14:21361213-21362196	3	50	11	20	3	49	0	0	2	1	0	7	1	9	0	6	2	6	0	0	4	0	0	0	11	0	3	0	3	0	0	2	8	20	2	10	25	15	5	4	11	15	13	4	4	32	0	4	7
chr7:82014479-82032796|chr7:82117173-82136634	0	0	2	0	0	5	0	0	0	0	0	0	0	0	0	0	0	0	0	0	2	0	0	0	0	0	4	0	3	11	0	0	8	2	0	5	0	0	5	5	8	17	0	2	1	0	0	0	9
chr6:88769874-88801563|chr6:88853764-88890494	10	34	17	10	0	42	0	0	0	11	1	2	0	0	0	10	3	0	8	1	0	0	0	0	4	0	0	0	0	0	0	2	3	8	6	15	24	3	7	7	13	16	17	1	13	12	3	2	3
chrX:139804599-139814877|chrX:139826823-139932015	5	78	13	19	20	54	6	2	1	0	0	2	2	5	0	10	2	2	6	0	0	0	0	1	3	0	3	0	2	7	0	0	2	9	4	19	11	1	4	7	8	21	1	0	6	7	0	3	3
chr7:108182920-108184240|chr7:108184614-108189644	6	14	31	12	18	26	1	1	1	6	0	7	3	1	1	8	2	11	0	0	4	0	0	0	13	5	18	8	0	0	0	0	4	0	2	3	0	0	2	0	0	1	0	0	1	0	0	0	0
chr11:34947606-34957383|chr11:34984728-34992314	4	7	3	15	2	14	11	1	10	0	0	7	0	0	0	0	0	9	0	0	0	0	0	0	5	0	0	0	14	1	0	2	0	4	1	30	6	4	3	0	0	14	7	9	4	2	0	0	0
chr13:41311582-41316845|chr13:41336756-41355143	3	39	0	3	2	16	2	0	0	0	0	8	0	2	0	3	4	1	0	6	1	0	0	0	2	0	4	0	1	2	0	1	4	9	9	18	46	15	5	14	4	22	11	8	1	12	0	1	0
chr10:45972730-45975453|chr10:45988847-46003202	7	7	3	11	0	17	4	0	0	0	2	1	0	0	0	6	3	7	0	0	0	0	1	1	6	2	1	11	0	0	0	1	2	6	1	14	14	13	1	2	0	5	9	4	0	4	0	5	0
chr19:45271708-45277922|chr19:45280734-45287446	3	28	3	4	0	22	6	1	0	3	0	1	0	0	0	2	5	12	4	0	0	1	0	0	3	2	4	8	0	1	0	1	1	8	2	12	27	21	5	2	1	15	5	5	1	5	0	15	1
chr15:72760527-72771782|chr15:72775097-72783245	19	3	14	12	1	21	0	0	0	7	0	0	0	0	3	2	1	13	0	2	3	0	0	0	0	0	7	0	0	0	0	2	7	2	9	13	17	4	6	12	6	9	3	4	4	6	0	7	2
chr16:7518389-7579776|chr16:7607338-7630602	7	7	17	8	5	47	8	0	0	3	0	6	0	2	0	0	0	13	7	1	1	0	0	2	7	6	8	2	0	0	4	1	11	3	0	1	37	17	7	0	10	29	1	0	3	20	0	0	1
chr13:60397010-60439687|chr13:60460540-60467237	15	28	30	25	10	18	5	1	5	1	0	14	1	4	0	9	1	5	0	3	0	1	0	4	18	1	5	0	0	0	1	0	5	9	0	16	17	3	4	1	9	15	4	4	2	21	0	1	2
chr8:18010668-18011236|chr8:18011827-18013963	3	20	24	12	14	43	0	1	0	1	0	0	0	0	2	0	9	0	0	0	0	1	0	0	15	1	1	0	3	1	0	1	0	2	5	9	23	16	6	8	12	6	3	2	13	12	0	21	7
chr1:86704971-86715723|chr1:86719635-86722539	3	37	36	21	6	43	0	0	5	3	0	14	1	0	0	7	11	19	0	0	1	0	0	0	12	0	0	2	0	0	0	2	2	8	1	5	19	1	6	8	6	13	3	6	11	3	0	1	6
chr7:92487541-92489292|chr7:92489911-92491271	0	21	21	3	0	30	1	1	0	0	0	8	2	1	0	0	1	11	0	0	0	0	0	0	2	0	1	0	3	0	0	1	4	18	18	39	12	5	7	8	10	26	12	5	4	27	0	10	10
chr10:115094043-115120184|chr10:115215880-115241570	4	18	5	4	0	0	0	0	3	5	0	4	0	0	0	4	0	0	5	10	0	2	0	0	0	0	0	0	0	0	0	0	5	11	0	18	23	20	4	2	2	28	0	0	1	19	0	0	0
chr9:106939107-106972004|chr9:107003426-107009544	0	15	1	8	0	4	0	0	0	2	0	0	0	0	0	0	0	1	0	0	0	0	1	1	0	0	2	2	0	0	3	4	4	23	13	21	97	28	14	3	8	19	3	2	2	17	0	0	0
chr9:109093591-109106507|chr9:109108570-109119334	1	2	0	10	2	4	2	2	1	2	0	2	0	0	0	5	9	0	0	0	0	6	0	0	8	0	0	0	0	0	4	2	15	1	0	7	18	4	0	7	3	8	0	14	0	0	1	6	4
chr22:45672179-45689711|chr22:45702847-45718412	4	8	6	16	10	34	11	0	2	1	0	3	0	0	0	1	5	7	0	0	0	0	0	1	7	6	6	0	0	0	0	1	5	6	4	20	28	10	10	6	4	8	4	14	5	8	1	2	0
chr1:145631744-145643868|chr1:145647267-145663328	6	6	16	11	13	35	3	0	0	1	0	4	0	1	1	3	9	8	0	0	3	0	0	1	16	5	7	0	1	0	0	0	3	13	4	4	11	14	4	4	12	3	6	2	5	1	1	5	1
chr18:79113354-79126266|chr18:79154555-79193182	0	2	12	1	3	17	0	3	3	6	0	4	0	3	0	9	4	4	3	0	1	0	1	0	6	0	13	0	2	0	1	0	12	6	8	0	10	2	2	1	12	24	8	4	14	5	3	1	0
chr12:123485805-123498543|chr12:123499536-123523494	7	53	38	19	1	19	4	0	5	2	0	2	1	7	0	1	2	0	0	0	1	0	0	1	4	1	4	0	0	0	0	1	3	4	3	10	13	17	5	8	4	14	13	3	4	11	0	0	0
chr2:43789721-43794456|chr2:43801709-43804641	3	37	45	2	9	37	12	0	0	1	0	3	0	0	2	2	7	10	0	0	1	0	0	2	19	3	1	0	1	1	0	0	2	10	2	19	50	17	11	6	12	28	14	6	3	10	0	17	3
chr10:48306821-48401611|chr10:48404981-48409878	6	25	3	15	10	55	0	1	0	2	0	11	0	0	1	0	17	9	0	0	1	2	0	0	12	0	2	0	3	0	0	1	19	17	4	11	56	16	12	3	1	9	16	1	0	20	0	18	0
chr7:66205522-66240324|chr7:66241270-66286510	18	10	6	18	7	36	11	0	4	1	1	1	0	0	0	2	3	1	3	0	0	0	0	0	1	0	3	0	0	0	0	1	7	0	0	16	18	12	5	5	4	6	2	11	0	14	0	0	3
chr1:21002808-21050865|chr1:21111383-21167960	6	37	11	12	5	36	6	0	1	2	0	10	0	5	0	3	7	9	0	0	0	0	1	0	7	4	10	2	0	0	2	0	3	5	1	9	8	3	2	5	8	3	1	4	7	9	0	1	0
chr17:12081530-12095574|chr17:12113360-12125293	8	18	22	33	8	17	0	0	1	2	0	10	0	1	0	0	5	0	0	2	0	0	0	0	0	0	0	9	0	0	0	4	1	4	0	10	10	3	1	2	12	1	7	1	1	5	0	0	0
chr20:49124587-49135832|chr20:49166285-49174194	6	4	0	10	3	12	9	0	2	0	0	3	0	0	0	0	4	5	0	0	0	0	0	0	12	7	0	5	4	0	4	2	3	4	1	11	30	18	2	5	7	4	9	1	7	7	0	7	5
chr20:20643549-20653529|chr20:20680801-20712374	3	39	16	10	6	9	2	0	0	0	0	8	2	0	6	0	8	9	0	0	0	1	1	0	11	0	0	0	0	0	0	2	6	1	3	19	16	5	6	2	2	2	8	9	2	9	5	8	7
chr1:92080720-92088697|chr1:92129776-92139349	3	13	15	6	6	5	0	0	0	1	0	4	0	0	0	0	0	15	0	0	0	0	0	0	0	5	6	4	1	0	1	4	0	8	5	19	10	15	4	4	3	4	15	4	6	11	0	4	5
chr8:104068612-104093470|chr8:104148848-104244915	3	0	0	3	0	4	0	0	1	0	0	9	0	1	0	0	0	0	0	0	1	2	0	0	1	0	0	1	2	0	0	0	0	2	3	36	30	2	1	3	3	7	4	16	1	9	0	0	0
chr2:106806949-106830065|chr2:106834146-106843034	5	5	6	71	30	43	4	0	1	0	0	0	0	1	0	1	5	4	7	0	0	0	0	0	0	11	23	0	3	0	2	0	5	13	18	36	19	7	16	3	7	6	17	9	12	6	0	0	0
chr14:35750690-35752023|chr14:35756908-35760828	1	36	9	1	1	6	11	1	0	0	0	13	14	0	3	0	6	7	0	0	0	0	0	0	21	0	8	0	2	1	0	0	11	6	1	1	6	0	0	5	3	12	6	1	7	1	0	3	2
chrX:17103779-17133823|chrX:17138961-17147412	9	0	0	1	0	10	1	0	1	0	0	5	1	0	0	0	5	2	0	0	0	0	0	0	2	0	0	7	0	2	0	0	7	5	0	17	0	2	6	7	2	30	10	1	3	3	0	46	9
chr12:112314546-112319224|chr12:112319742-112381951	5	0	5	5	5	18	1	0	6	0	0	0	0	0	0	0	0	0	0	0	0	0	0	0	3	0	0	0	1	0	2	0	5	5	4	21	34	11	5	12	8	6	6	12	6	10	0	6	0
chr4:48634490-48684672|chr4:48710698-48780077	9	80	35	30	15	40	10	1	0	0	0	6	5	1	3	1	2	10	4	2	0	5	0	0	9	0	0	0	0	0	0	0	8	3	4	3	16	1	1	6	2	11	5	3	2	11	0	15	3
chr2:106434374-106434636|chr2:106435202-106436122	4	2	0	3	6	18	2	0	1	1	0	8	3	0	2	1	0	13	0	2	1	3	1	1	3	0	0	0	0	0	0	2	5	1	8	6	9	4	6	6	11	11	3	15	10	4	0	3	2
chr15:70911598-70919049|chr15:70984257-71008378	10	27	10	3	4	15	7	0	2	2	0	1	0	0	0	0	4	1	3	3	0	0	0	0	8	0	1	0	0	3	3	0	5	4	1	14	34	18	6	14	5	10	6	11	9	20	0	2	5
chr17:1354347-1361091|chr17:1362008-1364858	19	37	28	9	6	25	3	2	0	0	1	8	4	4	0	5	7	13	0	7	1	0	0	0	7	2	4	0	0	2	0	0	1	4	8	9	39	4	4	3	3	1	18	9	3	2	0	0	2
chr1:246867811-246876036|chr1:246877302-246885492	5	5	15	6	0	36	35	0	0	1	0	4	0	0	0	9	1	0	0	0	2	0	0	2	1	0	3	1	0	0	3	0	3	13	11	17	24	15	3	4	5	13	7	4	4	9	0	7	5
chr7:90353009-90372154|chr7:90378211-90382955	2	11	3	5	2	13	0	0	0	0	2	6	4	0	0	7	0	1	0	0	6	0	0	0	3	5	0	0	0	0	0	0	17	3	1	13	16	6	5	13	12	30	12	9	10	11	0	0	0
chr15:65722948-65729071|chr15:65738875-65741714	0	2	11	2	1	11	0	0	0	2	0	2	0	0	0	0	2	1	0	0	9	0	0	0	3	0	8	0	0	0	9	2	5	7	0	9	7	4	8	10	3	8	8	5	4	8	0	6	0
chr16:53254605-53255599|chr16:53274302-53285595	4	32	4	10	6	8	2	0	0	1	0	0	0	4	0	0	2	1	0	0	0	0	0	0	8	6	1	0	3	3	0	0	10	8	5	5	18	14	5	2	10	12	1	2	4	10	0	1	2
chr17:29677741-29684562|chr17:29703062-29793893	4	4	12	21	18	29	6	2	1	3	1	9	1	1	0	5	1	17	4	0	0	0	0	0	1	0	0	0	1	0	0	0	7	18	3	3	37	5	8	7	12	15	9	6	14	10	0	3	0
chr6:55499299-55514047|chr6:55542140-55578947	0	0	5	0	0	17	1	0	0	0	0	3	24	1	0	2	2	3	1	0	1	0	0	0	0	0	0	0	3	0	0	0	0	4	0	9	5	1	1	4	9	18	3	1	3	0	0	5	0
chr17:12032298-12054888|chr17:12081530-12095574	3	14	13	26	11	4	0	0	0	4	0	21	9	0	0	7	4	3	10	1	1	2	0	0	5	4	2	0	0	0	0	0	11	6	3	9	15	5	8	3	3	34	14	11	0	7	2	0	0
chr1:235792125-235793502|chr1:235801097-235802907	6	12	2	1	4	24	0	0	1	6	0	15	0	0	0	3	7	0	6	0	0	1	0	0	6	0	7	0	0	0	0	1	5	6	3	5	10	6	2	10	0	13	4	5	5	2	0	12	1
chr1:70296261-70300763|chr1:70315566-70324852	13	17	8	2	2	21	0	0	1	0	0	0	0	0	2	0	5	13	0	0	0	0	0	0	1	5	0	2	0	0	0	0	6	1	4	19	27	24	4	7	6	10	12	3	3	7	0	10	4
chr20:36684475-36687491|chr20:36688784-36706971	0	10	7	9	0	24	5	0	1	3	0	0	0	0	1	1	0	4	0	0	0	0	0	0	3	0	0	0	2	1	3	0	3	9	10	12	16	5	7	3	7	1	3	10	2	0	0	18	2
chr3:129671264-129827802|chr3:129832826-129880308	17	10	3	19	10	12	12	0	3	0	0	3	0	7	0	3	1	2	3	0	2	3	0	0	0	0	4	0	0	0	0	3	6	11	4	16	20	3	4	4	5	20	2	15	2	17	0	1	1
chr2:128091382-128097428|chr2:128104014-128107937	5	28	26	7	8	21	10	0	0	3	0	19	4	0	0	4	8	16	0	4	1	0	0	0	9	14	0	3	0	0	0	0	5	6	1	12	9	0	3	5	5	2	1	13	1	0	0	1	2
chr17:12032298-12054888|chr17:12095694-12107789	8	23	4	47	0	16	1	2	3	0	0	2	0	1	0	2	13	6	1	0	1	0	0	1	15	4	0	4	1	0	0	0	4	0	3	10	13	12	7	3	3	22	16	5	1	12	0	6	3
chr3:185590169-185598411|chr3:185613408-185614563	8	41	3	9	3	15	13	0	1	1	0	3	5	6	0	2	0	31	0	0	0	0	0	0	11	0	1	0	1	0	3	0	4	8	0	7	23	9	0	9	3	2	9	4	0	17	0	3	3
chr7:22964531-22976209|chr7:22991139-23013924	3	20	18	19	5	6	36	3	0	0	0	4	0	0	0	0	18	0	4	13	0	0	0	1	7	0	0	0	0	0	0	0	0	0	0	0	2	4	5	0	0	22	0	13	2	2	1	20	3
chr13:100307260-100309832|chr13:100368574-100425632	16	27	10	14	7	27	1	1	7	2	0	34	2	0	0	5	12	6	0	0	0	0	2	1	8	0	7	0	0	0	0	0	0	10	1	5	5	2	1	1	7	8	5	1	2	5	0	3	0
chr1:161821161-161846448|chr1:161863312-161912295	6	22	20	18	5	13	1	0	1	5	0	5	0	0	1	0	0	37	0	0	0	0	0	0	1	3	1	0	3	6	0	0	7	4	8	17	30	14	14	11	5	14	9	2	1	10	0	4	1
chr7:157358637-157363160|chr7:157367483-157382245	3	26	18	5	5	37	5	0	0	6	0	11	0	0	0	1	9	0	0	0	0	0	1	0	0	0	1	0	2	0	0	1	2	1	8	7	15	3	2	1	4	8	11	3	0	5	0	8	2
chr13:108596239-108665885|chr13:108727583-108785634	39	16	26	13	0	19	19	0	1	9	0	2	8	1	0	0	0	12	22	0	0	0	1	0	28	6	6	0	0	0	0	0	2	1	1	2	0	1	0	2	6	0	2	0	0	1	0	0	0
chr10:104006035-104008176|chr10:104018908-104019733	7	88	30	25	1	31	6	0	1	1	0	9	0	2	0	3	0	25	3	0	0	4	0	0	10	5	3	7	0	1	0	0	2	5	3	13	22	11	0	8	1	12	7	0	1	14	0	3	11
chr20:3935073-3945176|chr20:3974400-4015436	11	4	6	10	7	61	8	0	3	0	0	10	1	0	0	2	7	8	2	0	0	0	0	0	3	0	0	0	3	0	0	0	7	23	2	23	7	1	6	4	17	15	1	1	13	2	0	5	3
chr7:2225550-2229983|chr7:2230727-2232871	10	20	16	14	5	27	15	0	0	2	0	5	0	1	0	2	6	7	3	1	0	0	0	1	4	1	4	0	0	0	2	0	1	5	10	26	32	6	12	3	6	15	11	16	13	10	0	10	1
chr5:6602500-6604137|chr5:6605408-6606819	4	14	24	18	4	36	0	0	1	2	0	4	2	0	0	2	11	3	0	0	0	3	0	2	3	1	9	6	0	1	0	1	3	1	4	9	36	7	4	4	13	18	2	1	7	4	0	5	3
chr11:92225174-92352095|chr11:92355404-92524633	3	11	0	5	1	2	2	0	0	0	0	0	0	0	0	0	0	0	0	0	4	0	1	1	6	3	26	15	0	0	0	0	6	6	0	3	18	6	3	2	0	7	8	13	0	6	0	0	0
chr4:17813145-17814852|chr4:17815358-17817260	5	21	34	16	8	56	6	1	0	21	0	5	0	0	1	5	17	4	0	4	0	0	0	0	2	3	5	0	0	0	2	0	0	2	4	0	5	1	6	2	1	1	4	3	6	1	1	3	2
chr3:131462875-131468090|chr3:131471279-131487679	2	69	13	2	12	21	0	0	0	2	3	0	0	1	0	0	7	11	0	0	0	0	0	2	0	8	3	0	1	0	0	1	0	6	4	16	2	4	1	6	5	19	3	5	5	0	0	5	4
chr6:42594304-42603587|chr6:42606651-42612170	5	18	12	8	1	19	0	0	0	0	0	1	0	4	1	3	0	7	0	0	0	1	2	0	3	0	0	0	4	0	0	0	10	4	2	5	14	11	2	4	6	11	11	1	3	7	0	10	4
chr15:84670782-84680712|chr15:84691644-84716024	4	27	36	10	2	22	6	0	7	0	0	8	1	1	0	4	2	1	0	0	0	0	0	0	12	0	1	3	0	0	0	0	0	7	2	11	35	6	8	5	2	24	7	3	5	2	0	1	6
chr14:39646571-39654844|chr14:39655808-39711980	2	28	15	9	10	6	0	0	0	0	0	10	0	0	0	0	1	2	4	0	0	0	1	0	0	7	0	5	0	1	0	1	0	1	0	3	5	2	4	5	9	10	0	0	1	5	0	2	0
chr8:93785378-93786222|chr8:93791319-93793197	6	36	8	8	9	27	12	5	0	7	0	16	2	4	1	0	0	15	10	0	0	0	0	0	2	0	4	0	0	0	3	1	0	4	7	3	12	8	7	4	4	3	5	6	1	25	0	5	8
chr13:39689824-39694633|chr13:39727548-39788334	5	31	19	0	12	17	3	0	6	0	1	6	0	0	0	4	0	0	0	0	2	1	0	0	4	0	2	0	0	1	0	0	6	15	8	20	57	21	4	10	5	22	7	10	0	31	0	1	0
chr7:23117964-23123776|chr7:23144025-23152066	3	14	2	7	8	10	1	0	0	1	0	3	0	2	0	0	0	5	2	3	0	6	0	0	1	0	1	9	0	0	0	0	7	9	5	19	18	2	5	3	5	13	8	6	0	13	1	0	4
chr2:26346289-26364301|chr2:26375148-26383298	1	17	22	6	3	10	1	0	2	3	0	4	0	0	0	6	3	4	3	0	1	0	2	1	3	8	3	0	0	0	1	2	3	6	3	15	14	3	7	0	9	13	10	6	6	2	0	2	3
chr11:83265979-83273646|chr11:83280260-83285872	1	45	8	0	1	18	2	0	3	1	0	0	0	5	0	3	0	1	5	0	2	1	0	0	0	2	0	0	0	0	0	5	4	10	6	9	15	16	1	5	3	22	8	12	5	24	0	14	13
chr6:72292046-72307257|chr6:72313672-72333599	6	0	0	1	0	1	0	0	0	0	0	6	0	0	0	0	0	1	0	0	15	0	0	0	0	0	0	0	0	0	0	0	4	1	2	10	4	6	7	45	9	11	4	12	4	2	0	3	0
chr9:19276479-19286768|chr9:19305527-19316416	2	19	0	10	17	8	0	0	0	2	3	8	0	0	0	0	3	0	0	0	0	0	0	0	4	2	8	0	1	4	0	0	6	8	2	11	47	21	10	7	16	10	22	9	4	11	0	10	5
chr8:42906258-42925556|chr8:42943445-42950387	5	13	12	15	10	21	0	0	2	0	1	8	0	4	0	0	12	1	0	0	1	0	0	1	0	0	2	0	0	7	0	0	4	3	4	21	5	11	5	7	6	4	0	1	6	1	1	4	6
chr6:25510762-25515674|chr6:25540078-25550909	11	56	26	39	7	30	14	1	0	0	0	7	3	1	0	0	7	14	6	0	0	0	1	0	0	0	0	0	0	0	0	0	0	1	1	5	0	0	0	0	1	0	0	2	1	0	1	0	4
chr7:14701730-14718541|chr7:14736194-14753927	0	0	0	0	0	0	0	0	0	0	0	0	0	0	0	2	2	0	0	0	1	0	0	0	5	1	3	0	0	0	0	0	3	1	0	3	2	131	77	6	1	2	0	23	6	4	0	0	0
chr12:334422-350620|chr12:354234-355157	9	5	0	5	1	9	0	0	2	2	0	0	0	0	0	0	0	1	2	0	1	0	0	2	11	0	0	9	0	0	0	1	9	9	1	13	9	12	1	6	2	10	0	6	2	12	0	10	0
chr3:183636311-183643479|chr3:183665039-183671033	4	4	0	4	6	12	3	0	3	1	0	13	0	3	0	1	0	0	0	0	4	2	0	0	11	0	5	0	0	0	1	4	0	1	4	8	24	19	6	8	7	19	7	10	0	6	0	2	6
chr17:59934524-59935192|chr17:59940943-59945405	10	16	5	3	3	27	3	0	0	2	0	0	15	0	0	1	1	7	0	2	0	0	0	0	1	0	2	0	0	0	0	0	1	9	4	14	21	6	11	3	6	8	12	3	11	18	0	6	3
chr3:47714490-47720665|chr3:47745993-47772816	4	20	31	4	13	30	3	5	3	1	0	15	5	0	3	10	5	9	10	2	0	0	0	0	0	0	1	0	0	1	1	0	0	9	2	16	13	15	5	3	4	5	2	0	4	1	1	1	3
chr14:21401513-21401956|chr14:21403663-21405208	10	27	15	25	4	24	3	0	3	2	0	7	0	1	0	6	5	5	0	0	6	0	0	0	0	6	3	8	0	0	0	0	6	9	8	10	30	12	2	5	6	15	0	8	3	9	0	3	2
chr15:34910313-34915037|chr15:34927138-34930257	1	6	9	14	0	27	9	0	0	0	0	0	2	0	0	1	9	0	0	0	5	0	0	0	4	3	5	0	1	0	0	2	4	10	0	6	4	12	4	10	7	1	0	5	3	12	0	1	1
chr3:47019840-47037665|chr3:47046621-47056820	0	13	1	5	7	5	0	0	4	3	2	2	0	3	0	5	0	4	0	0	1	0	0	0	6	2	10	3	0	0	2	0	2	2	1	6	15	1	0	5	7	1	12	6	13	2	0	2	6
chr21:31154426-31164961|chr21:31203012-31210044	5	4	0	0	0	46	0	0	0	3	0	3	0	0	0	0	0	1	4	0	0	1	0	0	1	0	3	0	1	0	1	0	1	0	3	26	2	2	2	5	6	9	5	0	1	0	0	0	1
chrY:12907594-12909359|chrY:12913062-12913717	0	0	0	0	0	10	6	0	2	0	0	0	5	0	0	0	1	0	4	0	0	0	0	0	0	2	6	0	2	3	0	1	4	0	13	22	43	11	10	1	5	0	19	2	2	14	0	10	0
chr15:65732818-65737706|chr15:65738875-65741714	1	16	1	5	1	29	8	0	0	0	1	4	1	0	0	9	0	0	0	0	1	0	0	0	5	0	5	12	2	0	0	3	7	16	4	18	20	9	4	15	11	6	2	7	5	11	0	3	1
chr18:8069994-8076454|chr18:8088851-8113485	6	6	5	5	7	0	8	0	1	1	0	11	0	0	1	16	4	1	7	4	0	0	0	0	5	0	0	0	8	1	0	1	2	7	2	20	1	0	0	11	6	15	5	1	7	1	0	4	0
chr9:20885230-20907149|chr9:20916937-20923659	3	12	14	5	0	23	0	0	0	4	0	3	0	0	0	0	0	0	0	0	1	0	0	1	1	0	0	0	0	0	0	0	7	1	3	1	22	10	16	14	5	6	0	3	1	4	1	4	2
chr7:156964026-156966269|chr7:156967092-156969086	5	13	28	17	12	52	0	0	1	1	0	0	0	0	3	13	4	0	0	2	2	0	1	0	7	0	9	0	0	0	0	0	1	3	3	19	6	17	5	7	11	11	1	6	4	0	0	11	3
chr5:139600435-139614585|chr5:139623461-139626755	4	33	15	2	0	11	0	0	0	2	2	3	0	1	2	1	5	5	0	0	0	1	0	0	4	0	18	16	0	1	0	0	1	5	3	18	13	1	7	4	7	6	3	5	0	6	0	3	8
chr12:50401028-50427761|chr12:50430570-50435487	4	15	7	18	6	29	3	3	2	0	0	5	0	9	3	0	1	2	0	0	1	0	0	0	5	7	6	0	0	0	0	0	1	13	2	13	13	10	5	5	23	23	7	3	1	2	0	9	4
chr2:213297357-213310058|chr2:213317356-213340162	1	23	19	1	4	6	1	1	0	2	0	6	1	0	5	7	16	11	0	0	3	0	2	0	15	0	9	0	0	0	0	2	1	9	3	5	11	1	5	2	1	11	0	2	8	8	0	6	3
chr12:22625586-22643762|chr12:22673660-22684482	3	40	8	2	5	4	0	0	0	1	0	18	0	0	0	1	3	0	8	0	0	3	0	0	1	0	3	0	0	3	0	0	6	8	5	13	11	1	0	3	1	10	9	3	5	2	0	10	0
chr4:147847222-147857552|chr4:147881932-147906637	15	63	4	18	0	40	1	0	0	2	3	0	1	4	0	0	14	24	0	0	0	0	0	2	0	0	4	0	0	0	0	1	3	1	0	1	10	6	0	0	0	6	1	0	10	5	0	3	16
chr11:9417148-9420410|chr11:9425262-9428539	4	58	0	12	9	41	6	0	12	0	2	0	0	0	0	2	6	0	0	0	0	1	0	2	0	8	11	0	0	0	0	1	7	6	2	11	9	8	3	4	7	0	7	5	1	6	0	0	4
chr1:32553540-32592930|chr1:32593754-32595053	10	11	0	3	1	20	6	0	1	1	0	1	0	0	0	5	0	15	4	3	0	0	0	1	5	0	6	0	2	0	0	1	6	12	1	4	46	19	5	3	3	12	8	3	3	14	0	0	4
chr14:96334501-96341521|chr14:96347341-96362814	11	18	8	20	0	59	35	1	1	0	0	2	1	0	0	0	0	7	3	0	2	0	0	1	5	5	3	3	0	0	3	0	7	8	0	4	22	1	7	0	11	3	0	0	0	1	0	2	2
chr2:20254014-20254862|chr2:20256170-20258242	3	35	0	14	0	25	14	0	3	0	1	1	1	0	0	5	4	9	0	0	0	0	0	1	13	0	8	0	1	0	0	1	5	5	10	17	16	1	5	3	1	16	2	6	0	8	0	6	1
chr10:84373815-84417770|chr10:84438707-84463932	21	5	13	29	4	8	1	4	3	1	0	0	0	0	1	4	3	7	8	0	0	0	1	1	15	4	4	3	0	0	0	0	1	8	0	4	1	0	1	0	4	1	0	1	0	0	0	2	0
chr13:49145935-49167243|chr13:49175541-49178567	2	0	11	3	8	3	0	0	1	1	2	2	0	1	1	0	0	14	0	2	0	0	1	1	9	0	3	8	0	0	0	0	0	2	4	2	6	8	4	6	1	19	8	0	2	7	0	4	1
chr15:50580908-50583088|chr15:50592626-50593616	7	39	8	2	5	29	15	0	1	1	0	12	0	4	0	2	0	18	0	0	0	0	0	0	1	0	8	0	7	0	0	0	2	4	6	5	14	9	4	3	4	16	5	7	3	8	0	0	5
chr17:37571987-37576340|chr17:37585430-37586418	7	16	13	2	2	9	0	1	0	4	0	0	2	0	1	0	8	0	0	0	1	0	0	2	15	5	4	5	0	0	2	0	7	11	8	10	13	15	5	4	19	3	5	8	5	16	0	3	4
chr16:10962588-10969160|chr16:10982991-11003073	1	21	12	2	4	23	5	0	3	0	0	1	0	0	0	4	1	6	0	0	4	0	0	2	7	2	1	0	0	3	0	0	4	5	17	30	49	8	7	11	5	9	4	3	7	37	0	4	2
chr3:196372042-196391812|chr3:196407393-196432326	6	11	19	7	12	19	1	0	1	1	0	0	0	0	1	6	4	2	0	0	2	0	0	0	5	4	1	13	2	2	2	0	1	1	3	13	20	12	5	1	7	16	7	6	0	4	0	3	0
chr4:128992237-128997873|chr4:129003876-129039040	10	26	11	3	5	10	10	1	6	0	0	10	0	0	0	7	7	14	0	0	0	0	0	0	1	3	5	2	0	0	0	0	3	7	18	9	26	10	3	0	10	9	0	1	0	6	0	9	5
chr7:35758273-35781208|chr7:35794022-35800485	3	12	1	2	13	12	0	0	0	0	1	0	0	1	0	6	7	16	0	0	2	0	0	0	3	0	3	0	0	1	0	0	14	8	22	10	9	3	11	9	12	7	10	6	11	12	0	12	1
chr14:88573007-88574692|chr14:88578140-88607242	10	24	14	5	4	36	16	0	1	2	0	9	4	0	2	0	1	18	0	1	1	0	0	0	3	6	4	0	0	1	3	0	2	5	1	2	14	2	3	6	3	5	2	1	5	14	0	0	0
chr3:11829864-11833002|chr3:11839314-11844028	1	30	17	2	3	4	2	0	0	0	0	0	0	0	2	17	0	0	0	2	0	0	3	0	5	0	0	0	0	0	0	1	15	2	0	1	23	2	11	0	3	11	3	2	6	8	1	15	0
chr12:111552977-111554157|chr12:111555919-111598783	5	5	5	2	4	12	0	0	0	1	0	9	0	3	5	0	7	1	0	0	7	1	0	3	0	1	0	0	0	0	3	1	8	15	3	0	17	3	3	13	7	2	6	13	12	7	0	1	1
chr5:57237172-57246299|chr5:57247215-57249408	4	18	21	6	13	30	29	0	1	0	0	9	0	0	0	5	5	6	0	0	1	0	0	0	7	13	0	0	5	1	0	4	3	9	4	12	32	4	2	7	4	17	4	0	3	7	0	0	0
chr9:33944639-33948373|chr9:33953474-33956078	3	4	21	19	3	41	0	0	3	3	0	8	0	0	0	4	4	9	3	0	0	0	1	0	8	0	9	0	0	0	0	0	11	11	6	6	42	6	1	1	1	8	6	1	0	14	0	0	0
chr3:134159373-134175608|chr3:134195182-134202729	18	27	1	11	5	26	3	1	0	1	0	1	0	0	0	0	0	11	0	0	1	1	0	0	19	4	17	6	0	0	1	0	1	14	1	9	21	10	4	2	12	1	12	3	2	9	0	8	7
chr10:124623604-124681606|chr10:124682379-124696157	4	17	8	8	5	60	21	0	1	2	2	9	0	1	0	1	8	0	7	0	1	0	0	3	3	1	6	3	0	0	0	0	2	10	3	9	54	4	7	5	10	2	1	1	2	17	0	5	0
chr2:32487801-32488587|chr2:32493667-32499546	1	17	7	5	5	10	0	2	1	2	2	10	0	1	0	0	7	0	0	5	2	1	1	4	12	1	5	1	0	0	0	0	3	6	2	13	16	7	2	1	5	17	2	3	3	14	0	1	6
chr10:12117755-12118748|chr10:12120267-12120786	1	29	27	1	0	69	1	0	0	5	0	1	1	4	1	3	9	13	0	0	1	4	0	0	0	0	5	0	0	5	0	0	3	10	0	9	11	2	3	2	1	2	0	1	1	16	0	8	2
chr4:107660072-107682014|chr4:107701285-107720119	6	4	0	3	1	34	3	0	2	0	0	1	0	0	0	1	1	0	0	0	0	0	0	4	0	4	23	4	0	0	0	0	1	5	0	2	3	2	2	0	4	6	0	9	8	6	0	5	0
chr20:49072697-49074784|chr20:49091022-49092045	1	10	3	4	17	24	27	0	0	0	0	1	0	0	0	0	2	0	9	0	0	0	0	0	4	0	7	0	4	2	0	0	9	6	6	26	30	10	4	10	14	8	4	3	3	8	0	4	5
chr1:52475535-52477707|chr1:52481923-52488908	19	54	29	12	11	57	6	2	0	0	0	11	0	0	1	12	9	9	0	0	0	0	0	1	5	0	0	0	0	0	0	1	0	6	7	10	12	10	3	0	10	16	0	1	3	15	0	6	4
chr13:49702480-49705620|chr13:49706372-49709571	3	20	14	4	9	26	7	2	2	1	3	10	0	0	1	2	3	6	0	0	3	0	0	2	11	4	4	0	0	2	0	0	7	13	2	10	22	9	1	2	0	24	6	2	8	20	0	5	0
chr15:58988068-59030803|chr15:59031702-59052304	1	5	0	7	0	13	1	0	2	0	0	1	0	0	0	2	0	0	2	0	0	0	0	0	6	10	3	15	3	0	0	1	2	2	1	3	13	1	1	5	0	0	1	10	1	7	0	0	0
chr1:179118764-179120189|chr1:179121867-179126376	4	3	0	0	3	2	0	0	0	0	0	0	13	0	0	1	0	0	0	0	1	0	1	0	0	0	2	0	2	0	2	0	4	8	10	3	32	17	6	4	4	2	3	3	2	10	0	1	1
chr8:42399703-42401787|chr8:42403461-42404866	8	19	11	7	7	44	6	0	1	0	0	6	0	0	0	3	1	3	1	0	3	0	0	0	0	5	3	0	1	3	0	0	3	10	6	10	20	11	2	7	4	3	2	4	1	10	0	5	2
chr3:101654821-101656103|chr3:101672213-101676604	15	44	1	7	12	18	12	0	0	0	0	0	0	0	0	3	0	10	0	0	5	0	0	1	4	8	6	0	0	0	1	2	3	3	4	23	14	14	9	2	3	16	3	3	7	16	0	2	4
chr9:85579096-85585462|chr9:85633374-85642826	4	14	4	0	4	18	7	0	1	0	0	2	0	0	0	1	0	0	3	0	0	0	0	0	0	0	0	0	1	8	0	0	12	5	2	18	8	7	6	0	16	3	5	20	6	6	0	0	0
chr1:117368485-117402185|chr1:117466427-117493146	11	9	1	11	1	25	9	0	1	0	2	5	0	3	0	0	0	9	0	0	0	0	0	0	0	0	0	0	1	0	0	0	2	3	0	25	23	1	2	14	2	13	9	3	2	19	0	8	0
chr7:92017102-92022237|chr7:92023009-92029894	4	1	0	0	4	4	0	0	0	0	0	1	0	0	0	10	7	0	2	0	6	0	0	0	1	0	0	0	1	0	0	0	6	21	3	21	7	2	8	5	14	11	7	10	17	4	0	5	0
chr9:19287021-19288595|chr9:19300331-19305351	5	11	2	5	13	21	22	0	1	2	0	13	2	2	0	0	0	5	0	0	0	0	0	1	4	0	0	0	0	0	0	4	2	6	11	1	21	4	7	1	21	12	6	8	3	20	0	2	3
chr10:45627105-45639815|chr10:45663842-45672249	7	9	3	0	7	10	5	0	0	1	0	2	1	5	0	0	5	2	0	0	0	0	0	0	0	1	6	8	0	0	0	0	6	8	2	14	22	8	14	14	6	4	8	1	5	9	0	0	5
chr6:99551895-99558496|chr6:99561681-99562841	4	25	5	7	0	6	0	0	8	0	3	0	1	0	3	6	11	6	0	2	0	0	0	0	11	0	0	0	5	2	7	5	13	0	2	0	18	2	1	3	3	8	1	7	0	0	0	5	2
chr17:1829900-1842802|chr17:1853189-1872433	9	69	15	7	2	33	14	0	1	5	2	3	1	0	1	11	9	2	0	0	1	0	0	0	26	6	4	0	0	0	0	0	3	3	0	6	9	5	7	6	19	3	10	3	1	3	0	6	8
chr1:36358822-36361220|None	0	8	4	0	0	6	0	6	0	1	0	0	0	0	0	0	0	5	0	0	3	0	0	0	4	0	0	0	3	0	2	1	1	5	2	6	16	14	7	9	5	4	12	13	9	1	2	0	6
chr7:137228075-137251229|chr7:137254974-137343438	0	1	2	8	0	12	2	0	1	0	0	2	2	0	0	0	1	14	0	0	0	0	0	1	31	4	15	3	0	0	0	1	0	17	4	15	2	4	17	8	4	4	1	4	9	12	0	3	0
chr8:124568536-124585086|chr8:124591235-124699525	3	17	0	5	5	18	0	0	0	0	0	1	0	0	0	4	4	12	0	0	2	0	0	0	2	0	3	0	7	4	0	2	11	17	7	13	29	23	13	9	2	12	12	4	14	20	0	4	1
chr9:126327010-126340507|chr9:126395697-126421853	16	24	8	9	6	45	14	0	0	0	1	9	0	6	0	0	3	11	2	0	0	0	0	0	0	3	3	0	1	0	0	0	6	5	5	29	25	21	4	8	7	22	5	13	1	14	3	1	7
chr19:12848057-12851933|chr19:12852395-12858361	0	0	3	3	0	17	7	0	1	2	0	4	0	0	2	0	0	1	0	0	1	0	0	1	1	0	3	14	2	0	1	0	2	13	4	6	11	15	7	13	7	2	1	5	5	7	0	4	0
chr21:31696750-31700994|chr21:31706357-31731662	0	7	4	2	1	25	5	0	1	6	0	8	0	0	0	2	10	0	0	0	0	0	0	2	1	0	11	0	0	4	0	0	1	13	8	38	9	8	6	5	13	19	8	5	11	5	1	0	1
chr9:97983609-97994630|chr9:97998678-98004963	3	15	2	8	2	30	14	0	1	0	0	5	0	0	4	3	16	8	0	0	2	0	0	1	0	0	2	0	1	0	0	0	4	5	4	1	53	0	12	12	11	8	1	0	23	10	0	12	3
chr1:233057290-233090060|chr1:233095863-233135012	4	23	5	7	5	22	3	0	0	3	0	11	0	0	0	2	1	0	6	0	2	2	0	0	5	0	4	0	0	0	0	0	4	1	1	2	13	2	0	13	13	0	2	8	1	6	5	2	0
chr22:29098953-29121356|chr22:29125416-29137341	0	30	27	0	0	18	3	0	0	0	3	0	0	0	0	0	1	0	0	0	0	0	0	0	27	11	15	19	0	0	0	0	0	0	0	2	3	4	0	3	3	0	2	1	0	0	0	0	2
chr3:27376845-27379248|chr3:27424152-27431297	2	11	0	0	3	5	1	0	4	0	0	4	0	1	0	5	0	0	0	0	0	0	0	1	8	3	1	1	4	0	0	0	12	11	5	16	19	21	1	9	9	28	10	20	11	15	0	0	0
chr6:7107768-7176654|chr6:7189322-7210803	1	1	0	2	0	0	0	0	0	1	3	0	0	0	0	0	0	0	0	0	1	0	0	1	0	1	0	0	0	1	3	1	9	5	0	9	36	9	8	2	0	31	6	6	2	9	0	15	13
chr3:27436548-27437387|chr3:27448797-27452416	12	35	28	0	3	21	0	0	1	3	0	5	0	0	0	6	1	7	0	0	0	0	0	1	3	0	1	0	0	0	2	0	3	4	3	19	9	6	3	5	5	8	4	3	4	17	2	4	6
chr10:124405563-124408541|chr10:124412200-124418872	6	29	16	8	0	33	2	2	1	7	4	9	0	0	0	4	4	2	0	0	4	0	0	0	3	9	4	0	6	1	0	0	0	7	3	7	3	11	5	8	3	6	1	6	1	4	0	0	1
chr17:59735473-59737452|chr17:59817773-59838294	7	6	9	7	8	22	3	0	0	0	0	3	0	4	0	0	1	4	5	0	0	2	0	0	0	9	3	0	0	1	0	0	2	14	14	17	46	13	5	7	11	5	12	13	14	24	0	8	6
chr6:13644729-13652658|chr6:13658832-13696784	0	3	2	0	3	9	17	0	0	0	0	0	0	3	0	1	0	0	3	0	0	0	0	0	0	15	0	0	0	0	5	0	4	3	7	4	2	5	2	2	3	8	3	3	5	5	0	8	12
chr21:37096643-37108391|chr21:37148647-37150077	2	8	7	2	9	17	2	0	0	0	0	5	0	0	0	0	10	6	0	0	1	0	0	1	6	0	1	5	0	5	0	0	5	16	4	10	31	16	6	13	9	14	8	7	6	10	0	0	3
chr4:51843267-51863436|chr4:51899378-51913289	5	23	13	14	3	39	5	1	1	1	0	12	0	3	0	2	0	5	6	0	0	0	0	0	7	0	4	0	0	0	1	1	13	13	18	13	41	5	6	12	10	16	6	5	2	13	0	13	6
chr1:23810799-23814189|chr1:23820593-23825355	8	32	10	0	4	44	0	0	0	5	0	1	0	0	0	0	3	11	0	0	0	4	0	0	2	19	0	2	1	0	3	2	5	1	4	5	15	7	2	0	7	0	2	2	8	4	0	1	2
chr5:145760525-145764930|chr5:145820018-145823076	4	45	9	10	8	18	10	0	0	2	1	21	0	0	0	0	0	17	8	0	0	1	0	3	2	1	11	15	0	0	0	0	8	0	0	0	0	0	0	0	0	3	0	1	2	0	3	1	0
chr8:140830526-140846259|chr8:140879637-140890542	2	7	5	5	2	21	0	0	2	0	1	3	11	0	0	0	0	3	0	0	1	0	0	0	6	0	4	5	3	2	0	0	1	1	1	11	6	19	2	4	6	2	5	2	11	3	1	0	0
chr7:73450994-73459535|chr7:73470483-73476867	7	0	11	8	7	29	24	0	0	1	0	2	1	0	0	0	0	3	11	2	0	2	0	1	18	3	4	0	0	0	0	0	3	3	0	8	17	0	0	6	3	18	3	7	0	2	0	0	3
chr8:61584029-61618977|chr8:61653660-61680967	3	8	8	5	3	17	0	0	1	0	0	0	0	0	0	9	1	1	0	0	2	0	0	2	1	0	1	0	4	0	0	2	0	3	3	4	1	4	6	13	5	4	3	7	0	10	2	0	1
chr8:41955411-41974703|chr8:41981954-41987454	5	31	8	16	7	22	2	0	1	0	0	3	0	0	0	2	0	5	0	0	0	0	0	0	8	1	3	0	2	0	0	2	8	11	5	25	27	23	10	8	17	12	9	8	3	18	0	0	2
chr3:93980482-94003658|chr3:94003908-94035330	2	19	6	12	4	3	10	0	0	1	0	0	0	0	0	0	7	0	0	0	3	1	0	1	11	0	17	0	0	3	0	0	1	6	3	25	19	2	4	22	2	0	26	7	6	10	0	3	1
chr3:18352195-18378169|chr3:18420991-18423626	8	6	8	5	4	0	4	0	1	2	0	0	5	0	1	0	0	11	0	0	0	0	0	2	14	4	0	3	0	0	1	0	7	6	0	4	63	0	1	3	3	13	0	8	1	5	0	0	0
chr10:31319133-31373017|chr10:31387798-31461036	18	25	42	16	12	54	9	0	4	3	0	14	0	0	6	1	11	19	2	0	0	1	0	2	0	3	1	0	0	0	0	0	1	2	5	4	7	12	7	3	0	4	5	5	1	21	0	0	10
chr13:95801812-95832926|chr13:95837202-95853542	9	25	16	5	3	4	0	2	0	1	0	4	0	0	0	4	15	33	0	0	1	8	1	1	1	0	9	0	0	0	0	0	3	4	0	2	13	1	1	0	2	8	1	1	7	9	0	4	0
chr18:32092886-32111753|chr18:32126800-32129118	1	0	0	10	6	25	5	0	0	0	0	1	0	0	3	3	0	0	0	0	0	0	0	1	8	0	0	0	3	2	0	2	2	10	1	17	9	2	4	6	16	6	7	10	8	12	2	13	1
chr22:40870139-40881769|chr22:40882177-40886312	2	7	22	6	10	28	0	2	0	3	2	1	0	0	0	4	0	8	0	2	0	0	0	0	3	0	5	0	0	0	1	1	4	11	4	7	49	8	2	4	8	15	7	5	4	12	0	5	0
chr7:31865082-31873291|chr7:31880860-32051553	16	4	4	5	6	23	13	0	8	0	0	3	1	0	0	0	0	3	2	0	0	0	2	0	2	0	3	2	0	1	3	1	2	0	1	4	23	4	0	7	9	16	9	1	0	5	0	0	0
chr17:51007326-51014231|chr17:51021365-51041500	3	5	5	6	1	13	3	0	1	1	0	5	0	0	1	6	4	2	0	0	1	0	0	0	10	0	8	0	1	1	0	0	9	8	2	5	19	7	6	6	2	11	6	1	3	0	0	0	1
chr6:106202089-106248149|chr6:106293106-106316100	11	0	6	8	2	15	6	1	3	1	0	16	2	0	0	6	4	0	6	0	0	0	1	0	0	0	0	0	0	0	5	0	5	5	0	12	14	3	2	3	4	10	0	6	14	11	0	6	0
chr15:63532707-63553714|chr15:63563008-63570432	2	41	41	7	7	12	0	0	2	0	0	0	0	0	0	3	3	13	0	0	3	0	0	0	1	0	1	0	0	0	5	1	2	7	0	32	16	2	11	12	8	22	22	24	7	9	0	0	2
chr3:107645909-107710451|chr3:107733023-107744629	2	32	13	11	10	16	6	1	1	8	0	0	0	4	0	3	0	15	2	0	0	1	0	0	17	5	18	1	0	0	0	1	3	5	1	11	15	10	2	1	0	21	3	5	2	6	0	2	0
chr1:197617759-197642710|chr1:197658369-197672036	5	45	9	12	7	0	8	0	0	4	0	0	2	0	2	1	5	4	0	0	0	0	0	0	3	0	9	0	2	0	0	1	5	25	1	48	7	4	7	1	14	19	6	5	2	5	0	4	0
chr1:92677218-92693801|chr1:92704744-92736397	10	16	0	8	0	4	11	3	1	0	0	8	0	0	2	0	1	1	0	0	0	0	0	0	1	0	4	2	1	0	0	2	6	6	10	8	30	23	4	4	16	19	4	3	4	30	0	14	9
chr6:149736622-149738642|chr6:149742570-149743637	12	29	20	16	3	14	12	1	0	10	0	12	0	1	0	5	8	16	4	0	1	0	0	0	6	1	0	0	0	0	0	0	1	7	4	9	29	12	16	6	7	14	7	8	20	4	0	0	0
chr15:44613536-44615362|chr15:44620403-44621758	3	12	0	8	10	24	0	1	0	2	1	4	0	0	0	3	9	15	11	0	0	0	1	0	1	0	3	0	0	0	0	0	4	10	6	19	29	9	6	4	2	7	8	1	0	14	1	2	5
chr8:17947363-17950614|chr8:17953186-17955469	8	36	13	21	9	45	5	4	0	0	0	0	0	2	0	9	1	11	3	0	3	0	0	3	12	4	1	3	0	0	0	0	5	2	1	4	12	6	0	3	3	5	0	0	6	16	0	1	0
chr12:100199230-100204939|chr12:100207786-100210072	1	20	12	1	6	7	3	0	0	0	1	6	0	0	0	0	4	5	0	0	0	0	3	0	12	0	2	0	1	0	0	0	0	9	1	4	11	3	0	4	5	1	3	6	3	5	0	1	3
chr17:4064829-4066446|chr17:4072756-4074149	5	11	0	15	2	1	7	0	1	0	0	3	0	0	1	4	3	14	0	0	3	0	0	4	0	0	3	2	0	0	3	0	4	3	2	21	20	3	6	12	6	9	8	4	1	22	0	0	7
chr6:85514629-85517755|chr6:85530275-85533598	4	24	18	1	1	2	0	1	1	1	0	10	0	2	0	4	3	9	0	0	2	0	0	0	0	0	0	0	1	0	0	4	2	11	1	16	10	1	1	1	0	6	5	0	0	12	0	0	0
chr3:149814026-149846010|chr3:149872154-149895472	13	32	16	23	10	50	8	3	2	0	0	0	1	4	0	4	4	12	11	0	0	2	0	0	0	0	0	0	0	0	0	0	2	4	3	18	20	2	0	0	3	7	1	4	7	8	1	15	2
chr8:99193057-99274197|chr8:99275254-99384207	15	9	3	4	7	16	0	0	0	2	5	1	0	0	0	4	1	10	0	0	3	0	0	3	3	5	4	7	0	0	0	0	6	8	6	9	15	13	2	6	4	3	5	2	5	13	0	0	0
chr12:65171118-65210925|chr12:65218619-65238501	2	7	9	5	10	11	0	0	0	6	0	0	0	0	0	1	14	0	0	15	0	1	0	2	0	3	0	0	0	0	0	0	6	5	3	3	10	4	2	1	6	7	0	1	7	6	1	9	4
chr1:83907661-83911164|chr1:83947282-83948627	2	33	8	10	2	8	0	0	0	4	0	14	0	0	0	2	7	2	4	1	0	0	2	0	3	0	3	0	0	2	0	3	11	4	1	2	7	1	12	7	9	12	0	5	1	9	0	0	3
chr14:66922938-66965190|chr14:67023675-67058648	16	0	9	3	0	4	0	0	0	1	0	0	0	0	0	3	0	7	0	0	0	5	0	0	0	0	5	1	0	1	0	0	21	3	2	30	16	9	4	4	3	20	23	10	3	5	0	20	2
chr16:14633018-14644273|chr16:14644609-14649803	10	9	4	2	6	28	10	0	1	5	1	0	0	0	2	5	5	11	21	0	0	0	0	0	9	2	4	0	1	0	0	0	1	11	2	13	13	3	4	3	2	22	4	5	10	15	0	2	9
chr7:31775732-31809030|chr7:31828373-31837179	17	17	20	5	5	0	5	3	3	0	0	15	2	0	0	0	6	14	0	0	17	0	0	0	1	0	0	0	0	0	1	0	0	0	7	4	81	42	2	1	4	3	3	0	0	40	0	0	0
chr17:30732123-30734896|chr17:30769965-30776296	3	4	0	1	4	0	9	0	0	4	0	1	0	0	0	1	0	0	0	0	0	0	0	0	0	0	2	9	1	3	2	1	0	5	5	9	19	8	3	6	7	4	21	3	0	5	0	0	0
chr3:179405406-179413411|chr3:179419505-179420888	10	51	44	7	3	13	6	1	1	0	1	14	1	3	0	0	0	36	7	0	5	1	0	0	1	0	0	4	0	0	6	0	0	10	5	10	6	5	8	0	2	4	8	2	1	3	0	13	7
chr7:122581290-122615180|chr7:122629328-122663236	1	5	2	0	0	1	0	0	2	0	0	1	0	0	0	4	1	9	0	0	7	0	0	0	0	0	0	4	2	3	0	0	2	0	0	46	0	0	2	19	12	1	12	0	1	4	0	0	0
chr10:71725520-71730468|chr10:71732375-71734239	0	0	0	0	0	0	2	0	0	0	1	0	0	0	0	0	0	0	0	0	0	0	0	0	0	0	0	6	3	0	2	5	1	3	19	6	71	77	1	2	1	17	0	0	0	90	0	24	0
chr2:74159254-74165217|chr2:74172752-74178660	2	27	12	12	14	15	0	0	3	0	0	6	2	0	0	5	1	8	4	0	0	1	2	0	7	0	5	0	0	0	0	0	2	3	4	28	26	7	4	4	13	11	5	5	6	2	0	0	16
chr1:1806538-1815755|chr1:1839238-1890819	4	10	17	6	3	23	3	0	0	4	0	9	0	1	0	4	3	0	12	0	2	1	0	0	1	0	4	0	1	1	0	0	3	9	6	9	23	14	6	1	16	6	5	0	6	7	2	4	4
chr21:39206274-39209994|chr21:39215362-39218151	3	33	16	3	5	21	3	0	0	1	0	0	0	0	0	0	1	9	0	0	0	1	0	2	0	0	0	0	0	0	0	7	10	4	1	8	12	6	3	7	5	5	5	4	2	6	0	4	8
chr9:126386658-126392065|chr9:126421948-126481368	5	13	24	10	10	11	10	0	0	0	0	18	0	1	3	6	1	11	0	0	0	1	0	0	2	1	2	0	0	1	1	2	5	20	10	18	13	2	2	6	7	11	0	5	18	9	0	3	1
chr15:76274494-76283756|chr15:76292700-76295590	9	32	17	5	1	17	9	2	3	4	1	0	4	0	0	0	0	0	0	1	0	0	0	0	2	3	3	0	0	0	0	2	4	6	0	1	26	4	2	0	3	19	2	4	0	15	0	4	5
chr21:37073473-37087246|chr21:37088886-37090232	6	5	4	0	4	30	2	0	0	4	0	13	0	0	0	3	2	0	0	0	0	0	0	0	3	0	3	0	0	3	1	0	2	2	13	23	10	6	4	6	5	8	11	0	7	11	0	9	6
chr15:101686062-101701085|chr15:101714963-101721125	8	23	3	5	0	16	0	0	5	3	0	4	0	3	0	0	0	3	3	0	0	0	0	1	0	0	1	0	4	2	0	0	2	5	5	13	7	17	3	1	5	9	8	1	7	26	0	4	0
chr6:116635879-116645713|chr6:116660846-116666633	5	17	0	8	7	16	2	0	0	0	6	11	0	0	0	0	0	13	0	0	0	2	2	0	4	3	0	0	0	0	0	0	4	9	3	11	13	12	2	6	7	12	7	1	1	9	0	6	2
chr9:77728667-77794462|chr9:77797648-77815615	2	11	1	8	7	21	0	0	0	0	0	11	2	0	0	5	19	13	0	0	3	0	0	0	3	0	5	0	5	0	1	0	17	6	7	18	24	13	3	6	3	55	8	13	0	14	0	13	3
chr7:73184719-73190065|chr7:73193025-73194625	9	7	7	6	7	50	0	0	0	0	0	4	3	0	1	7	10	2	0	0	0	0	0	0	5	5	1	0	0	0	2	0	5	2	8	17	11	3	1	5	9	7	5	6	3	13	1	5	3
chr2:32603083-32607454|chr2:32611582-32617724	3	22	9	14	3	28	2	0	5	0	1	1	0	3	0	0	4	8	5	0	6	0	0	0	11	0	0	3	0	1	0	1	2	8	4	21	11	10	1	8	7	8	0	6	5	6	2	7	1
chr3:156678614-156694019|chr3:156696025-156703423	9	21	21	4	25	39	9	0	0	2	0	0	1	1	5	7	8	12	0	0	0	0	0	0	0	0	4	0	0	0	0	0	0	3	0	4	30	11	8	4	7	10	5	0	10	8	0	12	11
chr11:111748014-111752158|chr11:111753577-111754498	10	29	0	6	8	65	0	0	0	3	2	3	0	0	0	3	4	0	0	0	11	0	0	0	10	6	5	0	0	0	0	0	7	4	2	12	22	0	1	3	5	8	5	2	1	4	0	4	1
chr4:127921963-127930682|chr4:127933093-127938782	9	12	8	4	5	10	0	9	0	0	0	13	0	0	0	1	7	0	0	0	2	0	1	1	0	5	3	0	0	1	0	0	9	5	2	3	1	9	2	3	4	1	0	4	0	0	1	1	0
chr2:101273341-101281858|chr2:101295181-101308128	5	12	20	18	6	18	2	0	1	3	0	11	0	0	0	2	6	20	0	0	0	1	0	0	3	0	3	0	1	0	0	0	1	7	4	3	5	5	0	0	9	20	0	4	3	2	0	5	1
chr11:107353736-107390073|chr11:107392895-107416208	5	7	20	9	4	6	0	0	3	0	0	6	0	0	0	11	0	2	2	0	0	0	1	0	3	5	2	0	0	0	0	0	4	6	0	5	19	9	1	2	0	1	8	0	5	6	0	0	6
chr2:172556346-172558707|chr2:172566933-172568740	2	18	15	2	2	15	0	0	6	0	0	0	0	0	0	9	0	0	0	0	0	1	0	0	0	1	0	0	1	6	0	3	2	4	6	4	12	3	3	5	19	9	5	3	21	6	0	0	2
chr2:44202045-44209209|chr2:44218537-44230412	5	5	5	14	3	14	0	1	0	0	0	3	0	0	0	7	9	19	0	0	0	0	0	1	7	0	0	0	0	0	2	0	3	2	7	17	33	8	4	5	6	13	2	11	10	8	0	16	4
chr5:179678777-179705678|chr5:179710065-179716104	8	27	3	10	6	16	6	0	0	2	2	2	0	0	0	0	0	2	8	0	0	0	0	1	4	6	6	0	1	0	0	2	6	8	1	10	5	2	2	4	4	7	0	7	0	5	0	5	1
chr9:19409192-19423861|chr9:19424841-19434946	3	15	1	5	1	23	9	0	1	1	1	3	0	0	7	0	8	6	0	0	0	0	0	0	4	0	4	1	2	0	6	2	1	8	7	14	3	3	4	5	7	19	2	13	3	9	0	11	5
chr12:5807368-5827768|chr12:5832603-5836777	3	3	1	0	0	0	0	0	0	0	0	0	0	0	0	0	0	3	0	0	0	0	0	0	0	0	0	0	0	1	0	0	47	2	1	0	1	4	3	3	1	27	6	16	2	0	0	13	7
chr4:169508852-169537808|chr4:169556095-169561479	3	11	3	17	3	9	0	0	3	0	0	0	0	0	0	3	1	11	10	3	0	0	0	0	8	0	5	2	1	0	0	0	7	5	0	9	16	8	6	2	4	7	4	0	0	13	0	6	1
chr17:55007597-55031167|chr17:55081183-55141309	4	24	9	11	7	10	0	0	0	0	0	4	0	0	0	7	5	4	8	0	0	0	0	1	0	0	4	1	0	0	5	4	7	26	2	11	39	5	7	3	16	13	14	4	5	7	0	0	3
chr11:129093707-129123445|chr11:129124894-129164318	5	3	3	4	9	6	3	0	0	0	0	0	2	0	0	0	1	2	3	0	0	0	0	1	16	0	0	0	0	0	0	0	1	5	1	6	1	2	2	5	3	6	0	3	0	3	0	6	2
chr16:67626715-67628369|chr16:67629533-67636689	3	18	8	6	4	7	14	0	0	2	0	3	1	0	0	1	1	1	0	1	0	2	0	0	3	1	3	1	0	0	0	0	4	5	3	9	12	9	10	6	5	3	5	2	6	6	1	8	1
chr19:19638482-19640084|chr19:19640571-19641809	5	19	20	11	13	67	7	8	0	4	0	7	0	1	0	0	3	16	0	0	1	1	0	0	0	0	10	0	1	0	3	0	3	11	5	29	24	3	7	1	4	7	12	9	1	18	0	8	14
chr8:80485879-80499493|chr8:80500382-80513909	7	35	10	20	6	29	3	0	4	0	0	1	1	3	0	0	2	8	2	0	0	0	0	0	4	0	8	0	0	5	0	1	2	10	1	27	9	24	17	11	0	12	9	7	4	22	0	0	1
chr13:101726810-101868724|chr13:101875296-101916452	0	0	9	4	0	0	0	0	0	0	0	2	7	2	1	0	0	0	0	0	4	0	0	2	7	0	14	0	0	0	0	0	5	17	1	11	2	7	6	8	4	5	0	2	8	0	1	0	0
chr9:20789608-20819795|chr9:20874807-20881870	1	8	2	6	7	29	11	0	3	0	0	23	0	1	0	1	1	2	0	0	2	0	0	1	11	3	11	0	1	1	2	0	2	8	3	29	41	19	12	2	3	25	10	3	0	13	0	4	3
chr12:89642355-89655678|chr12:89656107-89708595	5	12	2	5	3	9	5	0	1	1	0	5	0	0	0	3	4	0	1	0	0	0	0	4	8	2	8	5	1	0	0	0	1	5	6	7	11	7	3	2	0	14	9	4	1	15	0	3	3
chr7:92513967-92517275|chr7:92519078-92522101	6	23	8	16	3	31	18	1	0	0	0	2	0	0	0	5	2	2	3	0	0	0	0	0	19	0	1	0	1	1	0	0	12	15	2	21	14	4	4	6	5	23	2	5	6	1	0	1	3
chr15:72027793-72032493|chr15:72046634-72117679	5	18	5	25	4	12	14	0	6	3	0	0	1	0	1	0	1	0	0	1	0	0	0	2	6	1	6	0	1	3	0	0	1	1	1	16	28	12	7	8	8	11	0	2	0	2	0	0	0
chr12:99782097-99806403|chr12:99825389-99984103	7	3	1	3	0	5	15	0	0	0	0	1	1	0	0	0	0	1	0	0	1	0	0	0	3	3	2	3	2	2	2	1	1	9	3	23	17	33	16	2	10	9	12	6	0	23	0	12	9
chr6:108561829-108663454|chr6:108664889-108679826	4	1	3	26	4	35	4	0	0	2	0	17	2	0	0	0	0	0	2	1	0	0	0	0	4	0	15	3	0	1	0	0	6	4	4	5	10	3	6	4	0	6	0	9	2	4	0	0	0
chr1:236803642-236806143|chr1:236816543-236824118	3	16	28	11	3	46	5	1	1	1	0	4	2	0	2	1	0	12	0	0	0	0	0	0	10	0	7	0	0	0	0	0	5	3	6	4	9	2	3	2	6	6	0	1	0	7	0	7	2
chr11:93741728-93747296|chr11:93759858-93761514	4	27	10	8	6	21	16	0	0	6	0	0	0	3	0	0	3	13	0	0	0	1	0	1	2	3	1	0	0	0	3	1	2	5	0	4	19	5	8	10	12	20	2	6	1	12	0	4	4
chr12:49097261-49097565|chr12:49098105-49100387	17	8	10	9	4	37	2	0	0	3	2	4	0	0	0	1	0	6	0	1	0	0	1	0	0	0	2	0	0	0	0	1	1	15	1	44	2	18	6	4	6	26	7	7	6	22	0	17	4
chr1:35370627-35381258|chr1:35390098-35392211	14	9	2	7	5	15	10	0	2	0	1	5	0	1	0	3	5	5	4	0	0	0	2	0	10	0	0	0	0	0	0	2	0	4	2	23	25	8	2	8	10	6	1	1	7	11	0	1	0
chr12:28226199-28255580|chr12:28307749-28362437	4	8	5	7	20	17	2	0	2	0	0	0	0	0	0	0	2	4	1	0	1	1	0	0	0	0	1	0	4	1	1	2	1	5	1	6	16	3	11	5	5	6	3	5	3	3	0	2	3
chr13:99200939-99238426|chr13:99244624-99314096	0	12	4	5	2	55	0	0	2	3	2	3	0	3	0	2	0	3	0	0	0	1	0	0	0	3	0	2	0	2	0	0	5	3	4	9	14	5	1	3	18	8	5	9	5	0	0	4	2
chr3:57871698-57890040|chr3:57896932-57907883	1	11	0	0	3	6	0	0	1	0	0	12	0	0	0	14	0	0	2	0	0	0	0	0	0	0	2	3	0	0	0	1	3	0	0	2	17	8	1	3	5	8	6	0	3	4	1	0	6
chr6:24415163-24416396|chr6:24418578-24422936	4	16	7	2	5	16	1	2	1	4	0	0	0	1	0	0	11	2	17	0	1	0	0	0	3	0	0	0	1	4	0	2	5	9	0	28	21	3	4	4	7	17	4	3	9	18	0	5	3
chr9:127338161-127339644|chr9:127342334-127344234	2	0	6	0	5	16	0	0	0	1	0	1	1	0	0	3	12	0	2	0	0	0	0	0	0	0	0	0	3	0	0	0	3	5	4	11	1	5	0	11	14	18	1	0	6	4	0	12	7
chr2:61266167-61278164|chr2:61281242-61283144	10	25	19	4	8	18	5	0	3	0	0	6	8	0	0	6	0	5	0	6	0	0	0	0	4	1	1	0	0	0	0	0	2	9	6	31	21	12	5	3	1	10	0	0	2	8	1	0	1
chr6:116689453-116692054|chr6:116726622-116729562	7	7	3	0	3	10	2	0	1	9	0	3	1	2	0	1	3	7	0	0	0	0	0	0	4	0	10	0	3	1	0	0	5	4	4	13	32	14	4	5	7	33	3	1	9	6	0	0	4
chr10:75214070-75219062|chr10:75219356-75220742	9	20	6	12	1	37	1	1	0	2	0	13	0	0	0	7	13	2	0	0	2	0	0	1	14	0	8	0	0	0	0	0	1	12	8	9	10	6	6	5	4	11	3	0	5	10	0	6	1
chr1:171566843-171568246|chr1:171575128-171577433	4	25	9	17	16	11	6	0	0	4	0	5	0	0	0	14	1	12	0	0	0	0	0	0	2	4	2	0	0	2	2	3	4	13	6	6	22	13	6	2	4	6	2	2	0	7	2	2	1
chr11:9429196-9429673|chr11:9431003-9433569	9	1	8	11	12	34	18	1	1	3	0	11	1	3	0	1	7	6	8	0	0	5	0	0	1	0	3	3	0	0	0	0	2	2	0	10	4	0	1	1	4	1	2	0	6	1	0	3	0
chr8:140686694-140700890|chr8:140706205-140717597	7	25	6	18	6	31	1	0	0	3	0	2	0	0	0	7	3	0	0	0	1	1	0	0	0	9	5	5	0	0	1	0	7	1	4	23	11	16	1	5	8	3	2	10	4	16	0	3	1
chr2:60783209-60786946|chr2:60792289-60793626	3	17	12	27	5	15	0	2	1	0	0	1	0	0	0	2	9	1	0	1	0	3	0	0	2	0	5	0	1	0	0	0	3	11	0	13	16	5	3	4	5	4	5	1	1	9	0	3	2
chr19:19563615-19564932|chr19:19569584-19570098	10	25	15	23	10	80	15	1	3	12	0	7	0	1	1	2	2	14	9	3	1	1	0	0	0	0	3	0	0	0	0	0	2	10	2	2	30	5	1	5	5	9	2	3	0	12	0	5	5
chr1:154249437-154251040|chr1:154251653-154253899	14	18	10	4	2	34	1	0	2	2	1	2	0	1	0	0	0	2	0	0	0	0	0	1	0	4	1	0	2	2	0	0	1	4	3	12	22	9	15	9	12	12	2	10	2	14	0	2	0
chr7:27769834-27785162|chr7:27785489-27787417	0	11	8	1	0	5	14	0	0	0	0	0	0	0	0	0	12	0	0	0	8	0	1	0	0	0	0	0	2	0	5	1	1	4	2	4	4	2	9	0	5	7	0	9	1	7	0	13	0
chr7:853618-854919|chr7:857957-860127	1	24	6	11	6	5	2	0	0	2	0	18	0	0	0	0	3	5	0	4	1	1	0	0	10	0	0	8	0	0	0	0	5	9	4	8	4	5	3	7	6	6	4	13	11	1	0	4	1
chr2:169546704-169555123|chr2:169563350-169569183	0	8	0	0	5	27	5	1	0	0	0	6	0	0	0	0	2	9	0	0	0	0	2	0	2	0	1	0	3	0	0	0	5	1	4	6	7	8	4	8	7	17	2	14	0	12	0	4	3
chr17:47326387-47328268|chr17:47345098-47370436	3	0	0	0	10	18	0	0	0	0	0	0	0	2	0	2	0	2	0	0	6	0	0	0	8	0	2	0	0	2	6	3	3	11	3	2	0	2	6	14	31	19	0	0	5	19	0	19	23
chr15:69210406-69255793|chr15:69261329-69268219	2	3	0	13	1	3	3	0	4	0	0	5	0	0	0	0	2	3	0	0	0	0	1	0	1	18	7	1	2	0	1	4	0	2	2	4	14	5	5	3	8	9	7	7	0	1	0	1	5
chr6:42662277-42663257|chr6:42666245-42670091	6	7	2	5	6	7	0	2	0	0	1	8	1	0	0	1	4	6	0	0	1	0	0	0	0	0	2	2	0	1	0	0	2	9	3	5	10	19	4	11	2	15	6	5	6	5	0	1	3
chr8:42350065-42352518|chr8:42361365-42362611	1	11	7	2	0	12	0	0	2	0	0	1	12	0	0	7	5	0	0	0	0	0	0	0	0	0	0	0	4	0	0	1	10	6	3	19	11	7	2	8	6	10	1	1	2	9	0	4	7
chr18:79069529-79096475|chr18:79126375-79143801	11	37	4	4	2	4	12	0	1	0	0	2	2	0	0	1	2	10	3	0	0	0	1	1	2	5	1	0	0	0	0	0	10	5	1	5	37	17	0	5	13	11	16	0	2	17	0	2	9
chr1:77783351-77801330|chr1:77807101-77813733	0	16	9	5	0	20	0	0	0	2	0	3	2	0	0	0	3	10	0	6	3	2	0	0	2	0	7	0	4	2	1	4	7	9	5	3	18	17	13	5	9	6	6	3	4	9	0	4	6
chr9:100473740-100498764|chr9:100509134-100513306	1	0	0	5	3	52	0	0	1	1	0	12	0	0	0	2	11	9	0	4	0	2	1	0	4	0	0	7	2	0	0	0	5	6	4	11	14	12	1	8	9	12	10	4	1	0	3	2	0
chr5:179709059-179709872|chr5:179720560-179722803	10	56	23	4	7	34	3	0	0	2	0	12	0	0	1	0	0	8	1	3	1	0	0	0	1	0	1	4	0	1	0	0	1	5	3	1	10	3	2	4	8	2	7	7	0	12	0	0	1
chr20:33611335-33619516|chr20:33628435-33629718	14	72	20	14	2	88	24	1	1	0	2	6	0	0	0	0	2	3	16	0	2	0	0	0	0	2	13	0	0	0	2	0	4	5	3	2	19	5	8	1	1	10	2	7	4	6	0	6	8
chr10:102014024-102023476|chr10:102025248-102029637	4	22	9	5	0	19	2	0	0	2	0	8	0	0	2	10	10	1	0	0	3	1	0	2	1	0	5	0	0	0	0	2	6	22	2	8	19	12	5	6	4	6	11	10	2	1	0	9	4
chr17:31095369-31155982|chr17:31169997-31181421	4	37	15	1	6	10	3	0	2	1	0	6	4	2	0	0	0	5	0	0	0	0	0	1	0	0	0	0	3	4	1	1	10	9	5	19	49	11	3	6	7	16	8	7	5	6	0	0	6
chr9:109050692-109057190|chr9:109064567-109073355	0	0	0	9	2	12	0	1	0	0	8	6	0	0	0	11	0	5	0	0	0	0	2	0	4	0	0	10	0	0	0	0	2	7	0	2	7	1	2	1	3	5	8	7	2	2	0	4	3
chr20:34462221-34470047|chr20:34481206-34489265	3	31	8	6	7	27	0	0	0	5	2	7	2	0	0	3	5	7	0	0	0	0	0	0	0	7	4	0	0	3	2	1	8	7	5	5	23	5	4	3	10	5	5	1	6	0	0	1	2
chr7:106091939-106092948|chr7:106099282-106112139	4	18	8	8	8	37	4	0	1	4	0	12	0	0	0	0	10	2	0	0	1	0	0	0	11	1	0	18	2	0	0	0	0	3	1	12	15	1	0	1	1	9	2	6	11	14	0	1	0
chr1:220211002-220212886|chr1:220213979-220232798	1	8	8	3	3	10	0	0	0	0	0	0	0	0	5	5	7	3	0	1	0	0	0	0	2	0	0	0	2	0	0	0	7	0	0	6	2	1	2	2	5	1	6	8	8	5	0	5	3
chr11:108033911-108046269|chr11:108054955-108070095	0	13	19	1	2	3	3	0	0	0	0	10	0	3	0	0	1	1	1	0	0	2	1	2	0	2	0	8	0	0	0	1	1	10	5	6	13	12	1	9	3	7	6	3	5	15	0	7	4
chr4:145159635-145162639|chr4:145171720-145174660	2	13	29	13	0	9	0	2	1	0	0	5	4	4	2	23	1	8	1	0	0	1	0	2	15	0	1	0	1	0	0	1	6	3	4	1	11	2	2	3	2	2	0	5	2	14	2	9	8
chr17:47587344-47590716|chr17:47592545-47596352	1	12	13	1	3	9	0	0	0	0	0	14	0	0	0	4	0	0	0	0	1	0	0	1	14	0	3	0	5	0	0	3	4	6	14	9	19	10	13	7	16	3	16	1	11	26	0	8	7
chr6:169759065-169759837|chr6:169768171-169769539	7	37	13	0	1	11	5	0	2	0	6	0	0	3	0	6	0	26	0	0	4	0	0	0	11	0	0	0	0	0	2	1	2	14	2	23	17	8	8	2	0	12	2	8	5	14	0	17	7
chr5:43294861-43295751|chr5:43297166-43298008	0	7	2	0	1	0	11	1	1	1	0	3	0	0	0	0	0	5	0	0	4	0	3	1	1	0	2	4	0	0	0	0	5	4	1	0	24	0	6	5	2	5	3	6	0	2	0	0	0
chr12:112074764-112075677|chr12:112078741-112081059	5	25	19	14	2	35	5	0	0	0	0	1	4	0	0	3	4	10	2	0	3	0	0	0	12	1	5	0	1	0	0	0	2	4	3	11	11	6	4	2	9	11	8	13	4	19	1	3	7
chr4:169577079-169580841|chr4:169590809-169599099	8	18	12	3	7	12	9	0	1	0	0	3	1	0	0	0	0	13	0	0	0	0	0	0	0	0	4	5	0	0	4	0	8	9	3	11	13	2	8	3	7	19	4	9	2	22	0	4	3
chr2:161318873-161367477|chr2:161395203-161408836	2	3	0	8	5	15	5	0	1	0	0	7	0	0	0	1	5	0	0	0	0	0	0	0	1	0	2	0	0	0	0	0	1	14	6	6	6	4	24	11	3	6	0	3	21	3	0	0	5
chrX:37349469-37386598|chrX:37426000-37453135	5	4	15	8	4	0	0	1	3	0	1	7	0	0	0	0	9	4	0	1	1	0	0	0	0	0	1	0	1	0	1	0	3	7	7	28	11	11	2	16	8	13	0	2	5	11	1	4	11
chr5:121994670-122019259|chr5:122022407-122026941	0	14	0	17	4	11	0	0	1	0	0	3	0	0	0	0	4	9	2	0	0	0	0	0	4	0	0	0	1	0	0	0	4	1	0	7	13	5	2	1	13	18	9	0	1	6	0	12	1
chr17:19285790-19309884|chr17:19329647-19331852	5	7	5	36	3	11	5	0	0	3	0	5	0	0	2	0	0	8	0	0	0	0	0	1	5	1	4	3	0	0	1	0	13	15	1	11	34	7	10	2	11	4	8	4	0	7	0	1	0
chr14:74667594-74669648|chr14:74671483-74672830	1	14	7	1	0	13	6	0	0	5	1	0	0	2	0	3	0	0	0	0	0	0	0	1	1	0	2	2	0	0	0	0	3	10	1	16	4	5	7	2	3	12	11	12	5	5	0	7	11
chr15:89871546-89888520|chr15:89889140-89893880	2	38	16	0	2	18	7	8	0	1	0	12	0	0	4	6	6	3	2	0	1	0	0	0	9	0	8	0	0	0	4	3	4	0	2	4	3	0	0	0	0	2	2	4	0	0	0	2	16
chr3:57630978-57633264|chr3:57641747-57645660	4	10	32	14	12	12	0	1	2	1	0	10	0	0	0	15	4	6	0	1	0	0	0	0	9	2	0	0	0	0	0	1	1	23	3	10	29	8	5	7	4	9	10	9	5	27	0	15	2
chr14:32094386-32117139|chr14:32152528-32154620	0	51	10	4	2	12	5	0	3	1	4	0	0	1	0	0	0	0	0	0	0	0	0	2	2	0	1	7	3	3	2	1	3	0	1	3	5	6	5	11	6	5	1	5	10	9	0	0	8
chr3:196805383-196806578|chr3:196812851-196814450	6	18	6	7	9	16	6	0	1	0	0	5	0	0	0	1	0	13	0	1	0	4	0	0	0	0	1	0	0	1	3	0	1	2	1	16	12	11	5	4	5	10	10	7	1	12	2	9	2
chr7:74718941-74728785|chr7:74735532-74736499	1	20	14	9	4	44	34	0	0	0	0	5	0	0	0	4	4	10	1	0	1	1	0	0	3	0	6	4	1	0	1	1	7	11	5	21	10	16	6	4	0	9	7	7	10	9	0	4	2
chr17:42838205-42838730|chr17:42839380-42841497	4	18	7	4	1	22	0	0	0	1	1	14	0	0	1	0	0	7	0	0	6	0	0	0	1	0	6	0	2	0	0	0	15	8	1	5	37	4	7	4	7	3	11	9	2	3	0	3	1
chr3:43432727-43549719|chr3:43565727-43574808	5	61	4	19	0	9	2	0	0	2	0	16	0	0	0	4	0	12	15	0	0	0	0	0	1	0	2	0	0	1	3	1	12	4	5	12	30	9	7	6	3	14	5	3	3	5	0	2	5
chr20:36803107-36804734|chr20:36805957-36808512	4	36	20	15	9	43	5	1	1	0	0	4	0	0	1	0	2	14	5	0	0	0	0	0	4	1	0	0	1	0	0	1	1	11	9	17	20	6	5	6	4	12	15	0	6	13	0	9	0
chr1:216292370-216321882|chr1:216327654-216364952	0	0	0	0	0	0	0	0	0	0	0	0	0	0	0	0	0	0	0	0	0	0	0	0	0	0	2	0	0	0	0	1	18	2	5	4	3	5	6	0	0	12	0	7	0	7	0	1	0
chr22:29971062-29978441|chr22:29991670-29998760	8	13	8	11	2	13	5	1	0	2	0	12	0	0	0	2	1	7	0	0	0	0	0	1	1	3	3	0	0	2	6	1	7	18	12	15	32	17	10	7	10	22	3	9	0	25	0	3	1
chr15:50628249-50631416|chr15:50663046-50686530	3	12	8	4	0	21	0	0	1	0	0	0	5	0	0	0	4	0	0	0	0	1	1	1	6	0	6	1	1	2	0	0	5	6	5	3	17	10	4	4	1	9	2	6	1	7	0	0	4
chr7:6044661-6046070|chr7:6050045-6054545	4	39	27	13	11	37	23	0	5	2	0	1	0	0	0	5	14	2	6	0	1	0	0	1	3	0	0	0	2	0	0	1	7	9	3	9	10	4	4	4	13	10	2	3	17	2	0	0	0
chr10:15816915-15821655|chr10:15843272-15847863	3	10	8	0	3	6	8	0	1	0	1	11	0	0	0	0	4	0	0	0	0	1	0	0	1	0	0	12	0	0	0	3	4	6	4	16	24	10	2	2	5	8	6	6	1	15	0	2	0
chr6:10702639-10703404|chr6:10704844-10707414	2	25	13	5	5	17	0	2	1	0	0	7	5	1	0	9	4	8	0	6	1	0	0	0	13	0	0	0	0	0	0	0	0	4	1	8	4	5	3	8	3	10	6	4	8	6	0	2	3
chr20:18288604-18297984|chr20:18306393-18315071	6	6	3	1	3	16	6	0	1	0	1	0	1	0	0	0	0	2	0	0	1	0	1	0	4	5	3	0	0	0	0	0	12	1	0	0	7	3	1	2	0	1	3	10	0	8	0	0	1
chr18:42040741-42043732|chr18:42049605-42057882	0	25	6	0	1	5	0	3	0	4	5	0	0	0	0	1	0	3	0	0	0	5	0	0	0	0	9	0	0	0	0	0	6	5	1	0	5	1	2	1	1	0	1	4	2	0	0	0	11
chr12:123181210-123194385|chr12:123198334-123202163	4	14	13	6	4	23	9	4	0	4	0	6	0	0	1	2	0	6	0	0	1	0	0	0	1	0	1	0	0	1	4	0	6	3	5	16	15	4	3	8	7	15	9	5	10	17	1	8	4
chr12:102026038-102039867|chr12:102046119-102061247	0	40	21	3	6	1	0	0	0	2	0	1	1	0	0	4	6	16	0	0	4	2	0	2	9	2	4	0	0	0	2	1	14	6	6	8	40	6	11	4	8	19	1	5	7	7	0	10	5
chr5:108897848-108946129|chr5:108959347-109037421	3	13	18	6	7	22	10	0	0	5	0	3	2	0	0	3	7	8	0	0	0	0	0	0	0	0	3	0	3	0	0	2	2	6	7	18	19	7	11	1	2	12	4	0	5	24	1	4	1
chr2:196257906-196271192|chr2:196308085-196317273	5	2	11	15	0	20	9	0	0	4	0	2	0	0	0	0	3	3	2	0	0	0	0	3	17	0	2	0	2	4	0	0	0	18	3	32	18	11	4	9	26	0	13	2	6	21	0	0	0
chr3:98732532-98768429|chr3:98773983-98788035	3	2	6	0	4	2	0	0	2	5	0	1	0	0	0	4	4	0	0	0	0	1	0	0	0	0	0	0	0	3	1	5	3	10	7	14	19	7	8	1	8	10	6	6	4	17	0	9	5
chr13:19837821-19851354|chr13:19852190-19862398	2	8	5	6	4	15	8	0	3	0	1	5	0	1	1	2	4	0	3	0	2	0	0	1	5	3	0	0	1	0	0	1	5	2	6	11	23	12	6	13	11	11	7	1	2	8	0	9	1
chr2:32278234-32290482|chr2:32301495-32305488	9	13	3	17	7	3	5	0	0	0	0	9	0	0	0	1	10	1	9	0	1	1	0	0	0	12	4	0	3	0	0	1	8	8	5	30	31	9	7	5	12	24	15	7	0	6	0	8	15
chr1:54036718-54040755|chr1:54043525-54045691	4	10	7	6	5	14	0	1	0	2	0	0	0	1	1	0	3	1	0	0	0	3	1	1	0	0	0	9	1	0	0	0	0	0	0	5	5	6	2	3	0	12	9	2	3	2	0	2	0
chr12:51005436-51008475|chr12:51010766-51026309	11	0	13	8	2	13	0	0	0	6	0	0	2	0	5	6	4	1	0	0	0	0	0	1	1	0	1	0	1	0	0	0	2	3	1	0	7	2	2	16	2	4	0	4	3	0	1	6	0
chr1:243664883-243683196|chr1:243843282-243850039	9	26	5	4	5	25	4	0	0	1	0	1	0	0	1	0	4	0	0	0	0	0	0	0	12	3	0	0	6	0	1	3	1	9	5	12	23	14	0	14	27	7	4	3	6	12	3	0	3
chr10:28535757-28583398|chr10:28596041-28608185	1	5	0	0	4	11	3	0	3	0	0	0	0	0	0	0	3	0	0	1	2	0	0	0	7	0	2	2	0	0	0	0	0	0	4	9	8	7	1	8	1	15	4	15	0	9	0	0	1
chr12:40993269-41014227|chr12:41029219-41069958	4	0	0	4	0	2	0	0	2	0	0	3	1	0	0	0	0	0	0	0	2	0	0	0	0	0	0	0	2	4	0	0	3	1	1	10	0	1	2	2	9	21	44	8	10	0	0	0	0
chr6:55439559-55495418|chr6:55542140-55578947	8	0	1	2	0	9	0	0	0	0	0	10	10	3	3	1	0	5	3	0	3	0	0	0	0	0	5	0	5	0	0	0	0	11	0	3	6	1	3	12	6	11	0	1	10	0	0	0	0
chr6:70452571-70475409|chr6:70502791-70522512	3	21	5	13	7	11	0	0	2	0	0	14	0	4	3	0	1	1	0	0	0	2	0	0	0	0	0	0	4	4	0	0	15	7	4	15	15	14	3	9	6	20	8	9	12	13	0	3	0
chr11:103287605-103303092|chr11:103323990-103358242	8	64	10	25	7	33	3	0	0	2	0	7	0	0	0	6	0	13	4	0	0	1	0	1	4	7	14	0	1	0	0	0	0	7	3	12	29	10	7	10	8	9	8	1	4	14	0	0	3
chr17:50979917-50982523|chr17:50987237-50989676	8	10	4	19	6	11	11	1	0	5	1	7	0	0	0	1	2	8	0	0	0	1	0	1	10	0	1	0	0	2	0	0	2	13	5	5	34	9	19	5	8	6	2	1	5	23	0	8	7
chr1:215574118-215575900|chr1:215579137-215579908	11	32	0	14	6	29	15	0	0	1	0	9	1	0	2	2	6	16	0	3	2	0	0	0	2	1	10	0	1	0	0	0	4	4	1	12	13	8	6	0	4	2	3	1	3	6	0	3	0
chr14:49831361-49832050|chr14:49834449-49838138	0	18	2	2	1	11	8	1	1	0	0	24	2	0	0	0	4	3	0	0	0	1	0	0	5	5	15	0	0	0	0	0	12	7	1	12	27	11	8	4	12	6	4	5	13	18	1	2	6
chr5:145760525-145764930|chr5:145826200-145835176	6	15	6	1	4	32	1	0	4	0	1	14	0	2	0	7	3	11	0	0	0	1	1	4	10	1	2	11	0	0	0	0	1	0	0	0	0	0	0	0	0	4	0	4	0	1	0	0	0
chr15:65722948-65729071|chr15:65756472-65761359	8	10	4	0	3	11	2	0	0	1	0	25	0	0	0	0	4	0	0	2	0	0	0	0	2	0	1	3	0	0	0	0	6	5	4	26	4	19	6	3	19	13	0	14	0	9	0	3	2
chr4:42465076-42485495|chr4:42543986-42549012	3	20	1	8	0	25	0	0	0	3	0	8	0	0	0	2	0	5	0	0	0	0	0	2	8	9	6	21	0	0	0	0	0	1	0	0	5	0	0	2	0	0	1	0	1	1	0	5	0
chr9:122271075-122280442|chr9:122291840-122313226	1	0	6	4	9	34	8	0	0	0	0	6	0	0	0	2	0	3	0	0	0	0	1	2	4	3	11	0	1	0	0	1	8	4	0	13	18	11	1	5	5	10	8	8	1	3	0	6	0
chr8:123336532-123337624|chr8:123339446-123344883	13	2	20	13	8	69	7	0	4	2	0	2	0	0	1	2	4	4	9	0	0	0	1	2	0	0	6	1	0	4	0	0	0	8	5	2	17	3	6	3	7	5	3	0	8	1	0	1	2
chr17:47324523-47326225|chr17:47345098-47370436	9	4	0	3	1	14	0	0	5	0	0	2	0	0	0	15	0	0	0	0	0	0	0	0	7	0	1	0	0	4	4	2	1	26	3	6	7	0	13	15	14	45	1	4	1	24	0	10	12
chr16:48334358-48347506|chr16:48348290-48351580	1	27	22	16	3	12	3	0	2	0	2	5	0	4	0	0	0	7	0	0	1	0	0	1	5	0	5	0	2	0	0	1	3	3	2	7	19	12	2	3	2	5	11	4	8	51	0	9	1
chr3:168032852-168036835|chr3:168041474-168043378	12	66	44	6	23	58	1	0	3	4	1	9	0	3	0	0	11	38	0	0	10	0	0	0	8	0	15	0	0	0	0	0	2	2	0	7	6	0	0	2	1	5	3	4	10	1	0	0	4
chr3:33612071-33619602|chr3:33632371-33644756	3	25	14	3	6	18	2	1	0	1	0	6	0	2	0	2	2	1	3	1	0	1	0	0	9	0	5	0	1	3	0	0	5	15	1	7	21	2	6	7	3	6	12	7	6	11	0	0	1
chr18:79069529-79096475|chr18:79154555-79193182	18	29	10	9	2	16	5	0	3	0	0	8	0	2	0	10	3	3	0	0	0	0	0	0	2	0	1	0	0	0	0	1	22	6	2	3	27	16	0	2	14	17	9	2	4	18	0	4	20
chr3:149872154-149895472|chr3:149921227-149960055	8	95	29	6	22	23	14	0	0	1	2	3	3	0	0	1	5	32	0	0	2	0	0	1	0	2	0	1	2	1	0	0	1	7	1	7	1	5	1	8	12	1	4	15	2	13	0	5	3
chr10:74825356-74838682|chr10:74843478-74959969	12	10	0	13	3	17	14	1	0	3	2	13	0	11	0	2	10	6	2	0	2	0	0	1	12	1	0	1	0	0	2	1	8	5	1	7	16	1	1	0	2	10	0	4	0	6	0	3	0
chr17:42834876-42837648|chr17:42839380-42841497	1	0	5	1	0	10	0	0	1	0	0	0	0	0	0	0	7	4	0	0	0	0	0	0	2	0	1	0	1	0	7	2	2	1	2	4	18	8	0	7	6	12	3	1	10	11	1	3	4
chr6:57190600-57193841|chr6:57196606-57207627	8	23	8	10	3	19	4	0	0	0	0	4	0	5	0	0	2	1	0	0	4	0	0	0	0	0	0	0	0	0	0	1	9	3	11	5	10	6	3	8	1	8	4	10	1	17	0	11	2
chr4:186663613-186706562|chr4:186709845-186723663	6	0	0	5	5	14	5	0	0	0	0	0	13	0	0	0	0	0	0	1	2	0	0	0	13	0	0	0	0	0	0	0	0	4	0	9	0	0	2	6	10	1	2	2	0	2	0	0	0
chr19:5041251-5047475|chr19:5082504-5110621	23	9	9	33	13	54	11	0	0	10	0	28	0	1	0	3	3	9	2	0	2	1	0	0	7	1	1	1	0	0	1	1	5	11	5	8	45	9	2	2	3	7	3	5	1	4	0	2	0
chr21:31165065-31182420|chr21:31203012-31210044	10	10	6	11	4	33	2	0	0	1	0	11	0	0	0	2	0	1	0	0	1	0	0	0	4	2	0	0	6	1	0	0	4	8	0	16	15	6	1	20	18	7	2	0	1	2	0	7	0
chr1:35408159-35413971|chr1:35415714-35418442	3	11	12	11	0	14	6	0	0	1	2	4	2	0	0	14	0	5	0	0	1	0	0	2	7	0	1	0	0	1	0	1	2	8	4	13	11	8	3	4	2	4	13	9	2	7	0	1	2
chr17:37278005-37283266|chr17:37289528-37299279	1	0	2	2	1	10	8	0	0	0	0	5	0	0	0	0	3	8	0	0	0	0	1	0	0	0	10	11	1	1	2	1	6	7	5	0	13	6	3	4	7	8	3	0	1	20	0	8	3
chr3:155870897-155893517|chr3:155911279-155914418	5	16	7	10	3	25	7	0	0	0	0	3	2	0	0	5	6	1	2	0	3	0	0	0	0	0	3	0	0	0	2	1	6	5	1	19	47	2	0	7	7	6	3	3	1	15	2	5	2
chr7:73466401-73469516|chr7:73470483-73476867	4	29	0	24	3	57	17	2	0	4	0	2	0	0	0	1	2	18	6	0	0	0	0	1	3	0	8	0	0	0	0	2	3	5	2	4	10	4	1	4	9	10	7	7	4	1	0	2	1
chr4:139067770-139071865|chr4:139073567-139125163	9	22	8	10	5	29	7	0	0	0	1	4	2	0	0	1	2	12	0	8	0	0	0	0	4	0	1	0	0	0	0	0	3	8	1	2	11	2	1	9	7	20	13	9	8	5	1	3	0
chr8:103402054-103404775|chr8:103407784-103414783	2	3	0	9	1	20	0	2	1	0	0	3	0	0	1	0	2	11	0	8	2	0	0	2	0	0	0	0	0	0	0	0	6	3	5	1	19	0	1	3	7	2	0	7	4	0	0	7	0
chr6:100767345-100798712|chr6:100805880-100848147	8	12	8	6	2	48	8	3	5	0	0	1	0	0	0	1	5	3	0	0	0	2	0	0	8	0	5	0	1	0	0	0	6	7	0	6	10	11	2	5	12	0	1	5	0	11	1	3	0
chr3:179377448-179378340|chr3:179386629-179390003	7	48	6	0	6	22	17	0	2	0	0	0	0	2	0	2	5	2	2	0	0	2	0	0	3	0	1	0	0	2	0	1	2	11	2	17	28	9	6	7	10	7	8	8	2	30	0	1	7
chr6:42573993-42592150|chr6:42594304-42603587	6	28	11	9	0	10	0	0	0	3	0	0	0	0	0	0	0	4	0	0	1	2	0	2	4	0	3	0	0	0	0	0	6	2	4	11	9	4	3	3	1	12	5	2	6	8	0	0	2
chr15:87880428-87929190|chr15:87940753-88032856	3	38	21	27	5	12	6	2	1	0	0	1	2	0	1	0	1	5	0	0	0	1	0	0	0	0	0	0	1	0	0	0	3	4	4	8	19	14	4	4	1	13	1	2	0	4	1	2	3
chr10:102152530-102157018|chr10:102158214-102159192	13	14	16	11	0	26	8	0	0	1	0	21	0	0	1	0	4	1	2	0	3	0	0	0	9	1	3	0	0	0	0	0	0	10	1	15	10	7	0	6	2	14	1	1	2	5	0	5	0
chr9:36594771-36597221|chr9:36643083-36651745	4	48	9	7	9	36	12	0	2	2	0	12	0	0	0	0	9	9	0	11	1	2	0	0	2	15	2	0	2	0	0	0	1	1	1	9	4	0	4	2	0	5	0	0	2	11	0	0	1
chr9:96496359-96522505|chr9:96565483-96619218	5	5	0	0	17	1	11	0	2	2	0	2	0	4	0	0	1	2	12	0	0	0	0	0	14	0	3	8	0	0	0	0	5	8	10	1	16	11	8	1	3	27	3	1	0	10	0	2	0
chr7:102761411-102772408|chr7:102787469-102808289	2	11	0	0	1	10	0	0	0	0	0	0	0	7	0	3	7	2	0	0	0	0	0	0	2	5	1	2	2	4	7	0	13	4	0	0	3	1	11	4	0	8	1	8	3	1	0	0	0
chr3:49962685-49967469|chr3:49975392-49999439	0	8	0	2	4	9	0	1	0	2	0	5	0	0	0	3	0	1	0	0	0	0	0	1	1	4	6	0	0	0	2	4	4	8	1	21	33	17	1	7	11	7	10	7	1	8	0	2	2
chr2:31892134-31917925|chr2:31920910-31932066	4	14	0	12	12	15	7	0	1	1	0	17	0	0	1	9	10	0	0	1	8	0	0	0	9	12	1	0	0	1	0	1	0	4	3	10	18	8	9	9	4	2	5	2	5	3	0	13	2
chr3:47714490-47720665|chr3:47736126-47738028	0	3	0	1	5	0	0	0	0	1	1	0	0	0	0	0	9	1	0	0	0	0	3	0	0	0	3	0	0	0	0	1	1	1	0	10	22	13	2	3	6	8	4	6	5	10	0	0	1
chr8:10054658-10207832|chr8:10319989-10428147	10	4	3	2	3	18	4	0	7	1	0	2	0	2	0	6	0	5	1	0	0	0	0	0	0	1	0	0	0	0	2	1	7	10	3	16	27	3	5	1	15	4	6	2	2	13	0	6	0
chr14:73076368-73077368|chr14:73083551-73088000	3	17	3	1	2	8	0	0	0	1	0	4	1	0	0	2	0	4	0	7	0	0	1	0	7	0	0	0	0	0	0	0	9	0	3	14	13	3	2	4	7	2	5	1	6	0	0	2	2
chr1:62784273-62803718|chr1:62841547-62863991	6	6	2	1	1	1	0	0	4	0	0	7	0	0	0	0	0	0	4	0	0	1	0	0	0	0	10	0	0	1	0	0	1	11	1	14	9	4	4	2	21	44	3	6	0	6	0	2	4
chr11:9968545-9989496|chr11:10002689-10028451	0	29	6	4	6	15	8	0	1	0	1	0	2	0	0	9	0	8	0	0	0	0	0	0	8	0	8	0	4	0	0	0	10	15	3	18	11	10	8	6	5	13	12	2	1	11	0	0	3
chr8:38110833-38114191|chr8:38119363-38120931	7	17	13	4	8	30	1	0	0	2	0	6	7	3	0	13	0	8	0	0	1	0	0	0	9	0	1	3	0	0	1	0	4	3	3	3	25	11	1	3	3	0	3	2	15	13	0	1	0
chr21:33761986-33765874|chr21:33767828-33772060	5	21	2	5	1	27	4	0	0	0	1	1	0	0	0	1	4	3	0	0	1	2	0	2	0	0	2	0	4	0	0	1	5	10	4	13	17	6	7	3	8	24	3	2	10	6	0	8	7
chr11:86007583-86011029|chr11:86031611-86068650	7	29	19	12	8	40	4	0	0	0	0	0	0	0	0	0	0	0	4	0	7	0	0	0	1	0	1	0	0	4	0	1	9	7	7	18	32	5	1	12	3	10	18	2	8	14	2	3	2
chrX:118652077-118654601|chrX:118654961-118662685	17	34	25	3	4	27	15	0	10	0	0	5	0	2	0	7	12	4	0	0	0	0	0	0	0	0	1	0	0	0	0	3	0	18	1	29	4	4	5	21	5	8	8	7	0	2	0	8	0
chr17:32142729-32171042|chr17:32183272-32192200	6	27	6	0	0	14	6	0	0	1	0	0	0	2	1	0	0	6	0	2	4	0	0	0	0	0	0	2	0	0	0	1	20	7	3	10	17	14	11	4	6	12	7	3	2	24	0	7	0
chr5:118848218-118928536|chr5:118944649-118988293	3	33	11	9	3	14	5	0	1	1	0	0	0	4	4	0	0	4	0	0	0	0	0	1	0	3	1	3	2	1	0	0	15	6	1	8	17	9	4	2	0	10	15	2	5	6	0	9	6
chr9:77213314-77214328|chr9:77227485-77228121	5	10	0	13	13	58	0	0	7	0	0	27	0	0	0	0	0	0	0	0	0	0	0	1	2	0	6	1	0	0	0	3	3	8	1	14	10	9	5	20	9	19	3	5	1	3	0	1	3
chr6:75634811-75647730|chr6:75670720-75675434	1	10	0	5	6	20	7	0	0	0	0	0	0	0	0	5	3	9	6	0	0	1	0	1	0	0	0	0	1	0	0	0	4	1	1	2	7	4	1	0	4	3	6	1	0	2	0	0	0
chr5:177022913-177041125|chr5:177050936-177062057	12	34	15	10	5	22	13	0	0	1	0	10	0	1	0	0	0	2	0	3	0	0	0	2	11	2	4	0	0	0	0	0	3	1	8	12	16	11	8	2	1	9	7	13	2	8	1	13	5
chr15:88033045-88126270|chr15:88137561-88147334	14	20	10	31	1	6	16	0	4	10	0	18	3	0	1	7	1	29	11	0	1	3	0	0	0	0	4	0	0	0	0	0	3	1	0	0	23	4	8	0	4	2	3	3	0	7	0	0	5
chr9:20694564-20715321|chr9:20770238-20778680	0	1	0	1	0	0	8	0	0	2	3	2	0	0	0	0	1	1	3	0	3	0	0	0	9	0	7	0	0	1	2	1	8	5	7	14	80	30	5	1	10	31	9	5	1	31	0	1	14
chr20:32358832-32366383|chr20:32371874-32428127	2	27	11	30	22	52	1	0	0	0	0	6	4	0	1	7	2	15	4	3	0	0	0	1	12	0	4	0	0	0	0	0	15	9	6	7	18	8	3	6	6	3	2	3	6	4	0	4	2
chr16:68843711-68859883|chr16:68863061-68867078	9	2	4	4	0	19	1	0	3	0	0	1	0	0	0	7	0	2	0	0	2	1	0	0	3	0	4	11	1	0	0	0	8	5	3	7	19	8	5	2	8	22	6	8	0	9	0	6	0
chr1:224929835-224952669|chr1:225007544-225023614	4	3	4	1	0	1	0	0	3	0	0	3	2	0	0	4	0	1	0	0	0	0	0	0	0	2	0	0	0	0	0	0	8	10	0	6	16	1	6	4	18	3	9	6	5	2	3	1	0
chr9:14931723-14987892|chr9:14990345-14992528	2	0	2	3	1	10	1	1	0	6	0	0	0	0	0	16	1	0	0	0	2	0	0	1	12	0	3	3	0	0	0	0	19	8	1	6	18	8	0	0	2	5	0	1	0	1	1	19	9
chr21:14988192-14991200|chr21:15043574-15065724	0	6	8	0	1	12	8	1	1	7	0	0	0	0	0	0	0	0	0	0	3	0	0	0	9	0	1	5	8	0	3	0	12	2	0	2	3	4	3	2	12	10	1	0	2	0	0	14	2
chr10:103345132-103347237|chr10:103348999-103350706	4	29	20	18	4	15	6	0	5	0	0	0	0	0	3	4	13	4	0	0	0	0	1	0	2	0	1	0	2	0	0	0	0	6	9	10	32	0	7	8	1	11	3	6	12	19	0	0	5
chr5:112767390-112775628|chr5:112801383-112815494	11	8	1	2	0	19	0	0	4	0	0	11	0	2	0	6	0	6	0	0	0	0	0	0	3	2	3	0	1	6	5	0	2	1	2	11	3	5	0	2	3	6	3	6	2	5	0	0	2
chr10:126905563-126970701|chr10:126990603-126996747	6	47	16	2	10	16	18	1	2	0	6	20	0	0	0	0	0	13	5	3	0	3	0	1	3	1	1	8	0	0	0	0	5	1	0	2	17	6	0	1	0	0	1	9	0	1	0	4	1
chr16:21965505-21968627|chr16:21976243-21980546	2	0	0	3	0	2	0	0	7	6	0	1	2	0	0	0	0	2	0	0	0	0	0	0	6	0	1	10	0	0	0	3	6	1	7	9	6	3	0	2	3	6	4	1	1	6	0	6	2
chr13:100302998-100307191|chr13:100368574-100425632	0	15	4	2	9	17	0	0	3	1	0	6	1	1	0	0	2	6	0	0	7	0	1	0	1	0	1	0	0	3	0	0	1	5	2	1	1	0	2	0	3	0	3	3	1	1	0	1	0
chr11:61436960-61437624|chr11:61438113-61445940	15	39	17	24	6	34	16	1	2	1	0	3	2	0	0	4	0	8	0	0	0	0	0	1	0	2	0	4	0	0	0	0	2	2	2	2	0	8	1	3	3	3	0	3	1	0	0	5	2
chr7:77109662-77109937|chr7:77113483-77119516	6	3	4	1	0	1	0	0	2	3	0	0	0	2	0	5	10	8	0	0	0	0	0	1	0	0	0	0	1	0	0	2	9	3	1	6	4	2	3	6	1	9	0	3	3	2	1	4	0
chr8:60781430-60794985|chr8:60808272-60816386	6	73	59	13	9	24	4	3	0	0	0	1	0	0	0	3	0	7	2	0	0	1	0	0	17	4	6	0	3	0	2	0	0	1	2	3	19	1	5	4	5	2	1	0	3	14	0	5	0
chr4:39869462-39872985|chr4:39890364-39898388	4	19	4	3	6	16	4	0	0	1	0	0	7	0	0	7	2	5	0	0	2	0	0	0	6	0	0	0	0	1	0	0	0	10	0	1	18	6	9	0	6	8	0	1	8	0	0	3	4
chr13:100309908-100330560|chr13:100368574-100425632	0	21	23	4	5	18	6	0	4	0	0	3	0	3	0	6	9	7	0	5	0	0	0	1	7	0	9	0	1	0	1	0	0	7	2	7	7	2	2	5	7	4	1	1	6	3	0	3	1
chr16:71656681-71658232|chr16:71679535-71681750	2	17	0	6	0	6	4	0	1	0	3	0	0	0	2	0	0	4	0	0	3	2	0	1	3	0	0	4	2	0	0	0	6	8	0	7	14	7	0	5	1	9	9	10	0	3	0	0	1
chr10:73534770-73536268|chr10:73539593-73541374	4	6	9	9	0	12	1	0	0	0	2	1	0	1	0	5	0	0	0	0	0	0	0	0	4	4	3	11	0	0	0	0	4	4	0	3	5	3	1	1	1	5	6	1	0	5	0	7	11
chr1:70262847-70270855|chr1:70315566-70324852	2	7	0	11	1	3	0	0	0	3	0	7	0	0	0	0	0	0	0	0	0	0	0	0	0	0	0	0	0	0	0	2	5	9	4	6	9	7	1	6	5	3	5	0	0	10	0	0	1
chr4:39873144-39874288|chr4:39877153-39879727	8	24	6	7	5	20	13	0	1	0	1	5	0	0	1	10	5	4	0	1	0	3	0	0	3	0	1	0	2	0	1	3	9	12	13	13	16	4	2	0	14	5	11	6	6	7	0	0	0
[truncated: 1,621 more rows]
[truncated: 120 more columns]

## Sheet: SHH vs CB, DE
Shown are the circular RNAs with average count across samples (RawMeanReads) >= 2
padj < 0.05, |log2FoldChange| > 1
ID	baseMean	log2FoldChange	lfcSE	pvalue	padj	Gene name	Annotated on the figure
chr4:22392690-22401430|chr4:22402799-22413181	4.50965	5.01692	2.24697	8.74562e-05	0.00329455	ADGRA3	ADGRA3
chr17:61744591-61776400|chr17:61780401-61780839	8.01142	5.57647	2.18639	9.15646e-06	0.000544992	BRIP1	BRIP1
chr16:80633236-80684537|chr16:80685129-80804149	4.36007	-6.22787	0.894975	3.01331e-13	4.4838e-10	CDYL2	CDYL2
chr12:1263165-1289851|chr12:1371977-1408148	16.3535	-4.23066	0.600317	5.05092e-13	5.01052e-10	ERC1	ERC1
chr12:1236904-1263033|chr12:1371977-1408148	1.49629	-7.86371	1.71876	2.7733e-07	3.58841e-05	ERC1	ERC1#2
chr2:72575668-72718102|chr2:72733118-72741303	109.356	-1.41542	0.355876	3.22327e-05	0.00157253	EXOC6B	EXOC6B
chr6:136383781-136388392|chr6:136389517-136411619	3.09869	-11.496	3.37917	2.37355e-09	7.06369e-07	MAP7	MAP7
chr10:72692301-72708282|chr10:72715902-72834358	9.49396	-5.62829	0.820163	3.13545e-12	2.33277e-09	MCU	MCU
chr21:46347512-46349011|chr21:46349820-46351428	363.074	5.8214	1.28005	3.10016e-08	7.09699e-06	PCNT	PCNT
chr11:45979966-46076753|chr11:46092223-46120934	40.2587	-3.21196	0.497631	3.30138e-11	1.72983e-08	PHF21A	PHF21A
chr6:72292046-72295936|chr6:72333835-72390597	152.86	-3.74832	0.782246	6.63559e-07	7.05269e-05	RIMS1	RIMS1
chr12:97465727-97492460|chr12:97561047-97564149	201.581	-3.00237	1.10168	0.00164866	0.0210575	RMST	RMST
chr2:199349173-199368604|chr2:199433514-199455868	10.4077	5.22614	2.10193	0.000180781	0.00493583	SATB2	SATB2
chr6:152540021-152628264|chr6:152628554-152636637	2.85923	-5.75303	1.24827	2.97441e-07	3.68826e-05	SYNE1	SYNE1
chr3:196372042-196391812|chr3:196403019-196407245	181.946	1.00524	0.389861	0.00431775	0.0397821	UBXN7	UBXN7
chr10:31319133-31373017|chr10:31461237-31495775	18.4103	5.71337	1.32463	9.33569e-08	1.63429e-05	ZEB1	ZEB1
chr20:41239704-41267462|chr20:41269083-41299965	3.38491	-7.29726	1.01281	1.27051e-14	3.78105e-11	ZHX3	ZHX3
chr7:16216197-16258389|chr7:16278226-16301420	76.0671	2.48593	0.75031	4.58211e-05	0.0020979	CRPPA
chr9:100473740-100498764|chr9:100516771-100547743	57.6827	1.57249	0.447869	9.20466e-05	0.00341331	TMEFF1
chr5:95752350-95755395|chr5:95763620-95768045	43.9106	2.05224	0.530228	1.46665e-05	0.00079359	RHOBTB3
chr2:58204226-58221941|chr2:58232112-58241217	41.1993	1.31084	0.571089	0.00540757	0.0453322	FANCL
chr13:32444126-32517856|chr13:32527532-32538617	40.4627	-1.08803	0.431862	0.00624064	0.0499251	N4BP2L2
chr6:72292046-72307257|chr6:72333835-72390597	36.4651	-2.98035	1.12237	0.0022024	0.0251124	RIMS1
chr11:130239896-130260855|chr11:130261929-130314374	35.6337	-2.00299	0.541315	7.23108e-05	0.0029479	ZBTB44
chr8:37762758-37765525|chr8:37766355-37772754	34.484	-2.04798	0.392572	4.91369e-08	1.04451e-05	PLPBP
chr12:69795344-69800208|chr12:69801721-69812777	29.0785	-1.87889	0.541357	0.000165745	0.00468537	RAB3IP
chr1:117368485-117402185|chr1:117420649-117442230	28.0753	-1.34972	0.457323	0.00140562	0.0187861	MAN1A2
chr18:21705123-21765771|chr18:21779685-21791334	27.2753	-3.08652	0.525962	1.22446e-09	4.04888e-07	MIB1
chr15:41621589-41668827|chr15:41669958-41696074	27.0994	-1.6389	0.513975	0.000568735	0.0102579	MGA
chr3:138537347-138570317|chr3:138571356-138572858	26.9666	2.26062	0.651095	7.90961e-05	0.00310063	CEP70
chr21:36246677-36247516|chr21:36248568-36251161	24.3859	-2.44521	0.380839	3.48756e-11	1.72983e-08	DOP1B
chr15:58901287-58912562|chr15:58916999-58932355	24.3605	-2.18661	0.45528	5.11248e-07	5.74397e-05	SLTM
chr5:79402055-79439009|chr5:79457018-79512769	23.8548	-1.83698	0.558167	0.00033255	0.00725687	HOMER1
chr2:8888073-8908620|chr2:8958642-9003539	23.837	1.62143	0.621396	0.00166594	0.0211874	MBOAT2
chr1:44405526-44411980|chr1:44412722-44614164	23.1466	1.9937	1.08072	0.00444611	0.0405878	RNF220
chr12:111525316-111552279|chr12:111555919-111598783	22.9823	-1.5734	0.465834	0.000245425	0.0061818	ATXN2
chr15:62000626-62007307|chr15:62013992-62020478	22.0506	-2.3672	0.558858	6.98824e-06	0.000462156	VPS13C
chr2:147958866-147972738|chr2:147975975-148020632	22.03	2.01651	0.789708	0.00144191	0.0189873	ORC4
chr20:35713096-35714184|chr20:35725155-35729311	21.4659	-1.30944	0.48418	0.00303476	0.0309296	RBM39
chr6:138941489-138943512|chr6:138944622-138945218	20.5052	-1.40925	0.57654	0.00558541	0.0463508	REPS1
chr12:32582467-32598496|chr12:32611283-32619697	20.4483	2.3647	0.934611	0.00204837	0.0238123	FGD4
chr10:84373815-84417770|chr10:84425893-84438511	19.454	1.67456	0.757011	0.0035414	0.0339974	CCSER2
chr8:47294030-47396375|chr8:47407961-47440322	19.2566	-1.43981	0.526825	0.00259675	0.0276987	SPIDR
chr9:111385442-111386376|chr9:111391824-111392767	18.4915	-1.37963	0.482271	0.00178909	0.0221054	ECPAS
chr11:120473127-120474559|chr11:120477526-120478155	18.2043	-2.52205	0.494157	8.18076e-08	1.54192e-05	ARHGEF12
chr18:8706713-8718423|chr18:8720496-8777832	17.773	-5.54241	0.875665	1.73769e-10	7.38768e-08	MTCL1
chr16:69368482-69370482|chr16:69372355-69384579	17.4528	-1.39335	0.500968	0.0022407	0.0252588	TERF2
chr4:152350124-152411302|chr4:152412529-152534940	16.9994	-1.92252	0.516455	5.68349e-05	0.00245132	FBXW7
chr1:243512426-243545509|chr1:243843282-243843543	16.5015	-1.82415	0.545064	0.00026413	0.0064395	AKT3
chr10:84425893-84438511|chr10:84477664-84513448	15.8769	2.27651	0.9067	0.00069177	0.0118316	CCSER2
chr1:31911826-31915894|chr1:31919658-31937986	15.7685	-1.70045	0.531535	0.00048859	0.00962942	PTP4A2
chr1:155672731-155675009|chr1:155679512-155680415	15.0793	-2.19363	0.435522	1.23067e-07	1.92762e-05	YY1AP1
chr3:31533312-31576395|chr3:31580096-31596797	14.5978	2.3475	0.80985	0.000476531	0.00945437	STT3B
chr6:170537340-170543600|chr6:170549113-170553129	14.2613	-2.09725	0.541349	2.5638e-05	0.00131549	PSMB1
chr22:32475124-32478980|chr22:32479275-32483896	14.1519	-1.62939	0.535403	0.000752714	0.0121561	FBXO7
chr5:114364001-114404437|chr5:114404856-114463048	14.0476	-3.09389	1.00542	0.000568143	0.0102579	KCNN2
chr10:7248649-7276891|chr10:7285954-7367648	13.7933	-1.96697	0.714218	0.00171575	0.0215066	SFMBT2
chr9:74999870-75016267|chr9:75017448-75028011	13.497	-2.00224	0.55649	9.74904e-05	0.00341331	CARNMT1
chr16:53844298-53873785|chr16:53888951-53933984	13.2169	-1.72363	0.537126	0.000456312	0.00913994	FTO
chr4:7855574-7868621|chr4:7872080-7939655	12.8258	4.19909	1.394	5.87745e-05	0.00249876	AFAP1
chr8:69705229-69738039|chr8:69761875-69831766	12.7959	3.89046	2.16062	0.000996682	0.0145398	SLCO5A1
chr10:15821726-15833629|chr10:15847943-15860205	12.7732	-2.16475	0.634583	0.000194923	0.0051956	MINDY3
chr10:34131583-34269656|chr10:34284245-34317106	12.6402	3.51458	1.15595	0.000247732	0.0061818	PARD3
chr14:65455718-65561336|chr14:65561766-65615977	12.3942	-2.4287	0.747885	0.00033273	0.00725687	FUT8
chr14:102039732-102040235|chr14:102040673-102041573	12.3105	-1.73316	0.536932	0.000416947	0.00873827	DYNC1H1
chr12:27710955-27714779|chr12:27724186-27735446	12.0963	-1.25833	0.480454	0.00402237	0.0375253	MRPS35
chr2:121737185-121757239|chr2:121761524-121763004	11.9907	-1.81729	0.456435	2.25508e-05	0.00117739	TSN
chr3:56564125-56566593|chr3:56567053-56571180	11.6864	-1.49739	0.548624	0.00219389	0.0251116	CCDC66
chr1:230940556-230954332|chr1:230961303-230978559	11.5217	-1.67676	0.519442	0.00033407	0.00725687	TTC13
chr7:155644919-155665174|chr7:155680908-155700772	11.2693	-2.14682	0.524603	1.36906e-05	0.000754504	RBM33
chr6:158573523-158580939|chr6:158589782-158605266	11.1616	2.84202	0.846596	0.000146238	0.00430896	TMEM181
chr1:155415923-155438326|chr1:155459898-155477885	11.0264	-1.71129	0.536131	0.000493276	0.00963075	ASH1L
chr5:65926806-65988634|chr5:65994864-66012048	10.9828	1.69171	0.713992	0.00320221	0.0316604	ERBIN
chr8:30095528-30101897|chr8:30104486-30105745	10.9769	1.66751	0.764013	0.00551324	0.0459591	LEPROTL1
chr12:1236904-1263033|chr12:1290012-1371832	10.9449	-3.5978	0.856597	7.31756e-06	0.000473414	ERC1
chr19:18538436-18539370|chr19:18539720-18541678	10.751	-2.6399	0.598285	2.05127e-06	0.000190768	FKBP8
chr3:138537347-138570317|chr3:138572984-138591853	10.7505	2.25914	0.997527	0.00369652	0.0350345	CEP70
chr7:35638472-35667433|chr7:35673278-35694183	10.4755	-1.62807	0.591263	0.00216241	0.0248718	HERPUD2
chr4:42485668-42503449|chr4:42543986-42549012	10.2733	3.32329	1.30458	0.000544638	0.0101303	ATP8A1
chr7:16091799-16216065|chr7:16278226-16301420	10.1413	3.52154	1.11874	0.000147816	0.00431275	CRPPA
chr22:20918245-20933778|chr22:20934244-20949710	10.1394	-1.50551	0.551564	0.00227936	0.0253871	CRKL
chr12:12203400-12244261|chr12:12244655-12266680	10.1135	-1.87299	0.566426	0.000267798	0.0064395	LRP6
chr17:42495716-42498923|chr17:42501304-42507519	10.024	-1.50256	0.511775	0.00115331	0.0161139	ATP6V0A1
chr14:88715195-88726540|chr14:88754671-88792306	9.91095	-4.10235	0.797838	8.28989e-08	1.54192e-05	EML5
chr10:32446397-32451591|chr10:32474023-32517944	9.9093	-2.37213	0.656399	7.38037e-05	0.00296811	CCDC7
chr12:1236904-1289851|chr12:1410453-1444561	9.84421	-3.66269	0.829511	2.53553e-06	0.000220041	ERC1
chr4:51843267-51863436|chr4:51877854-51886567	9.74364	1.8181	0.733465	0.00277074	0.0293443	DCUN1D4
chr8:108443698-108449822|chr8:108455930-108469825	9.67353	-1.98869	0.507938	2.84902e-05	0.00141311	EMC2
chr6:82212793-82214226|chr6:82214829-82216075	9.49415	-1.70044	0.589453	0.00114431	0.0160636	IBTK
chr12:31433248-31442774|chr12:31447769-31451939	9.44444	-2.13533	0.56202	4.09542e-05	0.00190437	DENND5B
chr10:101791439-101792838|chr10:101810314-101813029	9.43926	-2.64495	0.620411	5.43772e-06	0.000394699	OGA
chr8:69738204-69755423|chr8:69761875-69831766	9.43703	3.68071	2.25145	0.00199104	0.0235012	SLCO5A1
chr16:29904965-29905787|chr16:29906127-29919530	9.41379	-2.88598	0.695046	7.64637e-06	0.000484162	ASPHD1
chr8:98596169-98706466|chr8:98707311-98749275	9.36989	3.17936	1.06641	0.000393389	0.00836234	STK3
chr2:109574767-109585125|chr2:109593119-109613797	9.27245	4.94604	1.33187	2.58785e-06	0.000220041	SEPTIN10
chr5:136132962-136147831|chr5:136154163-136160855	9.0561	-2.3458	0.529099	1.50431e-06	0.000149227	SMAD5
chr17:31937520-31940285|chr17:31973231-31975481	9.03235	-2.48432	0.619663	1.10793e-05	0.000634079	SUZ12
chr15:69160757-69210315|chr15:69261329-69268219	8.95147	-1.96964	0.755028	0.00240461	0.0261172	GLCE
chr13:26397225-26400452|chr13:26401624-26403955	8.93637	-1.53628	0.491822	0.000645507	0.011367	CDK8
chr1:26442873-26446315|chr1:26447660-26457790	8.73123	-3.11297	0.577349	1.72986e-08	4.29006e-06	DHDDS
chr12:96313454-96323947|chr12:96334865-96399985	8.68139	2.35151	1.11411	0.00525592	0.0448996	CDK17
chr3:183636311-183643479|chr3:183651276-183663457	8.51999	-2.97722	0.68778	4.15669e-06	0.000325534	KLHL24
chr18:9182519-9195550|chr18:9221999-9254210	8.49258	-2.05727	0.670947	0.000495129	0.00963075	ANKRD12
chr13:45149788-45151686|chr13:45207505-45252870	8.38143	3.21651	1.23931	0.000815688	0.0127094	GTF2F2
chr9:111525262-111527267|chr9:111534353-111576364	8.26306	-4.20134	0.763339	7.86101e-09	2.12676e-06	ZNF483
chr2:109553219-109564365|chr2:109593119-109613797	8.21423	4.7307	1.32234	6.30984e-06	0.000436699	SEPTIN10
chr9:6849700-6880011|chr9:6893232-6980924	8.18319	-3.24349	0.668599	2.54489e-07	3.44254e-05	KDM4C
chr15:89087516-89113724|chr15:89116521-89151676	8.16074	-2.67019	0.571052	5.21126e-07	5.74397e-05	ABHD2
chr13:100235878-100257594|chr13:100273346-100301459	8.14492	-1.9006	0.551068	0.000166885	0.00468537	PCCA
chr19:34428570-34430575|chr19:34438766-34443843	8.1182	-1.69288	0.514284	0.000319606	0.00715149	UBA2
chr19:17271655-17276494|chr19:17276909-17278844	8.08411	-1.43137	0.548726	0.00333587	0.0327642	BABAM1
chr10:68465812-68468122|chr10:68470163-68471790	8.05298	2.29791	0.990997	0.00349007	0.0338321	DNA2
chr14:34826156-34862043|chr14:34862322-34874491	7.93918	2.89162	1.13109	0.00124566	0.0170049	BAZ1A
chr6:170535405-170537233|chr6:170549113-170553129	7.92123	-2.53677	0.608073	8.03959e-06	0.000498454	PSMB1
chr7:102205170-102227366|chr7:102227669-102234051	7.85179	-2.2474	0.648302	0.00013849	0.00412146	CUX1
chr11:120474635-120475339|chr11:120477526-120478155	7.84513	-1.98941	0.679069	0.000886667	0.013464	ARHGEF12
chr6:57190600-57193841|chr6:57210445-57221725	7.72033	-1.90683	0.66319	0.00126549	0.0171969	RAB23
chr11:13405856-13413529|chr11:13421838-13445023	7.62476	-1.62606	0.657832	0.00463904	0.0418872	BTBD10
chr17:55007597-55031167|chr17:55047154-55072899	7.56067	2.84484	1.38661	0.00238318	0.0259793	STXBP4
chr3:50062108-50065030|chr3:50066502-50068689	7.53795	-1.87523	0.615085	0.000654792	0.0114149	RBM6
chr1:243573048-243613670|chr1:243843282-243843543	7.52131	-1.95389	0.683937	0.00117621	0.016342	AKT3
chr21:39202545-39206107|chr21:39229436-39232176	7.40404	-1.52512	0.595284	0.00353422	0.0339974	BRWD1
chrX:135521318-135545422|chrX:135549805-135551993	7.36318	-1.96439	0.736139	0.00234057	0.0258209	INTS6L
chr3:97900485-97912166|chr3:97915736-97933693	7.30218	5.00203	2.55314	0.000380375	0.00814385	CRYBG3
chrX:131692636-131749305|chrX:131794466-131825221	7.26415	1.45132	3.69951	0.00559137	0.0463508	FIRRE
chr5:74805284-74834425|chr5:74841679-74866750	7.25479	-2.97658	0.905401	0.000173513	0.00482594	FAM169A
chr14:31123047-31127784|chr14:31133675-31134871	7.18444	-2.50991	0.714062	9.56031e-05	0.00341331	HECTD1
chr9:120829208-120831330|chr9:120833456-120842736	7.17723	-1.63972	0.694676	0.00490233	0.0430996	PSMD5
chr17:8554018-8569719|chr17:8577338-8589080	7.17096	-2.13191	0.661144	0.000308686	0.0070126	MYH10
chr1:23019947-23030468|chr1:23059167-23068538	7.06195	4.5411	2.0694	0.000110209	0.00348916	KDM1A
chr18:79176907-79193182|chr18:79214038-79253380	7.0555	-1.52419	0.568856	0.00227605	0.0253871	ATP9B
chr1:224929835-224952669|chr1:224974153-225002782	6.95039	3.56755	2.17762	0.00199792	0.0235012	DNAH14
chr16:18839946-18841564|chr16:18845651-18847452	6.94984	-1.64398	0.586389	0.00171285	0.0215066	SMG1
chr22:29957088-29970975|chr22:29979052-29988479	6.81186	-1.66487	0.705306	0.00593712	0.0480132	MTMR3
chr5:143041890-143054438|chr5:143057747-143120987	6.8002	-3.59568	0.717883	9.9147e-08	1.63923e-05	ARHGAP26
chr1:155675096-155676547|chr1:155679512-155680415	6.75198	-1.57157	0.508403	0.00075222	0.0121561	YY1AP1
chr1:231367636-231370561|chr1:231374099-231420997	6.75159	-2.34233	0.671464	9.50206e-05	0.00341331	EGLN1
chr5:128135808-128138596|chr5:128152805-128158052	6.75095	-3.80897	0.843905	2.03158e-06	0.000190768	SLC12A2
chr9:84670960-84702158|chr9:84710791-84723572	6.649	-4.35026	0.910166	2.30149e-07	3.42461e-05	NTRK2
chr14:93333523-93467670|chr14:93497286-93523977	6.40769	-1.81534	0.807982	0.00621385	0.0498448	UNC79
chr7:102968117-103025062|chr7:103029418-103055643	6.36404	2.42111	1.34892	0.0058265	0.047506	FBXL13
chr5:65926806-65988634|chr5:66014725-66021321	6.35302	2.38182	1.0908	0.00490953	0.0430996	ERBIN
chr17:32171101-32173830|chr17:32176213-32182756	6.08406	-1.74486	0.714785	0.00376689	0.0354755	RHOT1
chr1:155415923-155438326|chr1:155439068-155459796	6.06343	-2.2582	0.635283	0.000103817	0.00347086	ASH1L
chr2:233354674-233388256|chr2:233390483-233434379	6.04571	-1.63517	0.618488	0.00235443	0.0258553	DGKD
chr14:103757751-103778744|chr14:103797518-103847298	6.02958	-1.90145	0.665085	0.00111161	0.0157531	PPP1R13B
chr3:121318540-121378715|chr3:121381532-121407242	5.96209	-2.16372	0.736573	0.000978317	0.0143422	STXBP5L
chr12:82687669-82857009|chr12:82857580-82895817	5.9105	-2.4463	0.780915	0.000410729	0.008669	TMTC2
chr1:225411440-225412453|chr1:225415332-225417983	5.81829	4.62962	2.27639	0.000268312	0.0064395	LBR
chr3:183636311-183643479|chr3:183672484-183679085	5.78292	-2.53734	0.647679	2.65497e-05	0.00133919	KLHL24
chr12:22482743-22484696|chr12:22506819-22513293	5.72027	-2.32675	0.916482	0.00252803	0.0271604	C2CD5
chr10:96833479-96907264|chr10:96907747-96944112	5.61647	2.50688	1.49704	0.00460902	0.0418872	LCOR
chr20:35716805-35721739|chr20:35725155-35729311	5.59475	-1.50298	0.571774	0.00305402	0.0310197	RBM39
chr1:103555109-103565434|chr1:103575540-103577489	5.59392	-2.03864	0.823266	0.00319111	0.0316604	AMY2B
chr18:9577191-9583116|chr18:9595153-9614225	5.56722	-1.56014	0.577631	0.00226419	0.0253871	PPP4R1
chr6:72248127-72250329|chr6:72251368-72252760	5.49152	-3.24143	0.926832	0.000108334	0.00347086	RIMS1
chr2:30533314-30552492|chr2:30568176-30640116	5.49094	-1.7766	0.673419	0.00221184	0.0251238	LCLAT1
chr9:36351199-36352741|chr9:36353331-36356302	5.47646	-1.5121	0.54225	0.00170031	0.0215066	RNF38
chr18:49286616-49331863|chr18:49379758-49391592	5.41626	-2.01269	0.763368	0.00216459	0.0248718	DYM
chr9:74985010-74996446|chr9:75017448-75028011	5.3781	-4.13001	0.673408	3.87102e-10	1.44002e-07	CARNMT1
chr9:83680037-83682950|chr9:83686155-83707499	5.35852	2.44142	1.51026	0.00471639	0.0418984	UBQLN1
chr14:49655843-49663314|chr14:49674427-49679724	5.34527	4.71078	2.13826	9.9913e-05	0.00341771	POLE2
chr5:10414502-10415487|chr5:10417404-10423734	5.23155	-2.46918	0.655069	3.47134e-05	0.00163979	MARCHF6
chr8:123072846-123077110|chr8:123109620-123120054	5.19891	-1.77151	0.650293	0.00183651	0.0223994	TBC1D31
chr14:35605709-35625360|chr14:35635598-35651804	5.07034	-2.64774	0.743878	5.63086e-05	0.00245132	RALGAPA1
chr16:1795720-1809237|chr16:1809833-1816892	5.05203	-1.8525	0.774603	0.00470158	0.0418919	HAGH
chr14:102140172-102193462|chr14:102195120-102208861	5.03109	-1.98887	0.732973	0.00146834	0.0191909	WDR20
chr2:173354984-173358711|chr2:173359491-173363225	5.01268	4.62256	2.43238	0.000554884	0.0101934	CDCA7
chr13:32710106-32732100|chr13:32735330-32741079	4.91023	3.51317	1.98594	0.00120904	0.0165811	PDS5B
chr1:24502463-24514313|chr1:24514567-24531217	4.85047	-3.66415	0.739821	2.46174e-07	3.44254e-05	RCAN3
chr17:59707748-59731420|chr17:59773885-59808795	4.84869	-2.9639	0.692294	5.01428e-06	0.000382628	VMP1
chr13:21161875-21167987|chr13:21168399-21172338	4.81809	4.6785	2.13478	0.000107627	0.00347086	SKA3
chr1:200739966-200760838|chr1:200815644-200832199	4.81258	-1.90529	0.727222	0.00246661	0.0265965	CAMSAP2
chr13:95903060-95925679|chr13:95940091-95947036	4.80467	2.99361	2.14501	0.00569835	0.0468461	UGGT2
chr4:39910338-39913610|chr4:39925933-39926774	4.70517	4.80356	2.19691	0.000117441	0.003679	PDS5A
chr4:120710413-120754552|chr4:120811449-120816452	4.70121	3.30041	2.56258	0.0047728	0.0422734	PRDM5
chr18:6264038-6301902|chr18:6312056-6367613	4.68394	4.98968	2.4386	0.000272794	0.00649468	L3MBTL4
chr1:230660823-230663140|chr1:230675124-230678912	4.66242	-2.6009	0.601168	3.63473e-06	0.000300471	COG2
chr2:30447383-30525586|chr2:30533314-30552492	4.64349	-1.42082	0.600343	0.00531622	0.0448996	LCLAT1
chr6:21909603-22020338|chr6:22056690-22110746	4.62795	4.61668	2.40071	0.000509163	0.00970097	CASC15
chr7:140787584-140794307|chr7:140808995-140834608	4.61816	-2.08934	0.786109	0.00241927	0.0261809	BRAF
chr3:1278508-1295600|chr3:1297991-1321649	4.5964	-3.49384	1.12348	0.000520018	0.00979476	CNTN6
chr7:90604249-90726566|chr7:90726812-90747680	4.59573	4.35489	2.4483	0.000960101	0.0142152	CDK14
chr3:62445797-62465366|chr3:62481869-62491338	4.52356	-2.6458	1.09581	0.00463267	0.0418872	CADPS
chr12:28304711-28305648|chr12:28391411-28450160	4.47787	-2.36506	0.713386	0.000275691	0.00651156	CCDC91
chr8:42338685-42344952|chr8:42350065-42352518	4.47597	-3.55071	0.879585	1.50846e-05	0.000801641	POLB
chr1:212035942-212044659|chr1:212047417-212062883	4.4393	4.50806	2.21546	0.000286506	0.00671371	DTL
chr3:142748460-142777631|chr3:142785040-142791018	4.41996	-1.94112	0.661466	0.000864607	0.0132632	TRPC1
chr14:88715195-88726540|chr14:88746283-88754511	4.41197	-3.84549	0.911585	4.14675e-06	0.000325534	EML5
chr11:13405856-13413529|chr11:13445181-13463091	4.37951	-2.52395	0.705353	7.91828e-05	0.00310063	BTBD10
chr11:89373492-89400016|chr11:89402542-89421901	4.32281	4.91185	2.5651	0.000511778	0.00970097	NOX4
chr2:202726363-202755537|chr2:202759353-202765445	4.30983	-1.78965	0.683862	0.00288224	0.0303094	FAM117B
chr6:116681552-116689319|chr6:116692392-116698703	4.30189	3.41301	2.05943	0.00203869	0.0238123	KPNA5
chr8:103766537-103885297|chr8:103886223-103910133	4.28078	-2.35655	0.937992	0.00328015	0.0323235	RIMS2
chr2:23977075-23982895|chr2:23984831-23999671	4.27165	3.85167	2.13716	0.00095623	0.0142152	UBXN2A
chr3:52711869-52737585|chr3:52741499-52743351	4.21494	-1.81314	0.790588	0.00503812	0.0438405	NEK4
chr12:1263165-1289851|chr12:1444750-1490092	4.19463	-3.17456	0.933928	0.000124174	0.00384941	ERC1
chr3:47676782-47678197|chr3:47686170-47689386	4.10931	2.42454	1.14755	0.00532579	0.0448996	SMARCC1
chr5:79376197-79396822|chr5:79457018-79512769	4.1038	-2.24986	0.919919	0.00343597	0.0334165	HOMER1
chr7:24573593-24623665|chr7:24668660-24679130	4.08426	-2.05965	0.941497	0.00527442	0.0448996	MPP6
chr20:41084568-41092471|chr20:41101353-41112781	4.04813	-2.12136	0.709613	0.000683624	0.0117599	TOP1
chr8:47279980-47284027|chr8:47294030-47396375	3.98153	-2.40111	0.742437	0.000250422	0.0061818	SPIDR
chr6:131135782-131145284|chr6:131169273-131199460	3.91833	-2.98132	0.882451	0.000138194	0.00412146	AKAP7
chr2:190649360-190659157|chr2:190673152-190683737	3.90491	-2.2041	0.718331	0.000457611	0.00913994	NAB1
chr14:88396203-88416710|chr14:88437903-88438326	3.90397	-2.81176	0.971199	0.000792714	0.0124821	SPATA7
chr16:19610415-19616113|chr16:19647882-19650381	3.89713	-1.85591	0.680563	0.00171995	0.0215066	VPS35L
chr2:32357486-32377587|chr2:32395593-32401162	3.89034	-2.1038	0.658898	0.000308217	0.0070126	BIRC6
chr13:21155150-21157921|chr13:21172681-21176374	3.88989	2.66439	1.69793	0.00590615	0.047893	SKA3
chr12:122364107-122377388|chr12:122380558-122422520	3.86158	-2.81733	0.866692	0.000322527	0.00716299	CLIP1
chr19:13303884-13307781|chr19:13308528-13312668	3.85494	-2.63549	0.904695	0.000855497	0.0131915	CACNA1A
chr14:93263993-93293857|chr14:93296157-93332819	3.85067	-1.87992	0.736713	0.00302754	0.0309296	BTBD7
chr20:21357792-21365420|chr20:21368590-21381993	3.83568	2.74082	1.31527	0.00198755	0.0235012	XRN2
chr11:115209657-115214607|chr11:115240420-115504270	3.82131	-3.93461	0.960666	1.34977e-05	0.000754504	CADM1
chr10:110122292-110124016|chr10:110130486-110133325	3.81575	-2.28911	0.68975	0.000212248	0.00558982	ADD3
chr1:167951861-167966628|chr1:167975015-167987494	3.81257	4.54152	2.38411	0.000536174	0.0100356	DCAF6
chr9:111530963-111533738|chr9:111534353-111576364	3.80997	-2.635	0.748085	8.47738e-05	0.00323445	ZNF483
chr15:25252333-25266430|chr15:25278884-25418787	3.80376	-4.61873	1.02104	7.09828e-07	7.2843e-05	SNHG14
chr2:214752555-214767481|chr2:214781509-214792296	3.71915	2.97563	1.42785	0.0018265	0.022369	BARD1
chr1:155721618-155725381|chr1:155726019-155727607	3.70781	-1.92898	0.895659	0.00582115	0.047506	DAP3
chrX:53399730-53403565|chrX:53403893-53405011	3.69322	-2.25446	0.839998	0.00155464	0.0200286	SMC1A
chr12:123311129-123313619|chr12:123315660-123317220	3.68424	4.3465	2.25937	0.000501993	0.00963827	SBNO1
chr8:42354521-42355515|chr8:42361365-42362611	3.67338	-2.18588	0.733531	0.000742712	0.0121561	POLB
chr2:29132245-29133654|chr2:29145367-29152684	3.67228	-2.44193	1.0515	0.00223125	0.025248	CLIP4
chr7:129203589-129205202|chr7:129206587-129208758	3.67059	4.40859	2.33564	0.000616849	0.0109925	SMO
chr8:105318981-105419143|chr8:105444381-105561362	3.64674	-3.50563	1.21438	0.00089384	0.0135029	ZFPM2
chr14:49666413-49669523|chr14:49674427-49679724	3.63832	3.90318	2.1847	0.00104191	0.0149793	POLE2
chr4:177351549-177353307|chr4:177353728-177360502	3.5983	3.8737	2.31003	0.00155325	0.0200286	NEIL3
chr9:20694564-20715321|chr9:20720534-20740235	3.57701	-2.84115	0.93529	0.000565794	0.0102579	FOCAD
chr15:54265496-54293894|chr15:54338489-54393047	3.56327	-2.51824	1.00115	0.00315866	0.0316504	UNC13C
chr3:52411247-52412810|chr3:52414587-52419832	3.56074	-2.89593	0.865986	0.000106581	0.00347086	PHF7
chr3:197091026-197104902|chr3:197119530-197130526	3.54344	-2.38257	0.829225	0.0010306	0.0148886	DLG1
chr1:75732922-75739979|chr1:75750546-75761121	3.51197	-1.9199	0.82178	0.0049666	0.0434724	ACADM
chr17:59566794-59570517|chr17:59573235-59573739	3.50471	3.90597	2.21989	0.00118062	0.016342	DHX40
chr5:66050966-66053405|chr5:66054951-66075023	3.48156	3.44248	2.30033	0.0030862	0.0310288	ERBIN
chr6:111392972-111405469|chr6:111472140-111482749	3.47985	-2.14173	0.831855	0.00188874	0.0229424	REV3L
chr2:134120291-134253094|None	3.39654	-2.50584	0.902527	0.0010142	0.0147231	MGAT5
chr10:92111194-92143028|chr10:92181019-92192545	3.38497	-3.09741	1.08483	0.00105998	0.0151658	CPEB3
chr15:74656068-74671454|chr15:74675142-74695879	3.36862	-2.62672	0.850705	0.00043279	0.00894433	EDC3
chr12:106825820-106842588|chr12:106843947-106851449	3.32165	-1.64466	0.693161	0.00509881	0.0442392	RIC8B
chr5:111224644-111344023|chr5:111394782-111446685	3.32097	-3.66295	1.14461	0.000431898	0.00894433	CAMK4
chr21:32688367-32694227|chr21:32695282-32699837	3.30996	-2.62603	0.761906	0.000108464	0.00347086	SYNJ1
chr7:140754233-140776911|chr7:140794467-140800361	3.30754	-1.97101	0.705792	0.00143511	0.0189873	BRAF
chr3:47670717-47675474|chr3:47678311-47680436	3.19777	3.56804	2.16412	0.00204605	0.0238123	SMARCC1
chr16:27210621-27213584|chr16:27215008-27215944	3.19152	-2.06232	0.706475	0.000809726	0.0126829	KDM8
chr10:49885295-49915916|chr10:49935142-49941508	3.18681	-2.21426	0.740037	0.000726457	0.0121457	PARG
chr6:20535394-20546345|chr6:20548705-20649292	3.17471	3.29189	2.08189	0.00281739	0.0297325	CDKAL1
chr20:18288604-18297984|chr20:18298464-18305007	3.16831	-3.21179	0.828445	1.03774e-05	0.00060555	ZNF133
chr18:54269661-54271359|chr18:54277855-54280666	3.15139	3.96934	2.4298	0.00192952	0.0231542	POLI
chr11:73679720-73707419|chr11:73720899-73730764	3.14886	-1.88643	0.754199	0.00298964	0.0307249	RAB6A
chr17:32171101-32173830|chr17:32175362-32175961	3.14058	-3.23177	1.1141	0.000445075	0.00913479	RHOT1
chr8:141221765-141253988|chr8:141254629-141308095	3.13569	-2.77633	0.853511	0.000184662	0.00499594	SLC45A4
chr15:51777018-51781043|chr15:51782828-51798196	3.08041	-2.48748	0.925034	0.00143557	0.0189873	TMOD2
chr9:6814745-6849506|chr9:6893232-6980924	3.04586	-3.33029	1.18159	0.00113481	0.0160057	KDM4C
chr3:183643542-183650295|chr3:183651276-183663457	3.03122	-2.87211	0.948348	0.000500086	0.00963827	KLHL24
chr8:140803650-140818276|chr8:140864399-140879470	3.02386	2.74734	1.46116	0.00388677	0.036489	PTK2
chr7:130029029-130039463|chr7:130049144-130050442	3.01752	-2.58172	0.727209	8.19251e-05	0.00316635	ZC3HC1
chr7:33357995-33367766|chr7:33388144-33505462	3.01556	3.39896	2.38329	0.00416178	0.0387046	BBS9
chr2:48314814-48328560|chr2:48346751-48359046	2.94238	-1.87673	0.766729	0.00438688	0.0401703	FOXN2
chr5:38982036-38990948|chr5:39021136-39074110	2.88397	-2.55618	0.880876	0.00093919	0.0140454	RICTOR
chr16:29888725-29895258|chr16:29895860-29896821	2.87108	-2.7491	0.854357	0.000218915	0.00571482	SEZ6L2
chr14:71400918-71413947|chr14:71529370-71573488	2.86941	-2.32486	0.964726	0.00335839	0.0328769	SIPA1L1
chr19:33112613-33113766|chr19:33114419-33117824	2.86926	-2.29862	0.67963	0.000161482	0.00466574	GPATCH1
chr5:103088172-103096540|chr5:103097781-103104540	2.84153	-2.00304	0.771259	0.00228621	0.0253871	GIN1
chr17:38353032-38361710|chr17:38377842-38395308	2.83752	-3.12263	0.943981	0.000251343	0.0061818	SOCS7
chr10:32463049-32471063|chr10:32474023-32517944	2.81233	-2.50275	0.898658	0.00088674	0.013464	CCDC7
chr7:39951852-39987598|chr7:40002031-40045835	2.81076	-2.30325	0.82677	0.00140769	0.0187861	CDK13
chr14:96552622-96555846|chr14:96556413-96560648	2.78089	-1.96139	0.843732	0.00468102	0.0418919	PAPOLA
chr7:90604249-90726566|chr7:90747775-90790572	2.77603	3.26905	2.3755	0.00464475	0.0418872	CDK14
chr1:55121506-55123446|chr1:55134413-55137514	2.77159	-2.26526	0.916483	0.00291383	0.0303479	USP24
chr1:155668777-155670319|chr1:155679512-155680415	2.76493	-2.38801	0.824499	0.000976005	0.0143422	YY1AP1
chr3:47720735-47729024|chr3:47772936-47781602	2.75344	3.32303	2.26865	0.00394384	0.0369084	SMARCC1
chr4:177351549-177353307|chr4:177360677-177362288	2.75114	3.14151	2.28913	0.00536762	0.0451244	NEIL3
chr16:23090804-23102318|chr16:23108183-23148637	2.6899	-2.05641	0.771624	0.00179221	0.0221054	USP31
chr10:110122292-110124016|chr10:110132400-110133325	2.66655	-3.50024	0.973994	6.88132e-05	0.00284428	ADD3
chr18:50912950-50918109|chr18:50932360-50939569	2.62124	3.66349	2.3181	0.0026809	0.0284942	ME2
chr22:18970658-18987756|chr22:18988195-18989739	2.59685	-2.88589	0.873661	0.000178723	0.0049248	DGCR5
chr10:63599283-63610186|chr10:63619800-63620812	2.56336	-3.36047	0.772081	2.13844e-06	0.000192848	REEP3
chr5:143014116-143037195|chr5:143057747-143120987	2.53904	-5.01112	1.19697	8.85913e-06	0.000538057	ARHGAP26
chr11:40933723-41222796|chr11:41223008-41459430	2.53143	-3.49919	1.60745	0.00500304	0.0436629	LRRC4C
chr1:39368314-39370029|chr1:39372596-39378460	2.50817	-2.21795	0.83757	0.00162165	0.0208018	MACF1
chr14:102140172-102194937|chr14:102209862-102222829	2.50576	-3.1411	0.98188	0.000250751	0.0061818	WDR20
chr4:83469151-83470202|chr4:83472288-83476642	2.45731	4.29033	2.46204	0.00118906	0.0163826	ABRAXAS1
chr16:22206679-22225653|chr16:22225975-22244629	2.4396	-2.9739	1.19755	0.00190449	0.0230397	EEF2K
chr17:47661178-47663088|chr17:47668410-47669677	2.43907	-3.15781	0.881932	9.74827e-05	0.00341331	KPNB1
chr4:71092792-71236575|chr4:71255399-71339369	2.43703	-4.94537	1.02637	3.18271e-07	3.7887e-05	SLC4A4
chr13:60397010-60439687|chr13:60460540-60467237	2.42661	3.53772	2.121	0.00191323	0.0230518	TDRD3
chr1:92080720-92088697|chr1:92129776-92139349	2.40087	-2.8336	0.906215	0.000550927	0.0101836	BTBD8
chr12:112314546-112319224|chr12:112319742-112381951	2.39662	-3.60614	1.03749	0.000101374	0.00342827	HECTD4
chr16:53254605-53255599|chr16:53274302-53285595	2.37621	-2.03106	0.895084	0.00525626	0.0448996	CHD9
chr12:334422-350620|chr12:354234-355157	2.32533	-2.9349	1.05106	0.00107998	0.0153781	KDM5A
chr15:34910313-34915037|chr15:34927138-34930257	2.32272	-2.37763	0.897414	0.00172734	0.0215087	AQR
chr15:58988068-59030803|chr15:59031702-59052304	2.27114	-2.87529	1.1537	0.00296197	0.030607	RNF111
chr8:42399703-42401787|chr8:42403461-42404866	2.2665	-2.16426	0.680275	0.000306992	0.0070126	VDAC3
chr1:36358822-36361220|None	2.25169	-2.57851	1.08932	0.00197333	0.0234905	STK40
chr7:137228075-137251229|chr7:137254974-137343438	2.24876	-2.74031	1.01389	0.00130465	0.0175685	PTN
chr3:27376845-27379248|chr3:27424152-27431297	2.24117	-2.52453	0.999962	0.00238084	0.0259793	SLC4A7
chr6:13644729-13652658|chr6:13658832-13696784	2.23714	-2.87259	1.19136	0.00340682	0.0332416	RANBP9
chr8:61584029-61618977|chr8:61653660-61680967	2.23092	-3.23313	0.978541	0.000195533	0.0051956	ASPH
chr18:32092886-32111753|chr18:32126800-32129118	2.22519	-2.94812	0.965956	0.00031105	0.00701276	RNF138
chr6:149736622-149738642|chr6:149742570-149743637	2.21864	3.38064	2.25087	0.00368626	0.0350345	NUP43
chr3:179405406-179413411|chr3:179419505-179420888	2.2048	3.24732	2.43855	0.00573084	0.0469834	GNB4
chr9:127338161-127339644|chr9:127342334-127344234	2.15619	-3.49824	0.965186	6.14001e-05	0.00257361	GARNL3
chr6:42662277-42663257|chr6:42666245-42670091	2.14407	-2.34712	0.844028	0.000767107	0.0122737	UBR2
chr20:18288604-18297984|chr20:18306393-18315071	2.09804	-2.0727	0.989929	0.00618619	0.049757	ZNF133
chr3:98732532-98768429|chr3:98773983-98788035	2.09109	-2.38832	0.927927	0.0014984	0.0194726	ST3GAL6
chr10:28535757-28583398|chr10:28596041-28608185	2.08615	-3.86437	1.15216	0.00012908	0.00391981	WAC
chr6:57190600-57193841|chr6:57196606-57207627	2.0714	-2.04112	0.80549	0.00259243	0.0276987	RAB23
chr21:31165065-31182420|chr21:31203012-31210044	2.06719	-2.83908	0.958426	0.000749492	0.0121561	TIAM1
chr3:155870897-155893517|chr3:155911279-155914418	2.0666	-2.05329	0.773505	0.00179755	0.0221054	GMPS
chr6:42573993-42592150|chr6:42594304-42603587	2.05931	-1.99541	0.88868	0.00438485	0.0401703	UBR2
chr15:87880428-87929190|chr15:87940753-88032856	2.05825	-2.43534	0.756698	0.000247617	0.0061818	NTRK3
chr3:49962685-49967469|chr3:49975392-49999439	2.05367	-3.40196	0.935743	5.34473e-05	0.00237402	RBM6
chr14:60808428-60811986|chr14:60879835-60968228	2.02045	-2.60028	1.06953	0.0029165	0.0303479	MNAT1
chr10:31319133-31373017|chr10:31387266-31461036	2.0156	3.44743	2.35281	0.00420963	0.0390276	ZEB1
chr2:201757759-201760880|chr2:201761818-201767228	2.00633	-1.99602	0.820302	0.00374885	0.0354177	ALS2
chr3:33065557-33068229|chr3:33068970-33072543	1.98157	-3.05689	1.12371	0.000780577	0.0123564	GLB1
chr9:84727959-84741891|chr9:84752085-84810541	1.96923	-4.31086	1.22632	9.44702e-05	0.00341331	NTRK2
chr11:68180200-68185780|chr11:68190152-68213137	1.93944	-1.79217	0.799194	0.00588363	0.0478407	KMT5B
chrX:13663560-13666316|chrX:13680598-13681138	1.93321	-2.13603	0.958073	0.00598604	0.0482777	TCEANC
chr17:75241696-75242335|chr17:75243570-75246508	1.93183	-4.26874	1.04538	6.74067e-06	0.000455914	GGA3
chrX:20177084-20186295|chrX:20204103-20209287	1.89161	-2.27437	1.01114	0.00469206	0.0418919	RPS6KA3
chr2:232776477-232787149|chr2:232796221-232806490	1.88571	-2.88356	1.1602	0.0029343	0.0304268	GIGYF2
chr11:76472840-76496214|chr11:76528466-76535894	1.87981	-3.95997	1.24401	0.0001667	0.00468537	EMSY
chr6:145918232-145919347|chr6:145933178-145934906	1.8798	-3.20419	1.10296	0.000730947	0.0121525	SHPRH
chr7:8158652-8218304|chr7:8236005-8262093	1.87385	-4.54507	1.08179	5.94633e-06	0.00042134	ICA1
chr11:123584332-123594081|chr11:123596037-123600467	1.87309	-2.98977	1.3678	0.0054822	0.0458287	GRAMD1B
chr9:97343563-97347313|chr9:97350555-97354568	1.86926	-2.81438	1.13041	0.00363585	0.0346804	CCDC180
chr16:74912362-74915869|chr16:74916259-74917928	1.86786	-2.44601	0.896994	0.000719341	0.0120947	WDR59
chr8:71271897-71299046|chr8:71334174-71354781	1.8426	4.25623	2.87903	0.0035389	0.0339974	EYA1
chr4:184652100-184659339|chr4:184685684-184691498	1.84166	-2.53046	1.01812	0.0029103	0.0303479	PRIMPOL
chr1:117912683-117918596|chr1:117920424-117929447	1.8337	-4.08829	1.19763	0.000300678	0.00699076	GDAP2
chr1:77801508-77803269|chr1:77807101-77813733	1.82922	-1.84185	0.85858	0.00626162	0.0499587	MIGA1
chr14:61030523-61037058|chr14:61052135-61078809	1.80605	-4.62894	1.24316	5.31424e-05	0.00237402	SLC38A6
chrX:111123278-111142095|chrX:111152447-111162914	1.79904	3.34329	2.38157	0.00525607	0.0448996	PAK3
chr7:102397698-102399547|chr7:102407498-102425013	1.79391	-2.64115	0.847304	0.000453261	0.00913994	PRKRIP1
chr3:43289789-43299753|chr3:43303792-43332168	1.78399	-2.60925	0.929184	0.00147027	0.0191909	SNRK
chr11:118572550-118581245|chr11:118584644-118590340	1.77818	-2.5526	0.990523	0.00307605	0.0310288	ARCN1
chr3:65401470-65429519|chr3:65430881-65437154	1.77657	-2.28865	1.06782	0.00562937	0.0464072	MAGI1
chr5:132904404-132927120|chr5:132934941-132937066	1.71622	-3.55699	1.22551	0.000675348	0.0116851	AFF4
chr6:17463073-17507168|chr6:17513954-17539268	1.6777	-2.99537	1.03139	0.000755668	0.0121561	CAP2
chr12:89617039-89619998|chr12:89635251-89642157	1.61078	-3.71244	1.05053	0.000127544	0.0039131	ATP2B1
chr6:111389210-111390085|chr6:111405630-111411479	1.60873	-3.95802	1.26946	0.000738502	0.0121561	REV3L
chr1:10268263-10271501|chr1:10275503-10276320	1.60099	-2.59063	1.02441	0.00213978	0.0247782	KIF1B
chr22:41800766-41808874|chr22:41810000-41825697	1.59939	-3.37594	1.06173	0.000449613	0.00913994	CCDC134
chr9:121974979-121989194|chr9:121989770-122031722	1.58317	-2.90371	1.00776	0.000931744	0.0140044	TTLL11
chr15:43746706-43753823|chr15:43756766-43761423	1.56597	-2.69748	1.16378	0.00361209	0.0345646	PDIA3
chr3:121407603-121413157|chr3:121415968-121418336	1.56359	-2.31469	1.03243	0.0048329	0.0426787	STXBP5L
chr2:202942967-202952558|chr2:202954134-202955673	1.56024	-2.82662	0.939554	0.000655894	0.0114149	CARF
chr2:169546704-169555123|chr2:169557297-169560386	1.55552	-3.27218	1.03556	0.000223524	0.00578441	FASTKD1
chr1:108779410-108782421|chr1:108794907-108796233	1.54989	-2.01561	0.881301	0.00515892	0.0446307	STXBP3
chr2:167964726-168012633|chr2:168065381-168074981	1.54552	-2.91126	1.11053	0.00234262	0.0258209	STK39
chr5:6620298-6622015|chr5:6625669-6631872	1.53629	-2.31254	1.01937	0.00562872	0.0464072	NSUN2
chr1:243545597-243552728|chr1:243843282-243843543	1.53484	-3.73982	1.02186	9.88021e-05	0.00341771	AKT3
chr2:202796964-202811745|chr2:202829016-202871160	1.52773	-4.09849	1.27839	0.000612461	0.01098	ICA1L
chr9:107300222-107302034|chr9:107325004-107329542	1.5043	-2.14673	0.881318	0.00320025	0.0316604	RAD23B
chr14:88649926-88657375|chr14:88665489-88681889	1.48866	-3.37969	1.33774	0.00197232	0.0234905	EML5
chr1:75728488-75732643|chr1:75734871-75739979	1.48097	-2.69888	0.909909	0.000780314	0.0123564	ACADM
chr5:140436257-140438460|chr5:140449305-140458624	1.46625	-2.9447	1.15538	0.00319862	0.0316604	ANKHD1
chr12:66189432-66203710|chr12:66228370-66244485	1.45199	4.04399	3.00257	0.00532019	0.0448996	IRAK3
chr12:112266982-112269703|chr12:112273795-112274846	1.43689	-2.93596	1.09483	0.000699619	0.0118975	HECTD4
chr22:29957088-29970975|chr22:29998857-30002879	1.43165	-2.11655	0.933046	0.00466349	0.0418919	MTMR3
chr1:155360409-155370503|chr1:155370983-155378280	1.4066	-3.01168	1.20829	0.00429118	0.0396601	ASH1L
chr16:1614985-1625972|chr16:1641187-1652495	1.40574	-2.67023	0.953597	0.00128093	0.0173275	CRAMP1
chr4:73115916-73118687|chr4:73125312-73135116	1.39034	-2.9649	1.18052	0.00299402	0.0307249	ANKRD17
chr7:152759926-152783186|chr7:152801731-152814549	1.38638	-3.66945	0.95361	3.34343e-05	0.00160485	ACTR3B
chr17:30743369-30759490|chr17:30769965-30776296	1.30866	-2.47152	1.07243	0.00517549	0.0446443	SUZ12P1
chrX:80704846-80707426|chrX:80719656-80722561	1.29444	-2.79136	1.22094	0.00528344	0.0448996	BRWD3
Green: circular RNA isoforms
Red: Annotated on the figure are selected circular RNAs as:
top5 with highest baseMean
top5 with lowest padj
top5 with highest log2Foldchange
top5 with lowest log2Foldchange
Yellow rows: circular RNAs discussed in text

## Sheet: WNT vs CB, DE
Shown are the circular RNAs with average count across samples (RawMeanReads) >= 2
padj < 0.05, |log2FoldChange| > 1
ID	baseMean	log2FoldChange	lfcSE	pvalue	padj	Gene name	Annotated on the figure
chr6:69076038-69233289|chr6:69239226-69324871	11.5292	-9.48019	3.10823	3.55682e-09	3.03159e-06	ADGRB3	ADGRB3
chr6:68993962-69014037|chr6:69076038-69233289	6.30754	-8.4178	3.04227	6.90125e-07	0.000147054	ADGRB3	ADGRB3#2
chr4:42485668-42503449|chr4:42543986-42549012	10.2733	7.15673	1.38319	4.00254e-10	1.02345e-06	ATP8A1	ATP8A1
chr4:42465076-42485495|chr4:42524847-42543916	3.19292	6.77122	2.66562	1.98788e-05	0.00188259	ATP8A1	ATP8A1#2
chr3:89210520-89340915|chr3:89342090-89395836	3.43413	6.55265	3.92644	0.00214038	0.0369754	EPHA3	EPHA3
chr12:1263165-1289851|chr12:1371977-1408148	16.3535	-4.83631	0.861793	1.36861e-09	1.74976e-06	ERC1	ERC1
chr11:45979966-46076753|chr11:46092223-46120934	40.2587	-1.74951	0.60996	0.000827931	0.0205536	PHF21A	PHF21A
chr5:145765000-145796441|chr5:145826200-145835176	4.66124	6.4345	3.58097	0.000784467	0.0200588	PRELID2	PRELID2
chr6:170535405-170537233|chr6:170549113-170553129	7.92123	-5.11738	1.06967	9.32173e-08	4.76713e-05	PSMB1	PSMB1
chr5:95752350-95755395|chr5:95763620-95768045	43.9106	2.63633	0.609161	1.77568e-06	0.000283776	RHOBTB3	RHOBTB3
chr6:72292046-72295936|chr6:72333835-72390597	152.86	-5.13784	0.988573	2.10374e-08	1.34482e-05	RIMS1	RIMS1
chr6:72248127-72250329|chr6:72251368-72252760	5.49152	-9.00775	3.20704	8.45241e-07	0.000166252	RIMS1	RIMS1#3
chr12:97465727-97492460|chr12:97561047-97564149	201.581	3.7251	1.6472	0.000639231	0.0183597	RMST	RMST
chr12:97465727-97492460|chr12:97530859-97560536	6.10472	8.09722	3.17373	3.50078e-05	0.00255339	RMST	RMST#2
chr15:25252333-25266430|chr15:25278884-25418787	3.80376	-7.73348	3.09253	3.00273e-05	0.00227597	SNHG14	SNHG14
chr6:152540021-152628264|chr6:152628554-152636637	2.85923	-8.04953	3.3187	8.18146e-05	0.00454783	SYNE1	SYNE1
chr9:100473740-100498764|chr9:100516771-100547743	57.6827	1.55802	0.521211	0.000670423	0.018433	TMEFF1	TMEFF1
chr6:72292046-72307257|chr6:72333835-72390597	36.4651	-7.67523	1.86047	2.13142e-07	7.78578e-05	RIMS1
chr8:37762758-37765525|chr8:37766355-37772754	34.484	-1.56053	0.487104	0.000374857	0.012654	PLPBP
chr18:21705123-21765771|chr18:21779685-21791334	27.2753	-1.63399	0.639227	0.00277491	0.0430027	MIB1
chr3:138537347-138570317|chr3:138571356-138572858	26.9666	3.41162	0.728042	2.87615e-07	8.82317e-05	CEP70
chr21:36246677-36247516|chr21:36248568-36251161	24.3859	-2.39011	0.491704	3.10554e-07	8.82317e-05	DOP1B
chr15:58901287-58912562|chr15:58916999-58932355	24.3605	-1.97142	0.572161	0.000143386	0.00715123	SLTM
chr1:44405526-44411980|chr1:44412722-44614164	23.1466	2.92128	1.19634	0.000780663	0.0200588	RNF220
chr15:62000626-62007307|chr15:62013992-62020478	22.0506	-1.82198	0.700009	0.00224594	0.0377821	VPS13C
chr2:147958866-147972738|chr2:147975975-148020632	22.03	3.17583	0.888362	2.24904e-05	0.00198304	ORC4
chr12:32582467-32598496|chr12:32611283-32619697	20.4483	4.7044	1.00134	4.34519e-07	0.000111107	FGD4
chr10:84373815-84417770|chr10:84425893-84438511	19.454	2.08155	0.873121	0.00184517	0.0344387	CCSER2
chr10:31319133-31373017|chr10:31461237-31495775	18.4103	4.35122	1.4079	4.59167e-05	0.00290162	ZEB1
chr18:8706713-8718423|chr18:8720496-8777832	17.773	-5.0478	1.16704	1.31685e-06	0.000240513	MTCL1
chr10:84425893-84438511|chr10:84477664-84513448	15.8769	3.40124	0.997665	2.5086e-05	0.00207509	CCSER2
chr1:155672731-155675009|chr1:155679512-155680415	15.0793	-1.87473	0.579202	0.000198829	0.00891938	YY1AP1
chr3:31533312-31576395|chr3:31580096-31596797	14.5978	3.69551	0.884767	2.41225e-06	0.000362831	STT3B
chr6:170537340-170543600|chr6:170549113-170553129	14.2613	-3.30099	0.783495	1.58354e-06	0.00026994	PSMB1
chr4:7855574-7868621|chr4:7872080-7939655	12.8258	3.46975	1.50143	0.000907932	0.0214961	AFAP1
chr10:34131583-34269656|chr10:34284245-34317106	12.6402	4.32715	1.25368	4.16009e-05	0.00275947	PARD3
chr12:99655210-99772921|chr12:99806700-99812154	12.593	3.03905	1.27141	0.00150339	0.0300326	ANKS1B
chr14:65455718-65561336|chr14:65561766-65615977	12.3942	-3.27314	1.0672	0.000132477	0.00691311	FUT8
chr14:102039732-102040235|chr14:102040673-102041573	12.3105	-2.39075	0.729062	0.000144997	0.00715123	DYNC1H1
chr21:15730438-15762890|chr21:15766141-15777903	11.7565	2.38481	0.976657	0.00103564	0.0236441	USP25
chr6:158573523-158580939|chr6:158589782-158605266	11.1616	2.33259	0.951653	0.00218353	0.0369754	TMEM181
chr5:65926806-65988634|chr5:65994864-66012048	10.9828	2.44473	0.810725	0.000252705	0.0102566	ERBIN
chr12:1236904-1263033|chr12:1290012-1371832	10.9449	-3.42225	1.23341	0.000271591	0.010845	ERC1
chr3:138537347-138570317|chr3:138572984-138591853	10.7505	4.5558	1.06908	2.59484e-06	0.000368612	CEP70
chr19:21022881-21033455|chr19:21034184-21053438	10.6303	-2.20239	0.711808	0.000420495	0.0131123	ZNF430
chr14:21501903-21503172|chr14:21503881-21511123	10.3503	1.82557	0.705699	0.0017852	0.0335736	METTL3
chr5:154029580-154033790|chr5:154034967-154038856	9.87487	1.89175	0.786182	0.00265397	0.0414233	FAM114A2
chr12:1236904-1289851|chr12:1410453-1444561	9.84421	-2.72994	1.18283	0.00132924	0.0278595	ERC1
chr10:72692301-72708282|chr10:72715902-72834358	9.49396	-5.58057	1.12223	1.1932e-07	5.08504e-05	MCU
chr16:29904965-29905787|chr16:29906127-29919530	9.41379	-2.47586	0.911631	0.00090456	0.0214961	ASPHD1
chr8:98596169-98706466|chr8:98707311-98749275	9.36989	4.2404	1.14316	2.89856e-05	0.00227597	STK3
chr2:109574767-109585125|chr2:109593119-109613797	9.27245	4.30943	1.41483	5.84082e-05	0.00342878	SEPTIN10
chr6:13625764-13632369|chr6:13644729-13652658	9.12018	-2.02681	0.79256	0.00253705	0.0406035	RANBP9
chr1:26442873-26446315|chr1:26447660-26457790	8.73123	-1.81678	0.743052	0.00255658	0.0406035	DHDDS
chr13:45149788-45151686|chr13:45207505-45252870	8.38143	3.97482	1.33453	0.000224342	0.00925231	GTF2F2
chr9:111525262-111527267|chr9:111534353-111576364	8.26306	-3.44562	1.01798	5.90013e-05	0.00342878	ZNF483
chr12:123584816-123586746|chr12:123590449-123596604	8.2263	3.09596	1.07216	0.000334307	0.0115516	TMED2
chr2:109553219-109564365|chr2:109593119-109613797	8.21423	3.44697	1.40757	0.000737906	0.0192533	SEPTIN10
chr15:89087516-89113724|chr15:89116521-89151676	8.16074	-2.0467	0.74469	0.000985721	0.0231238	ABHD2
chr1:63774508-64009304|chr1:64050716-64137368	8.05504	2.85825	1.42408	0.00217674	0.0369754	ROR1
chr10:68465812-68468122|chr10:68470163-68471790	8.05298	3.05472	1.11677	0.000690361	0.0187793	DNA2
chr3:158106010-158122102|chr3:158123991-158203071	8.01301	1.93166	0.788256	0.00230929	0.0383432	RSRC1
chr17:61744591-61776400|chr17:61780401-61780839	8.01142	5.63616	2.26725	2.51575e-05	0.00207509	BRIP1
chr5:69174409-69174876|chr5:69175537-69177238	7.93252	3.336	0.888706	1.21888e-05	0.00141624	CCNB1
chr7:102205170-102227366|chr7:102227669-102234051	7.85179	-2.37241	0.905194	0.00118434	0.0258834	CUX1
chr11:120474635-120475339|chr11:120477526-120478155	7.84513	-2.29661	1.01513	0.00165185	0.031907	ARHGEF12
chr1:239387227-239492708|chr1:239545749-239632223	7.79133	5.5046	2.54061	0.000202548	0.00892956	CHRM3
chr6:57190600-57193841|chr6:57210445-57221725	7.72033	-2.45129	0.920206	0.00134899	0.0280437	RAB23
chr10:60083617-60084601|chr10:60085253-60086676	7.66934	-5.29711	1.55896	4.20881e-05	0.00275947	ANK3
chr17:55007597-55031167|chr17:55047154-55072899	7.56067	3.03086	1.51252	0.00252944	0.0406035	STXBP4
chr2:189784593-189791789|chr2:189818180-189852654	7.50847	2.18008	0.978377	0.00346267	0.0481875	PMS1
chr18:23993038-24064139|chr18:24069271-24080584	7.34111	2.91568	1.23429	0.00127285	0.0269106	TTC39C
chr3:97900485-97912166|chr3:97915736-97933693	7.30218	4.28995	2.91003	0.00209228	0.0369754	CRYBG3
chr17:8554018-8569719|chr17:8577338-8589080	7.17096	-2.16238	0.879972	0.00204931	0.0369754	MYH10
chr2:226836087-226864603|chr2:226867318-226906792	7.10773	2.85598	1.16928	0.00127344	0.0269106	RHBDD1
chr1:23019947-23030468|chr1:23059167-23068538	7.06195	4.50386	2.16079	0.000300973	0.0110719	KDM1A
chr7:87935186-87964633|chr7:87978412-88075625	7.05027	-2.75427	0.982613	0.000873604	0.0212743	ADAM22
chr9:112262599-112268048|chr9:112297916-112332783	6.93177	4.95525	1.21981	5.48726e-06	0.000701547	PTBP3
chr22:29957088-29970975|chr22:29979052-29988479	6.81186	-2.72426	1.03479	0.00140345	0.0288508	MTMR3
chr5:143041890-143054438|chr5:143057747-143120987	6.8002	-4.07414	1.02282	4.34992e-06	0.000585407	ARHGAP26
chr2:224514772-224535527|chr2:224557856-224584943	6.7547	2.6327	1.18977	0.00211413	0.0369754	CUL3
chr9:84670960-84702158|chr9:84710791-84723572	6.649	-3.03906	1.26118	0.00115225	0.02562	NTRK2
chr4:42485668-42503449|chr4:42524847-42543916	6.58096	3.43502	1.20536	0.000222165	0.00925231	ATP8A1
chr3:56625006-56627036|chr3:56628614-56633043	6.56289	2.5105	0.971821	0.00146989	0.0298294	TASOR
chr7:102968117-103025062|chr7:103029418-103055643	6.36404	3.07809	1.48909	0.00215894	0.0369754	FBXL13
chr17:61919513-61921724|chr17:61925099-61926351	6.34301	2.71407	0.944886	0.00039182	0.0126821	INTS2
chr13:49444857-49451552|chr13:49467960-49476475	6.20341	2.91445	1.24561	0.00206768	0.0369754	SETDB2
chr3:19347965-19390480|chr3:19456982-19510362	6.17325	5.17468	2.32229	0.00014543	0.00715123	KCNH8
chr12:51067969-51073822|chr12:51074082-51076410	6.06502	-2.76142	0.922943	0.000381808	0.012679	CSRNP2
chr18:47851327-47865058|chr18:47896809-47930360	6.03315	3.05417	1.19132	0.000903238	0.0214961	SMAD2
chr2:72379870-72465159|chr2:72480750-72492317	5.99195	3.3385	1.2579	0.000653394	0.0183597	EXOC6B
chr3:121318540-121378715|chr3:121381532-121407242	5.96209	-3.92328	1.10424	4.65258e-05	0.00290162	STXBP5L
chr12:82687669-82857009|chr12:82857580-82895817	5.9105	-3.77436	1.19737	0.000182432	0.00832997	TMTC2
chr3:183636311-183643479|chr3:183672484-183679085	5.78292	-2.5751	0.88477	0.00072045	0.0190372	KLHL24
chr1:44284907-44308309|chr1:44339322-44352849	5.69637	2.56173	0.950424	0.000846554	0.0208138	ERI3
chr9:86304947-86305191|chr9:86310017-86310705	5.56268	2.89713	1.29556	0.00282457	0.0435086	TUT7
chr9:112252788-112262434|chr9:112297916-112332783	5.55575	2.74596	1.33494	0.00165638	0.031907	PTBP3
chr11:85983973-85990249|chr11:86031611-86068650	5.5255	-4.09617	1.44931	0.000405982	0.0129295	PICALM
chr14:49655843-49663314|chr14:49674427-49679724	5.34527	5.51111	2.27042	3.02632e-05	0.00227597	POLE2
chr2:144145739-144208602|chr2:144235737-144294364	5.19665	2.36073	1.05838	0.00345358	0.0481875	GTDC1
chr13:71489148-71557023|chr13:71573012-71630555	5.17173	5.71359	2.45503	8.39954e-05	0.0045697	DACH1
chr1:8466023-8495062|chr1:8541318-8556474	5.1326	2.98501	1.60276	0.003001	0.0454056	RERE
chr2:37293271-37316236|chr2:37317179-37317786	5.07897	6.30062	2.4503	1.86133e-05	0.00183055	PRKD3
chr4:107660072-107682014|chr4:107694006-107701170	5.02459	4.2474	1.27607	7.57984e-05	0.00430703	PAPSS1
chr8:17986087-17989858|chr8:17993619-18006262	4.9314	3.15378	1.3936	0.00123361	0.0267318	PCM1
chr13:32710106-32732100|chr13:32735330-32741079	4.91023	5.48037	2.18827	1.59642e-05	0.00163282	PDS5B
chr13:21161875-21167987|chr13:21168399-21172338	4.81809	5.78812	2.28322	1.31341e-05	0.00141624	SKA3
chr13:95903060-95925679|chr13:95940091-95947036	4.80467	4.78714	2.36267	0.000409578	0.0129295	UGGT2
chr1:100896671-100906851|chr1:100921841-100961827	4.73341	3.20607	1.14164	0.000555309	0.0166341	SLC30A7
chr10:91993847-91994534|chr10:92008275-92008828	4.71192	2.32459	1.0519	0.00333081	0.0480088	BTAF1
chr4:120710413-120754552|chr4:120811449-120816452	4.70121	5.93612	2.64031	0.000150536	0.00726264	PRDM5
chr1:117906582-117911993|chr1:117918736-117920181	4.69693	2.53109	1.07227	0.00210855	0.0369754	GDAP2
chr1:230660823-230663140|chr1:230675124-230678912	4.66242	-2.67291	0.869113	0.000282985	0.0109635	COG2
chr2:61484105-61485767|chr2:61490776-61492034	4.6588	2.7306	1.29426	0.00310852	0.0466173	XPO1
chr6:21909603-22020338|chr6:22056690-22110746	4.62795	4.69883	2.55658	0.000996011	0.0231527	CASC15
chr12:28304711-28305648|chr12:28391411-28450160	4.47787	-3.02526	1.11136	0.000539835	0.0164328	CCDC91
chr8:42338685-42344952|chr8:42350065-42352518	4.47597	-5.83173	1.56649	7.69351e-06	0.000936777	POLB
chr14:88715195-88726540|chr14:88746283-88754511	4.41197	-2.75127	1.30684	0.00290686	0.0442432	EML5
chr21:37365834-37420298|chr21:37472880-37478180	4.38245	2.97246	1.2829	0.00165961	0.031907	DYRK1A
chr16:80633236-80684537|chr16:80685129-80804149	4.36007	-5.52581	1.47926	5.41716e-07	0.000125924	CDYL2
chr8:123326026-123333877|chr8:123336532-123337624	4.34832	4.91948	2.40736	0.000376108	0.012654	ATAD2
chr1:84078371-84179176|chr1:84214317-84235179	4.17403	-2.55704	1.05966	0.00178569	0.0335736	PRKACB
chr14:80490722-80497468|chr14:80530886-80559278	3.93262	3.80635	1.55018	0.000559458	0.0166341	CEP128
chr14:88396203-88416710|chr14:88437903-88438326	3.90397	-4.1272	1.69628	0.00126373	0.0269106	SPATA7
chr20:21357792-21365420|chr20:21368590-21381993	3.83568	3.37347	1.43766	0.000663968	0.018433	XRN2
chr8:67103135-67105904|chr8:67116122-67118247	3.81839	-4.23102	1.24692	3.59492e-05	0.00255339	CSPP1
chr9:111530963-111533738|chr9:111534353-111576364	3.80997	-2.27809	1.06282	0.00311754	0.0466173	ZNF483
None|chr4:76403280-76412089	3.77211	3.44697	1.65136	0.00232805	0.0384053	CCDC158
chr8:42354521-42355515|chr8:42361365-42362611	3.67338	-2.96528	1.05616	0.00072218	0.0190372	POLB
chr7:129203589-129205202|chr7:129206587-129208758	3.67059	5.7253	2.5219	8.86208e-05	0.0047209	SMO
chr4:102268079-102304316|chr4:102315830-102344443	3.6343	3.83676	1.66987	0.00148479	0.0298946	SLC39A8
chr15:54265496-54293894|chr15:54338489-54393047	3.56327	-5.1439	1.76882	0.000220392	0.00925231	UNC13C
chr4:106171270-106193608|chr4:106212835-106230362	3.48517	4.3861	1.54914	0.000305597	0.0110719	TBCK
chr20:41239704-41267462|chr20:41269083-41299965	3.38491	-4.60293	1.23861	1.32928e-05	0.00141624	ZHX3
chr5:145796547-145817893|chr5:145826200-145835176	3.36939	4.07098	1.99233	0.000594038	0.0174593	PRELID2
chr12:32582467-32598496|chr12:32601423-32602160	3.35653	2.96985	1.46258	0.00254753	0.0406035	FGD4
chr5:111224644-111344023|chr5:111394782-111446685	3.32097	-3.31471	1.97532	0.00328775	0.0477657	CAMK4
chr5:154028283-154029488|chr5:154034967-154038856	3.32081	4.40523	1.64607	0.000208609	0.00904089	FAM114A2
chr21:32688367-32694227|chr21:32695282-32699837	3.30996	-4.1091	1.38326	0.000178472	0.00829732	SYNJ1
chr9:112234897-112250928|chr9:112297916-112332783	3.23478	2.91089	1.71051	0.00324003	0.0476136	PTBP3
chr3:47670717-47675474|chr3:47678311-47680436	3.19777	4.79864	2.36161	0.000333692	0.0115516	SMARCC1
chr18:54269661-54271359|chr18:54277855-54280666	3.15139	3.9655	2.62359	0.00339724	0.0481875	POLI
chr9:85547286-85575314|chr9:85633374-85642826	3.09008	-4.33336	1.90462	0.00212331	0.0369754	AGTPBP1
chr10:91994644-91996368|chr10:92008275-92008828	3.08743	6.33133	2.60547	4.03171e-05	0.00275947	BTAF1
chr7:33357995-33367766|chr7:33388144-33505462	3.01556	5.10561	2.56795	0.000485745	0.0149645	BBS9
chr11:33547879-33551039|chr11:33552241-33559748	3.01178	-6.27752	2.84346	0.000307433	0.0110719	KIAA1549L
chr18:6729943-6824761|chr18:6837414-6851033	2.98362	2.95411	1.41163	0.00336363	0.0480491	ARHGAP28
chr7:39951852-39987598|chr7:40002031-40045835	2.81076	-3.07528	1.53376	0.00236745	0.0385578	CDK13
chr1:55121506-55123446|chr1:55134413-55137514	2.77159	-4.22124	1.84423	0.00104987	0.0237568	USP24
chr9:70681578-70761600|chr9:70784279-70827846	2.76897	6.426	2.98872	0.000275684	0.010845	TRPM3
chr3:47720735-47729024|chr3:47772936-47781602	2.75344	4.06778	2.49455	0.00189508	0.0351139	SMARCC1
chr4:177351549-177353307|chr4:177360677-177362288	2.75114	5.19047	2.46932	0.000317912	0.0112903	NEIL3
chr1:232493660-232513856|chr1:232533583-232574173	2.74942	5.36082	4.09539	0.00363599	0.0497178	SIPA1L2
chr12:128267487-128414731|chr12:128415620-128543956	2.62135	4.22473	1.9462	0.00165706	0.031907	TMEM132C
chr10:63599283-63610186|chr10:63619800-63620812	2.56336	-2.76316	1.10005	0.00173117	0.0330343	REEP3
chr5:80761678-80767932|chr5:80792844-80813583	2.48457	3.87873	2.41778	0.00235874	0.0385578	MSH3
chr15:44328787-44331987|chr15:44338317-44379689	2.44836	4.19986	2.25778	0.000820582	0.0205536	GOLM2
chr4:71092792-71236575|chr4:71255399-71339369	2.43703	-7.47441	3.07651	5.60393e-05	0.00341173	SLC4A4
chr13:60397010-60439687|chr13:60460540-60467237	2.42661	4.38881	2.29649	0.000649343	0.0183597	TDRD3
chr12:112314546-112319224|chr12:112319742-112381951	2.39662	-3.66405	1.65457	0.00265679	0.0414233	HECTD4
chr11:92225174-92352095|chr11:92355404-92524633	2.34548	4.3061	2.02555	0.00116245	0.025624	FAT3
chr6:72292046-72307257|chr6:72313672-72333599	2.33	-6.65483	3.47393	0.00201794	0.0369754	RIMS1
chr5:139600435-139614585|chr5:139623461-139626755	2.3094	3.27262	1.51702	0.00259266	0.0409225	UBE2D2
chr3:196372042-196391812|chr3:196407393-196432326	2.291	3.459	1.69467	0.00155064	0.0307363	UBXN7
chr2:32487801-32488587|chr2:32493667-32499546	2.2801	4.70343	2.53391	0.000796804	0.0201726	BIRC6
chr12:89642355-89655678|chr12:89656107-89708595	2.17356	5.0599	2.44579	0.000296771	0.0110719	ATP2B1
chr9:127338161-127339644|chr9:127342334-127344234	2.15619	-6.94177	3.01117	0.000161704	0.00765696	GARNL3
chr11:108033911-108046269|chr11:108054955-108070095	2.12666	3.03986	1.77234	0.00321384	0.0475016	CUL5
chr3:98732532-98768429|chr3:98773983-98788035	2.09109	-5.83058	2.83881	0.00100692	0.0231954	ST3GAL6
chr5:145760525-145764930|chr5:145826200-145835176	2.07993	3.70933	2.05616	0.0021001	0.0369754	PRELID2
chr4:42465076-42485495|chr4:42543986-42549012	2.07896	4.40837	2.06836	0.00106384	0.0238618	ATP8A1
chr6:57190600-57193841|chr6:57196606-57207627	2.0714	-6.1443	2.77952	0.00029914	0.0110719	RAB23
chr3:155870897-155893517|chr3:155911279-155914418	2.0666	-3.01315	1.30585	0.00230551	0.0383432	GMPS
chr15:87880428-87929190|chr15:87940753-88032856	2.05825	-6.90211	2.8136	2.20508e-05	0.00198304	NTRK3
chr8:10054658-10207832|chr8:10319989-10428147	2.05104	-3.66634	1.91069	0.0034651	0.0481875	MSRA
chr14:60808428-60811986|chr14:60879835-60968228	2.02045	-3.75906	1.86485	0.00360382	0.0495428	MNAT1
chr2:53700528-53714383|chr2:53716743-53728711	1.96333	4.10894	2.73046	0.0032593	0.047623	ASB3
chr11:68180200-68185780|chr11:68190152-68213137	1.93944	-3.09233	1.45139	0.00359288	0.0495428	KMT5B
chr4:82870424-82871943|chr4:82875822-82878729	1.90422	3.78934	2.41471	0.00319377	0.0474795	SEC31A
chr9:33989126-33996222|chr9:34017189-34048824	1.86126	5.34826	2.60812	0.000390355	0.0126821	UBAP2
chr3:138508544-138525489|chr3:138537347-138570317	1.82365	4.22709	2.43678	0.00141038	0.0288508	CEP70
chr6:143753912-143765260|chr6:143765798-143772257	1.7696	4.92192	3.27062	0.00334203	0.0480088	PHACTR2
chr18:2656261-2666156|chr18:2674145-2688393	1.74452	2.9323	1.75614	0.00346754	0.0481875	SMCHD1
chr6:69018499-69048184|chr6:69076038-69233289	1.71229	-6.58339	3.08064	0.000605123	0.0175829	ADGRB3
chr9:121974979-121989194|chr9:121989770-122031722	1.58317	-4.2434	1.96232	0.0028428	0.0435272	TTLL11
Green: circular RNA isoforms
Red: Annotated on the figure are selected circular RNAs as:
top5 with highest baseMean
top5 with lowest padj
top5 with highest log2Foldchange
top5 with lowest log2Foldchange
Yellow row: circular RNA discussed in text

## Sheet: Group3 vs CB, DE
Shown are the circular RNAs with average count across samples (RawMeanReads) >= 2
padj < 0.05, |log2FoldChange| > 1
ID	baseMean	log2FoldChange	lfcSE	pvalue	padj	Gene name	Annotated on the figure
chr12:5750970-5799506|chr12:5832603-5836777	6.07863	5.78085	4.17474	0.00168472	0.0356365	ANO2	ANO2
chr7:82084900-82117043|chr7:82170609-82335134	4.18267	6.03779	2.68558	0.000128342	0.00640866	CACNA2D1	CACNA2D1
chr7:82014479-82032796|chr7:82084900-82117043	3.74945	5.81796	2.73449	0.0002266	0.00953589	CACNA2D1	CACNA2D1#2
chr16:80633236-80684537|chr16:80685129-80804149	4.36007	-5.89529	1.16364	2.4135e-08	1.22525e-05	CDYL2	CDYL2
chr2:72575668-72718102|chr2:72733118-72741303	109.356	-1.27348	0.400475	0.000622917	0.0197646	EXOC6B	EXOC6B
chr6:65405367-65490593|chr6:65495993-65639777	13.1543	6.86821	2.94047	7.47041e-05	0.00454976	EYS	EYS
chr2:58204226-58221941|chr2:58232112-58241217	41.1993	2.09215	0.638767	9.91781e-05	0.00539458	FANCL	FANCL
chr6:61901371-61978065|chr6:62047994-62177184	17.615	6.24421	2.89305	0.000206657	0.00912287	KHDRBS2	KHDRBS2
chr10:72692301-72708282|chr10:72715902-72834358	9.49396	-5.5965	1.17777	2.13684e-09	1.6272e-06	MCU	MCU
chr17:8554018-8569719|chr17:8577338-8589080	7.17096	-6.28102	1.11497	3.16005e-10	4.81276e-07	MYH10	MYH10
chr11:45979966-46076753|chr11:46092223-46120934	40.2587	-3.76799	0.589	1.66042e-11	5.05764e-08	PHF21A	PHF21A
chr6:72292046-72295936|chr6:72333835-72390597	152.86	-5.33181	0.901884	6.58415e-10	6.68511e-07	RIMS1	RIMS1
chr6:72292046-72307257|chr6:72333835-72390597	36.4651	-7.72241	1.61602	2.13787e-08	1.22525e-05	RIMS1	RIMS1#2
chr6:72248127-72250329|chr6:72251368-72252760	5.49152	-10.0347	3.29897	5.74044e-08	2.49791e-05	RIMS1	RIMS1#3
chr6:72266049-72291933|chr6:72333835-72390597	4.78378	-9.22101	3.95654	0.000803179	0.0232998	RIMS1	RIMS1#4
chr6:72292046-72307257|chr6:72313672-72333599	2.33	-7.86219	3.43784	0.000936566	0.0261723	RIMS1	RIMS1#5
chr4:143540495-143543508|chr4:143543972-143544736	116.257	-1.134	0.418716	0.00285758	0.0466186	SMARCA5	SMARCA5
chr6:152540021-152628264|chr6:152628554-152636637	2.85923	-9.1324	3.37636	1.95e-05	0.00191603	SYNE1	SYNE1
chr7:129005159-129014978|chr7:129018157-129054650	34.6983	1.47383	0.53139	0.00105594	0.0277276	TNPO3
chr8:37762758-37765525|chr8:37766355-37772754	34.484	-1.62692	0.449641	7.61778e-05	0.00454976	PLPBP
chr1:231771070-231795241|chr1:231818517-231958827	33.5583	4.58742	1.04419	3.36471e-07	0.000113877	DISC1
chr15:41621589-41668827|chr15:41669958-41696074	27.0994	-1.97209	0.602238	0.000250784	0.0103228	MGA
chr3:138537347-138570317|chr3:138571356-138572858	26.9666	2.49353	0.700756	5.26872e-05	0.00361911	CEP70
chr21:36246677-36247516|chr21:36248568-36251161	24.3859	-1.90483	0.444147	3.68827e-06	0.00066085	DOP1B
chr15:58901287-58912562|chr15:58916999-58932355	24.3605	-1.83455	0.519178	0.000118474	0.00625421	SLTM
chr2:8888073-8908620|chr2:8958642-9003539	23.837	1.77059	0.686411	0.001414	0.0324636	MBOAT2
chr15:62000626-62007307|chr15:62013992-62020478	22.0506	-2.4152	0.672934	4.3451e-05	0.00335107	VPS13C
chr2:147958866-147972738|chr2:147975975-148020632	22.03	3.32046	0.836034	5.16227e-06	0.000814643	ORC4
chr2:171922507-171925536|chr2:171953001-171965337	21.2391	1.5946	0.628933	0.00233182	0.0427875	HAT1
chr12:32582467-32598496|chr12:32611283-32619697	20.4483	4.04004	0.977176	5.3473e-06	0.000814643	FGD4
chr8:47294030-47396375|chr8:47407961-47440322	19.2566	-1.67667	0.617294	0.00221167	0.0425838	SPIDR
chr10:31319133-31373017|chr10:31461237-31495775	18.4103	4.74391	1.36199	8.73486e-06	0.00120056	ZEB1
chr11:120473127-120474559|chr11:120477526-120478155	18.2043	-1.52272	0.55179	0.00188362	0.03825	ARHGEF12
chr18:8706713-8718423|chr18:8720496-8777832	17.773	-4.43178	1.01195	2.12541e-06	0.000578896	MTCL1
chr4:17909345-17961902|chr4:17972885-18021597	17.6778	2.24177	0.780547	0.000303795	0.0114827	LCORL
chr12:1263165-1289851|chr12:1371977-1408148	16.3535	-3.50438	0.697429	9.45706e-08	3.60078e-05	ERC1
chr14:21213117-21230318|chr14:21234229-21269297	16.3043	1.83164	0.572983	0.000220459	0.00953589	HNRNPC
chr2:54974764-54982514|chr2:54987698-55010086	16.0446	-2.14646	0.617709	0.000124136	0.00630195	RTN4
chr6:130176008-130184102|chr6:130184623-130209494	15.4871	4.36746	2.17154	0.000619361	0.0197646	SAMD3
chr7:126770065-126902541|chr7:126904683-127106495	15.4111	4.44165	2.88297	0.00235774	0.042984	GRM8
chr3:31533312-31576395|chr3:31580096-31596797	14.5978	2.79243	0.863705	0.000122442	0.00630195	STT3B
chr6:170537340-170543600|chr6:170549113-170553129	14.2613	-2.3605	0.644876	4.60665e-05	0.00342241	PSMB1
chr5:114364001-114404437|chr5:114404856-114463048	14.0476	-3.42329	1.20069	0.0007186	0.0218886	KCNN2
chr10:7248649-7276891|chr10:7285954-7367648	13.7933	-2.9919	0.858042	9.06931e-05	0.00529892	SFMBT2
chr7:82038235-82060427|chr7:82084900-82117043	13.5879	5.18975	1.42634	1.12792e-05	0.00137426	CACNA2D1
chr9:74999870-75016267|chr9:75017448-75028011	13.497	-1.74148	0.660123	0.00183171	0.0376985	CARNMT1
chr1:92324375-92333390|chr1:92345914-92380723	13.0108	-2.50636	0.924586	0.000886692	0.0252417	RPAP2
chr4:7855574-7868621|chr4:7872080-7939655	12.8258	4.36285	1.45473	5.89566e-05	0.00382089	AFAP1
chr8:69705229-69738039|chr8:69761875-69831766	12.7959	4.96337	2.29256	0.000141205	0.00693727	SLCO5A1
chr7:82170609-82335134|chr7:82349649-82443364	12.5257	5.07568	1.52185	1.24738e-05	0.00139861	CACNA2D1
chr14:65455718-65561336|chr14:65561766-65615977	12.3942	-2.71068	0.940249	0.000284243	0.0111001	FUT8
chr14:102039732-102040235|chr14:102040673-102041573	12.3105	-2.40896	0.649216	3.99118e-05	0.00319925	DYNC1H1
chr7:148832750-148846469|chr7:148847305-148884163	12.2739	2.54659	0.998933	0.000602421	0.019521	EZH2
chr12:27710955-27714779|chr12:27724186-27735446	12.0963	-1.53794	0.582898	0.00222286	0.0425838	MRPS35
chr21:15730438-15762890|chr21:15766141-15777903	11.7565	2.39827	0.91954	0.000680045	0.0209234	USP25
chr6:69076038-69233289|chr6:69239226-69324871	11.5292	-3.95112	0.992188	2.79533e-06	0.000578896	ADGRB3
chr6:158573523-158580939|chr6:158589782-158605266	11.1616	2.17633	0.908686	0.00289339	0.046631	TMEM181
chr12:1236904-1263033|chr12:1290012-1371832	10.9449	-3.69118	1.01212	5.62465e-05	0.0037245	ERC1
chr3:138537347-138570317|chr3:138572984-138591853	10.7505	2.74066	1.0718	0.00126984	0.0312223	CEP70
chr2:112399369-112399631|chr2:112400194-112401116	10.7123	-2.26086	0.777005	0.000663896	0.020635	RGPD8
chr19:21022881-21033455|chr19:21034184-21053438	10.6303	-2.00714	0.639267	0.000342364	0.0122687	ZNF430
chr4:42485668-42503449|chr4:42543986-42549012	10.2733	2.79069	1.37375	0.00251467	0.0442757	ATP8A1
chr5:154029580-154033790|chr5:154034967-154038856	9.87487	2.23579	0.742884	0.000365698	0.0129525	FAM114A2
chr12:1236904-1289851|chr12:1410453-1444561	9.84421	-2.72012	0.994765	0.000749258	0.0223749	ERC1
chr6:82212793-82214226|chr6:82214829-82216075	9.49415	-2.84004	0.73779	3.17764e-05	0.00278795	IBTK
chr10:101791439-101792838|chr10:101810314-101813029	9.43926	-2.20651	0.755644	0.00044505	0.0154048	OGA
chr16:29904965-29905787|chr16:29906127-29919530	9.41379	-2.58561	0.823237	0.00026523	0.0106301	ASPHD1
chr10:68483588-68487143|chr10:68506718-68516750	9.31706	-1.94286	0.780746	0.002834	0.0466186	SLC25A16
chr17:31937520-31940285|chr17:31973231-31975481	9.03235	-3.35395	0.808659	2.8576e-06	0.000578896	SUZ12
chr15:69160757-69210315|chr15:69261329-69268219	8.95147	-2.35866	0.984339	0.00185816	0.0379862	GLCE
chr13:26397225-26400452|chr13:26401624-26403955	8.93637	-1.6019	0.583005	0.00202003	0.0397831	CDK8
chr3:56571302-56592969|chr3:56594028-56613588	8.77723	1.87032	0.762979	0.00284934	0.0466186	CCDC66
chr1:26442873-26446315|chr1:26447660-26457790	8.73123	-2.98815	0.726594	3.04082e-06	0.000578896	DHDDS
chr7:6813037-6814763|chr7:6822364-6823312	8.40224	-2.28241	0.715429	0.00030912	0.0114827	CCZ1B
chr9:111525262-111527267|chr9:111534353-111576364	8.26306	-2.69922	0.852482	0.000320351	0.0117565	ZNF483
chr9:6849700-6880011|chr9:6893232-6980924	8.18319	-3.13581	0.799591	1.30265e-05	0.00139861	KDM4C
chr15:89087516-89113724|chr15:89116521-89151676	8.16074	-2.87121	0.703057	6.28873e-06	0.000912166	ABHD2
chr19:34428570-34430575|chr19:34438766-34443843	8.1182	-1.71876	0.616577	0.00152945	0.0334562	UBA2
chr17:61744591-61776400|chr17:61780401-61780839	8.01142	4.66448	2.19979	0.000193058	0.00865155	BRIP1
chr6:170535405-170537233|chr6:170549113-170553129	7.92123	-2.71526	0.755259	4.40062e-05	0.00335107	PSMB1
chr11:120474635-120475339|chr11:120477526-120478155	7.84513	-3.55351	0.868572	1.33158e-05	0.00139861	ARHGEF12
chr10:60083617-60084601|chr10:60085253-60086676	7.66934	-5.1753	1.25125	1.27407e-05	0.00139861	ANK3
chr2:168017095-168063499|chr2:168129758-168138087	7.59179	-2.21222	0.829486	0.00121288	0.0304285	STK39
chr17:55007597-55031167|chr17:55047154-55072899	7.56067	4.04025	1.45014	0.000165979	0.00789954	STXBP4
chr21:39202545-39206107|chr21:39229436-39232176	7.40404	-2.43467	0.811567	0.000228536	0.00953589	BRWD1
chr9:106939107-106972004|chr9:106984409-107003293	7.36076	2.97605	1.27855	0.00169926	0.0356961	ZNF462
chr3:97900485-97912166|chr3:97915736-97933693	7.30218	5.46184	2.64261	0.000291018	0.0112208	CRYBG3
chrX:131692636-131749305|chrX:131794466-131825221	7.26415	5.16397	3.52612	0.00147582	0.033054	FIRRE
chr1:23019947-23030468|chr1:23059167-23068538	7.06195	5.19169	2.16726	3.20349e-05	0.00278795	KDM1A
chr7:87935186-87964633|chr7:87978412-88075625	7.05027	-3.92047	1.07004	9.06527e-06	0.00120056	ADAM22
chr1:224929835-224952669|chr1:224974153-225002782	6.95039	5.57906	2.33122	3.89602e-05	0.00319925	DNAH14
chr5:143041890-143054438|chr5:143057747-143120987	6.8002	-3.01487	0.829031	5.08879e-05	0.00361911	ARHGAP26
chr7:64522500-64543706|chr7:64544432-64562924	6.78037	-2.11503	0.869965	0.00265608	0.0454518	ZNF680
chr9:84670960-84702158|chr9:84710791-84723572	6.649	-2.92823	1.02993	0.000879193	0.0252417	NTRK2
chr18:9914335-9931809|chr18:9937066-9950394	6.57369	2.48788	1.0982	0.00264221	0.0454518	VAPA
chr3:56625006-56627036|chr3:56628614-56633043	6.56289	2.48846	0.933253	0.00117313	0.0303972	TASOR
chr7:102968117-103025062|chr7:103029418-103055643	6.36404	3.17715	1.44424	0.00134965	0.0318685	FBXL13
chr6:68993962-69014037|chr6:69076038-69233289	6.30754	-4.78656	1.2158	2.92088e-06	0.000578896	ADGRB3
chr13:49444857-49451552|chr13:49467960-49476475	6.20341	2.99026	1.20142	0.00127103	0.0312223	SETDB2
chr3:121318540-121378715|chr3:121381532-121407242	5.96209	-4.49374	1.02018	1.8471e-06	0.000562626	STXBP5L
chr10:27136385-27142386|chr10:27145590-27148905	5.82448	-2.43824	0.984212	0.00229285	0.0427875	YME1L1
chr12:68648781-68650399|chr12:68654252-68656305	5.82381	-2.13605	1.14695	0.00255283	0.0446893	RAP1B
chr1:225411440-225412453|chr1:225415332-225417983	5.81829	3.78931	2.32647	0.00194007	0.0388779	LBR
chr12:22482743-22484696|chr12:22506819-22513293	5.72027	-2.67467	1.1161	0.00283999	0.0466186	C2CD5
chr18:9577191-9583116|chr18:9595153-9614225	5.56722	-2.00672	0.727419	0.00128531	0.0312332	PPP4R1
chr9:36351199-36352741|chr9:36353331-36356302	5.47646	-2.1249	0.701472	0.000542676	0.0180929	RNF38
chr9:74985010-74996446|chr9:75017448-75028011	5.3781	-2.35613	0.775178	0.000479293	0.0164037	CARNMT1
chr9:83680037-83682950|chr9:83686155-83707499	5.35852	3.59881	1.59721	0.000546471	0.0180929	UBQLN1
[truncated: 86 more rows]

## Sheet: Group4 vs CB, DE
Shown are the circular RNAs with average count across samples (RawMeanReads) >= 2
[truncated: 218 more rows]
