# Supplementary material for: Circular and Fusion RNAs in Medulloblastoma Development
Source: Cancers (Basel). 2022 Jun 26;14(13):3134. doi: 10.3390/cancers14133134 (PMC9264760; doi:10.3390/cancers14133134)
Supplement: Supplementary file 1 [file cancers-14-03134-s001.zip › File S3_De-regulated circular RNAs.xlsx]

## Sheet: Venn4_UP-regulated
ID	SHH	WNT	Group3	Group4	Occurrence
chr4:7855574-7868621|chr4:7872080-7939655	AFAP1	AFAP1	AFAP1	AFAP1	4
chr17:61744591-61776400|chr17:61780401-61780839	BRIP1	BRIP1	BRIP1	BRIP1	4
chr3:138537347-138570317|chr3:138571356-138572858	CEP70	CEP70	CEP70	CEP70	4
chr7:102968117-103025062|chr7:103029418-103055643	FBXL13	FBXL13	FBXL13	FBXL13	4
chr12:32582467-32598496|chr12:32611283-32619697	FGD4	FGD4	FGD4	FGD4	4
chr1:23019947-23030468|chr1:23059167-23068538	KDM1A	KDM1A	KDM1A	KDM1A	4
chr2:147958866-147972738|chr2:147975975-148020632	ORC4	ORC4	ORC4	ORC4	4
chr13:32710106-32732100|chr13:32735330-32741079	PDS5B	PDS5B	PDS5B	PDS5B	4
chr3:31533312-31576395|chr3:31580096-31596797	STT3B	STT3B	STT3B	STT3B	4
chr17:55007597-55031167|chr17:55047154-55072899	STXBP4	STXBP4	STXBP4	STXBP4	4
chr6:158573523-158580939|chr6:158589782-158605266	TMEM181	TMEM181	TMEM181	TMEM181	4
chr13:95903060-95925679|chr13:95940091-95947036	UGGT2	UGGT2	UGGT2	UGGT2	4
chr10:31319133-31373017|chr10:31461237-31495775	ZEB1	ZEB1	ZEB1	ZEB1	4
chr1:224929835-224952669|chr1:224974153-225002782	DNAH14		DNAH14	DNAH14	3
chr2:58204226-58221941|chr2:58232112-58241217	FANCL		FANCL	FANCL	3
chr6:116681552-116689319|chr6:116692392-116698703	KPNA5		KPNA5	KPNA5	3
chr1:225411440-225412453|chr1:225415332-225417983	LBR		LBR	LBR	3
chr2:8888073-8908620|chr2:8958642-9003539	MBOAT2		MBOAT2	MBOAT2	3
chr10:34131583-34269656|chr10:34284245-34317106	PARD3	PARD3		PARD3	3
chr14:49655843-49663314|chr14:49674427-49679724	POLE2	POLE2		POLE2	3
chr2:109553219-109564365|chr2:109593119-109613797	SEPTIN10	SEPTIN10		SEPTIN10	3
chr2:109574767-109585125|chr2:109593119-109613797	SEPTIN10	SEPTIN10		SEPTIN10	3
chr13:21161875-21167987|chr13:21168399-21172338	SKA3	SKA3		SKA3	3
chr8:69705229-69738039|chr8:69761875-69831766	SLCO5A1		SLCO5A1	SLCO5A1	3
chr4:42485668-42503449|chr4:42543986-42549012	ATP8A1	ATP8A1	ATP8A1		3
chr3:138537347-138570317|chr3:138572984-138591853	CEP70	CEP70	CEP70		3
chr3:97900485-97912166|chr3:97915736-97933693	CRYBG3	CRYBG3	CRYBG3		3
chr4:120710413-120754552|chr4:120811449-120816452	PRDM5	PRDM5	PRDM5		3
chr7:82084900-82117043|chr7:82170609-82335134			CACNA2D1	CACNA2D1	2
chr7:82038235-82060427|chr7:82084900-82117043			CACNA2D1	CACNA2D1	2
chr12:28190641-28225794|chr12:28259442-28305648			CCDC91	CCDC91	2
chr12:96313454-96323947|chr12:96334865-96399985	CDK17			CDK17	2
chr1:239387227-239492708|chr1:239545749-239632223		CHRM3		CHRM3	2
chr1:225051795-225079206|chr1:225097239-225100712			DNAH14	DNAH14	2
chr1:212035942-212044659|chr1:212047417-212062883	DTL			DTL	2
chr5:65926806-65988634|chr5:66014725-66021321	ERBIN			ERBIN	2
chr6:65405367-65490593|chr6:65495993-65639777			EYS	EYS	2
chr7:148832750-148846469|chr7:148847305-148884163			EZH2	EZH2	2
chr15:44328787-44331987|chr15:44338317-44379689		GOLM2		GOLM2	2
chr7:126770065-126902541|chr7:126904683-127106495			GRM8	GRM8	2
chr8:72537885-72567641|chr8:72568313-72935934			KCNB2	KCNB2	2
chr3:19347965-19390480|chr3:19456982-19510362		KCNH8		KCNH8	2
chr6:61901371-61978065|chr6:62047994-62177184			KHDRBS2	KHDRBS2	2
chr4:17886161-17909093|chr4:17972885-18021597			LCORL	LCORL	2
chr4:39910338-39913610|chr4:39925933-39926774	PDS5A			PDS5A	2
chr8:69738204-69755423|chr8:69761875-69831766	SLCO5A1			SLCO5A1	2
chr18:47851327-47865058|chr18:47896809-47930360		SMAD2		SMAD2	2
chr1:223803452-223804173|chr1:223806947-223810430			TP53BP2	TP53BP2	2
chr2:23977075-23982895|chr2:23984831-23999671	UBXN2A			UBXN2A	2
chr9:106939107-106972004|chr9:106984409-107003293			ZNF462	ZNF462	2
chr4:22392690-22401430|chr4:22402799-22413181	ADGRA3		ADGRA3		2
chr8:123326026-123333877|chr8:123336532-123337624		ATAD2	ATAD2		2
chr2:173354984-173358711|chr2:173359491-173363225	CDCA7		CDCA7		2
chr14:80490722-80497468|chr14:80530886-80559278		CEP128	CEP128		2
chr3:138508544-138525489|chr3:138537347-138570317		CEP70	CEP70		2
chr17:59566794-59570517|chr17:59573235-59573739	DHX40		DHX40		2
chr5:154029580-154033790|chr5:154034967-154038856		FAM114A2	FAM114A2		2
chr12:32582467-32598496|chr12:32601423-32602160		FGD4	FGD4		2
chrX:131692636-131749305|chrX:131794466-131825221	FIRRE		FIRRE		2
chr18:6264038-6301902|chr18:6312056-6367613	L3MBTL4		L3MBTL4		2
chr4:177351549-177353307|chr4:177353728-177360502	NEIL3		NEIL3		2
chr14:49666413-49669523|chr14:49674427-49679724	POLE2		POLE2		2
chr2:37293271-37316236|chr2:37317179-37317786		PRKD3	PRKD3		2
chr1:8466023-8495062|chr1:8541318-8556474		RERE	RERE		2
chr12:123311129-123313619|chr12:123315660-123317220	SBNO1		SBNO1		2
chr13:49444857-49451552|chr13:49467960-49476475		SETDB2	SETDB2		2
chr3:56625006-56627036|chr3:56628614-56633043		TASOR	TASOR		2
chr9:83680037-83682950|chr9:83686155-83707499	UBQLN1		UBQLN1		2
chr21:15730438-15762890|chr21:15766141-15777903		USP25	USP25		2
chr7:33357995-33367766|chr7:33388144-33505462	BBS9	BBS9			2
chr6:21909603-22020338|chr6:22056690-22110746	CASC15	CASC15			2
chr10:84425893-84438511|chr10:84477664-84513448	CCSER2	CCSER2			2
chr10:84373815-84417770|chr10:84425893-84438511	CCSER2	CCSER2			2
chr10:68465812-68468122|chr10:68470163-68471790	DNA2	DNA2			2
chr5:65926806-65988634|chr5:65994864-66012048	ERBIN	ERBIN			2
chr13:45149788-45151686|chr13:45207505-45252870	GTF2F2	GTF2F2			2
chr4:177351549-177353307|chr4:177360677-177362288	NEIL3	NEIL3			2
chr18:54269661-54271359|chr18:54277855-54280666	POLI	POLI			2
chr5:95752350-95755395|chr5:95763620-95768045	RHOBTB3	RHOBTB3			2
chr1:44405526-44411980|chr1:44412722-44614164	RNF220	RNF220			2
chr3:47670717-47675474|chr3:47678311-47680436	SMARCC1	SMARCC1			2
chr3:47720735-47729024|chr3:47772936-47781602	SMARCC1	SMARCC1			2
chr7:129203589-129205202|chr7:129206587-129208758	SMO	SMO			2
chr8:98596169-98706466|chr8:98707311-98749275	STK3	STK3			2
chr13:60397010-60439687|chr13:60460540-60467237	TDRD3	TDRD3			2
chr9:100473740-100498764|chr9:100516771-100547743	TMEFF1	TMEFF1			2
chr20:21357792-21365420|chr20:21368590-21381993	XRN2	XRN2			2
chr11:76926667-76958978|chr11:76998821-77015015				ACER3	1
chr9:2923272-2943564|chr9:2948282-2992462				CARM1P1	1
chr2:58165874-58198593|chr2:58232112-58241217				FANCL	1
chr12:32602317-32607956|chr12:32611283-32619697				FGD4	1
chr7:20363722-20367011|chr7:20380831-20381726				ITGB8	1
chr1:215086678-215169198|chr1:215172183-215194952				KCNK2	1
chr7:2225550-2229983|chr7:2230727-2232871				MAD1L1	1
chr10:34348115-34359146|chr10:34384254-34399329				PARD3	1
chr1:96723594-96769702|chr1:96770851-96777584				PTBP2	1
chr6:138905132-138907494|chr6:138908816-138911275				REPS1	1
chr14:52519293-52536718|chr14:52544371-52552315				TXNDC16	1
chr10:27038054-27039964|chr10:27043567-27044156			ANKRD26		1
chr12:5750970-5799506|chr12:5832603-5836777			ANO2		1
chr7:82014479-82032796|chr7:82084900-82117043			CACNA2D1		1
chr7:82170609-82335134|chr7:82349649-82443364			CACNA2D1		1
chr7:82038235-82060427|chr7:82117173-82136634			CACNA2D1		1
chr2:108816105-108839184|chr2:108856970-108876087			CCDC138		1
chr3:56571302-56592969|chr3:56594028-56613588			CCDC66		1
chr14:30875298-30877571|chr14:30880734-30884552			COCH		1
chr1:231771070-231795241|chr1:231818517-231958827			DISC1		1
chr1:224929835-224952669|chr1:225007544-225023614			DNAH14		1
chr17:79075090-79077429|chr17:79077864-79079488			ENGASE		1
chr1:44284907-44308309|chr1:44319744-44322724			ERI3		1
chr12:22625586-22643762|chr12:22673660-22684482			ETNK1		1
chr7:73184719-73190065|chr7:73193025-73194625			GTF2IP4		1
chr2:171922507-171925536|chr2:171953001-171965337			HAT1		1
chr14:21213117-21230318|chr14:21234229-21269297			HNRNPC		1
chr1:44756237-44757555|chr1:44758140-44759205			KIF2C		1
chr4:17909345-17961902|chr4:17972885-18021597			LCORL		1
chr2:60783209-60786946|chr2:60792289-60793626			PAPOLG		1
chr7:11051780-11061790|chr7:11111467-11169415			PHF14		1
chr6:111381444-111387764|chr6:111472140-111482749			REV3L		1
chr6:130176008-130184102|chr6:130184623-130209494			SAMD3		1
chr6:75634811-75647730|chr6:75659407-75663220			SENP6		1
chr18:47851327-47865058|chr18:47870564-47896520			SMAD2		1
chr7:129005159-129014978|chr7:129018157-129054650			TNPO3		1
chr18:9914335-9931809|chr18:9937066-9950394			VAPA		1
chr5:113515362-113532878|chr5:113535798-113539073			YTHDC2		1
chr6:57099141-57124733|chr6:57142095-57147089			ZNF451		1
chr12:99655210-99772921|chr12:99806700-99812154		ANKS1B			1
chr18:6729943-6824761|chr18:6837414-6851033		ARHGAP28			1
chr2:53700528-53714383|chr2:53716743-53728711		ASB3			1
chr12:89642355-89655678|chr12:89656107-89708595		ATP2B1			1
chr4:42465076-42485495|chr4:42524847-42543916		ATP8A1			1
chr4:42465076-42485495|chr4:42543986-42549012		ATP8A1			1
chr4:42485668-42503449|chr4:42524847-42543916		ATP8A1			1
chr2:32487801-32488587|chr2:32493667-32499546		BIRC6			1
chr10:91994644-91996368|chr10:92008275-92008828		BTAF1			1
chr10:91993847-91994534|chr10:92008275-92008828		BTAF1			1
None|chr4:76403280-76412089		CCDC158			1
chr5:69174409-69174876|chr5:69175537-69177238		CCNB1			1
chr2:224514772-224535527|chr2:224557856-224584943		CUL3			1
chr11:108033911-108046269|chr11:108054955-108070095		CUL5			1
chr13:71489148-71557023|chr13:71573012-71630555		DACH1			1
chr21:37365834-37420298|chr21:37472880-37478180		DYRK1A			1
chr3:89210520-89340915|chr3:89342090-89395836		EPHA3			1
chr1:44284907-44308309|chr1:44339322-44352849		ERI3			1
chr2:72379870-72465159|chr2:72480750-72492317		EXOC6B			1
chr5:154028283-154029488|chr5:154034967-154038856		FAM114A2			1
chr11:92225174-92352095|chr11:92355404-92524633		FAT3			1
chr1:117906582-117911993|chr1:117918736-117920181		GDAP2			1
chr2:144145739-144208602|chr2:144235737-144294364		GTDC1			1
chr17:61919513-61921724|chr17:61925099-61926351		INTS2			1
chr14:21501903-21503172|chr14:21503881-21511123		METTL3			1
chr5:80761678-80767932|chr5:80792844-80813583		MSH3			1
chr4:107660072-107682014|chr4:107694006-107701170		PAPSS1			1
chr8:17986087-17989858|chr8:17993619-18006262		PCM1			1
chr6:143753912-143765260|chr6:143765798-143772257		PHACTR2			1
chr2:189784593-189791789|chr2:189818180-189852654		PMS1			1
chr5:145796547-145817893|chr5:145826200-145835176		PRELID2			1
chr5:145765000-145796441|chr5:145826200-145835176		PRELID2			1
chr5:145760525-145764930|chr5:145826200-145835176		PRELID2			1
chr9:112252788-112262434|chr9:112297916-112332783		PTBP3			1
chr9:112234897-112250928|chr9:112297916-112332783		PTBP3			1
chr9:112262599-112268048|chr9:112297916-112332783		PTBP3			1
chr2:226836087-226864603|chr2:226867318-226906792		RHBDD1			1
chr12:97465727-97492460|chr12:97530859-97560536		RMST			1
chr12:97465727-97492460|chr12:97561047-97564149		RMST			1
chr1:63774508-64009304|chr1:64050716-64137368		ROR1			1
chr3:158106010-158122102|chr3:158123991-158203071		RSRC1			1
chr4:82870424-82871943|chr4:82875822-82878729		SEC31A			1
chr1:232493660-232513856|chr1:232533583-232574173		SIPA1L2			1
chr1:100896671-100906851|chr1:100921841-100961827		SLC30A7			1
chr4:102268079-102304316|chr4:102315830-102344443		SLC39A8			1
chr18:2656261-2666156|chr18:2674145-2688393		SMCHD1			1
chr4:106171270-106193608|chr4:106212835-106230362		TBCK			1
chr12:123584816-123586746|chr12:123590449-123596604		TMED2			1
chr12:128267487-128414731|chr12:128415620-128543956		TMEM132C			1
chr9:70681578-70761600|chr9:70784279-70827846		TRPM3			1
chr18:23993038-24064139|chr18:24069271-24080584		TTC39C			1
chr9:86304947-86305191|chr9:86310017-86310705		TUT7			1
chr9:33989126-33996222|chr9:34017189-34048824		UBAP2			1
chr5:139600435-139614585|chr5:139623461-139626755		UBE2D2			1
chr3:196372042-196391812|chr3:196407393-196432326		UBXN7			1
chr2:61484105-61485767|chr2:61490776-61492034		XPO1			1
chr4:83469151-83470202|chr4:83472288-83476642	ABRAXAS1				1
chr2:214752555-214767481|chr2:214781509-214792296	BARD1				1
chr14:34826156-34862043|chr14:34862322-34874491	BAZ1A				1
chr7:90604249-90726566|chr7:90747775-90790572	CDK14				1
chr7:90604249-90726566|chr7:90726812-90747680	CDK14				1
chr6:20535394-20546345|chr6:20548705-20649292	CDKAL1				1
chr7:16216197-16258389|chr7:16278226-16301420	CRPPA				1
chr7:16091799-16216065|chr7:16278226-16301420	CRPPA				1
chr1:167951861-167966628|chr1:167975015-167987494	DCAF6				1
chr4:51843267-51863436|chr4:51877854-51886567	DCUN1D4				1
chr5:66050966-66053405|chr5:66054951-66075023	ERBIN				1
chr8:71271897-71299046|chr8:71334174-71354781	EYA1				1
chr3:179405406-179413411|chr3:179419505-179420888	GNB4				1
chr12:66189432-66203710|chr12:66228370-66244485	IRAK3				1
chr10:96833479-96907264|chr10:96907747-96944112	LCOR				1
chr8:30095528-30101897|chr8:30104486-30105745	LEPROTL1				1
chr18:50912950-50918109|chr18:50932360-50939569	ME2				1
chr11:89373492-89400016|chr11:89402542-89421901	NOX4				1
chr6:149736622-149738642|chr6:149742570-149743637	NUP43				1
chrX:111123278-111142095|chrX:111152447-111162914	PAK3				1
chr21:46347512-46349011|chr21:46349820-46351428	PCNT				1
chr8:140803650-140818276|chr8:140864399-140879470	PTK2				1
chr2:199349173-199368604|chr2:199433514-199455868	SATB2				1
chr13:21155150-21157921|chr13:21172681-21176374	SKA3				1
chr3:47676782-47678197|chr3:47686170-47689386	SMARCC1				1
chr3:196372042-196391812|chr3:196403019-196407245	UBXN7				1
chr10:31319133-31373017|chr10:31387266-31461036	ZEB1				1
Green: circular RNA isoforms present in each subtype
Yellow row: circular RNA discussed in text

## Sheet: Venn4_DOWN-regulated
ID	SHH	WNT	Group3	Group4	Occurrence
chr15:89087516-89113724|chr15:89116521-89151676	ABHD2	ABHD2	ABHD2	ABHD2	4
chr5:143041890-143054438|chr5:143057747-143120987	ARHGAP26	ARHGAP26	ARHGAP26	ARHGAP26	4
chr16:29904965-29905787|chr16:29906127-29919530	ASPHD1	ASPHD1	ASPHD1	ASPHD1	4
chr5:111224644-111344023|chr5:111394782-111446685	CAMK4	CAMK4	CAMK4	CAMK4	4
chr16:80633236-80684537|chr16:80685129-80804149	CDYL2	CDYL2	CDYL2	CDYL2	4
chr1:26442873-26446315|chr1:26447660-26457790	DHDDS	DHDDS	DHDDS	DHDDS	4
chr21:36246677-36247516|chr21:36248568-36251161	DOP1B	DOP1B	DOP1B	DOP1B	4
chr14:102039732-102040235|chr14:102040673-102041573	DYNC1H1	DYNC1H1	DYNC1H1	DYNC1H1	4
chr12:1263165-1289851|chr12:1371977-1408148	ERC1	ERC1	ERC1	ERC1	4
chr14:65455718-65561336|chr14:65561766-65615977	FUT8	FUT8	FUT8	FUT8	4
chr10:72692301-72708282|chr10:72715902-72834358	MCU	MCU	MCU	MCU	4
chr18:8706713-8718423|chr18:8720496-8777832	MTCL1	MTCL1	MTCL1	MTCL1	4
chr17:8554018-8569719|chr17:8577338-8589080	MYH10	MYH10	MYH10	MYH10	4
chr15:87880428-87929190|chr15:87940753-88032856	NTRK3	NTRK3	NTRK3	NTRK3	4
chr11:45979966-46076753|chr11:46092223-46120934	PHF21A	PHF21A	PHF21A	PHF21A	4
chr8:37762758-37765525|chr8:37766355-37772754	PLPBP	PLPBP	PLPBP	PLPBP	4
chr8:42354521-42355515|chr8:42361365-42362611	POLB	POLB	POLB	POLB	4
chr8:42338685-42344952|chr8:42350065-42352518	POLB	POLB	POLB	POLB	4
chr6:170537340-170543600|chr6:170549113-170553129	PSMB1	PSMB1	PSMB1	PSMB1	4
chr6:72292046-72295936|chr6:72333835-72390597	RIMS1	RIMS1	RIMS1	RIMS1	4
chr6:72292046-72307257|chr6:72333835-72390597	RIMS1	RIMS1	RIMS1	RIMS1	4
chr6:72248127-72250329|chr6:72251368-72252760	RIMS1	RIMS1	RIMS1	RIMS1	4
chr4:71092792-71236575|chr4:71255399-71339369	SLC4A4	SLC4A4	SLC4A4	SLC4A4	4
chr15:58901287-58912562|chr15:58916999-58932355	SLTM	SLTM	SLTM	SLTM	4
chr3:121318540-121378715|chr3:121381532-121407242	STXBP5L	STXBP5L	STXBP5L	STXBP5L	4
chr6:152540021-152628264|chr6:152628554-152636637	SYNE1	SYNE1	SYNE1	SYNE1	4
chr15:54265496-54293894|chr15:54338489-54393047	UNC13C	UNC13C	UNC13C	UNC13C	4
chr15:62000626-62007307|chr15:62013992-62020478	VPS13C	VPS13C	VPS13C	VPS13C	4
chr9:111530963-111533738|chr9:111534353-111576364	ZNF483	ZNF483	ZNF483	ZNF483	4
chr9:111525262-111527267|chr9:111534353-111576364	ZNF483	ZNF483	ZNF483	ZNF483	4
chr7:87935186-87964633|chr7:87978412-88075625		ADAM22	ADAM22	ADAM22	3
chr6:68993962-69014037|chr6:69076038-69233289		ADGRB3	ADGRB3	ADGRB3	3
chr6:69076038-69233289|chr6:69239226-69324871		ADGRB3	ADGRB3	ADGRB3	3
chr6:69018499-69048184|chr6:69076038-69233289		ADGRB3	ADGRB3	ADGRB3	3
chr11:120473127-120474559|chr11:120477526-120478155	ARHGEF12		ARHGEF12	ARHGEF12	3
chr12:22482743-22484696|chr12:22506819-22513293	C2CD5		C2CD5	C2CD5	3
chr9:74985010-74996446|chr9:75017448-75028011	CARNMT1		CARNMT1	CARNMT1	3
chr1:230660823-230663140|chr1:230675124-230678912	COG2	COG2		COG2	3
chr2:48314814-48328560|chr2:48346751-48359046	FOXN2		FOXN2	FOXN2	3
chr15:69160757-69210315|chr15:69261329-69268219	GLCE		GLCE	GLCE	3
chr5:114364001-114404437|chr5:114404856-114463048	KCNN2		KCNN2	KCNN2	3
chr9:6849700-6880011|chr9:6893232-6980924	KDM4C		KDM4C	KDM4C	3
chr3:183636311-183643479|chr3:183672484-183679085	KLHL24	KLHL24		KLHL24	3
chr5:10414502-10415487|chr5:10417404-10423734	MARCHF6		MARCHF6	MARCHF6	3
chr15:41621589-41668827|chr15:41669958-41696074	MGA		MGA	MGA	3
chr18:21705123-21765771|chr18:21779685-21791334	MIB1	MIB1		MIB1	3
chr14:60808428-60811986|chr14:60879835-60968228	MNAT1	MNAT1		MNAT1	3
chr10:101791439-101792838|chr10:101810314-101813029	OGA		OGA	OGA	3
chr1:24502463-24514313|chr1:24514567-24531217	RCAN3		RCAN3	RCAN3	3
chr10:63599283-63610186|chr10:63619800-63620812	REEP3	REEP3		REEP3	3
chr10:7248649-7276891|chr10:7285954-7367648	SFMBT2		SFMBT2	SFMBT2	3
chr6:145918232-145919347|chr6:145933178-145934906	SHPRH		SHPRH	SHPRH	3
chr8:47279980-47284027|chr8:47294030-47396375	SPIDR		SPIDR	SPIDR	3
chr1:108779410-108782421|chr1:108794907-108796233	STXBP3		STXBP3	STXBP3	3
chr15:51777018-51781043|chr15:51782828-51798196	TMOD2		TMOD2	TMOD2	3
chr19:34428570-34430575|chr19:34438766-34443843	UBA2		UBA2	UBA2	3
chr20:41239704-41267462|chr20:41269083-41299965	ZHX3	ZHX3		ZHX3	3
chr19:21022881-21033455|chr19:21034184-21053438		ZNF430	ZNF430	ZNF430	3
chr11:120474635-120475339|chr11:120477526-120478155	ARHGEF12	ARHGEF12	ARHGEF12		3
chr14:88715195-88726540|chr14:88746283-88754511	EML5	EML5	EML5		3
chr12:1236904-1263033|chr12:1290012-1371832	ERC1	ERC1	ERC1		3
chr12:1236904-1289851|chr12:1410453-1444561	ERC1	ERC1	ERC1		3
chr9:127338161-127339644|chr9:127342334-127344234	GARNL3	GARNL3	GARNL3		3
chr9:84670960-84702158|chr9:84710791-84723572	NTRK2	NTRK2	NTRK2		3
chr6:170535405-170537233|chr6:170549113-170553129	PSMB1	PSMB1	PSMB1		3
chr1:75732922-75739979|chr1:75750546-75761121	ACADM			ACADM	2
chr7:152759926-152783186|chr7:152801731-152814549	ACTR3B			ACTR3B	2
chr10:110122292-110124016|chr10:110132400-110133325	ADD3			ADD3	2
chr10:110122292-110124016|chr10:110130486-110133325	ADD3			ADD3	2
chr15:34910313-34915037|chr15:34927138-34930257	AQR			AQR	2
chr5:143014116-143037195|chr5:143057747-143120987	ARHGAP26			ARHGAP26	2
chr1:155415923-155438326|chr1:155439068-155459796	ASH1L			ASH1L	2
chr11:13405856-13413529|chr11:13421838-13445023	BTBD10			BTBD10	2
chr2:202942967-202952558|chr2:202954134-202955673	CARF			CARF	2
chr3:56564125-56566593|chr3:56567053-56571180	CCDC66			CCDC66	2
chr9:111385442-111386376|chr9:111391824-111392767	ECPAS			ECPAS	2
chr8:108443698-108449822|chr8:108455930-108469825	EMC2			EMC2	2
chr19:18538436-18539370|chr19:18539720-18541678	FKBP8			FKBP8	2
chr16:53844298-53873785|chr16:53888951-53933984	FTO			FTO	2
chr2:153872303-153900935|chr2:153944639-154140336			GALNT13	GALNT13	2
chr7:8158652-8218304|chr7:8236005-8262093	ICA1			ICA1	2
chr9:6814745-6849506|chr9:6893232-6980924	KDM4C			KDM4C	2
chr16:27210621-27213584|chr16:27215008-27215944	KDM8			KDM8	2
chr3:183636311-183643479|chr3:183651276-183663457	KLHL24			KLHL24	2
chr12:12203400-12244261|chr12:12244655-12266680	LRP6			LRP6	2
chr6:136383781-136388392|chr6:136389517-136411619	MAP7			MAP7	2
chr13:100235878-100257594|chr13:100273346-100301459	PCCA			PCCA	2
chr12:69795344-69800208|chr12:69801721-69812777	RAB3IP			RAB3IP	2
chr20:35716805-35721739|chr20:35725155-35729311	RBM39			RBM39	2
chr20:35713096-35714184|chr20:35725155-35729311	RBM39			RBM39	2
chr6:72266049-72291933|chr6:72333835-72390597			RIMS1	RIMS1	2
chr2:54974764-54982514|chr2:54987698-55010086			RTN4	RTN4	2
chr14:71400918-71413947|chr14:71529370-71573488	SIPA1L1			SIPA1L1	2
chr5:136132962-136147831|chr5:136154163-136160855	SMAD5			SMAD5	2
chr4:143540495-143543508|chr4:143543972-143544736			SMARCA5	SMARCA5	2
chr16:69368482-69370482|chr16:69372355-69384579	TERF2			TERF2	2
chr8:42399703-42401787|chr8:42403461-42404866	VDAC3			VDAC3	2
chr10:28535757-28583398|chr10:28596041-28608185	WAC			WAC	2
chr16:74912362-74915869|chr16:74916259-74917928	WDR59			WDR59	2
chr1:155668777-155670319|chr1:155679512-155680415	YY1AP1			YY1AP1	2
chr11:130239896-130260855|chr11:130261929-130314374	ZBTB44			ZBTB44	2
chr20:18288604-18297984|chr20:18298464-18305007	ZNF133			ZNF133	2
chr10:60083617-60084601|chr10:60085253-60086676		ANK3	ANK3		2
chr21:39202545-39206107|chr21:39229436-39232176	BRWD1		BRWD1		2
chr19:13303884-13307781|chr19:13308528-13312668	CACNA1A		CACNA1A		2
chr9:74999870-75016267|chr9:75017448-75028011	CARNMT1		CARNMT1		2
chr13:26397225-26400452|chr13:26401624-26403955	CDK8		CDK8		2
chr3:1278508-1295600|chr3:1297991-1321649	CNTN6		CNTN6		2
chr12:1263165-1289851|chr12:1444750-1490092	ERC1		ERC1		2
chr12:1236904-1263033|chr12:1371977-1408148	ERC1		ERC1		2
chr2:72575668-72718102|chr2:72733118-72741303	EXOC6B		EXOC6B		2
chr19:33112613-33113766|chr19:33114419-33117824	GPATCH1		GPATCH1		2
chr6:82212793-82214226|chr6:82214829-82216075	IBTK		IBTK		2
chr11:33547879-33551039|chr11:33552241-33559748		KIAA1549L	KIAA1549L		2
chr12:27710955-27714779|chr12:27724186-27735446	MRPS35		MRPS35		2
chr14:96552622-96555846|chr14:96556413-96560648	PAPOLA		PAPOLA		2
chr10:49885295-49915916|chr10:49935142-49941508	PARG		PARG		2
chr18:9577191-9583116|chr18:9595153-9614225	PPP4R1		PPP4R1		2
chr6:72292046-72307257|chr6:72313672-72333599		RIMS1	RIMS1		2
chr9:36351199-36352741|chr9:36353331-36356302	RNF38		RNF38		2
chrX:20177084-20186295|chrX:20204103-20209287	RPS6KA3		RPS6KA3		2
chr8:47294030-47396375|chr8:47407961-47440322	SPIDR		SPIDR		2
chr3:121407603-121413157|chr3:121415968-121418336	STXBP5L		STXBP5L		2
chr17:31937520-31940285|chr17:31973231-31975481	SUZ12		SUZ12		2
chr3:142748460-142777631|chr3:142785040-142791018	TRPC1		TRPC1		2
chr12:28304711-28305648|chr12:28391411-28450160	CCDC91	CCDC91			2
chr7:39951852-39987598|chr7:40002031-40045835	CDK13	CDK13			2
chr7:102205170-102227366|chr7:102227669-102234051	CUX1	CUX1			2
chr3:155870897-155893517|chr3:155911279-155914418	GMPS	GMPS			2
chr12:112314546-112319224|chr12:112319742-112381951	HECTD4	HECTD4			2
chr11:68180200-68185780|chr11:68190152-68213137	KMT5B	KMT5B			2
chr22:29957088-29970975|chr22:29979052-29988479	MTMR3	MTMR3			2
chr6:57190600-57193841|chr6:57196606-57207627	RAB23	RAB23			2
chr6:57190600-57193841|chr6:57210445-57221725	RAB23	RAB23			2
chr15:25252333-25266430|chr15:25278884-25418787	SNHG14	SNHG14			2
chr14:88396203-88416710|chr14:88437903-88438326	SPATA7	SPATA7			2
chr3:98732532-98768429|chr3:98773983-98788035	ST3GAL6	ST3GAL6			2
chr21:32688367-32694227|chr21:32695282-32699837	SYNJ1	SYNJ1			2
chr12:82687669-82857009|chr12:82857580-82895817	TMTC2	TMTC2			2
chr9:121974979-121989194|chr9:121989770-122031722	TTLL11	TTLL11			2
chr1:55121506-55123446|chr1:55134413-55137514	USP24	USP24			2
chr1:155672731-155675009|chr1:155679512-155680415	YY1AP1	YY1AP1			2
chr3:107645909-107710451|chr3:107716849-107728764				BBX	1
chr10:84373815-84417770|chr10:84438707-84463932				CCSER2	1
chr15:92992998-92996956|chr15:92998621-93000511				CHD2	1
chrX:21501588-21516484|chrX:21532067-21561470				CNKSR2	1
chr4:107932133-107944969|chr4:107947537-107949349				CYP2U1	1
chr1:59296907-59339957|chr1:59378837-59456960				FGGY	1
chr6:101686353-101799647|chr6:101818483-101859286				GRIK2	1
chr6:136659378-136669282|chr6:136698682-136705109				MAP3K5	1
chr6:136669395-136694139|chr6:136698682-136705109				MAP3K5	1
chr6:163415335-163455278|chr6:163478896-163534981				QKI	1
chr5:38982036-38990948|chr5:39003622-39021038				RICTOR	1
chr10:16695155-16752538|chr10:16782084-16816972				RSU1	1
chr1:1218927-1223243|chr1:1223968-1228467				SDF4	1
chr7:66205522-66286510|chr7:66286709-66352504				TPST1	1
chrX:24149794-24172714|chrX:24179770-24207325				ZFX	1
chr12:98751522-98773041|chr12:98801125-98829173			ANKS1B		1
chr10:68773099-68786135|chr10:68786692-68787926			CCAR1		1
chr7:6813037-6814763|chr7:6822364-6823312			CCZ1B		1
chr20:34093731-34096656|chr20:34098633-34103461			EIF2S2		1
chr15:63698996-63706779|chr15:63716473-63718573			HERC1		1
chr5:94799132-94868332|chr5:94912976-94917895			MCTP1		1
chr3:179588995-179592643|chr3:179601790-179602651			MRPL47		1
chr12:68648781-68650399|chr12:68654252-68656305			RAP1B		1
chr2:112399369-112399631|chr2:112400194-112401116			RGPD8		1
chr1:92324375-92333390|chr1:92345914-92380723			RPAP2		1
chr10:68483588-68487143|chr10:68506718-68516750			SLC25A16		1
chr2:168017095-168063499|chr2:168129758-168138087			STK39		1
chr2:168075231-168129540|chr2:168140758-168161786			STK39		1
chr3:121121704-121152476|chr3:121157627-121205922			STXBP5L		1
chr20:13534141-13559007|chr20:13587370-13623445			TASP1		1
chr15:53978927-54012647|chr15:54015886-54143017			UNC13C		1
chr18:192900-196636|chr18:199316-202879			USP14		1
chr10:27136385-27142386|chr10:27145590-27148905			YME1L1		1
chr7:64522500-64543706|chr7:64544432-64562924			ZNF680		1
chr1:45060247-45087880|chr1:45088237-45205755			ZSWIM5		1
chr9:85547286-85575314|chr9:85633374-85642826		AGTPBP1			1
chr8:67103135-67105904|chr8:67116122-67118247		CSPP1			1
chr12:51067969-51073822|chr12:51074082-51076410		CSRNP2			1
chr8:10054658-10207832|chr8:10319989-10428147		MSRA			1
chr11:85983973-85990249|chr11:86031611-86068650		PICALM			1
chr1:84078371-84179176|chr1:84214317-84235179		PRKACB			1
chr6:13625764-13632369|chr6:13644729-13652658		RANBP9			1
chr1:75728488-75732643|chr1:75734871-75739979	ACADM				1
chr5:132904404-132927120|chr5:132934941-132937066	AFF4				1
chr6:131135782-131145284|chr6:131169273-131199460	AKAP7				1
chr1:243573048-243613670|chr1:243843282-243843543	AKT3				1
chr1:243545597-243552728|chr1:243843282-243843543	AKT3				1
chr1:243512426-243545509|chr1:243843282-243843543	AKT3				1
chr2:201757759-201760880|chr2:201761818-201767228	ALS2				1
chr1:103555109-103565434|chr1:103575540-103577489	AMY2B				1
chr5:140436257-140438460|chr5:140449305-140458624	ANKHD1				1
chr18:9182519-9195550|chr18:9221999-9254210	ANKRD12				1
chr4:73115916-73118687|chr4:73125312-73135116	ANKRD17				1
chr11:118572550-118581245|chr11:118584644-118590340	ARCN1				1
chr1:155360409-155370503|chr1:155370983-155378280	ASH1L				1
chr1:155415923-155438326|chr1:155459898-155477885	ASH1L				1
chr8:61584029-61618977|chr8:61653660-61680967	ASPH				1
chr12:89617039-89619998|chr12:89635251-89642157	ATP2B1				1
chr17:42495716-42498923|chr17:42501304-42507519	ATP6V0A1				1
chr18:79176907-79193182|chr18:79214038-79253380	ATP9B				1
chr12:111525316-111552279|chr12:111555919-111598783	ATXN2				1
chr19:17271655-17276494|chr19:17276909-17278844	BABAM1				1
chr2:32357486-32377587|chr2:32395593-32401162	BIRC6				1
chr7:140754233-140776911|chr7:140794467-140800361	BRAF				1
chr7:140787584-140794307|chr7:140808995-140834608	BRAF				1
chrX:80704846-80707426|chrX:80719656-80722561	BRWD3				1
chr11:13405856-13413529|chr11:13445181-13463091	BTBD10				1
chr14:93263993-93293857|chr14:93296157-93332819	BTBD7				1
chr1:92080720-92088697|chr1:92129776-92139349	BTBD8				1
chr11:115209657-115214607|chr11:115240420-115504270	CADM1				1
chr3:62445797-62465366|chr3:62481869-62491338	CADPS				1
chr1:200739966-200760838|chr1:200815644-200832199	CAMSAP2				1
chr6:17463073-17507168|chr6:17513954-17539268	CAP2				1
chr22:41800766-41808874|chr22:41810000-41825697	CCDC134				1
chr9:97343563-97347313|chr9:97350555-97354568	CCDC180				1
chr10:32446397-32451591|chr10:32474023-32517944	CCDC7				1
chr10:32463049-32471063|chr10:32474023-32517944	CCDC7				1
chr16:53254605-53255599|chr16:53274302-53285595	CHD9				1
chr12:122364107-122377388|chr12:122380558-122422520	CLIP1				1
chr2:29132245-29133654|chr2:29145367-29152684	CLIP4				1
chr10:92111194-92143028|chr10:92181019-92192545	CPEB3				1
chr16:1614985-1625972|chr16:1641187-1652495	CRAMP1				1
chr22:20918245-20933778|chr22:20934244-20949710	CRKL				1
chr1:155721618-155725381|chr1:155726019-155727607	DAP3				1
chr12:31433248-31442774|chr12:31447769-31451939	DENND5B				1
chr22:18970658-18987756|chr22:18988195-18989739	DGCR5				1
chr2:233354674-233388256|chr2:233390483-233434379	DGKD				1
chr3:197091026-197104902|chr3:197119530-197130526	DLG1				1
chr18:49286616-49331863|chr18:49379758-49391592	DYM				1
chr15:74656068-74671454|chr15:74675142-74695879	EDC3				1
chr16:22206679-22225653|chr16:22225975-22244629	EEF2K				1
chr1:231367636-231370561|chr1:231374099-231420997	EGLN1				1
chr14:88715195-88726540|chr14:88754671-88792306	EML5				1
chr14:88649926-88657375|chr14:88665489-88681889	EML5				1
chr11:76472840-76496214|chr11:76528466-76535894	EMSY				1
chr2:202726363-202755537|chr2:202759353-202765445	FAM117B				1
chr5:74805284-74834425|chr5:74841679-74866750	FAM169A				1
chr2:169546704-169555123|chr2:169557297-169560386	FASTKD1				1
chr22:32475124-32478980|chr22:32479275-32483896	FBXO7				1
chr4:152350124-152411302|chr4:152412529-152534940	FBXW7				1
chr9:20694564-20715321|chr9:20720534-20740235	FOCAD				1
chr1:117912683-117918596|chr1:117920424-117929447	GDAP2				1
chr17:75241696-75242335|chr17:75243570-75246508	GGA3				1
chr2:232776477-232787149|chr2:232796221-232806490	GIGYF2				1
chr5:103088172-103096540|chr5:103097781-103104540	GIN1				1
chr3:33065557-33068229|chr3:33068970-33072543	GLB1				1
chr11:123584332-123594081|chr11:123596037-123600467	GRAMD1B				1
chr16:1795720-1809237|chr16:1809833-1816892	HAGH				1
chr14:31123047-31127784|chr14:31133675-31134871	HECTD1				1
chr12:112266982-112269703|chr12:112273795-112274846	HECTD4				1
chr7:35638472-35667433|chr7:35673278-35694183	HERPUD2				1
chr5:79376197-79396822|chr5:79457018-79512769	HOMER1				1
chr5:79402055-79439009|chr5:79457018-79512769	HOMER1				1
chr2:202796964-202811745|chr2:202829016-202871160	ICA1L				1
chrX:135521318-135545422|chrX:135549805-135551993	INTS6L				1
chr12:334422-350620|chr12:354234-355157	KDM5A				1
chr1:10268263-10271501|chr1:10275503-10276320	KIF1B				1
chr3:183643542-183650295|chr3:183651276-183663457	KLHL24				1
chr17:47661178-47663088|chr17:47668410-47669677	KPNB1				1
chr2:30447383-30525586|chr2:30533314-30552492	LCLAT1				1
chr2:30533314-30552492|chr2:30568176-30640116	LCLAT1				1
chr11:40933723-41222796|chr11:41223008-41459430	LRRC4C				1
chr1:39368314-39370029|chr1:39372596-39378460	MACF1				1
chr3:65401470-65429519|chr3:65430881-65437154	MAGI1				1
chr1:117368485-117402185|chr1:117420649-117442230	MAN1A2				1
chr2:134120291-134253094|None	MGAT5				1
chr1:77801508-77803269|chr1:77807101-77813733	MIGA1				1
chr10:15821726-15833629|chr10:15847943-15860205	MINDY3				1
chr7:24573593-24623665|chr7:24668660-24679130	MPP6				1
chr22:29957088-29970975|chr22:29998857-30002879	MTMR3				1
chr13:32444126-32517856|chr13:32527532-32538617	N4BP2L2				1
chr2:190649360-190659157|chr2:190673152-190683737	NAB1				1
chr3:52711869-52737585|chr3:52741499-52743351	NEK4				1
chr5:6620298-6622015|chr5:6625669-6631872	NSUN2				1
chr9:84727959-84741891|chr9:84752085-84810541	NTRK2				1
chr15:43746706-43753823|chr15:43756766-43761423	PDIA3				1
chr3:52411247-52412810|chr3:52414587-52419832	PHF7				1
chr14:103757751-103778744|chr14:103797518-103847298	PPP1R13B				1
chr4:184652100-184659339|chr4:184685684-184691498	PRIMPOL				1
chr7:102397698-102399547|chr7:102407498-102425013	PRKRIP1				1
chr9:120829208-120831330|chr9:120833456-120842736	PSMD5				1
chr7:137228075-137251229|chr7:137254974-137343438	PTN				1
chr1:31911826-31915894|chr1:31919658-31937986	PTP4A2				1
chr11:73679720-73707419|chr11:73720899-73730764	RAB6A				1
chr9:107300222-107302034|chr9:107325004-107329542	RAD23B				1
chr14:35605709-35625360|chr14:35635598-35651804	RALGAPA1				1
chr6:13644729-13652658|chr6:13658832-13696784	RANBP9				1
chr7:155644919-155665174|chr7:155680908-155700772	RBM33				1
chr3:50062108-50065030|chr3:50066502-50068689	RBM6				1
chr3:49962685-49967469|chr3:49975392-49999439	RBM6				1
chr6:138941489-138943512|chr6:138944622-138945218	REPS1				1
chr6:111392972-111405469|chr6:111472140-111482749	REV3L				1
chr6:111389210-111390085|chr6:111405630-111411479	REV3L				1
chr17:32171101-32173830|chr17:32175362-32175961	RHOT1				1
chr17:32171101-32173830|chr17:32176213-32182756	RHOT1				1
chr12:106825820-106842588|chr12:106843947-106851449	RIC8B				1
chr5:38982036-38990948|chr5:39021136-39074110	RICTOR				1
chr8:103766537-103885297|chr8:103886223-103910133	RIMS2				1
chr12:97465727-97492460|chr12:97561047-97564149	RMST				1
chr15:58988068-59030803|chr15:59031702-59052304	RNF111				1
chr18:32092886-32111753|chr18:32126800-32129118	RNF138				1
chr16:29888725-29895258|chr16:29895860-29896821	SEZ6L2				1
chr5:128135808-128138596|chr5:128152805-128158052	SLC12A2				1
chr14:61030523-61037058|chr14:61052135-61078809	SLC38A6				1
chr8:141221765-141253988|chr8:141254629-141308095	SLC45A4				1
chr3:27376845-27379248|chr3:27424152-27431297	SLC4A7				1
chrX:53399730-53403565|chrX:53403893-53405011	SMC1A				1
chr16:18839946-18841564|chr16:18845651-18847452	SMG1				1
chr3:43289789-43299753|chr3:43303792-43332168	SNRK				1
chr17:38353032-38361710|chr17:38377842-38395308	SOCS7				1
chr2:167964726-168012633|chr2:168065381-168074981	STK39				1
chr1:36358822-36361220|None	STK40				1
chr17:30743369-30759490|chr17:30769965-30776296	SUZ12P1				1
chr8:123072846-123077110|chr8:123109620-123120054	TBC1D31				1
chrX:13663560-13666316|chrX:13680598-13681138	TCEANC				1
chr21:31165065-31182420|chr21:31203012-31210044	TIAM1				1
chr20:41084568-41092471|chr20:41101353-41112781	TOP1				1
chr2:121737185-121757239|chr2:121761524-121763004	TSN				1
chr1:230940556-230954332|chr1:230961303-230978559	TTC13				1
chr6:42662277-42663257|chr6:42666245-42670091	UBR2				1
chr6:42573993-42592150|chr6:42594304-42603587	UBR2				1
chr14:93333523-93467670|chr14:93497286-93523977	UNC79				1
chr16:23090804-23102318|chr16:23108183-23148637	USP31				1
chr17:59707748-59731420|chr17:59773885-59808795	VMP1				1
chr16:19610415-19616113|chr16:19647882-19650381	VPS35L				1
chr14:102140172-102193462|chr14:102195120-102208861	WDR20				1
chr14:102140172-102194937|chr14:102209862-102222829	WDR20				1
chr1:155675096-155676547|chr1:155679512-155680415	YY1AP1				1
chr7:130029029-130039463|chr7:130049144-130050442	ZC3HC1				1
chr8:105318981-105419143|chr8:105444381-105561362	ZFPM2				1
chr20:18288604-18297984|chr20:18306393-18315071	ZNF133				1
Green: circular RNA isoforms present in each subtype
Yellow row: circular RNA discussed in text

## Sheet: Venn4_UP-regulated-unique
ID	SHH	WNT	Group3	Group4	Occurrence
chr4:83469151-83470202|chr4:83472288-83476642	ABRAXAS1				1
chr2:214752555-214767481|chr2:214781509-214792296	BARD1				1
chr14:34826156-34862043|chr14:34862322-34874491	BAZ1A				1
chr7:90604249-90726566|chr7:90747775-90790572	CDK14				1
chr7:90604249-90726566|chr7:90726812-90747680	CDK14				1
chr6:20535394-20546345|chr6:20548705-20649292	CDKAL1				1
chr7:16216197-16258389|chr7:16278226-16301420	CRPPA				1
chr7:16091799-16216065|chr7:16278226-16301420	CRPPA				1
chr1:167951861-167966628|chr1:167975015-167987494	DCAF6				1
chr4:51843267-51863436|chr4:51877854-51886567	DCUN1D4				1
chr5:66050966-66053405|chr5:66054951-66075023	ERBIN				1
chr8:71271897-71299046|chr8:71334174-71354781	EYA1				1
chr3:179405406-179413411|chr3:179419505-179420888	GNB4				1
chr12:66189432-66203710|chr12:66228370-66244485	IRAK3				1
chr10:96833479-96907264|chr10:96907747-96944112	LCOR				1
chr8:30095528-30101897|chr8:30104486-30105745	LEPROTL1				1
chr18:50912950-50918109|chr18:50932360-50939569	ME2				1
chr11:89373492-89400016|chr11:89402542-89421901	NOX4				1
chr6:149736622-149738642|chr6:149742570-149743637	NUP43				1
chrX:111123278-111142095|chrX:111152447-111162914	PAK3				1
chr21:46347512-46349011|chr21:46349820-46351428	PCNT				1
chr8:140803650-140818276|chr8:140864399-140879470	PTK2				1
chr2:199349173-199368604|chr2:199433514-199455868	SATB2				1
chr13:21155150-21157921|chr13:21172681-21176374	SKA3				1
chr3:47676782-47678197|chr3:47686170-47689386	SMARCC1				1
chr3:196372042-196391812|chr3:196403019-196407245	UBXN7				1
chr10:31319133-31373017|chr10:31387266-31461036	ZEB1				1
chr12:99655210-99772921|chr12:99806700-99812154		ANKS1B			1
chr18:6729943-6824761|chr18:6837414-6851033		ARHGAP28			1
chr2:53700528-53714383|chr2:53716743-53728711		ASB3			1
chr12:89642355-89655678|chr12:89656107-89708595		ATP2B1			1
chr4:42465076-42485495|chr4:42524847-42543916		ATP8A1			1
chr4:42465076-42485495|chr4:42543986-42549012		ATP8A1			1
chr4:42485668-42503449|chr4:42524847-42543916		ATP8A1			1
chr2:32487801-32488587|chr2:32493667-32499546		BIRC6			1
chr10:91994644-91996368|chr10:92008275-92008828		BTAF1			1
chr10:91993847-91994534|chr10:92008275-92008828		BTAF1			1
None|chr4:76403280-76412089		CCDC158			1
chr5:69174409-69174876|chr5:69175537-69177238		CCNB1			1
chr2:224514772-224535527|chr2:224557856-224584943		CUL3			1
chr11:108033911-108046269|chr11:108054955-108070095		CUL5			1
chr13:71489148-71557023|chr13:71573012-71630555		DACH1			1
chr21:37365834-37420298|chr21:37472880-37478180		DYRK1A			1
chr3:89210520-89340915|chr3:89342090-89395836		EPHA3			1
chr1:44284907-44308309|chr1:44339322-44352849		ERI3			1
chr2:72379870-72465159|chr2:72480750-72492317		EXOC6B			1
chr5:154028283-154029488|chr5:154034967-154038856		FAM114A2			1
chr11:92225174-92352095|chr11:92355404-92524633		FAT3			1
chr1:117906582-117911993|chr1:117918736-117920181		GDAP2			1
chr2:144145739-144208602|chr2:144235737-144294364		GTDC1			1
chr17:61919513-61921724|chr17:61925099-61926351		INTS2			1
chr14:21501903-21503172|chr14:21503881-21511123		METTL3			1
chr5:80761678-80767932|chr5:80792844-80813583		MSH3			1
chr4:107660072-107682014|chr4:107694006-107701170		PAPSS1			1
chr8:17986087-17989858|chr8:17993619-18006262		PCM1			1
chr6:143753912-143765260|chr6:143765798-143772257		PHACTR2			1
chr2:189784593-189791789|chr2:189818180-189852654		PMS1			1
chr5:145796547-145817893|chr5:145826200-145835176		PRELID2			1
chr5:145765000-145796441|chr5:145826200-145835176		PRELID2			1
chr5:145760525-145764930|chr5:145826200-145835176		PRELID2			1
chr9:112252788-112262434|chr9:112297916-112332783		PTBP3			1
chr9:112234897-112250928|chr9:112297916-112332783		PTBP3			1
chr9:112262599-112268048|chr9:112297916-112332783		PTBP3			1
chr2:226836087-226864603|chr2:226867318-226906792		RHBDD1			1
chr12:97465727-97492460|chr12:97530859-97560536		RMST			1
chr12:97465727-97492460|chr12:97561047-97564149		RMST			1
chr1:63774508-64009304|chr1:64050716-64137368		ROR1			1
chr3:158106010-158122102|chr3:158123991-158203071		RSRC1			1
chr4:82870424-82871943|chr4:82875822-82878729		SEC31A			1
chr1:232493660-232513856|chr1:232533583-232574173		SIPA1L2			1
chr1:100896671-100906851|chr1:100921841-100961827		SLC30A7			1
chr4:102268079-102304316|chr4:102315830-102344443		SLC39A8			1
chr18:2656261-2666156|chr18:2674145-2688393		SMCHD1			1
chr4:106171270-106193608|chr4:106212835-106230362		TBCK			1
chr12:123584816-123586746|chr12:123590449-123596604		TMED2			1
chr12:128267487-128414731|chr12:128415620-128543956		TMEM132C			1
chr9:70681578-70761600|chr9:70784279-70827846		TRPM3			1
chr18:23993038-24064139|chr18:24069271-24080584		TTC39C			1
chr9:86304947-86305191|chr9:86310017-86310705		TUT7			1
chr9:33989126-33996222|chr9:34017189-34048824		UBAP2			1
chr5:139600435-139614585|chr5:139623461-139626755		UBE2D2			1
chr3:196372042-196391812|chr3:196407393-196432326		UBXN7			1
chr2:61484105-61485767|chr2:61490776-61492034		XPO1			1
chr10:27038054-27039964|chr10:27043567-27044156			ANKRD26		1
chr12:5750970-5799506|chr12:5832603-5836777			ANO2		1
chr7:82014479-82032796|chr7:82084900-82117043			CACNA2D1		1
chr7:82170609-82335134|chr7:82349649-82443364			CACNA2D1		1
chr7:82038235-82060427|chr7:82117173-82136634			CACNA2D1		1
chr2:108816105-108839184|chr2:108856970-108876087			CCDC138		1
chr3:56571302-56592969|chr3:56594028-56613588			CCDC66		1
chr14:30875298-30877571|chr14:30880734-30884552			COCH		1
chr1:231771070-231795241|chr1:231818517-231958827			DISC1		1
chr1:224929835-224952669|chr1:225007544-225023614			DNAH14		1
chr17:79075090-79077429|chr17:79077864-79079488			ENGASE		1
chr1:44284907-44308309|chr1:44319744-44322724			ERI3		1
chr12:22625586-22643762|chr12:22673660-22684482			ETNK1		1
chr7:73184719-73190065|chr7:73193025-73194625			GTF2IP4		1
chr2:171922507-171925536|chr2:171953001-171965337			HAT1		1
chr14:21213117-21230318|chr14:21234229-21269297			HNRNPC		1
chr1:44756237-44757555|chr1:44758140-44759205			KIF2C		1
chr4:17909345-17961902|chr4:17972885-18021597			LCORL		1
chr2:60783209-60786946|chr2:60792289-60793626			PAPOLG		1
chr7:11051780-11061790|chr7:11111467-11169415			PHF14		1
chr6:111381444-111387764|chr6:111472140-111482749			REV3L		1
chr6:130176008-130184102|chr6:130184623-130209494			SAMD3		1
chr6:75634811-75647730|chr6:75659407-75663220			SENP6		1
chr18:47851327-47865058|chr18:47870564-47896520			SMAD2		1
chr7:129005159-129014978|chr7:129018157-129054650			TNPO3		1
chr18:9914335-9931809|chr18:9937066-9950394			VAPA		1
chr5:113515362-113532878|chr5:113535798-113539073			YTHDC2		1
chr6:57099141-57124733|chr6:57142095-57147089			ZNF451		1
chr11:76926667-76958978|chr11:76998821-77015015				ACER3	1
chr9:2923272-2943564|chr9:2948282-2992462				CARM1P1	1
chr2:58165874-58198593|chr2:58232112-58241217				FANCL	1
chr12:32602317-32607956|chr12:32611283-32619697				FGD4	1
chr7:20363722-20367011|chr7:20380831-20381726				ITGB8	1
chr1:215086678-215169198|chr1:215172183-215194952				KCNK2	1
chr7:2225550-2229983|chr7:2230727-2232871				MAD1L1	1
chr10:34348115-34359146|chr10:34384254-34399329				PARD3	1
chr1:96723594-96769702|chr1:96770851-96777584				PTBP2	1
chr6:138905132-138907494|chr6:138908816-138911275				REPS1	1
chr14:52519293-52536718|chr14:52544371-52552315				TXNDC16	1
Green: circular RNA isoforms present in each subtype
Yellow row: circular RNA discussed in text

## Sheet: Venn4_DOWN-regulated-unique
ID	SHH	WNT	Group3	Group4	Occurrence
chr1:75728488-75732643|chr1:75734871-75739979	ACADM				1
chr5:132904404-132927120|chr5:132934941-132937066	AFF4				1
chr6:131135782-131145284|chr6:131169273-131199460	AKAP7				1
chr1:243573048-243613670|chr1:243843282-243843543	AKT3				1
chr1:243545597-243552728|chr1:243843282-243843543	AKT3				1
chr1:243512426-243545509|chr1:243843282-243843543	AKT3				1
chr2:201757759-201760880|chr2:201761818-201767228	ALS2				1
chr1:103555109-103565434|chr1:103575540-103577489	AMY2B				1
chr5:140436257-140438460|chr5:140449305-140458624	ANKHD1				1
chr18:9182519-9195550|chr18:9221999-9254210	ANKRD12				1
chr4:73115916-73118687|chr4:73125312-73135116	ANKRD17				1
chr11:118572550-118581245|chr11:118584644-118590340	ARCN1				1
chr1:155360409-155370503|chr1:155370983-155378280	ASH1L				1
chr1:155415923-155438326|chr1:155459898-155477885	ASH1L				1
chr8:61584029-61618977|chr8:61653660-61680967	ASPH				1
chr12:89617039-89619998|chr12:89635251-89642157	ATP2B1				1
chr17:42495716-42498923|chr17:42501304-42507519	ATP6V0A1				1
chr18:79176907-79193182|chr18:79214038-79253380	ATP9B				1
chr12:111525316-111552279|chr12:111555919-111598783	ATXN2				1
chr19:17271655-17276494|chr19:17276909-17278844	BABAM1				1
chr2:32357486-32377587|chr2:32395593-32401162	BIRC6				1
chr7:140754233-140776911|chr7:140794467-140800361	BRAF				1
chr7:140787584-140794307|chr7:140808995-140834608	BRAF				1
chrX:80704846-80707426|chrX:80719656-80722561	BRWD3				1
chr11:13405856-13413529|chr11:13445181-13463091	BTBD10				1
chr14:93263993-93293857|chr14:93296157-93332819	BTBD7				1
chr1:92080720-92088697|chr1:92129776-92139349	BTBD8				1
chr11:115209657-115214607|chr11:115240420-115504270	CADM1				1
chr3:62445797-62465366|chr3:62481869-62491338	CADPS				1
chr1:200739966-200760838|chr1:200815644-200832199	CAMSAP2				1
chr6:17463073-17507168|chr6:17513954-17539268	CAP2				1
chr22:41800766-41808874|chr22:41810000-41825697	CCDC134				1
chr9:97343563-97347313|chr9:97350555-97354568	CCDC180				1
chr10:32446397-32451591|chr10:32474023-32517944	CCDC7				1
chr10:32463049-32471063|chr10:32474023-32517944	CCDC7				1
chr16:53254605-53255599|chr16:53274302-53285595	CHD9				1
chr12:122364107-122377388|chr12:122380558-122422520	CLIP1				1
chr2:29132245-29133654|chr2:29145367-29152684	CLIP4				1
chr10:92111194-92143028|chr10:92181019-92192545	CPEB3				1
chr16:1614985-1625972|chr16:1641187-1652495	CRAMP1				1
chr22:20918245-20933778|chr22:20934244-20949710	CRKL				1
chr1:155721618-155725381|chr1:155726019-155727607	DAP3				1
chr12:31433248-31442774|chr12:31447769-31451939	DENND5B				1
chr22:18970658-18987756|chr22:18988195-18989739	DGCR5				1
chr2:233354674-233388256|chr2:233390483-233434379	DGKD				1
chr3:197091026-197104902|chr3:197119530-197130526	DLG1				1
chr18:49286616-49331863|chr18:49379758-49391592	DYM				1
chr15:74656068-74671454|chr15:74675142-74695879	EDC3				1
chr16:22206679-22225653|chr16:22225975-22244629	EEF2K				1
chr1:231367636-231370561|chr1:231374099-231420997	EGLN1				1
chr14:88715195-88726540|chr14:88754671-88792306	EML5				1
chr14:88649926-88657375|chr14:88665489-88681889	EML5				1
chr11:76472840-76496214|chr11:76528466-76535894	EMSY				1
chr2:202726363-202755537|chr2:202759353-202765445	FAM117B				1
chr5:74805284-74834425|chr5:74841679-74866750	FAM169A				1
chr2:169546704-169555123|chr2:169557297-169560386	FASTKD1				1
chr22:32475124-32478980|chr22:32479275-32483896	FBXO7				1
chr4:152350124-152411302|chr4:152412529-152534940	FBXW7				1
chr9:20694564-20715321|chr9:20720534-20740235	FOCAD				1
chr1:117912683-117918596|chr1:117920424-117929447	GDAP2				1
chr17:75241696-75242335|chr17:75243570-75246508	GGA3				1
chr2:232776477-232787149|chr2:232796221-232806490	GIGYF2				1
chr5:103088172-103096540|chr5:103097781-103104540	GIN1				1
chr3:33065557-33068229|chr3:33068970-33072543	GLB1				1
chr11:123584332-123594081|chr11:123596037-123600467	GRAMD1B				1
chr16:1795720-1809237|chr16:1809833-1816892	HAGH				1
chr14:31123047-31127784|chr14:31133675-31134871	HECTD1				1
chr12:112266982-112269703|chr12:112273795-112274846	HECTD4				1
chr7:35638472-35667433|chr7:35673278-35694183	HERPUD2				1
chr5:79376197-79396822|chr5:79457018-79512769	HOMER1				1
chr5:79402055-79439009|chr5:79457018-79512769	HOMER1				1
chr2:202796964-202811745|chr2:202829016-202871160	ICA1L				1
chrX:135521318-135545422|chrX:135549805-135551993	INTS6L				1
chr12:334422-350620|chr12:354234-355157	KDM5A				1
chr1:10268263-10271501|chr1:10275503-10276320	KIF1B				1
chr3:183643542-183650295|chr3:183651276-183663457	KLHL24				1
chr17:47661178-47663088|chr17:47668410-47669677	KPNB1				1
chr2:30447383-30525586|chr2:30533314-30552492	LCLAT1				1
chr2:30533314-30552492|chr2:30568176-30640116	LCLAT1				1
chr11:40933723-41222796|chr11:41223008-41459430	LRRC4C				1
chr1:39368314-39370029|chr1:39372596-39378460	MACF1				1
chr3:65401470-65429519|chr3:65430881-65437154	MAGI1				1
chr1:117368485-117402185|chr1:117420649-117442230	MAN1A2				1
chr2:134120291-134253094|None	MGAT5				1
chr1:77801508-77803269|chr1:77807101-77813733	MIGA1				1
chr10:15821726-15833629|chr10:15847943-15860205	MINDY3				1
chr7:24573593-24623665|chr7:24668660-24679130	MPP6				1
chr22:29957088-29970975|chr22:29998857-30002879	MTMR3				1
chr13:32444126-32517856|chr13:32527532-32538617	N4BP2L2				1
chr2:190649360-190659157|chr2:190673152-190683737	NAB1				1
chr3:52711869-52737585|chr3:52741499-52743351	NEK4				1
chr5:6620298-6622015|chr5:6625669-6631872	NSUN2				1
chr9:84727959-84741891|chr9:84752085-84810541	NTRK2				1
chr15:43746706-43753823|chr15:43756766-43761423	PDIA3				1
chr3:52411247-52412810|chr3:52414587-52419832	PHF7				1
chr14:103757751-103778744|chr14:103797518-103847298	PPP1R13B				1
chr4:184652100-184659339|chr4:184685684-184691498	PRIMPOL				1
chr7:102397698-102399547|chr7:102407498-102425013	PRKRIP1				1
chr9:120829208-120831330|chr9:120833456-120842736	PSMD5				1
chr7:137228075-137251229|chr7:137254974-137343438	PTN				1
chr1:31911826-31915894|chr1:31919658-31937986	PTP4A2				1
chr11:73679720-73707419|chr11:73720899-73730764	RAB6A				1
chr9:107300222-107302034|chr9:107325004-107329542	RAD23B				1
chr14:35605709-35625360|chr14:35635598-35651804	RALGAPA1				1
chr6:13644729-13652658|chr6:13658832-13696784	RANBP9				1
chr7:155644919-155665174|chr7:155680908-155700772	RBM33				1
chr3:50062108-50065030|chr3:50066502-50068689	RBM6				1
chr3:49962685-49967469|chr3:49975392-49999439	RBM6				1
chr6:138941489-138943512|chr6:138944622-138945218	REPS1				1
chr6:111392972-111405469|chr6:111472140-111482749	REV3L				1
chr6:111389210-111390085|chr6:111405630-111411479	REV3L				1
chr17:32171101-32173830|chr17:32175362-32175961	RHOT1				1
chr17:32171101-32173830|chr17:32176213-32182756	RHOT1				1
chr12:106825820-106842588|chr12:106843947-106851449	RIC8B				1
chr5:38982036-38990948|chr5:39021136-39074110	RICTOR				1
chr8:103766537-103885297|chr8:103886223-103910133	RIMS2				1
chr12:97465727-97492460|chr12:97561047-97564149	RMST				1
chr15:58988068-59030803|chr15:59031702-59052304	RNF111				1
chr18:32092886-32111753|chr18:32126800-32129118	RNF138				1
chr16:29888725-29895258|chr16:29895860-29896821	SEZ6L2				1
chr5:128135808-128138596|chr5:128152805-128158052	SLC12A2				1
chr14:61030523-61037058|chr14:61052135-61078809	SLC38A6				1
chr8:141221765-141253988|chr8:141254629-141308095	SLC45A4				1
chr3:27376845-27379248|chr3:27424152-27431297	SLC4A7				1
chrX:53399730-53403565|chrX:53403893-53405011	SMC1A				1
chr16:18839946-18841564|chr16:18845651-18847452	SMG1				1
chr3:43289789-43299753|chr3:43303792-43332168	SNRK				1
chr17:38353032-38361710|chr17:38377842-38395308	SOCS7				1
chr2:167964726-168012633|chr2:168065381-168074981	STK39				1
chr1:36358822-36361220|None	STK40				1
chr17:30743369-30759490|chr17:30769965-30776296	SUZ12P1				1
chr8:123072846-123077110|chr8:123109620-123120054	TBC1D31				1
chrX:13663560-13666316|chrX:13680598-13681138	TCEANC				1
chr21:31165065-31182420|chr21:31203012-31210044	TIAM1				1
chr20:41084568-41092471|chr20:41101353-41112781	TOP1				1
chr2:121737185-121757239|chr2:121761524-121763004	TSN				1
chr1:230940556-230954332|chr1:230961303-230978559	TTC13				1
chr6:42662277-42663257|chr6:42666245-42670091	UBR2				1
chr6:42573993-42592150|chr6:42594304-42603587	UBR2				1
chr14:93333523-93467670|chr14:93497286-93523977	UNC79				1
chr16:23090804-23102318|chr16:23108183-23148637	USP31				1
chr17:59707748-59731420|chr17:59773885-59808795	VMP1				1
chr16:19610415-19616113|chr16:19647882-19650381	VPS35L				1
chr14:102140172-102193462|chr14:102195120-102208861	WDR20				1
chr14:102140172-102194937|chr14:102209862-102222829	WDR20				1
chr1:155675096-155676547|chr1:155679512-155680415	YY1AP1				1
chr7:130029029-130039463|chr7:130049144-130050442	ZC3HC1				1
chr8:105318981-105419143|chr8:105444381-105561362	ZFPM2				1
chr20:18288604-18297984|chr20:18306393-18315071	ZNF133				1
chr9:85547286-85575314|chr9:85633374-85642826		AGTPBP1			1
chr8:67103135-67105904|chr8:67116122-67118247		CSPP1			1
chr12:51067969-51073822|chr12:51074082-51076410		CSRNP2			1
chr8:10054658-10207832|chr8:10319989-10428147		MSRA			1
chr11:85983973-85990249|chr11:86031611-86068650		PICALM			1
chr1:84078371-84179176|chr1:84214317-84235179		PRKACB			1
chr6:13625764-13632369|chr6:13644729-13652658		RANBP9			1
chr12:98751522-98773041|chr12:98801125-98829173			ANKS1B		1
chr10:68773099-68786135|chr10:68786692-68787926			CCAR1		1
chr7:6813037-6814763|chr7:6822364-6823312			CCZ1B		1
chr20:34093731-34096656|chr20:34098633-34103461			EIF2S2		1
chr15:63698996-63706779|chr15:63716473-63718573			HERC1		1
chr5:94799132-94868332|chr5:94912976-94917895			MCTP1		1
chr3:179588995-179592643|chr3:179601790-179602651			MRPL47		1
chr12:68648781-68650399|chr12:68654252-68656305			RAP1B		1
chr2:112399369-112399631|chr2:112400194-112401116			RGPD8		1
chr1:92324375-92333390|chr1:92345914-92380723			RPAP2		1
chr10:68483588-68487143|chr10:68506718-68516750			SLC25A16		1
chr2:168017095-168063499|chr2:168129758-168138087			STK39		1
chr2:168075231-168129540|chr2:168140758-168161786			STK39		1
chr3:121121704-121152476|chr3:121157627-121205922			STXBP5L		1
chr20:13534141-13559007|chr20:13587370-13623445			TASP1		1
chr15:53978927-54012647|chr15:54015886-54143017			UNC13C		1
chr18:192900-196636|chr18:199316-202879			USP14		1
chr10:27136385-27142386|chr10:27145590-27148905			YME1L1		1
chr7:64522500-64543706|chr7:64544432-64562924			ZNF680		1
chr1:45060247-45087880|chr1:45088237-45205755			ZSWIM5		1
chr3:107645909-107710451|chr3:107716849-107728764				BBX	1
chr10:84373815-84417770|chr10:84438707-84463932				CCSER2	1
chr15:92992998-92996956|chr15:92998621-93000511				CHD2	1
chrX:21501588-21516484|chrX:21532067-21561470				CNKSR2	1
chr4:107932133-107944969|chr4:107947537-107949349				CYP2U1	1
chr1:59296907-59339957|chr1:59378837-59456960				FGGY	1
chr6:101686353-101799647|chr6:101818483-101859286				GRIK2	1
chr6:136659378-136669282|chr6:136698682-136705109				MAP3K5	1
chr6:136669395-136694139|chr6:136698682-136705109				MAP3K5	1
chr6:163415335-163455278|chr6:163478896-163534981				QKI	1
chr5:38982036-38990948|chr5:39003622-39021038				RICTOR	1
chr10:16695155-16752538|chr10:16782084-16816972				RSU1	1
chr1:1218927-1223243|chr1:1223968-1228467				SDF4	1
chr7:66205522-66286510|chr7:66286709-66352504				TPST1	1
chrX:24149794-24172714|chrX:24179770-24207325				ZFX	1
Green: circular RNA isoforms present in each subtype
Yellow row: circular RNA discussed in text
