# Supplementary material for: Circular and Fusion RNAs in Medulloblastoma Development
Source: Cancers (Basel). 2022 Jun 26;14(13):3134. doi: 10.3390/cancers14133134 (PMC9264760; doi:10.3390/cancers14133134)
Supplement: Supplementary file 1 [file cancers-14-03134-s001.zip › File S4.Subtypes vs Rest comparisons.xlsx]

## Sheet: SHH vs Rest
Shown are the circular RNAs with average count across samples (RawMeanReads) >= 2
padj < 0.05, |log2FoldChange| > 1
ID	baseMean	log2FoldChange	lfcSE	pvalue	padj	Gene name	Annotated on the figure
chr7:16216197-16258389|chr7:16278226-16301420	76.0671	2.61424	0.316949	1.43859e-17	1.29725e-14	CRPPA	CRPPA
chr2:72575668-72718102|chr2:72733118-72741303	109.356	-1.05356	0.207345	1.01429e-07	5.9009e-06	EXOC6B	EXOC6B
chr8:71271897-71299046|chr8:71334174-71354781	1.8426	5.80136	0.748425	2.08515e-17	1.50423e-14	EYA1	EYA1
chr8:71299720-71317551|chr8:71334174-71354781	0.677494	8.79338	2.79543	1.57178e-05	0.000377962	EYA1	EYA1#2
chr12:66189432-66203710|chr12:66228370-66244485	1.45199	5.47984	0.792698	1.48399e-11	2.97376e-09	IRAK3	IRAK3
chr6:61901371-61978065|chr6:62047994-62177184	17.615	-12.4972	3.37239	1.05999e-20	1.9117e-17	KHDRBS2	KHDRBS2
chr21:46347512-46349011|chr21:46349820-46351428	363.074	5.16571	0.54396	2.57386e-22	9.28393e-19	PCNT	PCNT
chr12:97465727-97492460|chr12:97561047-97564149	201.581	-5.90195	0.684058	2.43616e-20	2.92907e-17	RMST	RMST
chr12:97465727-97492460|chr12:97530859-97560536	6.10472	-10.6122	3.28452	3.5311e-10	4.71729e-08	RMST	RMST#2
chr14:21310607-21311823|chr14:21320177-21321258	1.66396	-8.86036	2.88108	7.37146e-12	1.77259e-09	RPGRIP1	RPGRIP1
chr6:130155025-130175840|chr6:130184623-130209494	3.00754	-9.3343	3.14461	1.6504e-07	8.75439e-06	SAMD3	SAMD3
chr2:199349173-199368604|chr2:199381820-199433337	0.650869	5.17575	1.07445	1.64472e-05	0.000392881	SATB2	SATB2
chr2:161424716-161620914|None	3.01428	-9.36997	3.08974	1.45604e-08	1.02979e-06	SLC4A10	SLC4A10
chr4:158237643-158240298|chr4:158244349-158253443	0.723398	5.17041	0.96978	1.9879e-06	7.09936e-05	TMEM144	TMEM144
chr3:196372042-196391812|chr3:196403019-196407245	181.946	1.00945	0.184861	1.42635e-08	1.02897e-06	UBXN7	UBXN7
chr6:65405367-65490593|chr6:65495993-65639777	13.1543	-7.76133	1.14118	4.32131e-16	2.59783e-13	EYS
chr3:179819976-179859061|chr3:179880123-179887672	5.2542	-6.93437	1.0578	8.58033e-16	4.42132e-13	PEX5L
chr3:171177380-171188701|chr3:171194635-171211115	28.6302	-2.78134	0.37064	2.15727e-15	8.64587e-13	TNIK
chr1:239387227-239492708|chr1:239545749-239632223	7.79133	-5.01669	0.719377	1.97199e-15	8.64587e-13	CHRM3
chr7:16091799-16216065|chr7:16278226-16301420	10.1413	3.05487	0.400076	2.60896e-15	9.4105e-13	CRPPA
chr3:62445797-62465366|chr3:62481869-62491338	4.52356	-4.54518	0.653562	4.36771e-15	1.43221e-12	CADPS
chr6:130176008-130184102|chr6:130184623-130209494	15.4871	-6.8322	1.05599	1.20921e-13	3.63469e-11	SAMD3
chr14:88715195-88726540|chr14:88754671-88792306	9.91095	-3.04609	0.456254	1.11073e-12	3.08184e-10	EML5
chr9:2923272-2943564|chr9:2948282-2992462	51.0806	-4.26179	0.662616	5.21751e-12	1.34426e-09	CARM1P1
chr17:42495716-42498923|chr17:42501304-42507519	10.024	-1.72834	0.259425	8.64112e-12	1.94803e-09	ATP6V0A1
chr12:99655210-99772921|chr12:99782097-99806403	61.2192	-2.09661	0.326439	1.00801e-11	2.13875e-09	ANKS1B
chr17:28043331-28122602|chr17:28172618-28185178	11.4862	-2.41981	0.396056	3.13272e-11	5.94722e-09	NLK
chr1:205416296-205419229|chr1:205420574-205421989	3.1259	-6.80893	1.27035	9.8663e-11	1.77939e-08	LEMD1
chr7:82170609-82335134|chr7:82349649-82443364	12.5257	-3.58797	0.624122	1.12289e-10	1.92871e-08	CACNA2D1
chr18:21705123-21765771|chr18:21779685-21791334	27.2753	-1.86813	0.309164	1.1956e-10	1.96024e-08	MIB1
chr5:128135808-128138596|chr5:128152805-128158052	6.75095	-2.87121	0.465462	1.41434e-10	2.21805e-08	SLC12A2
chr8:52180312-52212078|chr8:52230077-52409327	6.21424	-2.79118	0.482293	1.55164e-10	2.33198e-08	ST18
chr9:20694564-20715321|chr9:20720534-20740235	3.57701	-2.98464	0.486315	1.83107e-10	2.64187e-08	FOCAD
chr2:199349173-199368604|chr2:199433514-199455868	10.4077	3.67492	0.654845	3.18472e-10	4.41819e-08	SATB2
chr2:109553219-109564365|chr2:109593119-109613797	8.21423	1.75265	0.290346	4.02874e-10	5.01091e-08	SEPTIN10
chr5:114364001-114404437|chr5:114404856-114463048	12.3486	-1.09822	0.505395	3.96477e-10	5.01091e-08	KCNN2
chr17:28161266-28163542|chr17:28172618-28185178	6.44439	-2.26475	0.393195	9.37358e-10	1.12702e-07	NLK
chr14:93333523-93467670|chr14:93497286-93523977	6.40769	-2.40191	0.430128	2.10204e-09	2.44582e-07	UNC79
chr20:41239704-41267462|chr20:41269083-41299965	3.38491	-3.9579	0.697121	2.23883e-09	2.52358e-07	ZHX3
chr18:21242393-21366026|chr18:21403994-21439520	2.75773	3.44419	0.600275	2.70928e-09	2.87423e-07	GREB1L
chr5:83963360-84060299|chr5:84066606-84106648	5.76119	-3.45224	0.663232	2.65037e-09	2.87423e-07	EDIL3
chr5:79402055-79439009|chr5:79457018-79512769	23.8548	-1.66384	0.297581	2.93557e-09	2.95009e-07	HOMER1
chr5:74805284-74834425|chr5:74841679-74866750	7.25479	-2.88659	0.561483	2.94436e-09	2.95009e-07	FAM169A
chr4:165874073-165989380|chr4:166025431-166039338	2.44206	-6.41681	1.52881	3.56689e-09	3.47724e-07	TLL1
chr10:84373815-84417770|chr10:84477664-84513448	3.3866	2.42427	0.433041	4.52367e-09	4.18813e-07	CCSER2
chr17:38353032-38361710|chr17:38377842-38395308	2.83752	-2.81553	0.53007	4.52833e-09	4.18813e-07	SOCS7
chr7:100807580-100812746|chr7:100813208-100813651	2.47021	3.28604	0.583216	5.10047e-09	4.59935e-07	EPHB4
chr7:82084900-82117043|chr7:82170609-82335134	4.18267	-4.15413	0.774907	5.46457e-09	4.80749e-07	CACNA2D1
chr5:155870424-156117877|chr5:156124019-156329533	3.72131	2.99607	0.56919	6.53309e-09	5.4802e-07	SGCD
chr4:166043419-166055075|chr4:166078030-166091127	3.25148	-4.79574	1.16332	6.477e-09	5.4802e-07	TLL1
chr12:32602317-32607956|chr12:32611283-32619697	15.4566	-1.56258	0.291073	7.48729e-09	6.13788e-07	FGD4
chr20:33611335-33619516|chr20:33623296-33624763	37.0683	1.48875	0.273346	9.42898e-09	7.55785e-07	CBFA2T2
chr2:109574767-109585125|chr2:109593119-109613797	9.27245	1.76455	0.327372	9.80225e-09	7.68624e-07	SEPTIN10
chr6:7107768-7176654|chr6:7189322-7210803	2.24095	-3.29105	0.777909	1.03155e-08	7.91658e-07	RREB1
chr6:136383781-136388392|chr6:136389517-136411619	3.09869	-6.44591	1.2601	1.11214e-08	8.35725e-07	MAP7
chr19:17271655-17276494|chr19:17276909-17278844	8.08411	-1.48991	0.275293	1.21208e-08	8.9224e-07	BABAM1
chr7:82014479-82032796|chr7:82066524-82084768	2.60573	-3.96983	0.768435	1.53147e-08	1.06231e-06	CACNA2D1
chr7:82014479-82032796|chr7:82084900-82117043	3.74945	-4.3434	0.831042	1.73829e-08	1.18302e-06	CACNA2D1
chr12:1263165-1289851|chr12:1371977-1408148	16.3535	-2.29053	0.454316	1.84106e-08	1.22976e-06	ERC1
chr4:118054891-118105017|chr4:118143684-118224490	15.7746	3.15011	0.608635	2.1082e-08	1.36051e-06	NDST3
chr7:82038235-82060427|chr7:82084900-82117043	13.5879	-2.74953	0.538315	2.11224e-08	1.36051e-06	CACNA2D1
chr12:5750970-5799506|chr12:5832603-5836777	6.07863	-6.29142	1.2028	2.59912e-08	1.64474e-06	ANO2
chr5:65334085-65451474|chr5:65473952-65481342	4.44298	2.98918	0.569894	3.8615e-08	2.40145e-06	ADAMTS6
chr18:9182519-9195550|chr18:9221999-9254210	8.49258	-1.84285	0.379156	4.73027e-08	2.89188e-06	ANKRD12
chr1:64470942-64550593|chr1:64602912-64629354	1.56941	-3.44218	0.719781	5.34883e-08	3.21554e-06	CACHD1
chr18:6729943-6824761|chr18:6837414-6851033	2.98362	-3.21558	0.695473	6.78252e-08	4.01058e-06	ARHGAP28
chr1:98922058-98953069|chr1:98956741-99004434	1.22652	-5.85	1.47328	1.17379e-07	6.72042e-06	PLPPR5
chr1:230940556-230954332|chr1:230961303-230978559	11.5217	-1.36717	0.280514	1.39573e-07	7.86625e-06	TTC13
chr4:83469151-83470202|chr4:83472288-83476642	2.45731	2.48495	0.502108	1.58102e-07	8.72073e-06	ABRAXAS1
chr10:92111194-92143028|chr10:92181019-92192545	3.38497	-3.00179	0.630324	1.5957e-07	8.72073e-06	CPEB3
chr1:243378863-243415701|chr1:243426558-243489013	13.26	-2.32683	0.520976	1.64515e-07	8.75439e-06	SDCCAG8
chr9:2923272-2943564|chr9:3014177-3053286	4.37199	-3.28762	0.676018	1.70144e-07	8.89433e-06	CARM1P1
chr9:120829208-120831330|chr9:120833456-120842736	7.17723	-1.76203	0.368667	1.9184e-07	9.88525e-06	PSMD5
chr16:22206679-22225653|chr16:22225975-22244629	2.4396	-2.93907	0.719046	2.08402e-07	1.05874e-05	EEF2K
chr14:35635598-35651804|chr14:35659196-35664641	4.7153	-1.87152	0.395108	2.15005e-07	1.07712e-05	RALGAPA1
chr14:93333523-93467670|chr14:93487755-93496410	7.51179	-1.82017	0.389759	2.28851e-07	1.13078e-05	UNC79
chr9:84670960-84702158|chr9:84710791-84723572	6.649	-2.56538	0.613889	2.44113e-07	1.18989e-05	NTRK2
chr14:61030523-61037058|chr14:61052135-61078809	1.80605	-3.33152	0.772539	2.73269e-07	1.31424e-05	SLC38A6
chr16:1795720-1809237|chr16:1809833-1816892	5.05203	-1.91167	0.400835	3.03168e-07	1.43885e-05	HAGH
chr10:15821726-15833629|chr10:15847943-15860205	12.7732	-1.57842	0.337665	3.50407e-07	1.64145e-05	MINDY3
chr6:138941489-138943512|chr6:138944622-138945218	20.5052	-1.43657	0.303155	3.58756e-07	1.65902e-05	REPS1
chr4:161656494-161759410|chr4:161776074-161920403	2.8937	-3.51091	0.920611	3.84379e-07	1.73307e-05	FSTL5
chr4:166025431-166039338|chr4:166078030-166091127	6.01813	-3.72339	1.05638	3.82896e-07	1.73307e-05	TLL1
chr6:7176773-7181123|chr6:7189322-7210803	1.3603	-4.01907	1.01054	4.29745e-07	1.91369e-05	RREB1
chr9:106939107-106972004|chr9:107003426-107009544	2.42109	-2.86705	0.632259	4.40038e-07	1.93563e-05	ZNF462
chr7:92246519-92294888|chr7:92319512-92327782	5.95654	-1.82781	0.395298	5.12244e-07	2.2261e-05	ANKIB1
chr17:59707748-59731420|chr17:59738947-59764970	14.1953	-1.23535	0.262731	5.9521e-07	2.55586e-05	VMP1
chr7:158773396-158788003|chr7:158799072-158829088	67.3701	-2.29821	0.527086	6.08051e-07	2.55709e-05	ESYT2
chr5:122311838-122336787|chr5:122403865-122422867	3.14794	-6.29006	1.47411	6.09676e-07	2.55709e-05	SNCAIP
chr9:112262599-112268048|chr9:112297916-112332783	6.93177	-2.45157	0.551031	6.40284e-07	2.6546e-05	PTBP3
chr7:140787584-140794307|chr7:140808995-140834608	4.61816	-1.84807	0.3988	7.21585e-07	2.95768e-05	BRAF
chr21:37073364-37108391|chr21:37129063-37132681	8.62174	-1.55287	0.334349	7.37053e-07	2.98713e-05	TTC3
chr11:120473127-120474559|chr11:120477526-120478155	18.2043	-1.27819	0.283202	7.87437e-07	3.15587e-05	ARHGEF12
chr12:1236904-1289851|chr12:1410453-1444561	9.84421	-2.237	0.53018	8.8726e-07	3.51686e-05	ERC1
chr5:109690552-109713519|chr5:109729513-109755328	7.33895	1.8015	0.404036	9.86016e-07	3.85057e-05	MAN2A1
chr2:134120291-134253094|None	3.39654	-2.15486	0.496092	9.92801e-07	3.85057e-05	MGAT5
chr7:14478225-14574211|chr7:14673027-14682552	24.2943	-3.29262	0.788336	1.02408e-06	3.92965e-05	DGKB
chr4:39698390-39737419|chr4:39774933-39777681	17.1464	-1.16788	0.257448	1.13398e-06	4.30553e-05	UBE2K
chr5:134197844-134199085|chr5:134206131-134225759	3.10287	-2.02417	0.506117	1.21839e-06	4.57785e-05	PPP2CA
chr9:2919330-2921788|chr9:2948282-2992462	1.32624	-4.42065	0.983572	1.44438e-06	5.37101e-05	CARM1P1
chr18:9136965-9182381|chr18:9221999-9254210	20.5737	-1.4174	0.324857	1.59881e-06	5.82514e-05	ANKRD12
chr20:41084568-41092471|chr20:41101353-41112781	4.04813	-1.60874	0.354821	1.59146e-06	5.82514e-05	TOP1
chr12:112792263-112828300|chr12:112847842-112865413	2.80931	-3.51566	0.866771	1.89877e-06	6.84885e-05	RPH3A
chr4:6967424-6994183|chr4:7001251-7004843	1.61554	2.18967	0.473678	2.21866e-06	7.84581e-05	TBC1D14
chr13:71489148-71630555|chr13:71681910-71865921	3.1491	-2.75448	0.666031	2.43382e-06	8.52311e-05	DACH1
chr10:31319133-31373017|chr10:31461237-31495775	18.4103	1.31331	0.301167	2.82904e-06	9.81186e-05	ZEB1
chr2:29132245-29133654|chr2:29145367-29152684	3.67228	-2.27833	0.697816	3.00713e-06	0.000103302	CLIP4
chr7:126770065-126902541|chr7:126904683-127106495	15.4111	-2.99661	0.782477	3.31451e-06	0.000112787	GRM8
chr14:71023232-71026116|chr14:71036157-71045132	5.74833	-1.51399	0.362946	3.7523e-06	0.00012532	PCNX1
chr10:72692301-72708282|chr10:72715902-72834358	9.49396	-2.75759	0.736339	3.73627e-06	0.00012532	MCU
chr18:58920633-58934432|chr18:58953799-58979054	26.4196	-1.19091	0.273349	3.81023e-06	0.000125352	ZNF532
chr12:31433248-31442774|chr12:31447769-31451939	9.44444	-1.35048	0.314846	3.82278e-06	0.000125352	DENND5B
chr14:35605709-35625360|chr14:35635598-35651804	5.07034	-1.76714	0.462715	3.90304e-06	0.000126831	RALGAPA1
chr17:75241696-75242335|chr17:75243570-75246508	1.93183	-2.53449	0.681236	4.00568e-06	0.000129004	GGA3
chr14:21213117-21230318|chr14:21234229-21269297	16.3043	-1.00481	0.234009	4.06317e-06	0.000129698	HNRNPC
chr11:123584332-123594081|chr11:123596037-123600467	1.87309	-2.80935	0.770498	4.18279e-06	0.000132345	GRAMD1B
chr6:3324002-3410187|chr6:3415855-3455905	1.36893	-3.1931	0.749974	4.25924e-06	0.000133592	SLC22A23
chr6:17463073-17507168|chr6:17513954-17539268	1.6777	-2.55838	0.675452	4.40723e-06	0.000137042	CAP2
chr18:6244588-6263946|chr18:6312056-6367613	1.9127	2.62494	0.620357	4.85525e-06	0.000149683	L3MBTL4
chr6:131135782-131145284|chr6:131169273-131199460	3.91833	-1.94074	0.486749	5.19294e-06	0.000158737	AKAP7
chr1:65918835-66247459|chr1:66266087-66332507	1.35388	-3.20153	0.88042	5.38981e-06	0.00016337	PDE4B
chr1:200739966-200760838|chr1:200761098-200807375	4.37598	-1.64884	0.399247	5.86331e-06	0.000176241	CAMSAP2
chr3:49962685-49967469|chr3:49975392-49999439	2.05367	-2.06111	0.53659	6.12631e-06	0.00018183	RBM6
chr2:124025732-124221704|chr2:124242393-124417442	4.10156	-2.77295	0.724892	6.15006e-06	0.00018183	CNTNAP5
chr7:158767774-158773340|chr7:158799072-158829088	18.6333	-2.78493	0.744743	6.24086e-06	0.000183014	ESYT2
chr17:63099246-63193990|chr17:63200957-63237813	1.20741	-2.61853	0.682743	6.40201e-06	0.000186226	TANC2
chr14:88715195-88726540|chr14:88746283-88754511	4.41197	-2.12211	0.574956	6.55451e-06	0.000189137	EML5
chr17:31095369-31155982|chr17:31163376-31169890	4.87678	-1.7415	0.438095	6.82266e-06	0.000195312	NF1
chr3:62403185-62438103|chr3:62481869-62491338	0.914116	-3.80285	0.900963	7.29503e-06	0.00020719	CADPS
chr17:49298924-49311311|chr17:49312845-49316825	4.27218	-1.47565	0.358808	7.38375e-06	0.000208072	ZNF652
chr17:59331824-59353214|chr17:59353526-59388326	6.28869	-1.66716	0.410678	7.7519e-06	0.000216753	YPEL2
chr10:21806099-21882281|chr10:21920963-21928505	3.03772	-1.66125	0.415006	7.88276e-06	0.000218716	DNAJC1
chr7:127106712-127242694|chr7:127243515-127252796	5.57146	-3.15946	1.15523	8.12795e-06	0.000223798	GRM8
chr6:111392972-111405469|chr6:111472140-111482749	3.47985	-1.75515	0.430973	8.44001e-06	0.00023063	REV3L
chr7:95869998-95977511|chr7:95996073-96028174	1.87616	-3.3265	0.872553	9.03479e-06	0.000245026	DYNC1I1
chr2:206274946-206279539|chr2:206297373-206304716	4.74386	-2.39401	0.610346	9.13959e-06	0.000246019	ZDBF2
chr2:40177855-40428472|chr2:40430304-40451903	22.3707	-2.02968	0.535698	9.5358e-06	0.000254782	SLC8A1
chr15:25252333-25266430|chr15:25278884-25418787	3.80376	-2.46069	0.695284	1.01628e-05	0.000268536	SNHG14
chr14:21326173-21327622|chr14:21334705-21343035	1.81094	-8.60637	3.11875	1.01995e-05	0.000268536	RPGRIP1
chr1:243552943-243563719|chr1:243843282-243843543	3.46222	-1.98767	0.515196	1.04027e-05	0.000271903	AKT3
chr18:8706713-8718423|chr18:8720496-8777832	17.773	-2.61772	0.725364	1.04998e-05	0.000272467	MTCL1
chr2:32098891-32114637|chr2:32116212-32126947	3.33866	-1.83114	0.461883	1.1561e-05	0.000295749	SPAST
chr11:115209657-115214607|chr11:115240420-115504270	3.82131	-2.30015	0.614839	1.1538e-05	0.000295749	CADM1
chr18:31631146-31638643|chr18:31666372-31684311	2.74683	-2.78187	0.536897	1.18603e-05	0.000301269	B4GALT6
chr17:67944372-67945408|chr17:67948306-67959540	0.98558	-3.16701	0.81949	1.23562e-05	0.000311671	BPTF
chr12:15322801-15483973|chr12:15504069-15508570	1.36913	-4.12656	1.0832	1.26354e-05	0.0003165	PTPRO
chr5:135579597-135629236|chr5:135634956-135812522	1.75595	-2.86657	0.718327	1.28073e-05	0.000318593	SLC25A48
chr12:1236904-1263033|chr12:1371977-1408148	1.49629	-4.07897	1.02205	1.30287e-05	0.00032188	ERC1
chr2:199368707-199380363|chr2:199433514-199455868	1.39886	3.01013	0.753387	1.45506e-05	0.000357034	SATB2
chr12:1290012-1371832|chr12:1410453-1444561	1.2746	-2.70274	0.69862	1.49652e-05	0.000364725	ERC1
chr3:1278508-1295600|chr3:1297991-1321649	4.5964	-2.65606	0.737108	1.56078e-05	0.000377834	CNTN6
chr3:179819976-179859061|chr3:179887784-179898141	1.09749	-4.94835	1.23317	1.67036e-05	0.000396381	PEX5L
chr6:111381444-111387764|chr6:111472140-111482749	3.45405	-3.12582	0.783771	1.68298e-05	0.000396764	REV3L
chr6:16306859-16326393|chr6:16328470-16485971	2.87667	-2.4763	0.707813	1.82196e-05	0.000426741	ATXN1
chr6:111389210-111390085|chr6:111405630-111411479	1.60873	-2.78174	0.753426	1.83799e-05	0.000427717	REV3L
chr9:84727959-84741891|chr9:84752085-84810541	1.96923	-2.70996	0.837822	1.85724e-05	0.000429427	NTRK2
chr9:112234897-112250928|chr9:112297916-112332783	3.23478	-2.75321	0.738914	2.00308e-05	0.000460198	PTBP3
chr4:185514337-185523361|chr4:185525171-185535341	5.19391	3.22855	1.06436	2.15532e-05	0.000485794	PDLIM3
chr1:117368485-117402185|chr1:117405645-117414712	3.47092	-1.91079	0.608506	2.16836e-05	0.000485794	MAN1A2
chr4:48342128-48369848|chr4:48383784-48420124	11.5225	-1.35235	0.351693	2.20733e-05	0.000488457	SLAIN2
chr18:21705123-21765771|chr18:21819646-21838364	3.55436	-1.78912	0.522213	2.27641e-05	0.000497637	MIB1
chr8:84346150-84529298|chr8:84774654-84804769	1.54042	-7.93082	2.94866	2.26755e-05	0.000497637	RALYL
chr10:71725520-71730468|chr10:71732375-71734239	2.2036	-4.22816	1.359	2.29845e-05	0.000499428	CDH23
chr13:77698539-77719531|chr13:77753358-77760827	24.6093	-1.15323	0.298576	2.33577e-05	0.000504499	SLAIN1
chr18:69401310-69564486|chr18:69599498-69677733	2.42739	-7.52474	1.80622	2.41656e-05	0.000518841	DOK6
chr22:25661677-25663629|chr22:25674528-25678815	9.30525	1.17699	0.298621	2.46483e-05	0.000523861	GRK3
chr3:185429056-185437446|chr3:185443636-185447788	3.16662	-1.79831	0.551831	2.46899e-05	0.000523861	MAP3K13
chr3:72824551-72832368|chr3:72844423-72848197	1.16134	-2.15576	0.615781	2.54581e-05	0.000537002	SHQ1
chr9:74985010-74996446|chr9:75017448-75028011	5.3781	-1.72677	0.45696	2.77371e-05	0.000581673	CARNMT1
chr16:80633236-80684537|chr16:80685129-80804149	3.20737	-3.07086	0.790015	2.84098e-05	0.000592336	CDYL2
chr12:99655210-99772921|chr12:99806700-99812154	12.593	-1.64464	0.450129	2.88163e-05	0.000597358	ANKS1B
chr16:29888725-29895258|chr16:29895860-29896821	2.87108	-1.69276	0.469765	3.04837e-05	0.000628312	SEZ6L2
chr7:92201423-92213194|chr7:92226682-92234448	4.45097	-1.36724	0.3662	3.20031e-05	0.000652177	KRIT1
chr8:105318981-105419143|chr8:105444381-105561362	3.64674	-2.4358	0.7378	3.19949e-05	0.000652177	ZFPM2
chr14:70742591-70748828|chr14:70750081-70761001	1.15913	-2.93889	0.865406	3.23172e-05	0.000654877	MAP3K9
chr17:42499042-42500706|chr17:42501304-42507519	8.97843	-1.14995	0.298156	3.62546e-05	0.000726502	ATP6V0A1
chr18:35993300-36026899|chr18:36033837-36040806	8.75819	-1.18392	0.321229	3.66549e-05	0.000730465	RPRD1A
chr10:32446397-32451591|chr10:32474023-32517944	9.9093	-1.30686	0.360662	3.7869e-05	0.000750513	CCDC7
chr4:152350124-152411302|chr4:152412529-152534940	16.9994	-1.13804	0.307583	4.15023e-05	0.00081358	FBXW7
chr5:79376197-79396822|chr5:79457018-79512769	4.1038	-1.79717	0.518956	4.22e-05	0.000822786	HOMER1
chr1:243512426-243545509|chr1:243843282-243843543	16.5015	-1.20192	0.323056	4.41467e-05	0.000856114	AKT3
chr7:14583137-14607433|chr7:14718685-14736040	2.58181	-4.45257	1.21785	4.46102e-05	0.000860476	DGKB
chr4:90127831-90308243|chr4:90313047-90400035	5.138	-1.75993	0.489109	4.56827e-05	0.000876477	CCSER1
chr9:20694564-20715321|chr9:20823115-20862577	1.11737	-3.04759	0.818539	5.17971e-05	0.00098853	FOCAD
chr12:112176702-112178930|chr12:112179397-112183058	1.8343	-1.84712	0.540835	5.38315e-05	0.00102195	HECTD4
chr10:32518505-32543299|chr10:32584304-32634253	13.3818	-1.37217	0.396223	5.47138e-05	0.00103326	CCDC7
chr3:154194718-154217868|chr3:154240579-154253115	1.65487	2.65165	0.697619	5.70396e-05	0.00107157	ARHGEF26
chr1:215086678-215169198|chr1:215195092-215234827	1.47028	-3.03626	0.868052	5.8537e-05	0.001094	KCNK2
chr11:76926667-76958978|chr11:76998821-77015015	3.28331	-1.79689	0.589443	6.08142e-05	0.00112975	ACER3
chr17:61956481-61960866|chr17:61962971-61965005	1.28474	-2.36466	0.675627	6.10763e-05	0.00112975	MED13
chr17:59707748-59731420|chr17:59773885-59808795	4.84869	-1.46044	0.414141	6.40034e-05	0.00117786	VMP1
chr9:2923272-2943564|chr9:2992555-3012923	1.71035	-3.28735	0.915051	6.4631e-05	0.00118337	CARM1P1
chr5:59038971-59180594|chr5:59215968-59893167	1.70962	-2.49796	0.799191	7.19667e-05	0.00131103	PDE4D
chr3:27376845-27379248|chr3:27424152-27431297	2.24117	-1.87122	0.581316	7.23609e-05	0.00131159	SLC4A7
chr3:155906263-155910691|chr3:155914570-155916018	1.87296	1.76559	0.478928	7.33261e-05	0.00132244	GMPS
chr22:18970658-18987756|chr22:18988195-18989739	2.59685	-1.71161	0.515984	7.42243e-05	0.00133197	DGCR5
chr18:47851327-47865058|chr18:47896809-47930360	6.03315	-1.19303	0.33088	7.672e-05	0.00135652	SMAD2
chr1:243637742-243645892|chr1:243843282-243843543	4.95027	-1.61169	0.472566	7.63912e-05	0.00135652	AKT3
chr1:243615161-243637610|chr1:243695716-243843124	1.1483	-2.31249	0.659487	7.62337e-05	0.00135652	AKT3
chr2:32357486-32377587|chr2:32406557-32414768	1.86114	-1.86182	0.590314	7.79789e-05	0.00136746	BIRC6
chr1:216292370-216321882|chr1:216327654-216364952	1.29139	-8.68264	2.98709	7.8097e-05	0.00136746	USH2A
chr6:47253521-47283937|chr6:47286595-47309415	3.64613	-1.73463	0.517642	7.98039e-05	0.00139059	TNFRSF21
chr9:97343563-97347313|chr9:97350555-97354568	1.86926	-2.23614	0.705997	8.26913e-05	0.00143398	CCDC180
chr5:136132962-136147831|chr5:136154163-136160855	9.0561	-1.16818	0.346691	8.61815e-05	0.00148735	SMAD5
chr17:36950405-36952885|chr17:36953907-36986616	1.83471	-1.87128	0.582486	8.74501e-05	0.00150206	AATF
chr8:140803650-140818276|chr8:140864399-140879470	3.02386	1.30656	0.361642	9.04124e-05	0.00154558	PTK2
chr10:32544301-32565557|chr10:32584304-32634253	4.55876	-1.39479	0.402239	9.3858e-05	0.00159438	CCDC7
chr1:24502463-24514313|chr1:24514567-24531217	4.85047	-1.70642	0.515661	9.41511e-05	0.00159438	RCAN3
chr11:122656210-122776218|chr11:122777210-122779496	2.76231	1.75631	0.506722	9.64e-05	0.00160376	UBASH3B
chr3:142005544-142093060|chr3:142101841-142149182	5.93238	1.58432	0.471774	9.62493e-05	0.00160376	TFDP2
chr8:38338607-38347496|chr8:38348215-38381798	7.17355	-1.51821	0.45319	9.59377e-05	0.00160376	NSD3
chr8:72537885-72567641|chr8:72568313-72935934	3.46287	-1.91686	0.647795	9.64835e-05	0.00160376	KCNB2
chr1:243573048-243613670|chr1:243695716-243843124	6.42768	-1.29628	0.376479	0.000105249	0.00173349	AKT3
chr2:29132245-29133654|chr2:29157347-29160332	1.63811	-2.20028	0.931579	0.000105819	0.00173495	CLIP4
chr4:71092792-71236575|chr4:71255399-71339369	2.43703	-2.33126	0.812372	0.000109345	0.00178464	SLC4A4
chr22:29957088-29970975|chr22:29998857-30002879	1.43165	-1.61807	0.503469	0.000112197	0.00182295	MTMR3
chr13:95983864-95986332|chr13:95996135-95999210	1.57603	-2.35722	0.785474	0.000115686	0.00186285	UGGT2
chr7:82014479-82032796|chr7:82117173-82136634	2.43504	-3.56833	1.3456	0.000115363	0.00186285	CACNA2D1
chr1:26442873-26446315|chr1:26447660-26457790	8.73123	-1.26738	0.37677	0.000116866	0.00187349	DHDDS
chr9:106939107-106972004|chr9:106984409-107003293	7.36076	-1.46652	0.440647	0.000118187	0.00188628	ZNF462
chr15:91100363-91251818|chr15:91268605-91281727	4.76926	-1.40819	0.42136	0.000122731	0.00194108	SV2B
chr1:39368314-39370029|chr1:39372596-39378460	2.50817	-1.49268	0.452376	0.000122547	0.00194108	MACF1
chr11:32893334-32927156|chr11:32935435-32953856	1.64082	-1.80325	0.587864	0.000123235	0.00194108	QSER1
chr6:25472521-25482256|chr6:25500235-25509655	1.25644	2.29098	0.607578	0.000126706	0.00198708	CARMIL1
chr9:20365744-20413720|chr9:20414425-20448122	1.09265	-2.5752	0.788083	0.000132318	0.00206611	MLLT3
chr1:77701471-77711746|chr1:77715868-77717866	9.25419	-1.14832	0.342019	0.000135374	0.00210471	USP33
chr12:99655210-99772921|chr12:99812311-99825308	4.29982	-1.71726	0.541293	0.000137224	0.00211524	ANKS1B
chr5:122311625-122391088|chr5:122403865-122422867	2.64998	-3.36955	1.18661	0.00013917	0.00213611	SNCAIP
chr3:62438211-62445764|chr3:62481869-62491338	1.07836	-2.98938	0.927864	0.000143215	0.00218888	CADPS
chr17:32142729-32171042|chr17:32176213-32182756	6.98089	-1.25824	0.41465	0.000144481	0.00219891	RHOT1
chr5:17802574-17850182|chr5:17873086-17920226	0.8873	4.11047	1.01405	0.000145429	0.00220404	LINC02223
chr1:231771070-231795241|chr1:231818517-231958827	24.9996	-2.29096	0.560942	0.000146785	0.00221528	DISC1
chr12:89617039-89619998|chr12:89635251-89642157	1.61078	-1.99881	0.635701	0.000155007	0.00231996	ATP2B1
chr3:52411247-52412810|chr3:52414587-52419832	3.56074	-1.58161	0.537252	0.000156724	0.00233596	PHF7
chr12:1236904-1263033|chr12:1290012-1371832	10.9449	-1.69172	0.563123	0.000162943	0.00241866	ERC1
chr6:21666645-21668646|chr6:21743042-21758392	3.80751	-1.93946	0.610215	0.000167067	0.00245963	CASC15
chr4:118054891-118105017|chr4:118114960-118138053	15.956	2.34661	0.744245	0.000169654	0.00246894	NDST3
chr2:32357486-32377587|chr2:32395593-32401162	3.89034	-1.20256	0.380916	0.000169562	0.00246894	BIRC6
chr1:117912683-117918596|chr1:117920424-117929447	1.8337	-2.37741	0.739374	0.000169752	0.00246894	GDAP2
chr5:73056107-73058432|chr5:73077493-73078179	4.35349	-1.11981	0.332437	0.000173078	0.00248723	FCHO2
chr18:58934614-58939444|chr18:58953799-58979054	2.85462	-1.56067	0.479034	0.000172917	0.00248723	ZNF532
chr17:47587344-47590716|chr17:47592545-47596352	2.12524	-1.6655	0.515537	0.000172996	0.00248723	NPEPPS
chr1:167241610-167332469|chr1:167338258-167365466	8.39026	-1.43959	0.455197	0.000174645	0.00249978	POU2F1
chr1:216519421-216564218|chr1:216568098-216650972	1.49946	-2.05675	0.910471	0.000185132	0.00262525	ESRRG
chr2:202796964-202811745|chr2:202829016-202871160	1.52773	-2.30058	0.754642	0.000185594	0.00262525	ICA1L
chr3:56571302-56592969|chr3:56594028-56613588	8.77723	-1.0516	0.311457	0.000187902	0.00264751	CCDC66
chr12:32582467-32598496|chr12:32611283-32619697	20.4483	-1.1239	0.344128	0.00019134	0.00268489	FGD4
chr10:101791439-101792838|chr10:101810314-101813029	9.43926	-1.22773	0.373958	0.000192044	0.00268489	OGA
chr12:99655210-99772921|chr12:99779972-99782021	1.82658	-2.59124	0.809387	0.000193644	0.00269681	ANKS1B
chr2:1917339-1922291|chr2:1923263-1942981	2.90123	-1.98489	0.673903	0.000195152	0.00270735	MYT1L
chr3:71684728-71690009|chr3:71699708-71710411	1.21914	-2.27602	0.705709	0.000207403	0.0028663	EIF4E3
chr7:130029029-130039463|chr7:130049144-130050442	3.01752	-1.30074	0.398096	0.000209064	0.00287822	ZC3HC1
chr3:96866889-96987329|chr3:96987993-97226263	0.978928	-8.42712	3.07566	0.000214479	0.00294155	EPHA6
chr15:88033045-88126270|chr15:88137561-88147334	2.04146	1.85035	0.543359	0.000218179	0.00298095	NTRK3
chr1:167951861-167966628|chr1:167975015-167987494	3.81257	1.58182	0.515481	0.000223487	0.00299673	DCAF6
chr17:51207005-51217333|chr17:51225209-51259142	3.2647	-1.07591	0.32502	0.000222161	0.00299673	MBTD1
chr15:44328787-44331987|chr15:44338317-44379689	2.44836	-1.3204	0.423007	0.000223473	0.00299673	GOLM2
chr6:111392972-111405469|chr6:111416472-111460299	2.72327	-1.60817	0.526518	0.000223125	0.00299673	REV3L
chr7:158749723-158759485|chr7:158799072-158829088	4.49386	-3.56318	1.22008	0.000220537	0.00299673	ESYT2
chr1:211751067-211778917|chr1:211793190-211829058	6.11721	-1.02851	0.308029	0.000225968	0.00301876	LPGAT1
chr12:122364107-122377388|chr12:122380558-122422520	3.86158	-1.54151	0.492825	0.00022982	0.0030589	CLIP1
chr9:20694564-20715321|chr9:20740340-20758089	6.51101	-1.37195	0.459392	0.000234815	0.00311389	FOCAD
chr13:71489148-71557023|chr13:71573012-71630555	5.17173	-1.58808	0.526132	0.000247679	0.00327245	DACH1
chr2:61296925-61300950|chr2:61301454-61311539	1.36882	-1.82949	0.707552	0.000249782	0.00328819	USP34
chr18:21366136-21383509|chr18:21403994-21439520	0.92315	3.22747	0.915704	0.000252361	0.00331006	GREB1L
chr5:143014116-143037195|chr5:143057747-143120987	2.53904	-2.31328	0.876492	0.000260718	0.00339498	ARHGAP26
chr6:111381444-111387764|chr6:111416472-111460299	1.69974	-1.78297	0.632417	0.000274414	0.00356047	REV3L
chr4:77756951-77773080|chr4:77776392-77819232	5.43698	-1.06964	0.323111	0.000277956	0.00359351	CNOT6L
chr18:47851327-47865058|chr18:47870564-47896520	2.9027	-1.29402	0.405995	0.000281035	0.00362034	SMAD2
chr19:19563615-19564932|chr19:19569584-19570098	2.14942	1.48225	0.444729	0.000282996	0.00363262	PBX4
chr11:73679720-73707419|chr11:73720899-73730764	3.14886	-1.23977	0.394529	0.000286462	0.00366407	RAB6A
chr8:104068612-104093470|chr8:104148848-104244915	2.3996	-1.94219	0.783933	0.000288925	0.00368252	RIMS2
chr14:57269388-57274243|chr14:57280422-57282088	1.63054	-1.86552	0.620106	0.000294241	0.00373707	AP5M1
chr1:243545597-243552728|chr1:243843282-243843543	1.53484	-1.92582	0.630195	0.000302336	0.00380245	AKT3
chr6:152540021-152628264|chr6:152628554-152636637	2.85923	-2.47541	1.37141	0.000302552	0.00380245	SYNE1
chr2:40178493-40428472|chr2:40430301-40512348	3.16155	-2.02339	0.700777	0.000304159	0.00380938	SLC8A1
chr1:65792630-65913244|chr1:65918835-66247459	64.8986	-1.71504	0.609865	0.000305675	0.00381512	PDE4B
chr1:200739966-200760838|chr1:200815644-200832199	4.81258	-1.21814	0.387169	0.000312673	0.00387564	CAMSAP2
chr8:35722395-35726151|chr8:35731096-35748526	0.714072	-7.19232	2.90028	0.000312025	0.00387564	UNC5D
chr9:20414425-20448122|chr9:20456786-20620653	3.57997	-1.63034	0.640094	0.000314343	0.00388299	MLLT3
chr7:14583137-14607433|chr7:14673027-14682552	23.2626	-2.52164	0.998522	0.00032343	0.00398161	DGKB
chr4:150436864-150467672|chr4:150491035-150588047	23.435	-2.62146	1.09743	0.000325848	0.00399773	LRBA
chr17:32171101-32173830|chr17:32175362-32175961	3.14058	-1.72072	0.692658	0.000328487	0.00400737	RHOT1
chr14:102140172-102194937|chr14:102209862-102222829	2.50576	-1.82297	0.642078	0.000328855	0.00400737	WDR20
chr2:70216994-70224553|chr2:70230854-70236078	4.65138	-1.12632	0.355989	0.000332421	0.00402364	TIA1
chr11:118572550-118581245|chr11:118584644-118590340	1.77818	-1.65932	0.536112	0.000332319	0.00402364	ARCN1
chr15:58988068-59030803|chr15:59031702-59052304	2.27114	-2.10303	0.767233	0.000335846	0.00404216	RNF111
chr2:37929729-37974039|chr2:38004216-38017185	1.74667	-1.63434	0.558785	0.000343469	0.00411592	RMDN2
chr7:105041023-105062163|chr7:105081797-105090008	4.82046	-1.17658	0.366896	0.000357248	0.00426456	KMT2E
chr18:58681336-58696365|chr18:58700591-58709377	3.98079	-1.27411	0.407301	0.000358303	0.00426456	MALT1
chr6:35500152-35503558|chr6:35503848-35505740	2.57611	-2.15558	1.84913	0.00035942	0.00426456	TULP1
chr5:36877178-36953617|chr5:36976402-36984675	7.46807	-1.22274	0.406559	0.000363815	0.00430256	NIPBL
chr15:83139275-83151214|chr15:83164075-83207330	3.87144	-1.33497	0.448078	0.000365119	0.00430387	HDGFL3
chr3:52711869-52737585|chr3:52741499-52743351	4.21494	-1.38249	0.46739	0.000373525	0.00434615	NEK4
chr2:161137063-161179613|chr2:161204793-161223914	3.88058	-1.40286	0.47653	0.000370055	0.00434615	TANK
chr8:70669538-70674817|chr8:70707153-70733795	10.1019	-2.43014	1.07363	0.000375059	0.00434996	XKR9
chr16:49638874-49730770|chr16:49789546-49822669	3.17899	-1.5201	0.504297	0.000380767	0.00440201	ZNF423
chr14:88706426-88712270|chr14:88715195-88726540	1.16517	-2.17282	0.746843	0.000383122	0.00441508	EML5
chr3:55734918-55888388|chr3:55950560-55985976	2.4954	-1.24509	0.407145	0.000388965	0.00446815	ERC2
chr18:6264038-6301902|chr18:6312056-6367613	4.68394	1.49484	0.49908	0.000396826	0.00452959	L3MBTL4
chr3:183636311-183643479|chr3:183651276-183663457	8.51999	-1.2477	0.40725	0.000395805	0.00452959	KLHL24
chr5:74805284-74813839|chr5:74841679-74848631	3.42533	-1.61431	0.68836	0.000412806	0.00468237	FAM169A
chr13:32746100-32753331|chr13:32755956-32758086	0.860448	-2.25185	0.776048	0.000412522	0.00468237	PDS5B
chr13:108596239-108665885|chr13:108666149-108712660	6.54944	1.46347	0.483581	0.000416387	0.00470713	MYO16
chr12:99655210-99772921|chr12:99825389-99984103	1.52803	-1.66306	0.56309	0.000428287	0.00479761	ANKS1B
chr17:73233325-73235475|chr17:73236995-73242895	1.45645	-2.16415	0.868151	0.000429902	0.00480079	C17orf80
chr12:112314546-112319224|chr12:112319742-112381951	2.39662	-1.74817	0.639987	0.000448772	0.00498068	HECTD4
chr3:47424045-47425484|chr3:47428670-47435007	2.77173	-1.48202	0.526223	0.000480182	0.00529669	SCAP
chr14:88625127-88626837|chr14:88644511-88646946	1.03215	-2.52152	0.84352	0.00048847	0.00537168	EML5
chr14:88649926-88657375|chr14:88665489-88681889	1.48866	-1.96695	0.783679	0.000508088	0.00557044	EML5
chr12:112266982-112269703|chr12:112273795-112274846	1.43689	-1.56807	0.702151	0.000510158	0.00557619	HECTD4
chr9:111525262-111527267|chr9:111534353-111576364	8.26306	-1.49088	0.556802	0.000513212	0.00558426	ZNF483
chr1:243573048-243613670|chr1:243637742-243645892	3.17971	-1.59754	0.571428	0.000513993	0.00558426	AKT3
chr14:31123047-31127784|chr14:31133675-31134871	7.18444	-1.20752	0.419974	0.000524488	0.00566416	HECTD1
chr9:4793227-4823547|chr9:4827033-4833153	3.74824	1.12752	0.365451	0.000530433	0.00571126	RCL1
chr14:88396203-88416710|chr14:88437903-88438326	3.90397	-1.61876	0.609445	0.000533163	0.00572357	SPATA7
chr11:76472840-76496214|chr11:76528466-76535894	1.87981	-1.77944	0.734606	0.00054896	0.00587566	EMSY
chr9:112063033-112078537|chr9:112080165-112098469	1.9903	-1.55595	0.567607	0.000558008	0.00595484	SUSD1
chr12:128267487-128414731|chr12:128415620-128543956	2.62135	-4.81602	1.5998	0.000566159	0.006024	TMEM132C
chr18:9204544-9208656|chr18:9221999-9254210	5.48623	-1.23963	0.426806	0.000586561	0.00622272	ANKRD12
chr10:84373815-84417770|chr10:84425893-84438511	19.454	1.09968	0.362319	0.000602662	0.00637478	CCSER2
chr10:63599283-63610186|chr10:63619800-63620812	2.56336	-1.31789	0.470952	0.000604845	0.00637917	REEP3
chr12:2818353-2820085|chr12:2821792-2822793	1.70835	-1.77671	0.690529	0.000607996	0.00639371	ITFG2
chr3:155919338-155922186|chr3:155925366-155931764	1.35506	2.00426	0.651308	0.000618762	0.00647526	GMPS
chr1:150229237-150230570|chr1:150231926-150235732	4.28557	1.10447	0.358449	0.000621591	0.00647526	ANP32E
chr12:98751522-98773041|chr12:98801125-98829173	5.27527	-1.40063	0.493889	0.000622932	0.00647526	ANKS1B
chr1:35470960-35474804|chr1:35479212-35506611	1.74993	-1.57217	0.55465	0.000628329	0.00651259	KIAA0319L
chr5:103088172-103096540|chr5:103097781-103104540	2.84153	-1.24023	0.415385	0.000633337	0.00653178	GIN1
chr8:84346150-84529298|chr8:84862453-84873283	0.966802	-3.9098	1.26973	0.000636191	0.00653772	RALYL
chr8:124568536-124585086|chr8:124591235-124699525	2.24801	-1.28095	0.442181	0.000648208	0.00664229	MTSS1
chr12:5807368-5827768|chr12:5832603-5836777	1.106	-3.84734	0.934893	0.000653417	0.0066767	ANO2
chr7:16216197-16258389|chr7:16308627-16376091	3.64453	1.31124	0.430317	0.000657568	0.00670013	CRPPA
chr13:49444857-49451552|chr13:49467960-49476475	6.20341	-1.22486	0.42381	0.000673966	0.00684787	SETDB2
chr10:100931078-100937401|chr10:100944128-100945329	3.11617	1.52409	0.524723	0.000685264	0.00694311	SLF2
chr13:57635111-57666467|chr13:57666833-57724611	1.96359	-4.96272	1.63465	0.00069205	0.00699222	PCDH17
chr7:24573593-24623665|chr7:24668660-24679130	4.08426	-1.39407	0.528936	0.000702999	0.00708301	MPP6
chr1:224929835-224952669|chr1:225007544-225023614	2.03694	-1.57104	0.667177	0.000705741	0.00709083	DNAH14
chr17:59248785-59257121|chr17:59267174-59270935	1.93071	-1.39606	0.556573	0.000708135	0.00709512	GDPD1
chr17:61983114-61984170|chr17:61985090-61987006	5.41322	-1.14959	0.383958	0.000711439	0.00710848	MED13
chr1:92080720-92088697|chr1:92129776-92139349	2.40087	-1.4783	0.526892	0.000727193	0.00724581	BTBD8
chr2:119877542-119881785|chr2:119882623-119885794	1.71205	-2.26207	0.87786	0.000731425	0.00726791	PTPN4
chr13:21159987-21161789|chr13:21172681-21176374	1.60239	1.91473	0.643697	0.000750645	0.0074384	SKA3
chr14:50174552-50180571|chr14:50188700-50199690	1.15852	-1.56502	0.583159	0.000756271	0.00747362	SOS2
chr12:50429090-50430494|chr12:50435624-50437734	1.9802	1.71029	0.586826	0.000795496	0.00783976	LARP4
chr4:3007828-3009647|chr4:3022451-3027911	1.31629	-1.57514	0.622684	0.000807665	0.007938	GRK4
chr21:32688367-32694227|chr21:32695282-32699837	3.30996	-1.28066	0.47664	0.000824203	0.00807566	SYNJ1
chr9:112252788-112262434|chr9:112297916-112332783	5.55575	-1.52727	0.575417	0.000829288	0.00807566	PTBP3
chr11:92225174-92352095|chr11:92355404-92524633	2.34548	-1.87867	0.841116	0.000830626	0.00807566	FAT3
chr5:79026581-79028432|chr5:79033408-79042282	1.21445	-1.91026	0.739476	0.000826739	0.00807566	DMGDH
chr8:18655685-18765448|chr8:18804898-18867673	14.2168	1.08413	0.363736	0.000838529	0.00813058	PSD3
chr7:14630271-14672928|chr7:14736194-14753927	5.2515	-3.25816	1.36013	0.00084937	0.00821361	DGKB
chr8:69705229-69738039|chr8:69761875-69831766	12.7959	-1.35671	0.495645	0.00085646	0.00823801	SLCO5A1
chr17:60255258-60265411|chr17:60294801-60301598	4.16271	-1.22268	0.456587	0.000862955	0.00827695	USP32
chr9:20885230-20907149|chr9:20933103-20944626	1.62765	-1.50497	0.948692	0.000867393	0.00827695	FOCAD
chr15:50010917-50038767|chr15:50107008-50119122	1.23826	-2.23381	0.889661	0.000881386	0.00838829	ATP8B4
chr11:13405856-13413529|chr11:13445181-13463091	4.37951	-1.14067	0.406078	0.000901913	0.00850876	BTBD10
chr17:47661178-47663088|chr17:47668410-47669677	2.43907	-1.47455	0.540312	0.000899647	0.00850876	KPNB1
chr12:12165295-12179809|chr12:12187119-12203202	1.93796	-1.83845	0.770439	0.000903481	0.00850876	LRP6
chr7:137228075-137251229|chr7:137254974-137343438	2.24876	-1.5883	0.646169	0.000906348	0.00851353	PTN
chr1:240123345-240177920|chr1:240188262-240206798	2.58384	-2.00184	0.81746	0.000908764	0.00851405	FMN2
chr11:89373492-89400016|chr11:89402542-89421901	4.32281	1.53145	0.531782	0.000916364	0.00856268	NOX4
chr2:32089605-32098795|chr2:32116212-32126947	3.79221	-1.07112	0.370751	0.000921076	0.00856268	SPAST
chr16:53254605-53255599|chr16:53274302-53285595	2.37621	-1.27097	0.467088	0.000919111	0.00856268	CHD9
chr9:70681578-70761600|chr9:70784279-70827846	2.76897	-2.40541	1.00769	0.000938102	0.00869855	TRPM3
chrX:17103779-17133823|chrX:17138961-17147412	2.39799	-1.75233	0.723026	0.000955913	0.00884097	REPS2
chr6:25450711-25465872|chr6:25500235-25509655	1.19586	2.1626	0.711287	0.000959053	0.00884733	CARMIL1
chr7:140041839-140046883|chr7:140058034-140062521	0.86255	-2.81496	0.982828	0.000964718	0.00887688	PARP12
chr3:89399480-89407268|chr3:89450370-89472463	3.31968	-6.30249	2.07652	0.000968826	0.008892	EPHA3
chr8:18765538-18799294|chr8:18804898-18867673	8.01485	1.21273	0.421673	0.000984391	0.00898911	PSD3
chr12:111672774-111679150|chr12:111683307-111685710	1.9453	-1.42454	0.52538	0.000982149	0.00898911	BRAP
chr16:19718487-19730429|chr16:19735450-19788837	2.74645	-1.46229	0.671228	0.000998272	0.00909285	IQCK
chr3:143972989-143985542|chr3:143985846-143989509	12.2632	-1.41678	0.54619	0.00101573	0.00922859	DIPK2A
chr4:3004334-3007735|chr4:3022451-3027911	1.10116	-1.86575	0.769603	0.00102651	0.00930308	GRK4
chr3:47714490-47720665|chr3:47745993-47772816	2.32446	1.1956	0.414264	0.00104689	0.009464	SMARCC1
chr12:82687669-82857009|chr12:82857580-82895817	5.9105	-1.27289	0.487577	0.00105059	0.0094714	TMTC2
chr16:47086339-47109482|chr16:47132025-47143578	1.81033	-1.81419	0.676779	0.00105296	0.0094714	NETO2
chr22:41800766-41808874|chr22:41810000-41825697	1.59939	-1.56622	0.590154	0.00107874	0.00967912	CCDC134
chr17:42834876-42837648|chr17:42839380-42841497	2.07179	-1.69634	0.654002	0.00110057	0.00982835	PSME3
chr6:107902998-107904628|chr6:107924932-107929414	2.88794	-1.13394	0.412974	0.00110398	0.00983219	SEC63
chr10:110122292-110124016|chr10:110132400-110133325	2.66655	-1.51868	0.629898	0.00111286	0.00986259	ADD3
chr14:67240886-67269700|chr14:67303599-67312526	1.30727	-1.68086	0.68812	0.00111226	0.00986259	MPP5
chr2:201537479-201545542|chr2:201582217-201601738	2.60408	-1.83542	0.743443	0.00112399	0.00993681	C2CD6
chr7:23182489-23185069|chr7:23185298-23187051	2.57779	-1.4092	0.531182	0.00114624	0.0101088	NUP42
chr3:19347965-19390480|chr3:19456982-19510362	6.17325	-1.25534	0.468741	0.00115296	0.0101432	KCNH8
chr12:106998066-106999550|chr12:107000082-107001279	1.41208	-1.77359	0.701826	0.00116536	0.0102265	CRY1
chr7:39951852-39987598|chr7:40002031-40045835	2.81076	-1.29769	0.496664	0.00117409	0.0102541	CDK13
chr3:1227993-1278412|chr3:1297991-1321649	3.04001	-3.13065	1.37512	0.00119002	0.0103682	CNTN6
chr5:109690552-109713519|chr5:109755456-109767534	1.46317	1.75598	0.605808	0.00123516	0.0107355	MAN2A1
chr1:243573048-243613670|chr1:243843282-243843543	7.52131	-1.03661	0.366711	0.00123965	0.0107486	AKT3
chr17:46050704-46066536|chr17:46094701-46170854	1.66955	-1.46784	0.571501	0.00127523	0.0110306	KANSL1
chr5:90759588-90763304|chr5:90779097-90781429	2.65134	-1.85438	0.837008	0.00128539	0.0110919	ADGRV1
chr7:8158652-8218304|chr7:8236005-8262093	1.87385	-1.90167	0.897611	0.00129769	0.0111713	ICA1
chr7:127371814-127373341|chr7:127377329-127386059	7.10997	-1.13833	0.418302	0.00131894	0.0112469	ZNF800
chr12:99782097-99806403|chr12:99825389-99984103	2.17118	-1.37769	0.563592	0.00131856	0.0112469	ANKS1B
chr4:17886161-17909093|chr4:17972885-18021597	4.5509	-1.49873	0.60293	0.00131463	0.0112469	LCORL
chr7:14607508-14613339|chr7:14673027-14682552	5.13551	-2.47623	1.3704	0.00130981	0.0112469	DGKB
chr12:334422-350620|chr12:354234-355157	2.32533	-1.57049	0.672963	0.00132547	0.0112758	KDM5A
chr17:58696859-58703195|chr17:58720812-58724039	1.42864	-1.52942	0.687623	0.00133546	0.0113341	RAD51C
chr18:32092886-32111753|chr18:32126800-32129118	2.22519	-1.33066	0.578122	0.00138566	0.0117325	RNF138
chrX:80704846-80707426|chrX:80719656-80722561	1.29444	-1.76602	0.763985	0.0014109	0.0119183	BRWD3
chr19:13303884-13307781|chr19:13308528-13312668	3.85494	-1.40471	0.55477	0.00142435	0.0120038	CACNA1A
chr18:21242393-21366026|chr18:21384403-21395384	0.778719	3.48606	1.04423	0.00146227	0.0121587	GREB1L
chr1:94483239-94487541|chr1:94491247-94498601	3.17991	-1.28796	0.513598	0.00146295	0.0121587	ABCD3
chr3:33065557-33068229|chr3:33068970-33072543	1.98157	-1.51072	0.779802	0.00146136	0.0121587	GLB1
chr10:34360259-34372497|chr10:34384254-34399329	1.80463	-1.53437	0.596939	0.00145575	0.0121587	PARD3
chr18:62017741-62072672|chr18:62095950-62101074	1.76365	-1.60664	0.644338	0.00145288	0.0121587	PIGN
chr17:51021365-51041500|chr17:51056482-51079583	6.23721	-1.1993	0.47248	0.00147912	0.0122648	SPAG9
chr5:16769203-16779544|chr5:16783469-16794645	10.2858	-1.37981	0.610334	0.00150034	0.0124122	MYO10
chr9:85579096-85585462|chr9:85633374-85642826	2.26103	-1.46184	0.592527	0.00154392	0.0127435	AGTPBP1
chr22:29971062-29978441|chr22:29998857-30002879	4.90494	-1.01659	0.374427	0.00154968	0.0127619	MTMR3
chr8:18804898-18867673|chr8:18872733-18936033	1.06144	1.82905	0.62011	0.0015699	0.0128114	PSD3
chr10:31319133-31373017|chr10:31387798-31461036	2.22651	1.29569	0.465529	0.00156658	0.0128114	ZEB1
chr7:24573593-24620051|chr7:24650712-24663589	1.26677	-2.06188	0.887616	0.00156124	0.0128114	MPP6
chr6:111381444-111387764|chr6:111392972-111405469	1.45295	-2.49893	1.03092	0.00156281	0.0128114	REV3L
chr1:231367636-231370561|chr1:231374099-231420997	6.75159	-1.01876	0.382815	0.00160127	0.0130263	EGLN1
chr15:65722948-65729071|chr15:65738875-65741714	2.38021	-1.28121	0.56287	0.0016115	0.0130263	DENND4A
chr1:114433733-114463103|chr1:114463556-114464269	1.73411	-1.5006	0.640553	0.00161429	0.0130263	TRIM33
chr13:31946181-32078833|chr13:32117473-32124285	1.0285	-1.91323	0.835545	0.00160715	0.0130263	FRY
chr7:14701730-14718541|chr7:14736194-14753927	1.72509	-3.5811	1.33499	0.00161138	0.0130263	DGKB
chr17:51014353-51020158|chr17:51021365-51041500	1.12969	-1.84761	0.744205	0.00167202	0.013432	SPAG9
chr11:120469388-120473049|chr11:120477526-120478155	5.00483	-1.1011	0.414165	0.00167619	0.0134356	ARHGEF12
chr19:12848057-12851933|chr19:12852395-12858361	2.24652	-1.28082	0.588867	0.00171593	0.0137236	MAST1
chr2:42709096-42718987|chr2:42723035-42753373	6.15364	1.05823	0.388812	0.00177273	0.0141465	MTA3
chr17:30759539-30766502|chr17:30769965-30776296	1.04984	-2.20815	0.868283	0.0017858	0.0142194	SUZ12P1
chr19:45259189-45263112|chr19:45266281-45271471	3.71254	-1.15971	0.49465	0.00179075	0.0142274	MARK4
chr3:98732532-98768429|chr3:98773983-98788035	2.09109	-1.27295	0.554754	0.00180611	0.0143179	ST3GAL6
chr7:16091799-16216065|chr7:16259012-16278128	1.59188	2.16332	0.768339	0.00182404	0.0144178	CRPPA
chr4:2964122-2984512|chr4:3029409-3035385	1.57876	-1.20847	0.525297	0.00182671	0.0144178	GRK4
chr11:85959060-85974707|chr11:86031611-86068650	1.02003	-1.54501	0.634651	0.00184993	0.0145692	PICALM
chr19:37414419-37425867|chr19:37426378-37444906	2.9404	-1.17478	0.469033	0.00185643	0.0145885	ZNF569
chr1:62561703-62577261|chr1:62586624-62618705	2.57398	-1.20217	0.463748	0.00186677	0.0146379	DOCK7
chr12:5647801-5732519|chr12:5807368-5827768	1.51818	-3.86651	1.54267	0.00191045	0.0149156	ANO2
chr3:33397135-33400188|chr3:33425741-33439735	1.33404	-1.32297	0.553568	0.00196542	0.0152786	UBP1
chr7:140587780-140601402|chr7:140602542-140640503	2.52192	-1.35671	0.563545	0.0019778	0.0153418	DENND2A
chr15:74656068-74671454|chr15:74675142-74695879	3.36862	-1.30612	0.554602	0.00199894	0.0154724	EDC3
chr12:40993269-41014227|chr12:41029219-41069958	2.08504	-1.61049	0.898224	0.00202037	0.0156049	CNTN1
chr17:59234534-59245413|chr17:59257840-59267040	0.879548	-2.06388	0.932523	0.00204999	0.0157998	GDPD1
chr5:14716835-14741826|chr5:14758598-14768974	1.32942	-1.34964	0.612481	0.0020646	0.0158785	ANKH
chr14:102140172-102193462|chr14:102195120-102208861	5.03109	-1.06207	0.422975	0.00207562	0.0159293	WDR20
chr2:213297357-213310058|chr2:213350645-213364075	1.83621	-1.34698	0.544614	0.002101	0.0160559	SPAG16
chr9:19276479-19286768|chr9:19300331-19305351	1.2001	-1.57773	0.767126	0.00210103	0.0160559	DENND4C
chr15:44323019-44328684|chr15:44380976-44402886	3.30575	-1.09656	0.423874	0.00211284	0.0161121	GOLM2
chr21:37096643-37108391|chr21:37148647-37150077	2.23678	-1.17994	0.467081	0.00214507	0.0163234	TTC3
chr7:139631725-139715931|chr7:139717015-139777604	9.27729	-1.06771	0.406387	0.00215121	0.0163356	HIPK2
chr7:94603452-94618757|chr7:94629841-94655989	1.14514	-1.4537	0.584725	0.00217643	0.0164924	SGCE
chr5:58977345-58988492|chr5:58993465-59038858	4.18829	-1.43736	0.594316	0.00221465	0.0167469	PDE4D
chr4:48634490-48684672|chr4:48710698-48780077	2.39223	1.11216	0.408665	0.00223242	0.0167757	FRYL
chr6:576882-592468|chr6:599225-610097	1.95901	1.19562	0.439556	0.00225582	0.0169163	EXOC2
chr6:108848546-108854224|chr6:108876350-108894466	1.02069	-1.78667	0.811564	0.00227799	0.0170471	ARMC2
chr7:152759926-152783186|chr7:152801731-152814549	1.38638	-1.50186	0.64925	0.00232585	0.0173334	ACTR3B
chr4:166025431-166039338|chr4:166065863-166074877	1.2136	-3.08987	1.58909	0.00235982	0.0175503	TLL1
chr15:61927320-61929500|chr15:61931259-61934218	1.81727	-1.19141	0.488678	0.0023804	0.0176669	VPS13C
chr9:19276479-19286768|chr9:19305527-19316416	2.32949	-1.20144	0.49333	0.00238894	0.0176938	DENND4C
chr7:78256581-78343777|chr7:78346043-78369155	6.76787	-1.24447	0.52437	0.00239467	0.0177	MAGI2
chr13:77698539-77719531|chr13:77746855-77753202	2.51174	-1.43053	0.617726	0.00242725	0.0178676	SLAIN1
chr7:92487541-92489292|chr7:92489911-92491271	2.42327	-1.1443	0.462479	0.00245929	0.0179568	PEX1
chr8:69682343-69705030|chr8:69761875-69831766	0.771005	-2.41652	0.979047	0.0024736	0.0180248	SLCO5A1
chr4:143337260-143415476|chr4:143415771-143433490	0.765795	2.47073	0.800641	0.00257218	0.0187054	GAB1
chr3:168032852-168036835|chr3:168041474-168043378	2.07646	1.47961	0.559599	0.00261332	0.0188412	GOLIM4
chr1:155721618-155725381|chr1:155726019-155727607	3.70781	-1.15241	0.48516	0.0026186	0.0188412	DAP3
chr20:36684475-36687491|chr20:36688784-36706971	2.36483	-1.32806	0.606056	0.0026067	0.0188412	NDRG3
chr1:91324766-91343429|chr1:91353152-91353255	1.52936	-1.60065	0.725618	0.00262238	0.0188412	HFM1
chr7:126446372-126532951|chr7:126533887-126609361	0.894792	-2.17833	1.60431	0.00260347	0.0188412	GRM8
chr13:77212160-77217839|chr13:77243951-77251150	1.64363	-1.41041	0.591308	0.00268083	0.0191806	MYCBP2
chr2:208277708-208285725|chr2:208288818-208298640	1.69365	-1.634	0.795603	0.00268539	0.0191806	PIKFYVE
chr2:40115629-40139400|chr2:40178493-40428472	1.50715	-1.5136	0.673946	0.00271428	0.0193486	SLC8A1
chr8:41955411-41974703|chr8:41981954-41987454	2.23013	-1.04861	0.400598	0.00276956	0.0195502	KAT6A
chr6:138905132-138907494|chr6:138914761-138915857	1.58091	-1.358	0.571156	0.00276089	0.0195502	REPS1
chr15:83447578-83559252|chr15:83588771-83618081	2.99341	-1.52076	0.735664	0.00276965	0.0195502	SH3GL3
chr7:94539056-94544410|chr7:94554575-94555491	0.928027	-1.52958	0.725749	0.00276886	0.0195502	CASD1
chr17:29480481-29482196|chr17:29510992-29517452	3.11451	-1.06333	0.503905	0.00278431	0.0196152	TAOK1
chrX:53399730-53403565|chrX:53403893-53405011	3.69322	-1.09401	0.463475	0.00282987	0.0198974	SMC1A
chr2:32089605-32098800|chr2:32116212-32126947	1.10659	-1.52468	0.668725	0.00285784	0.0200549	SPAST
chr17:51260926-51263273|chr17:51273450-51275865	2.70579	-1.19899	0.507393	0.00289966	0.0203089	UTP18
chr15:69210406-69255793|chr15:69261329-69268219	2.14483	-1.35857	0.616696	0.00302597	0.0211524	GLCE
chr8:141221765-141253988|chr8:141254629-141308095	3.13569	-1.15175	0.515386	0.00303241	0.0211565	SLC45A4
chr6:16522688-16585779|chr6:16753347-16754042	1.48104	-1.68969	0.874494	0.00304938	0.0212338	ATXN1
chr19:52402028-52405906|chr19:52406643-52415123	1.58352	-1.64485	0.745702	0.00307106	0.0213436	ZNF528
chr1:62784273-62803718|chr1:62841547-62863991	2.04984	-1.36407	0.65799	0.00316198	0.0219332	ATG4C
chr7:103347781-103353920|chr7:103355793-103361956	1.93474	-1.20113	0.595201	0.00318163	0.0220271	PSMC2
chr18:37067545-37160199|chr18:37173081-37222016	1.40485	-1.48349	0.716918	0.00341562	0.0235117	KIAA1328
chr2:50091494-50236788|chr2:50506617-50528624	1.96771	-1.29898	0.580232	0.00343189	0.0235787	NRXN1
chr7:82038235-82060427|chr7:82117173-82136634	3.45771	-1.94861	1.0288	0.0034449	0.0236231	CACNA2D1
chr12:99504641-99655066|chr12:99782097-99806403	1.3771	-1.33768	0.723408	0.00345697	0.0236609	ANKS1B
chr1:113700949-113704080|chr1:113706722-113710253	1.21505	-1.36399	0.662423	0.00347367	0.0236853	PHTF1
chr4:22392690-22401430|chr4:22402799-22413181	4.50965	1.01989	0.407255	0.00348067	0.0236883	ADGRA3
chr14:52519293-52536718|chr14:52544371-52552315	3.52647	-1.10851	0.469931	0.00351466	0.0238745	TXNDC16
chr12:64843485-64864667|chr12:64866903-64870601	4.05938	-1.1928	0.575029	0.00354078	0.0240068	TBC1D30
chr12:116911355-116928022|chr12:116964854-116985205	1.90435	-1.39396	0.620375	0.00356134	0.0240765	FBXW8
chr20:18288604-18297984|chr20:18298464-18305007	3.16831	-1.11802	0.601651	0.00357115	0.0240769	ZNF133
chr1:243615161-243637610|chr1:243843282-243843543	0.793134	-1.84657	0.807768	0.00361175	0.0242149	AKT3
chr1:36358822-36361220|None	2.25169	-1.1708	0.696421	0.00365311	0.0243961	STK40
chr7:102931933-102963532|chr7:103029418-103055643	1.17155	-1.39568	0.66058	0.00364725	0.0243961	FBXL13
chr1:100896671-100906851|chr1:100921841-100961827	4.73341	-1.03658	0.463277	0.00366753	0.0244074	SLC30A7
chr5:77459124-77463094|chr5:77464809-77489456	2.78613	-1.16846	0.520818	0.0037033	0.0246	WDR41
chr3:182820376-182828119|chr3:182837174-182842074	1.01513	-1.37838	0.692333	0.00371595	0.0246386	ATP11B
chr18:31890866-31897785|chr18:31917667-31931328	0.816815	-1.58116	0.719366	0.00377846	0.0249157	TRAPPC8
chr17:64516828-64519320|chr17:64529427-64530925	1.02804	-1.65904	0.761363	0.00382747	0.0251928	CEP95
chr6:21666645-21668646|chr6:21681015-21696558	1.69647	-1.48868	0.702825	0.00384133	0.025238	CASC15
chr7:22291241-22308338|chr7:22318037-22356829	6.02991	-1.92928	1.36406	0.00385065	0.0252533	RAPGEF5
chr13:108866242-108883058|chr13:108910150-108957687	1.60607	1.70173	0.772992	0.0038635	0.0252915	MYO16
chr10:126905563-126970701|chr10:126990603-126996747	2.03083	1.35413	0.606398	0.00392376	0.0254093	DOCK1
chr9:20885230-20907149|chr9:20916937-20923659	2.31743	-1.27973	0.581632	0.00390312	0.0254093	FOCAD
chr11:40933723-41222796|chr11:41223008-41459430	2.53143	-1.45882	1.3895	0.00391908	0.0254093	LRRC4C
chr1:52497183-52509595|chr1:52526373-52552930	1.08063	-1.49216	0.693239	0.00390722	0.0254093	TUT4
chr13:108596239-108665885|chr13:108727583-108785634	2.35676	1.66372	0.728007	0.00401482	0.0258136	MYO16
chr17:43520879-43521368|chr17:43522226-43523627	1.06126	-1.48526	0.686004	0.00402817	0.0258534	DHX8
chr6:25435604-25449897|chr6:25472521-25482256	1.7649	1.36513	0.596763	0.00404438	0.0259113	CARMIL1
chr7:14757731-14841193|chr7:14841450-14902591	1.41436	-3.67725	1.74923	0.0041308	0.0263713	DGKB
chr19:52369977-52373110|chr19:52374427-52379420	1.6321	-1.24471	0.592613	0.00417831	0.0266275	ZNF880
chr12:103967971-103976917|chr12:103980962-103982798	1.67545	-1.15594	0.528678	0.00427254	0.0270345	TDG
chr6:18255851-18256360|chr6:18258405-18263842	1.46117	-1.27336	0.670995	0.00427775	0.0270345	DEK
chr4:165088602-165100627|chr4:165103096-165112746	0.918876	-1.46345	0.696673	0.00434288	0.0272905	TMEM192
chr10:73471613-73474918|chr10:73479517-73495804	3.63726	-1.04139	0.507561	0.00435869	0.0273422	PPP3CB
chr12:1263165-1289851|chr12:1444750-1490092	4.19463	-1.21777	0.62503	0.00441761	0.0276637	ERC1
chr18:21242393-21366026|chr18:21395561-21401149	0.521402	4.2286	1.16801	0.00442621	0.0276696	GREB1L
chr8:61584029-61618977|chr8:61653660-61680967	2.23092	-1.24039	0.600381	0.00458543	0.0285167	ASPH
chr17:42724424-42727634|chr17:42728952-42730827	1.49361	-1.31721	0.631809	0.00462231	0.0286965	EZH1
chr12:79217685-79285786|chr12:79299551-79353501	3.49938	1.27398	0.545384	0.00465188	0.028781	SYT1
chr10:34348115-34359146|chr10:34384254-34399329	4.90175	-1.04051	0.478009	0.00471367	0.0290767	PARD3
chr20:49124587-49135832|chr20:49166285-49174194	2.41036	-1.13539	0.516694	0.00471579	0.0290767	STAU1
chr10:28535757-28583398|chr10:28596041-28608185	2.08615	-1.36954	0.803438	0.00476792	0.0292481	WAC
chr11:9429196-9429673|chr11:9431003-9433569	2.15216	1.16656	0.493069	0.0047932	0.0293533	IPO7
chr15:45485317-45486610|chr15:45490881-45511137	1.06672	-1.63927	0.749256	0.00482615	0.0295049	SLC30A4
chr9:127338161-127339644|chr9:127342334-127344234	2.15619	-1.28539	0.64686	0.00495959	0.0302183	GARNL3
chr8:69738204-69755423|chr8:69761875-69831766	9.43703	-1.13744	0.53108	0.0050411	0.0306115	SLCO5A1
chr5:77030976-77034417|chr5:77036720-77039530	1.73522	-1.18275	0.645216	0.00506787	0.0306708	AGGF1
chr10:84438707-84463932|chr10:84477664-84513448	3.38707	1.06318	0.464109	0.00510664	0.0307507	CCSER2
chr1:10268263-10271501|chr1:10275503-10276320	1.60099	-1.21626	0.638815	0.00539202	0.0322004	KIF1B
chr7:126609498-126769864|chr7:126904683-127106495	1.74109	-2.09144	1.39834	0.00544221	0.0324463	GRM8
chr18:9195698-9204475|chr18:9211784-9216757	2.79706	-1.03338	0.477787	0.00551879	0.0328486	ANKRD12
chr11:120460757-120465236|chr11:120467308-120469287	2.78904	-1.00399	0.494934	0.00553691	0.0328824	ARHGEF12
chr13:52386186-52397231|chr13:52398194-52402542	1.41063	-1.36075	0.666603	0.00554319	0.0328824	THSD1
chr10:87756922-87767672|chr10:87776427-87784469	3.40745	-1.01205	0.478543	0.00557722	0.0329787	ATAD1
chrX:53608909-53614533|chrX:53614745-53615743	3.24998	-1.073	0.513972	0.00595016	0.0350118	HUWE1
chr12:89642355-89655678|chr12:89656107-89708595	2.17356	-1.11227	0.537296	0.00602058	0.0353685	ATP2B1
chr3:197091026-197104902|chr3:197119530-197130526	3.54344	-1.18262	0.569193	0.00616511	0.0361586	DLG1
chr17:38196471-38197545|chr17:38202981-38205634	1.42809	-1.30146	0.681561	0.00617958	0.0361846	NPEPPSP1
chr4:73115916-73118687|chr4:73125312-73135116	1.39034	-1.37764	0.726946	0.00621924	0.0363579	ANKRD17
chr18:56880165-56923921|chr18:56939393-56962429	1.1753	-1.09951	0.542684	0.00623419	0.0363863	WDR7
chr2:53700528-53714383|chr2:53716743-53728711	1.96333	-1.05305	0.640659	0.00636795	0.0368771	ASB3
chr15:50010917-50038767|chr15:50074185-50106938	1.03291	-1.94242	0.998493	0.00634872	0.0368771	ATP8B4
chr2:178523636-178535731|chr2:178542361-178582571	2.01462	-1.26774	0.674844	0.00639234	0.0369506	TTN-AS1
chr17:81600427-81604547|chr17:81608822-81610209	1.19248	-1.37576	0.740062	0.00646273	0.0372381	NPLOC4
chr2:159350357-159373044|chr2:159374753-159382558	2.63182	-1.21474	0.75659	0.00651896	0.0375022	BAZ2B
chr2:119915242-119920068|chr2:119934958-119945080	2.93209	-1.00859	0.460864	0.00671732	0.0384593	PTPN4
chr17:37278005-37283266|chr17:37289528-37299279	2.06696	-1.27206	0.654273	0.00690152	0.0393889	ACACA
chr3:16885366-17009673|chr3:17014911-17042873	1.86105	-1.10829	0.566681	0.00693093	0.0394943	PLCL2
chr1:93889159-93894613|chr1:93901669-93904522	3.02368	-1.14352	0.590278	0.00705363	0.0401301	GCLM
chr10:96533190-96544075|chr10:96576829-96586733	1.80323	-1.03517	0.491141	0.00713586	0.0404702	TM9SF3
chr3:43289789-43299753|chr3:43303792-43332168	1.78399	-1.09526	0.516461	0.00735351	0.0415739	SNRK
chr18:49286616-49331863|chr18:49379758-49391592	5.41626	-1.00357	0.463296	0.00743346	0.0419601	DYM
chr2:50623615-50921868|chr2:50925955-51027501	5.22032	-1.02864	0.503769	0.00751335	0.0423448	NRXN1
chr13:71489148-71557023|chr13:71573573-71630555	3.62305	-1.06604	0.525013	0.00761741	0.0428643	DACH1
chr1:234410531-234418083|chr1:234427766-234429135	1.48036	-1.30247	0.70153	0.00769555	0.0432365	TARBP1
chr9:122940897-122957010|chr9:123020459-123065347	1.12199	-1.33378	0.686752	0.00781875	0.0437244	RABGAP1
chr5:14297263-14304460|chr5:14336727-14358177	1.80208	-1.17429	0.616707	0.00784804	0.0437578	TRIO
chr6:111335610-111343924|chr6:111357125-111358821	1.05367	-1.29957	0.62914	0.00796733	0.0442125	REV3L
chr2:135275755-135313488|chr2:135345635-135349983	1.24677	-1.34999	0.716833	0.00795777	0.0442125	ZRANB3
chr16:1614985-1625972|chr16:1641187-1652495	1.40574	-1.1352	0.583445	0.0081157	0.0449667	CRAMP1
chr5:132904404-132927120|chr5:132934941-132937066	1.71622	-1.33941	0.8407	0.0081315	0.0449852	AFF4
chr1:216097213-216175251|chr1:216207431-216217386	1.02986	-7.93028	3.4746	0.00821357	0.0453002	USH2A
chr1:179955142-179986168|chr1:179997175-180003173	1.35486	-1.11071	0.542017	0.00826768	0.0454597	CEP350
chr18:6215835-6237963|chr18:6312056-6367613	0.580127	2.41205	0.916727	0.00834851	0.0457645	L3MBTL4
chr8:84346150-84529298|chr8:84529577-84774578	0.594949	-2.56349	1.25306	0.00839053	0.0459251	RALYL
chr9:20694564-20715321|chr9:20770238-20778680	2.04127	-1.10093	0.641176	0.00851032	0.0464398	FOCAD
chr9:122271075-122280442|chr9:122291840-122313226	2.07882	-1.09635	0.537031	0.00859895	0.0468189	MRRF
chr6:101399392-101621948|chr6:101626637-101676622	1.30017	1.585	0.734429	0.00867195	0.0470205	GRIK2
chr10:5773941-5785141|chr10:5800705-5813213	2.45601	-1.01194	0.490681	0.00869495	0.0470205	GDI2
chr3:185429056-185437446|chr3:185451395-185463549	1.22635	-1.13676	0.770716	0.00866774	0.0470205	MAP3K13
chr3:183195255-183205875|chr3:183207823-183215968	3.77674	-1.21102	0.691359	0.0087808	0.0473428	MCF2L2
chr7:22267012-22291174|chr7:22318037-22356829	3.56194	-1.46798	1.27734	0.00892823	0.0479942	RAPGEF5
chr1:198157096-198232552|chr1:198264235-198277960	0.787619	1.73304	0.718751	0.0089587	0.0480738	NEK7
chr11:124639867-124647364|chr11:124648175-124649618	1.1835	-1.25864	0.800239	0.0091031	0.0486443	SIAE
chr17:65689218-65743067|chr17:65750724-65851803	10.5809	-1.06773	0.5732	0.00919821	0.0488983	CEP112
chr12:46209127-46229152|chr12:46254936-46268525	0.883729	-1.55445	0.827697	0.00920486	0.0488983	SLC38A1
chr9:20354879-20360741|chr9:20365744-20413720	1.04689	-1.34564	0.681995	0.0092229	0.0489221	MLLT3
chr1:243286397-243293090|chr1:243308177-243316754	1.40715	-1.22518	0.630502	0.00930345	0.0492046	SDCCAG8
chr17:30732123-30734896|chr17:30769965-30776296	2.20506	-1.27095	0.753372	0.00933536	0.0493011	SUZ12P1
Green: circular RNA isoforms
Red: Annotated on the figure are selected circular RNAs as:
top5 with highest baseMean
top5 with lowest padj
top5 with highest log2Foldchange
top5 with lowest log2Foldchange
Note: 11 of the uniquely up-regulated and 95 of the down-regulated circular RNAs of Fig 1B are in this list

## Sheet: WNT vs Rest
Shown are the circular RNAs with average count across samples (RawMeanReads) >= 2
padj < 0.05, |log2FoldChange| > 1
ID	baseMean	log2FoldChange	lfcSE	pvalue	padj	Gene name	Annotated on the figure
chr6:69076038-69233289|chr6:69239226-69324871	11.5292	-6.76533	2.86939	1.1273e-05	0.00188852	ADGRB3	ADGRB3
chr6:68993962-69014037|chr6:69076038-69233289	6.30754	-5.54845	2.83247	0.000389197	0.0184897	ADGRB3	ADGRB3#2
chrX:148652131-148661907|chrX:148662768-148809875	42.7822	-2.60475	1.12541	0.000387838	0.0184897	AFF2	AFF2
chr4:42485668-42503449|chr4:42543986-42549012	10.2733	4.03453	0.598091	7.27339e-12	2.31512e-08	ATP8A1	ATP8A1
chr10:115096839-115120184|chr10:115129535-115160039	19.6476	-4.78781	1.26055	1.94828e-06	0.00056376	ATRNL1	ATRNL1
chr10:115426302-115461940|chr10:115469329-115519262	12.9059	-6.94587	2.88461	6.42982e-06	0.00123123	ATRNL1	ATRNL1#2
chr3:89399480-89407268|chr3:89450370-89472463	3.31968	5.16023	1.56958	0.00165576	0.0408549	EPHA3	EPHA3
chr6:93272422-93356716|chr6:93358411-93410500	4.43325	5.24515	1.7496	0.0012485	0.0355107	EPHA7	EPHA7
chr9:93452389-93471140|chr9:93498886-93515666	19.8244	1.15972	0.398256	0.000707656	0.0264996	FAM120A	FAM120A
chr11:33256752-33286412|chr11:33287511-33328509	70.0308	1.43773	0.404183	8.7396e-05	0.00699055	HIPK3	HIPK3
chr1:215086678-215169198|chr1:215172183-215194952	4.77468	-4.90455	2.88979	0.00169334	0.0411444	KCNK2	KCNK2
chr22:29098953-29121356|chr22:29125416-29137341	2.24238	4.74693	1.00204	2.92702e-06	0.000776392	KREMEN1	KREMEN1
chr4:107660072-107682014|chr4:107694006-107701170	5.02459	3.38815	0.682472	9.33707e-08	9.90663e-05	PAPSS1	PAPSS1
chr9:112262599-112268048|chr9:112297916-112332783	6.93177	3.42516	0.65495	5.78027e-08	9.19929e-05	PTBP3	PTBP3
chr9:112252788-112262434|chr9:112297916-112332783	5.55575	3.23165	0.698155	5.23091e-07	0.000333	PTBP3	PTBP3#2
chr12:97465727-97492460|chr12:97561047-97564149	201.581	3.57893	1.03497	0.000246871	0.0145517	RMST	RMST
chr4:106171270-106193608|chr4:106212835-106230362	3.48517	3.85117	0.768371	2.6435e-07	0.000210357	TBCK	TBCK
chr12:128267487-128414731|chr12:128415620-128543956	2.62135	5.13961	1.32328	0.00019219	0.0130158	TMEM132C	TMEM132C
chr9:70784279-70827846|chr9:70864511-71121177	2.99394	5.32663	1.1904	1.2234e-05	0.00194704	TRPM3	TRPM3
chr4:42465076-42485495|chr4:42524847-42543916	3.19292	3.81339	0.837769	1.10772e-06	0.000447397	ATP8A1
chr9:112234897-112250928|chr9:112297916-112332783	3.23478	3.75499	0.787596	9.90407e-07	0.000447397	PTBP3
chr17:65689218-65743067|chr17:65750724-65851803	10.5809	3.1838	0.699921	1.40558e-06	0.000447397	CEP112
chr4:42485668-42503449|chr4:42524847-42543916	6.58096	3.06752	0.675424	1.14095e-06	0.000447397	ATP8A1
chr17:51021365-51041500|chr17:51056482-51079583	6.23721	2.69008	0.637095	1.38573e-06	0.000447397	SPAG9
chr4:42465076-42485495|chr4:42543986-42549012	2.07896	4.50598	0.970726	4.09978e-06	0.000869973	ATP8A1
chr12:44665609-44703725|chr12:44714741-44774746	3.02901	3.16975	0.724819	3.57247e-06	0.000869973	NELL2
chr5:69174409-69174876|chr5:69175537-69177238	7.93252	2.12554	0.505204	3.91827e-06	0.000869973	CCNB1
chr10:91994644-91996368|chr10:92008275-92008828	3.08743	3.08336	0.761603	6.57585e-06	0.00123123	BTAF1
chr1:30981405-30992389|chr1:30995220-31005852	3.37029	2.26221	0.560653	1.03236e-05	0.00182556	PUM1
chr4:106116378-106171094|chr4:106212835-106230362	4.56956	2.45692	0.613308	1.56665e-05	0.00237459	TBCK
chr3:138537347-138570317|chr3:138572984-138591853	10.7505	2.23938	0.582726	1.81323e-05	0.00262342	CEP70
chr1:64664679-64666056|chr1:64675983-64676894	2.66547	3.08123	0.776177	2.23642e-05	0.0027379	CACHD1
chr5:139600435-139614585|chr5:139623461-139626755	2.3094	2.79553	0.726139	2.15545e-05	0.0027379	UBE2D2
chr15:69160757-69210315|chr15:69261329-69268219	8.95147	2.70844	0.702421	2.22709e-05	0.0027379	GLCE
chr9:83669327-83677726|chr9:83678599-83679774	2.91668	2.31892	0.612967	2.02408e-05	0.0027379	UBQLN1
chr11:92225174-92352095|chr11:92355404-92524633	2.34548	3.52731	0.899211	3.08256e-05	0.00363399	FAT3
chr8:60679082-60741258|chr8:60743097-60780999	6.88065	1.96516	0.54794	3.60679e-05	0.00410015	CHD7
chr4:42465076-42485495|chr4:42507154-42522159	1.34228	3.90649	0.945327	4.49833e-05	0.00470449	ATP8A1
chr10:91993847-91994534|chr10:92008275-92008828	4.71192	2.31259	0.620646	4.54732e-05	0.00470449	BTAF1
chr4:182346929-182600923|chr4:182628889-182653770	1.45774	3.19146	0.820424	5.0996e-05	0.0050725	TENM3
chr11:36102031-36227084|chr11:36227430-36229159	5.70398	1.69716	0.473322	5.53009e-05	0.00533402	LDLRAD3
chr9:70681578-70761600|chr9:70784279-70827846	2.76897	3.58869	0.953406	6.02103e-05	0.0055689	TRPM3
chr1:167241610-167332469|chr1:167338258-167365466	8.39026	-4.54117	1.62628	6.12352e-05	0.0055689	POU2F1
chr17:61919513-61921724|chr17:61925099-61926351	6.34301	1.81459	0.52818	6.78302e-05	0.00599732	INTS2
chr9:33989126-33996222|chr9:34017189-34048824	1.86126	2.88243	0.809749	7.09666e-05	0.00610505	UBAP2
chr10:17154734-17157440|chr10:17168917-17174550	3.41409	2.48574	0.708935	7.58903e-05	0.00635681	TRDMT1
chr5:74741609-74745677|chr5:74750667-74751367	5.30589	1.73857	0.525783	8.78486e-05	0.00699055	GFM2
chr5:154028283-154029488|chr5:154034967-154038856	3.32081	2.41202	0.706072	9.53238e-05	0.00740039	FAM114A2
chr17:50979917-50982523|chr17:50985778-50987111	2.44772	2.6497	0.812424	9.80599e-05	0.00743154	SPAG9
chr8:61653660-61680967|chr8:61684188-61714268	16.2915	1.46046	0.422454	0.000111415	0.00824731	ASPH
chr4:182346929-182600923|chr4:182653893-182673004	2.46599	3.5363	0.992317	0.000121932	0.00882064	TENM3
chr3:158106010-158122102|chr3:158123991-158203071	8.01301	1.77618	0.522569	0.000143568	0.010155	RSRC1
chr4:102268079-102304316|chr4:102315830-102344443	3.6343	2.65939	0.762986	0.000155149	0.0107356	SLC39A8
chr16:68085180-68121986|chr16:68126610-68157868	11.6676	1.60276	0.498378	0.000201704	0.0133755	NFATC3
chr4:42549062-42551197|chr4:42556040-42569160	2.68467	2.88502	0.960598	0.000214647	0.0138586	ATP8A1
chr19:34428570-34430575|chr19:34438766-34443843	8.1182	1.50645	0.461377	0.000222051	0.0138586	UBA2
chr7:103776627-103833536|chr7:103917185-103989130	8.40454	-4.25339	1.74788	0.000219809	0.0138586	RELN
chr1:100896671-100906851|chr1:100921841-100961827	4.73341	2.04385	0.636097	0.000238824	0.0145083	SLC30A7
chr22:45718493-45729424|chr22:45740538-45806958	16.5613	1.50858	0.464487	0.000241577	0.0145083	ATXN10
chr18:49286616-49331863|chr18:49379758-49391592	5.41626	2.01188	0.684672	0.000264519	0.0153084	DYM
chr9:70846591-70862907|chr9:70864511-71121177	2.75398	2.6304	0.804264	0.000285841	0.0160146	TRPM3
chr3:67400851-67495797|chr3:67508903-67518246	3.22073	2.38775	0.747797	0.000286784	0.0160146	SUCLG2
chr4:42485668-42503449|chr4:42556040-42569160	1.31985	3.2017	0.93238	0.00031276	0.0171641	ATP8A1
chr5:145796547-145817893|chr5:145826200-145835176	3.36939	2.90828	0.978744	0.000333465	0.0176903	PRELID2
chr10:31861658-31908171|chr10:31910563-31928682	18.6257	1.33702	0.423846	0.000329959	0.0176903	ARHGAP12
chr15:58988068-59030803|chr15:59031702-59052304	2.27114	2.8552	0.900021	0.000381259	0.0184897	RNF111
chr2:61484105-61485767|chr2:61490776-61492034	4.6588	1.92172	0.666273	0.000371519	0.0184897	XPO1
chr1:117906582-117911993|chr1:117918736-117920181	4.69693	1.62464	0.576289	0.000386146	0.0184897	GDAP2
chr6:170535405-170537233|chr6:170549113-170553129	7.92123	-3.0376	1.14423	0.000374597	0.0184897	PSMB1
chr12:123584816-123586746|chr12:123590449-123596604	8.2263	1.88853	0.622776	0.000416007	0.0194728	TMED2
chr5:145760525-145764930|chr5:145826200-145835176	2.07993	3.16908	1.0382	0.000492911	0.0221302	PRELID2
chr17:16098496-16101249|chr17:16101805-16108785	2.93867	2.36146	0.802159	0.000486818	0.0221302	NCOR1
chr3:196372042-196391812|chr3:196407393-196432326	2.291	2.07898	0.739473	0.000493637	0.0221302	UBXN7
chr10:5773941-5785141|chr10:5800705-5813213	2.45601	1.99315	0.663672	0.000513211	0.0223774	GDI2
chr7:106091939-106092948|chr7:106099282-106112139	2.1279	2.64733	0.880725	0.000538408	0.0231588	SYPL1
chr10:45972730-45975453|chr10:45988847-46003202	2.42904	2.1563	0.805642	0.000557583	0.0236638	TIMM23
chr3:78688772-78714396|chr3:78717883-78746742	1.95118	2.98809	0.998794	0.000588035	0.0239963	ROBO1
chr9:33948587-33953284|chr9:33956146-33960825	1.65931	2.67251	1.02907	0.000582408	0.0239963	UBAP2
chr4:55396396-55411613|chr4:55417985-55424537	8.39328	1.44115	0.490158	0.000582705	0.0239963	TMEM165
chr14:21501903-21503172|chr14:21503881-21511123	10.3503	1.39756	0.472146	0.000627929	0.0253	METTL3
chr4:152350124-152411302|chr4:152412529-152534940	16.9994	1.43841	0.488631	0.000672892	0.0264422	FBXW7
chr2:106806949-106830065|chr2:106844034-106886975	1.58625	3.12006	1.05756	0.000701402	0.0264996	ST6GAL2
chr4:107660072-107682014|chr4:107701285-107720119	2.27862	2.60099	0.905469	0.000701994	0.0264996	PAPSS1
chr9:20789608-20819795|chr9:20823115-20862577	5.67935	1.69124	0.627209	0.000702168	0.0264996	FOCAD
chr4:106262212-106295093|chr4:106308989-106315930	3.27369	2.31016	0.80741	0.000732337	0.027105	TBCK
chr17:65641065-65689128|chr17:65750724-65851803	1.95712	2.74432	0.929574	0.000760864	0.0275208	CEP112
chr21:37365834-37420298|chr21:37472880-37478180	4.38245	1.80144	0.701532	0.000752321	0.0275208	DYRK1A
chr1:77783351-77801330|chr1:77815231-77843306	4.85197	1.64821	0.58966	0.000769968	0.0275372	MIGA1
chr2:54974764-54982514|chr2:54987698-55010086	16.0446	1.40298	0.482751	0.000793692	0.0280703	RTN4
chr6:116681552-116689319|chr6:116692392-116698703	4.30189	-3.4338	1.50809	0.000832311	0.0291126	KPNA5
chr11:85983973-85990249|chr11:86031611-86068650	5.5255	-3.11749	1.33888	0.000842345	0.0291433	PICALM
chr5:90759588-90763304|chr5:90779097-90781429	2.65134	2.8432	0.983868	0.000879767	0.0297904	ADGRV1
chr5:57237172-57246299|chr5:57249576-57250953	5.02246	1.58208	0.590462	0.000873378	0.0297904	GPBP1
chr13:32586593-32648753|chr13:32678929-32683877	3.0296	2.24764	0.816519	0.000944009	0.0309771	PDS5B
chr7:152207428-152220522|chr7:152238826-152247901	1.61815	2.20021	0.829475	0.000931272	0.0309771	KMT2C
chr15:49217313-49235850|chr15:49292537-49319603	3.51916	1.75531	0.709938	0.00094123	0.0309771	GALK2
chr18:2656261-2666156|chr18:2674145-2688393	1.74452	2.00591	0.7689	0.00097099	0.0314462	SMCHD1
chr13:112504714-112516439|chr13:112527484-112545698	6.94976	1.64765	0.583416	0.000987944	0.0314462	TUBGCP3
chr3:50062108-50065030|chr3:50066502-50068689	7.53795	1.51032	0.561921	0.000979163	0.0314462	RBM6
chr17:37278005-37283266|chr17:37289528-37299279	2.06696	2.3033	0.894086	0.00100618	0.0317095	ACACA
chr3:89210520-89340915|chr3:89342090-89395836	3.43413	3.7067	1.21378	0.00108011	0.0337057	EPHA3
chr19:12848057-12851933|chr19:12852395-12858361	2.24652	2.07623	0.820752	0.00113707	0.035061	MAST1
chr3:33663515-33684358|chr3:33696933-33717807	6.69597	1.72506	0.716143	0.00114557	0.035061	CLASP2
chr17:45468593-45475099|chr17:45475726-45477899	3.71205	1.59825	0.609992	0.00116841	0.0354196	PLEKHM1
chr12:97465727-97492460|chr12:97530859-97560536	6.10472	3.82527	1.25119	0.00124427	0.0355107	RMST
chr2:61482539-61482956|chr2:61493053-61493893	1.3488	2.6339	0.985358	0.00121575	0.0355107	XPO1
chr2:119915242-119920068|chr2:119934958-119945080	2.93209	1.83185	0.711555	0.00124951	0.0355107	PTPN4
chr16:46672472-46674313|chr16:46677398-46678942	6.22426	1.49026	0.549628	0.0012237	0.0355107	VPS35
chr2:168017095-168063499|chr2:168129758-168138087	7.59179	1.46491	0.584956	0.00122645	0.0355107	STK39
chr5:136132962-136147831|chr5:136154163-136160855	9.0561	1.42969	0.552592	0.00122089	0.0355107	SMAD5
chr7:92246519-92294888|chr7:92307656-92319329	3.31031	2.06316	0.805859	0.0012837	0.0361593	ANKIB1
chr3:134159373-134175608|chr3:134195182-134202729	2.28342	1.90847	0.699767	0.00131589	0.0364216	RYK
chr17:82756215-82763964|chr17:82781721-82797756	5.02944	1.35386	0.51694	0.00133945	0.0367539	TBCD
chr8:69705229-69738039|chr8:69761875-69831766	12.7959	-2.62817	1.29825	0.00136662	0.0371789	SLCO5A1
chr9:112234897-112250928|chr9:112252788-112262434	1.48557	2.28749	0.788312	0.00138857	0.037456	PTBP3
chr8:17986087-17989858|chr8:17993619-18006262	4.9314	1.51513	0.699853	0.00143841	0.0384746	PCM1
chr12:64843485-64864667|chr12:64866903-64870601	4.05938	2.03108	0.773531	0.00149814	0.0397381	TBC1D30
chr2:61482539-61482956|chr2:61490776-61492034	4.13768	1.77892	0.671491	0.00153706	0.039776	XPO1
chrX:135521318-135545422|chrX:135556300-135569336	9.54207	1.39714	0.527255	0.00153074	0.039776	INTS6L
chr1:224929835-224952669|chr1:224974153-225002782	6.95039	-2.83237	1.38089	0.00153281	0.039776	DNAH14
chr14:32546999-32577119|chr14:32600792-32678310	1.57371	2.8335	1.10252	0.00157666	0.0398294	AKAP6
chr10:84425893-84438511|chr10:84477664-84513448	15.8769	1.65304	0.621002	0.00155468	0.0398294	CCSER2
chr3:31533312-31576395|chr3:31580096-31596797	14.5978	1.29331	0.488434	0.00156737	0.0398294	STT3B
chr1:44284907-44308309|chr1:44339322-44352849	5.69637	1.47745	0.559699	0.00160936	0.0403354	ERI3
chr5:145760525-145764930|chr5:145820018-145823076	2.23331	2.83951	1.0552	0.00165403	0.0408549	PRELID2
chr11:103287605-103303092|chr11:103358359-103399662	2.76813	1.75898	0.716879	0.00168844	0.0411444	DYNC2H1
chr2:72379870-72465159|chr2:72480750-72492317	5.99195	1.54873	0.660715	0.0017348	0.0418323	EXOC6B
chr10:115094043-115120184|chr10:115171292-115215696	7.75747	-2.65001	1.57859	0.00175974	0.0421146	ATRNL1
chr15:69210406-69255793|chr15:69261329-69268219	2.14483	2.07788	0.830764	0.00177318	0.0421196	GLCE
chr11:108033911-108046269|chr11:108054955-108070095	2.12666	1.79837	0.860118	0.00185337	0.0436983	CUL5
None|chr4:76403280-76412089	3.77211	2.00045	0.799532	0.00190653	0.0446213	CCDC158
chr8:67103135-67105904|chr8:67116122-67118247	3.81839	-2.62439	1.2136	0.00196764	0.0457152	CSPP1
chr2:53885775-53887258|chr2:53893799-53895006	1.53656	2.07438	0.894723	0.00202581	0.0467258	PSME4
chr22:41800766-41808874|chr22:41813822-41825697	2.98246	2.08974	0.864176	0.0021838	0.0496503	CCDC134
chr9:109050692-109057190|chr9:109064567-109073355	2.13378	2.27378	1.04621	0.00220748	0.0498326	TMEM245
Green: circular RNA isoforms
Red: Annotated on the figure are selected circular RNAs as:
top5 with highest baseMean
top5 with lowest padj
top5 with highest log2Foldchange
top5 with lowest log2Foldchange
Note: 38 of the uniquely up-regulated and 2 of the down-regulated circular RNAs of Fig 1B are in this list

## Sheet: Group3 vs Rest
Shown are the circular RNAs with average count across samples (RawMeanReads) >= 2
padj < 0.05, |log2FoldChange| > 1
ID	baseMean	log2FoldChange	lfcSE	pvalue	padj	Gene name	Annotated on the figure
chr18:9258931-9263789|chr18:9275667-9279548	2.76278	-5.53659	2.70278	0.00108439	0.0392101	ANKRD12	ANKRD12
chr12:99655210-99772921|chr12:99782097-99806403	61.2192	-1.37943	0.596423	0.000880396	0.0352417	ANKS1B	ANKS1B
chr7:82038235-82060427|chr7:82117173-82136634	3.45771	2.83959	0.846049	0.000194458	0.0177191	CACNA2D1	CACNA2D1#3
chr7:16216197-16258389|chr7:16278226-16301420	76.0671	-1.79241	0.670481	0.00020283	0.017771	CRPPA	CRPPA
chr1:231771070-231795241|chr1:231818517-231958827	33.5583	4.19757	0.518819	1.72843e-16	3.93736e-13	DISC1	DISC1
chr10:96833479-96907264|chr10:96907747-96944112	5.61647	-6.91146	2.70718	1.19111e-06	0.000904451	LCOR	LCOR
chr3:183195255-183205875|chr3:183207823-183215968	3.77674	2.73421	0.678878	1.31358e-05	0.00249362	MCF2L2	MCF2L2
chr17:8554018-8569719|chr17:8577338-8589080	7.17096	-4.16289	1.05437	2.24982e-06	0.00102869	MYH10	MYH10
chr18:58044708-58165787|chr18:58252054-58315981	2.55828	-5.48219	2.67266	0.00104389	0.0383547	NEDD4L	NEDD4L
chr21:46347512-46349011|chr21:46349820-46351428	363.074	-5.46401	1.12412	3.11973e-09	3.55337e-06	PCNT	PCNT
chr6:111381444-111387764|chr6:111472140-111482749	3.45405	3.0899	0.850132	5.39319e-06	0.00136508	REV3L	REV3L
chr6:72292046-72295936|chr6:72333835-72390597	152.86	-2.07012	0.860044	0.000230736	0.0184317	RIMS1	RIMS1
chr6:72292046-72307257|chr6:72333835-72390597	36.4651	-4.60871	1.56756	2.58828e-06	0.00102869	RIMS1	RIMS1#2
chr6:72248127-72250329|chr6:72251368-72252760	5.49152	-6.65672	2.98836	0.000164333	0.016389	RIMS1	RIMS1#3
chr9:100473740-100498764|chr9:100516771-100547743	57.6827	-1.0845	0.339058	8.58908e-05	0.01087	TMEFF1	TMEFF1
chr6:57099141-57124733|chr6:57142095-57147089	1.88151	2.80392	0.758055	4.46728e-05	0.00598615	ZNF451	ZNF451
chr1:117368485-117402185|chr1:117405645-117414712	3.47092	2.50126	0.604015	2.85623e-06	0.00102869	MAN1A2
chr12:94150033-94169152|chr12:94186473-94209589	7.44651	-3.5673	0.861168	4.31629e-06	0.00122906	PLXNC1
chr2:206274946-206279539|chr2:206297373-206304716	4.74386	2.61057	0.645229	6.64044e-06	0.00151269	ZDBF2
chr9:125585727-125657650|chr9:125672643-125706970	3.51257	2.14851	0.534614	1.0806e-05	0.00223782	MAPKAP1
chr6:21909603-22020338|chr6:22056690-22110746	4.62795	-5.02029	1.56088	1.76552e-05	0.00309374	CASC15
chr11:129093707-129123445|chr11:129124894-129164318	2.182	2.54101	0.718632	2.87797e-05	0.00468287	ARHGAP32
chr1:45060247-45087880|chr1:45088237-45205755	4.83183	-3.09892	0.8747	3.93536e-05	0.00560297	ZSWIM5
chr2:168075231-168129540|chr2:168140758-168161786	3.17583	-3.17459	0.901526	3.83915e-05	0.00560297	STK39
chr7:82170609-82335134|chr7:82349649-82443364	12.5257	2.49163	0.73266	0.000108576	0.0130177	CACNA2D1
chr12:98751522-98773041|chr12:98801125-98829173	5.27527	-3.04861	1.08937	0.000130555	0.0148702	ANKS1B
chr2:208342649-208345110|chr2:208348023-208350023	7.41248	1.57367	0.511907	0.000172667	0.016389	PIKFYVE
chr1:65254649-65364634|chr1:65366196-65379401	20.2865	-1.25988	0.399978	0.000169673	0.016389	DNAJC6
chr15:42817097-42827927|chr15:42840433-42872610	6.78958	1.6698	0.520599	0.000264767	0.0184317	TTBK2
chr10:17700279-17704430|chr10:17705741-17708775	9.26463	-1.59881	0.533162	0.000267009	0.0184317	STAM
chr2:109574767-109585125|chr2:109593119-109613797	9.27245	-2.04819	0.745095	0.000253518	0.0184317	SEPTIN10
chr18:49333853-49363160|chr18:49379758-49391592	7.26598	-2.06746	0.741096	0.000257732	0.0184317	DYM
chr6:68993962-69014037|chr6:69076038-69233289	6.30754	-2.73141	1.20382	0.000249407	0.0184317	ADGRB3
chr10:60083617-60084601|chr10:60085253-60086676	7.66934	-3.23133	1.10538	0.000258517	0.0184317	ANK3
chr8:104068612-104093470|chr8:104148848-104244915	2.3996	2.38248	0.75686	0.000337634	0.0187593	RIMS2
chr14:30875298-30877571|chr14:30880734-30884552	3.1608	2.1869	0.729572	0.000321008	0.0187593	COCH
chr7:12218521-12224225|chr7:12229819-12230388	3.44523	1.75242	0.576872	0.000323421	0.0187593	TMEM106B
chr19:34430659-34431860|chr19:34434968-34438644	2.80592	1.6681	0.582506	0.0003316	0.0187593	UBA2
None|chr21:37430400-37472683	2.47313	1.65238	0.572891	0.000319172	0.0187593	DYRK1A
chr19:12925174-12928341|chr19:12928847-12930222	8.15686	1.40109	0.459559	0.000313824	0.0187593	FARSA
chrX:14845286-14850504|chrX:14859334-14862251	3.27331	-3.6644	1.54219	0.000313972	0.0187593	FANCB
chr7:112206807-112286872|chr7:112287074-112295868	6.86072	-2.4317	0.939806	0.000358266	0.0194317	ZNF277
chr7:82038235-82060427|chr7:82084900-82117043	13.5879	1.99964	0.68778	0.000447631	0.023714	CACNA2D1
chr2:101273341-101281858|chr2:101295181-101308128	2.1873	1.65619	0.579146	0.000465415	0.0240958	RNF149
chr1:224929835-224952669|chr1:225007544-225023614	2.03694	1.91025	0.694335	0.000615063	0.0297765	DNAH14
chr5:74805284-74834425|chr5:74841679-74866750	7.25479	1.87879	0.680742	0.000608118	0.0297765	FAM169A
chr20:34093731-34096656|chr20:34098633-34103461	2.70524	-2.70124	0.941375	0.000612023	0.0297765	EIF2S2
chr19:13303884-13307781|chr19:13308528-13312668	3.85494	-3.38996	1.23695	0.000627424	0.0297765	CACNA1A
chr16:8910827-8915253|chr16:8917156-8919030	2.52483	1.91315	0.695147	0.000656491	0.0300016	USP7
chr1:8466023-8495062|chr1:8541318-8556474	5.1326	1.49043	0.54989	0.000658508	0.0300016	RERE
chr5:113515362-113532878|chr5:113535798-113539073	1.80407	1.9883	0.765192	0.000795407	0.0341875	YTHDC2
chr9:135866536-135881632|chr9:135883078-135906999	17.9544	1.12063	0.382459	0.000823944	0.0347582	CAMSAP1
chr6:82212793-82214226|chr6:82214829-82216075	9.49415	-1.5264	0.57672	0.000861346	0.0352417	IBTK
chr1:92324375-92333390|chr1:92345914-92380723	13.0108	-1.60275	0.696297	0.000881816	0.0352417	RPAP2
chr2:112399369-112399631|chr2:112400194-112401116	10.7123	-1.42855	0.58338	0.000905076	0.0355477	RGPD8
chr17:31937520-31940285|chr17:31973231-31975481	9.03235	-1.67613	0.775736	0.00102498	0.0383335	SUZ12
chr3:121318540-121378715|chr3:121381532-121407242	5.96209	-2.30196	0.968471	0.00102649	0.0383335	STXBP5L
chr7:82014479-82032796|chr7:82084900-82117043	3.74945	2.35989	0.893101	0.00115597	0.0406102	CACNA2D1
chr14:102140172-102194937|chr14:102209862-102222829	2.50576	1.76462	0.750772	0.00115876	0.0406102	WDR20
chr16:22206679-22225653|chr16:22225975-22244629	2.4396	1.90646	0.752207	0.00129803	0.044002	EEF2K
chr17:51007326-51014231|chr17:51021365-51041500	2.22075	1.48381	0.683795	0.00128444	0.044002	SPAG9
chr10:68773099-68786135|chr10:68786692-68787926	3.20552	-2.55434	1.07429	0.00131349	0.044002	CCAR1
chr17:67875020-67891843|chr17:67894165-67903788	2.74168	-2.54985	1.02686	0.00136924	0.0447587	BPTF
chr2:162446443-162504442|chr2:162518158-162536924	3.19636	-3.25992	1.73724	0.00137538	0.0447587	KCNH7
chr12:98782137-98798933|chr12:98832136-98894629	2.96566	-4.15895	1.72956	0.00145637	0.0460778	ANKS1B
chr16:53055077-53155925|chr16:53157541-53209481	4.21164	-2.17938	0.870949	0.00155307	0.0478095	CHD9
chr11:34052636-34071725|chr11:34076642-34079627	5.74604	1.11622	0.485291	0.00159075	0.0483164	CAPRIN1
chr15:85113447-85113872|chr15:85115487-85115983	2.51226	1.61518	0.685647	0.00161888	0.0484702	PDE8A
chr1:243573048-243613670|chr1:243637742-243645892	3.17971	-3.3515	1.64293	0.00163837	0.0484702	AKT3
Green: circular RNA isoforms
Red: Annotated on the figure are selected circular RNAs as:
top5 with highest baseMean
top5 with lowest padj
top5 with highest log2Foldchange
top5 with lowest log2Foldchange
Note: 9 of the uniquely up-regulated and 7 of the down-regulated circular RNAs of Fig 1B are in this list

## Sheet: Group4 vs Rest
Shown are the circular RNAs with average count across samples (RawMeanReads) >= 2
padj < 0.05, |log2FoldChange| > 1
ID	baseMean	log2FoldChange	lfcSE	pvalue	padj	Gene name	Annotated on the figure
chr12:99655210-99772921|chr12:99782097-99806403	61.2192	2.0696	0.278638	8.77935e-15	6.33342e-12	ANKS1B	ANKS1B
chr7:16216197-16258389|chr7:16278226-16301420	76.0671	-1.54891	0.398894	5.60221e-06	0.000269429	CRPPA	CRPPA
chr3:96866889-96987329|chr3:96987993-97226263	1.59511	7.26012	1.55804	2.42014e-07	2.23832e-05	EPHA6	EPHA6
chr7:100807580-100812746|chr7:100813208-100813651	2.47021	-4.91301	0.714835	3.32863e-14	2.00106e-11	EPHB4	EPHB4
chr7:158773396-158788003|chr7:158799072-158829088	67.3701	3.26931	0.405959	6.35653e-17	1.1464e-13	ESYT2	ESYT2
chr2:72575668-72718102|chr2:72733118-72741303	109.356	1.04466	0.189925	7.96833e-09	1.24964e-06	EXOC6B	EXOC6B
chr8:71299720-71317551|chr8:71334174-71354781	0.677494	-7.40511	2.83747	0.000101436	0.00223098	EYA1	EYA1#2
chr7:127106712-127242694|chr7:127243515-127252796	5.57146	5.37748	0.7071	5.81024e-17	1.1464e-13	GRM8	GRM8
chr7:126446372-126532951|chr7:126533887-126609361	0.894792	4.61691	1.13505	5.49094e-05	0.0014352	GRM8	GRM8#2
chr5:17802574-17850182|chr5:17873086-17920226	0.8873	-5.14047	1.36748	6.1754e-05	0.00155767	LINC02223	LINC02223
chr21:46347512-46349011|chr21:46349820-46351428	363.074	-3.53867	0.692261	7.42581e-09	1.21749e-06	PCNT	PCNT
chr1:65792630-65913244|chr1:65918835-66247459	64.8986	2.05696	0.494714	2.78105e-06	0.000151989	PDE4B	PDE4B
chr3:179819976-179859061|chr3:179880123-179887672	5.2542	4.3853	0.62692	7.98192e-15	6.33342e-12	PEX5L	PEX5L
chr5:145760525-145764930|chr5:145823134-145835176	1.5694	-4.76509	0.918158	3.4021e-09	7.21847e-07	PRELID2	PRELID2
chr2:199349173-199368604|chr2:199381820-199433337	0.650869	-5.41558	1.52127	4.45017e-05	0.00122678	SATB2	SATB2
chr5:122311838-122336787|chr5:122403865-122422867	3.14794	7.24184	1.02878	1.16664e-15	1.40269e-12	SNCAIP	SNCAIP
chr8:35722395-35726151|chr8:35731096-35748526	0.714072	8.53168	2.76367	1.01422e-05	0.000430389	UNC5D	UNC5D
chr3:171177380-171188701|chr3:171194635-171211115	28.6302	2.28272	0.332487	4.50927e-13	2.32356e-10	TNIK
chr4:42485668-42503449|chr4:42543986-42549012	10.2733	-3.10376	0.479958	1.40134e-12	6.31831e-10	ATP8A1
chr7:126770065-126902541|chr7:126904683-127106495	15.4111	3.61665	0.563985	6.14352e-12	2.46219e-09	GRM8
chr4:185514337-185523361|chr4:185525171-185535341	4.50337	-1.79634	1.29517	4.15859e-11	1.5e-08	PDLIM3
chr8:69705229-69738039|chr8:69761875-69831766	12.7959	2.28232	0.379877	2.0752e-10	6.80476e-08	SLCO5A1
chr9:2919330-2921788|chr9:2948282-2992462	1.32624	4.55157	0.740251	2.51167e-10	7.54967e-08	CARM1P1
chr1:215086678-215169198|chr1:215195092-215234827	1.47028	4.388	0.697435	8.2139e-10	2.27904e-07	KCNK2
chr9:2923272-2943564|chr9:3014177-3053286	4.37199	3.01235	0.550436	1.65344e-09	4.17004e-07	CARM1P1
chr1:167241610-167332469|chr1:167338258-167365466	8.39026	2.04688	0.364281	1.73414e-09	4.17004e-07	POU2F1
chr5:122311625-122391088|chr5:122403865-122422867	2.64998	4.38249	0.758102	2.95441e-09	6.66034e-07	SNCAIP
chr12:112792263-112828300|chr12:112847842-112865413	2.80931	3.76326	0.655493	4.65439e-09	8.836e-07	RPH3A
chr8:69738204-69755423|chr8:69761875-69831766	9.43703	2.24969	0.412222	4.46032e-09	8.836e-07	SLCO5A1
chr12:99655210-99772921|chr12:99806700-99812154	12.593	2.0419	0.375913	4.94446e-09	8.91734e-07	ANKS1B
chr1:215086678-215169198|chr1:215172183-215194952	4.77468	2.41973	0.440333	7.40939e-09	1.21749e-06	KCNK2
chr13:108596239-108665885|chr13:108666149-108712660	6.54944	-2.36657	0.460851	1.27152e-08	1.911e-06	MYO16
chr3:62445797-62465366|chr3:62481869-62491338	4.52356	2.63747	0.51733	1.45699e-08	2.10214e-06	CADPS
chr1:239387227-239492708|chr1:239545749-239632223	7.79133	2.93774	0.585899	1.54469e-08	2.12759e-06	CHRM3
chr7:108182920-108184240|chr7:108184614-108189644	2.43193	-3.11337	0.631304	1.59259e-08	2.12759e-06	NRCAM
chr5:145760525-145764930|chr5:145826200-145835176	2.07993	-3.85598	0.770531	3.1934e-08	4.11379e-06	PRELID2
chr8:70669538-70674817|chr8:70707153-70733795	10.1019	3.70586	0.740441	3.66735e-08	4.56143e-06	XKR9
chr12:99655210-99772921|chr12:99779972-99782021	1.82658	3.3003	0.619568	4.31833e-08	5.19207e-06	ANKS1B
chr7:158767774-158773340|chr7:158799072-158829088	18.6333	3.04233	0.60876	4.89977e-08	5.70112e-06	ESYT2
chr2:199349173-199368604|chr2:199433514-199455868	10.4077	-3.04186	0.822782	5.08335e-08	5.72989e-06	SATB2
chr5:95755761-95763507|chr5:95783963-95788761	4.2597	-2.67299	0.546152	6.03312e-08	6.59438e-06	RHOBTB3
chr5:65334085-65451474|chr5:65473952-65481342	4.44298	-3.05764	0.622005	6.75784e-08	7.16927e-06	ADAMTS6
chr6:21666645-21668646|chr6:21743042-21758392	3.80751	2.32934	0.514512	1.45125e-07	1.49562e-05	CASC15
chr8:71271897-71299046|chr8:71334174-71354781	1.8426	-4.00593	0.982324	1.67376e-07	1.67702e-05	EYA1
chr14:32329408-32433459|chr14:32433817-32535553	2.9895	-2.50979	0.57014	2.14398e-07	2.09009e-05	AKAP6
chr9:20694564-20715321|chr9:20720534-20740235	3.57701	1.99414	0.425785	2.37575e-07	2.23832e-05	FOCAD
chr1:243573048-243613670|chr1:243695716-243843124	6.42768	1.4997	0.32198	3.38382e-07	2.97694e-05	AKT3
chr7:126609498-126769864|chr7:126904683-127106495	1.74109	4.30503	0.858665	3.75478e-07	3.22464e-05	GRM8
chr4:139073567-139125163|chr4:139139497-139176966	11.0802	1.17652	0.25002	4.48784e-07	3.76457e-05	ELF2
chr7:158749723-158759485|chr7:158799072-158829088	4.49386	4.37974	0.883108	5.32164e-07	4.26646e-05	ESYT2
chr6:25510762-25515674|chr6:25540078-25550909	2.32807	-2.931	0.686816	5.32272e-07	4.26646e-05	CARMIL1
chr2:199368707-199380363|chr2:199433514-199455868	1.39886	-3.83683	1.10822	6.08714e-07	4.77311e-05	SATB2
chr1:98922058-98953069|chr1:98956741-99004434	1.22652	3.57564	0.747962	7.28689e-07	5.47579e-05	PLPPR5
chr4:182346929-182600923|chr4:182653893-182673004	2.46599	-3.49453	0.780619	7.28181e-07	5.47579e-05	TENM3
chr7:95869998-95977511|chr7:95996073-96028174	1.87616	3.29691	0.666154	7.63285e-07	5.61872e-05	DYNC1I1
chr8:52180312-52212078|chr8:52230077-52409327	6.21424	1.88434	0.435367	7.87398e-07	5.68029e-05	ST18
chr12:15322801-15483973|chr12:15504069-15508570	1.36913	3.89952	0.775856	8.23005e-07	5.82074e-05	PTPRO
chr13:108596239-108665885|chr13:108727583-108785634	2.35676	-3.18004	0.720248	8.57611e-07	5.94885e-05	MYO16
chr5:77459124-77463094|chr5:77464809-77489456	2.78613	1.92651	0.428325	9.29096e-07	6.32311e-05	WDR41
chr5:16769203-16779544|chr5:16783469-16794645	10.2858	2.08339	0.491424	1.01751e-06	6.79659e-05	MYO10
chr10:48306821-48401611|chr10:48410168-48420154	14.8739	1.05289	0.232596	1.05974e-06	6.90675e-05	MAPK8
chr5:155870424-156117877|chr5:156124019-156329533	3.72131	-2.50231	0.697163	1.0723e-06	6.90675e-05	SGCD
chr1:243378863-243415701|chr1:243426558-243489013	13.26	1.96448	0.454519	1.0923e-06	6.91214e-05	SDCCAG8
chr5:145796547-145817893|chr5:145826200-145835176	3.36939	-2.68332	0.6716	1.13737e-06	7.07328e-05	PRELID2
chr12:66189432-66203710|chr12:66228370-66244485	1.45199	-4.08499	0.93118	1.16615e-06	7.12935e-05	IRAK3
chr1:216519421-216564218|chr1:216568098-216650972	1.49946	2.80918	0.663567	1.4294e-06	8.54438e-05	ESRRG
chr4:86948571-87046165|chr4:87047594-87084119	6.01307	-1.51075	0.351856	1.44499e-06	8.54438e-05	AFF1
chr4:39698390-39737419|chr4:39774933-39777681	17.1464	1.05085	0.23714	1.71682e-06	9.98802e-05	UBE2K
chr1:243512426-243545509|chr1:243843282-243843543	16.5015	1.27339	0.29044	1.94253e-06	0.000111217	AKT3
chr7:16091799-16216065|chr7:16278226-16301420	10.1413	-2.05723	0.508053	2.05203e-06	0.000115651	CRPPA
chr18:21242393-21366026|chr18:21403994-21439520	2.75773	-2.74777	0.757315	2.59502e-06	0.000144004	GREB1L
chr17:42495716-42498923|chr17:42501304-42507519	10.024	1.13455	0.263678	2.98903e-06	0.000160917	ATP6V0A1
chr9:2923272-2943564|chr9:2992555-3012923	1.71035	3.3713	0.765811	3.19421e-06	0.000166296	CARM1P1
chr1:200739966-200760838|chr1:200761098-200807375	4.37598	1.48231	0.351144	3.18246e-06	0.000166296	CAMSAP2
chr7:43609495-43639448|chr7:43640649-43645250	4.01636	-1.62264	0.388924	3.22725e-06	0.000166296	COA1
chr1:232493660-232513856|chr1:232533583-232574173	2.74942	-4.4667	1.12092	4.26128e-06	0.000216485	SIPA1L2
chr5:95752350-95755395|chr5:95763620-95768045	43.9106	-1.10472	0.267254	4.41536e-06	0.000221197	RHOBTB3
chr3:78688772-78714396|chr3:78717883-78746742	1.95118	-3.01476	0.749089	4.80986e-06	0.00023766	ROBO1
chr20:33611335-33619516|chr20:33623296-33624763	37.0683	-1.19147	0.294698	5.45622e-06	0.000265954	CBFA2T2
chr17:59331824-59353214|chr17:59353526-59388326	6.28869	1.52357	0.369689	5.90271e-06	0.000280146	YPEL2
chr1:108143710-108148278|chr1:108161293-108181940	2.98015	-1.89587	0.4877	6.14176e-06	0.000280422	SLC25A24
chr22:41800766-41808874|chr22:41813822-41825697	2.98246	-2.10879	0.555324	6.11989e-06	0.000280422	CCDC134
chr20:35713096-35714184|chr20:35725155-35729311	21.4659	-1.08459	0.264863	6.27348e-06	0.000281453	RBM39
chr5:145765000-145796441|chr5:145826200-145835176	4.66124	-3.68385	0.946477	6.3204e-06	0.000281453	PRELID2
chr3:113216274-113249721|chr3:113250833-113268298	0.876651	-3.99187	0.941661	6.91402e-06	0.000304132	BOC
chr1:65918835-66247459|chr1:66266087-66332507	1.35388	2.69456	0.676469	8.57635e-06	0.000372709	PDE4B
chr6:69719081-69737941|chr6:69790472-69796812	3.21847	1.90807	0.490652	9.59434e-06	0.000411986	LMBRD1
chr1:230940556-230954332|chr1:230961303-230978559	11.5217	1.05439	0.266566	1.06761e-05	0.000447775	TTC13
chr4:42485668-42503449|chr4:42524847-42543916	6.58096	-1.83929	0.500278	1.09642e-05	0.000454574	ATP8A1
chrX:148652131-148661907|chrX:148662768-148809875	42.7822	1.70283	0.440191	1.1264e-05	0.000456925	AFF2
chr14:93333523-93467670|chr14:93497286-93523977	6.40769	1.56467	0.403515	1.13807e-05	0.000456925	UNC79
chr4:48342128-48369848|chr4:48383784-48420124	11.5225	1.27401	0.323721	1.15276e-05	0.000456925	SLAIN2
chr2:144145739-144208602|chr2:144211579-144235675	11.9885	1.13211	0.287268	1.14212e-05	0.000456925	GTDC1
chr10:32518505-32543299|chr10:32584304-32634253	13.3818	1.36652	0.356079	1.18247e-05	0.000463604	CCDC7
chr10:34348115-34359146|chr10:34384254-34399329	4.90175	1.58973	0.42337	1.27092e-05	0.000492924	PARD3
chr12:99504641-99655066|chr12:99782097-99806403	1.3771	2.24817	0.568212	1.29517e-05	0.000496988	ANKS1B
chr14:32577242-32599409|chr14:32600792-32678310	1.04728	-3.7657	1.09479	1.39464e-05	0.000529523	AKAP6
chr13:95983864-95986332|chr13:95996135-95999210	1.57603	2.43674	0.652643	1.42712e-05	0.000536211	UGGT2
chr6:138941489-138943512|chr6:138944622-138945218	20.5052	1.13122	0.289522	1.58079e-05	0.000586749	REPS1
chr2:208342649-208345110|chr2:208348023-208350023	7.41248	-1.40919	0.374619	1.59416e-05	0.000586749	PIKFYVE
chr8:69682343-69705030|chr8:69761875-69831766	0.771005	3.75763	0.77186	1.67442e-05	0.000610062	SLCO5A1
chr3:19347965-19390480|chr3:19456982-19510362	6.17325	1.55423	0.410175	1.72615e-05	0.000622623	KCNH8
chr17:62031638-62033786|chr17:62035608-62052536	6.26622	1.02643	0.26159	1.76304e-05	0.000629631	MED13
chr9:2923272-2943564|chr9:2948282-2992462	51.0806	2.42706	0.664451	1.83375e-05	0.000648463	CARM1P1
chr10:84373815-84417770|chr10:84477664-84513448	3.3866	-1.81404	0.522445	1.8537e-05	0.000649154	CCSER2
chr6:163415335-163455278|chr6:163478896-163534981	4.03589	-1.70253	0.475045	1.94902e-05	0.000675973	QKI
chr17:67875020-67891843|chr17:67894165-67903788	2.74168	1.44171	0.373457	1.97558e-05	0.000678658	BPTF
chr18:9258931-9263789|chr18:9275667-9279548	2.76278	1.91053	0.507987	2.0268e-05	0.000689685	ANKRD12
chr10:84373815-84417770|chr10:84425893-84438511	19.454	-1.31313	0.365431	2.07609e-05	0.000695811	CCSER2
chr8:98596169-98706466|chr8:98707311-98749275	9.36989	-1.43173	0.399904	2.08338e-05	0.000695811	STK3
chr9:20365744-20413720|chr9:20414425-20448122	1.09265	2.80617	0.6539	2.15045e-05	0.000711622	MLLT3
chr10:84373815-84417770|chr10:84438707-84463932	2.29879	-2.1496	0.632798	2.35984e-05	0.000766842	CCSER2
chr2:206126844-206127796|chr2:206130242-206132944	5.78265	-1.20071	0.322929	2.6676e-05	0.00085911	NDUFS1
chr17:59248785-59257121|chr17:59267174-59270935	1.93071	1.70325	0.462215	2.81044e-05	0.000897101	GDPD1
chr4:83469151-83470202|chr4:83472288-83476642	2.45731	-2.00079	0.570841	3.09129e-05	0.000978094	ABRAXAS1
chr3:72824551-72832368|chr3:72844423-72848197	1.16134	1.97598	0.512491	3.33718e-05	0.00103769	SHQ1
chr5:59038971-59180594|chr5:59215968-59893167	1.70962	2.40621	0.637441	3.42323e-05	0.00104692	PDE4D
chr18:9136965-9182381|chr18:9221999-9254210	20.5737	1.13397	0.306797	3.56651e-05	0.00108104	ANKRD12
chr8:72537885-72567641|chr8:72568313-72935934	3.46287	1.8582	0.546661	3.64374e-05	0.00109525	KCNB2
chr7:14583137-14607433|chr7:14718685-14736040	2.58181	3.44962	0.9443	3.73064e-05	0.0011121	DGKB
chr2:32098891-32114637|chr2:32116212-32126947	3.33866	1.47132	0.408722	4.01596e-05	0.00118734	SPAST
chr8:124568536-124585086|chr8:124591235-124699525	2.24801	1.42213	0.389885	4.12426e-05	0.00120075	MTSS1
chr14:21501903-21503172|chr14:21503881-21511123	10.3503	-1.0014	0.272241	4.12788e-05	0.00120075	METTL3
chr13:100235878-100257594|chr13:100273346-100301459	8.14492	-1.12334	0.314755	4.16332e-05	0.00120137	PCCA
chr10:21806099-21882281|chr10:21920963-21928505	3.03772	1.38987	0.384108	4.27154e-05	0.00121671	DNAJC1
chr2:23927615-23958300|chr2:23984831-23999671	13.9503	1.01158	0.272034	4.28396e-05	0.00121671	UBXN2A
chr17:54905567-54912665|chr17:54947312-54949550	1.0006	-2.80922	0.848218	4.34157e-05	0.00122344	TOM1L1
chr10:34360259-34372497|chr10:34384254-34399329	1.80463	1.92537	0.51295	4.45545e-05	0.00122678	PARD3
chr4:42465076-42485495|chr4:42507154-42522159	1.34228	-3.04179	0.850368	4.40592e-05	0.00122678	ATP8A1
chr8:52137483-52142929|chr8:52172583-52180121	1.5638	2.67682	0.722745	4.61758e-05	0.00126179	ST18
chr5:179920426-179966805|chr5:179980200-180013060	6.3705	1.16794	0.316505	4.82424e-05	0.00129858	RNF130
chr13:41833531-41865735|chr13:41868477-41883386	5.87152	-1.21219	0.351279	5.17419e-05	0.00138247	VWA8
chr14:52519293-52536718|chr14:52544371-52552315	3.52647	1.47323	0.410767	5.45493e-05	0.0014352	TXNDC16
chr5:69174409-69174876|chr5:69175537-69177238	7.93252	-1.15326	0.330644	5.44414e-05	0.0014352	CCNB1
chr2:196902742-196912881|chr2:196920150-196926469	6.46387	1.35095	0.380137	5.81669e-05	0.00150941	PGAP1
chr12:99655210-99772921|chr12:99812311-99825308	4.29982	1.65627	0.483513	6.02305e-05	0.00154079	ANKS1B
chr3:168032852-168036835|chr3:168041474-168043378	2.07646	-1.94074	0.563156	6.01361e-05	0.00154079	GOLIM4
chr5:79026581-79028432|chr5:79033408-79042282	1.21445	2.28656	0.594753	6.16851e-05	0.00155767	DMGDH
chr13:71489148-71557023|chr13:71630717-71681794	1.77776	2.04975	0.557348	6.48551e-05	0.00162328	DACH1
chr11:9429196-9429673|chr11:9431003-9433569	2.15216	-1.6695	0.495849	6.52554e-05	0.00162328	IPO7
chr9:20414425-20448122|chr9:20456786-20620653	3.57997	1.78347	0.529685	6.75329e-05	0.00166843	MLLT3
chr2:32089605-32098795|chr2:32116212-32126947	3.79221	1.15469	0.325603	6.89339e-05	0.00168003	SPAST
chr12:96313454-96323947|chr12:96334865-96399985	8.68139	1.08958	0.311663	6.99092e-05	0.00168108	CDK17
chr1:155415923-155438326|chr1:155439068-155459796	6.06343	-1.28121	0.372851	6.98278e-05	0.00168108	ASH1L
chr3:179819976-179859061|chr3:179887784-179898141	1.09749	3.37245	0.841144	7.39063e-05	0.00175382	PEX5L
chr7:33352873-33357854|chr7:33388144-33505462	1.65986	-1.77796	0.532737	7.56531e-05	0.00178353	BBS9
chr2:153872303-153900935|chr2:153944639-154140336	3.56913	-2.17881	0.67639	7.7358e-05	0.00181188	GALNT13
chr4:107660072-107682014|chr4:107694006-107701170	5.02459	-1.69914	0.553557	8.21713e-05	0.00191221	PAPSS1
chr14:93333523-93467670|chr14:93487755-93496410	7.51179	1.24227	0.369854	8.35191e-05	0.00193111	UNC79
chr7:158749723-158759485|chr7:158764853-158767653	1.62807	-2.18928	0.66239	8.83821e-05	0.00201769	ESYT2
chr17:58696859-58703195|chr17:58720812-58724039	1.42864	1.99285	0.58388	9.49863e-05	0.00212805	RAD51C
chr1:198157096-198232552|chr1:198264235-198277960	0.787619	-2.6325	0.764673	9.4352e-05	0.00212805	NEK7
chr2:37929729-37974039|chr2:38004216-38017185	1.74667	1.71095	0.484092	9.79624e-05	0.00218118	RMDN2
chr7:126904683-127105295|chr7:127106712-127112168	1.72858	2.89956	0.792614	0.000100709	0.00222856	GRM8
chr3:16885366-17009673|chr3:17014911-17042873	1.86105	1.6287	0.473811	0.000104727	0.00228939	PLCL2
chr11:61436960-61437624|chr11:61438113-61445940	2.02946	-1.75468	0.54313	0.000110827	0.00240814	SDHAF2
chr6:25600746-25604811|chr6:25606273-25610049	1.96973	-1.67537	0.53389	0.000112521	0.00243032	CARMIL1
chr18:58681336-58696365|chr18:58700591-58709377	3.98079	1.21793	0.365679	0.000115209	0.00247357	MALT1
chr3:125288228-125313307|chr3:125331238-125375101	6.18913	-1.4008	0.438011	0.000116163	0.00247929	ZNF148
chr16:1795720-1809237|chr16:1809833-1816892	5.05203	1.262	0.381333	0.000120236	0.00255113	HAGH
chr6:21666645-21668646|chr6:21802740-21909469	1.42406	2.36115	0.638513	0.000125268	0.00264234	CASC15
chr7:14701730-14718541|chr7:14736194-14753927	2.3254	3.62719	0.987175	0.000126814	0.00265941	DGKB
chr10:91993847-91994534|chr10:92008275-92008828	4.71192	-1.38004	0.432076	0.000129062	0.00268117	BTAF1
chr12:79217685-79285786|chr12:79299551-79353501	3.49938	-1.74632	0.554213	0.000129338	0.00268117	SYT1
chr21:37096643-37108391|chr21:37148647-37150077	2.23678	1.32303	0.401871	0.000133547	0.0027526	TTC3
chr4:158237643-158240298|chr4:158244349-158253443	0.723398	-3.77454	1.10356	0.000136858	0.00280482	TMEM144
chr3:158106010-158122102|chr3:158123991-158203071	8.01301	-1.08608	0.330581	0.000140746	0.0028682	RSRC1
chr3:197091026-197104902|chr3:197119530-197130526	3.54344	-1.64284	0.523549	0.000145119	0.00294069	DLG1
chr12:98751522-98773041|chr12:98801125-98829173	5.27527	1.42866	0.442781	0.000147527	0.00295629	ANKS1B
chr3:138537347-138570317|chr3:138572984-138591853	10.7505	-1.25429	0.392889	0.000146773	0.00295629	CEP70
chr6:101686353-101799647|chr6:101818483-101859286	1.51543	-2.32003	0.735765	0.000148606	0.00296145	GRIK2
chr2:134270550-134317528|chr2:134318739-134336216	1.0947	2.05668	0.584938	0.000152498	0.00302232	MGAT5
chr4:42485668-42503449|chr4:42556040-42569160	1.31985	-2.35827	0.770933	0.000160843	0.00317028	ATP8A1
chr6:138905132-138907494|chr6:138908816-138911275	2.79387	1.25126	0.388632	0.000166569	0.00326529	REPS1
chr3:107645909-107710451|chr3:107716849-107728764	3.30328	-1.26487	0.396654	0.000173414	0.00338111	BBX
chr6:25472521-25482256|chr6:25500235-25509655	1.25644	-2.12329	0.68096	0.000185596	0.00359917	CARMIL1
chr4:42465076-42485495|chr4:42543986-42549012	2.07896	-2.87751	1.0177	0.000199088	0.00384017	ATP8A1
chr14:35635598-35651804|chr14:35659196-35664641	4.7153	1.22876	0.380631	0.000206208	0.00395634	RALGAPA1
chr2:109553219-109564365|chr2:109593119-109613797	8.21423	-1.10683	0.355194	0.000211224	0.00400992	SEPTIN10
chr6:17463073-17507168|chr6:17513954-17539268	1.6777	1.81989	0.568821	0.000220033	0.00415528	CAP2
chr4:42465076-42485495|chr4:42524847-42543916	3.19292	-1.90183	0.727374	0.000226003	0.00424579	ATP8A1
chr6:25450711-25465872|chr6:25472521-25482256	3.03246	-1.69402	0.563975	0.000232688	0.00434874	CARMIL1
chr15:44328787-44331987|chr15:44338317-44379689	2.44836	1.20005	0.377277	0.0002339	0.00434886	GOLM2
chr5:109690552-109713519|chr5:109729513-109755328	7.33895	-1.33877	0.44395	0.000235362	0.0043536	MAN2A1
chr10:126905563-126970701|chr10:127000307-127008731	1.97838	-1.84436	0.659481	0.000238185	0.00436993	DOCK1
chr13:77698539-77719531|chr13:77746855-77753202	2.51174	1.66426	0.535507	0.000240675	0.00438442	SLAIN1
chr6:101399392-101621948|chr6:101626637-101676622	1.30017	-2.08107	0.810356	0.000254426	0.00461164	GRIK2
chr7:14583137-14607433|chr7:14673027-14682552	23.2626	2.34916	0.845842	0.000263816	0.00475793	DGKB
chr6:136669395-136694139|chr6:136698682-136705109	4.18624	-1.45879	0.50056	0.000287595	0.00516098	MAP3K5
chr2:186694411-186740227|chr2:186754049-186761112	1.47561	1.48057	0.462638	0.000295474	0.00527612	FAM171B
chr7:55981567-55982209|chr7:55983868-55984846	9.19551	-1.02548	0.347467	0.000299183	0.00531602	NIPSNAP2
chr10:68450247-68459103|chr10:68470163-68471790	5.46978	-1.24307	0.42432	0.00030489	0.00539088	DNA2
chr5:145760525-145764930|chr5:145820018-145823076	2.23331	-1.88145	0.926786	0.000314464	0.00550617	PRELID2
chr2:39333574-39336919|chr2:39337581-39343387	2.59352	1.32504	0.455105	0.000318515	0.00555016	MAP4K3
chr14:61030523-61037058|chr14:61052135-61078809	1.80605	1.96843	0.63841	0.000324235	0.00561775	SLC38A6
chr18:21366136-21383509|chr18:21403994-21439520	0.92315	-2.64981	1.24465	0.000325509	0.00561775	GREB1L
chr1:207752309-207757013|chr1:207767195-207767778	1.31221	1.85931	0.570416	0.000336374	0.00577762	CD46
chr5:38982036-38990948|chr5:39003622-39021038	8.99349	-1.08	0.371688	0.000341995	0.00581876	RICTOR
chr7:157220776-157223253|chr7:157225539-157231079	5.74012	-1.16759	0.39968	0.000340916	0.00581876	UBE3C
chr2:162446443-162504442|chr2:162518158-162536924	3.19636	1.56705	0.522409	0.000346789	0.00584038	KCNH7
chr10:84425893-84438511|chr10:84477664-84513448	15.8769	-1.14792	0.408408	0.000344911	0.00584038	CCSER2
chr13:108866242-108883058|chr13:108910150-108957687	1.60607	-2.01389	0.883664	0.000349743	0.00584038	MYO16
chr19:34430659-34431860|chr19:34434968-34438644	2.80592	-1.2756	0.4559	0.000374213	0.00622021	UBA2
chr18:6244588-6263946|chr18:6312056-6367613	1.9127	-1.96467	0.74148	0.000393539	0.00651145	L3MBTL4
chr7:158767774-158773340|chr7:158793726-158797941	1.11668	3.17035	0.875828	0.000407001	0.00670343	ESYT2
chr1:28738338-28742402|chr1:28743986-28768928	1.93109	-1.563	0.652796	0.000440299	0.00718624	YTHDF2
chr7:92246519-92294888|chr7:92319512-92327782	5.95654	1.13967	0.383385	0.000451766	0.00734019	ANKIB1
chr13:32746100-32753331|chr13:32755956-32758086	0.860448	2.08841	0.625616	0.000454151	0.00734584	PDS5B
chr2:37293271-37316236|chr2:37317179-37317786	5.07897	-1.47241	0.549884	0.000468255	0.00754016	PRKD3
chr1:64470942-64550593|chr1:64602912-64629354	1.56941	1.83603	0.601434	0.000506406	0.00811826	CACHD1
chr4:6967424-6994183|chr4:7001251-7004843	1.61554	-1.49948	0.535803	0.000527343	0.00841649	TBC1D14
chr9:20694564-20715321|chr9:20823115-20862577	1.11737	2.10851	0.675209	0.000543931	0.00864299	FOCAD
chr6:37638667-37643808|chr6:37644649-37645932	1.63619	-1.43578	0.536897	0.000574816	0.00905399	MDGA1
chr4:166025431-166039338|chr4:166065863-166074877	1.2136	3.26077	0.95104	0.000598546	0.00938675	TLL1
chr6:25510762-25515674|chr6:25520337-25528794	3.40051	-1.27407	0.481058	0.000620598	0.00969046	CARMIL1
chr2:196902742-196912881|chr2:196922186-196926469	7.68306	1.00155	0.347921	0.000627998	0.00976374	PGAP1
chr10:96833479-96907264|chr10:96907747-96944112	5.61647	1.20607	0.443779	0.000635522	0.00983832	LCOR
chr2:214752555-214767481|chr2:214797117-214809411	1.518	-2.05936	0.769422	0.000645218	0.00994573	BARD1
chr4:128061401-128074459|chr4:128098330-128107138	1.3732	1.68161	0.589843	0.00066631	0.0101408	LARP1B
chr15:69160757-69210315|chr15:69261329-69268219	8.95147	-1.32261	0.518959	0.000665771	0.0101408	GLCE
chr9:4793227-4823547|chr9:4827033-4833153	3.74824	-1.05722	0.373033	0.000683894	0.0103647	RCL1
chr12:128267487-128414731|chr12:128415620-128543956	2.62135	-3.5157	1.36157	0.000687914	0.010382	TMEM132C
chr2:109574767-109585125|chr2:109593119-109613797	9.27245	-1.05882	0.380031	0.000706704	0.0106013	SEPTIN10
chr6:21666645-21668646|chr6:21681015-21696558	1.69647	1.68822	0.601067	0.00071392	0.0106409	CASC15
chr13:71489148-71557023|chr13:71573573-71630555	3.62305	1.32604	0.473933	0.000720091	0.0106888	DACH1
chr7:94539056-94544410|chr7:94554575-94555491	0.928027	1.8504	0.591965	0.000763323	0.011284	CASD1
chr12:122781330-122785718|chr12:122792121-122797306	1.4146	1.77404	0.62464	0.000790344	0.0116358	CCDC62
chr4:25125784-25127263|chr4:25159107-25160255	1.96247	-1.81195	0.725347	0.000805145	0.0117577	SEPSECS
chr6:25450711-25465872|chr6:25500235-25509655	1.19586	-1.9787	0.799165	0.000802847	0.0117577	CARMIL1
chr11:12675561-12764178|chr11:12764434-12862249	2.97112	-1.3228	0.502778	0.000809836	0.0117785	TEAD1
chr4:86763190-86764592|chr4:86767976-86769768	7.4833	-1.23797	0.471824	0.000862576	0.0124452	PTPN13
chr1:231771070-231795241|chr1:231818517-231958827	24.9996	-1.98574	0.54422	0.000862266	0.0124452	DISC1
chr18:21242393-21366026|chr18:21384403-21395384	0.778719	-3.09122	1.39009	0.000899498	0.0129263	GREB1L
chr13:71489148-71557023|chr13:71573012-71630555	5.17173	1.28608	0.481887	0.000930984	0.0132207	DACH1
chr15:88033045-88126270|chr15:88137561-88147334	2.04146	-1.50252	0.584126	0.000937628	0.0132628	NTRK3
chr17:65689218-65743067|chr17:65750724-65851803	10.5809	-1.35422	0.55182	0.000959902	0.0135249	CEP112
chr1:59296907-59321535|chr1:59346398-59378748	3.3603	-1.06835	0.403362	0.000995078	0.0139219	FGGY
chr10:110122292-110124016|chr10:110130486-110133325	3.81575	-1.09358	0.412244	0.000995801	0.0139219	ADD3
chr8:17947363-17950614|chr8:17953186-17955469	2.21661	-1.27196	0.487524	0.0010755	0.0149782	PCM1
chr18:9204544-9208656|chr18:9221999-9254210	5.48623	1.08845	0.393284	0.00111315	0.0154428	ANKRD12
chr10:126905563-126970701|chr10:126990603-126996747	2.03083	-1.55839	0.650899	0.00113922	0.015744	DOCK1
chr14:21326173-21327622|chr14:21334705-21343035	1.81094	3.1169	1.02319	0.0011437	0.0157455	RPGRIP1
chr18:192900-196636|chr18:204692-209970	4.62778	-1.0488	0.408735	0.00115841	0.0158874	USP14
chr13:95972671-95983803|chr13:95999307-96013306	1.73286	1.20495	0.43889	0.00117293	0.0160255	UGGT2
chr17:63099246-63193990|chr17:63200957-63237813	1.20741	1.57058	0.571933	0.00119847	0.0162053	TANC2
chr7:22291241-22308338|chr7:22318037-22356829	6.02991	-2.30814	1.10929	0.00120406	0.0162053	RAPGEF5
chr17:80065606-80081545|chr17:80082058-80084742	0.801871	2.19807	0.689329	0.00123326	0.0163234	CCDC40
chrX:148501144-148651998|chrX:148662768-148809875	7.52811	1.29032	0.499725	0.00123478	0.0163234	AFF2
chr1:233208689-233217898|chr1:233227371-233236844	2.84503	-1.23056	0.500298	0.0012326	0.0163234	PCNX2
chr14:102999713-103003927|chr14:103012188-103056998	3.45075	-1.34909	0.634965	0.00121776	0.0163234	CDC42BPB
chr5:140438617-140440118|chr5:140445975-140449210	2.68596	-1.20165	0.470534	0.00124549	0.016396	ANKHD1
chr16:10962588-10969160|chr16:10982991-11003073	2.29238	1.06835	0.395957	0.00131798	0.0172245	CLEC16A
chr1:62561703-62577261|chr1:62578966-62583183	1.70435	1.51736	0.575701	0.00132587	0.017265	DOCK7
chr6:61901371-61978065|chr6:62047994-62177184	17.615	2.18796	0.955755	0.00136555	0.0175286	KHDRBS2
chr9:36594771-36597221|chr9:36643083-36651745	2.05535	-1.51182	0.674777	0.00137151	0.0175427	MELK
chr2:214745854-214752446|chr2:214797117-214809411	1.80255	-1.63262	0.719904	0.00137995	0.0175883	BARD1
chr22:29971062-29978441|chr22:29991670-29998760	2.10127	1.08079	0.399225	0.00138519	0.0175929	MTMR3
chr5:103088172-103096540|chr5:103097781-103104540	2.84153	1.0436	0.390194	0.00142312	0.0179483	GIN1
chr3:183195255-183205875|chr3:183207823-183215968	3.77674	-1.50118	0.653005	0.00141958	0.0179483	MCF2L2
chr17:47326387-47328268|chr17:47345098-47370436	2.14523	1.8273	0.697343	0.00143227	0.0180006	EFCAB13
chr14:88573007-88574692|chr14:88578140-88607242	2.28969	-1.07518	0.439413	0.00149711	0.0187503	ZC3H14
chr1:35470960-35474804|chr1:35479212-35506611	1.74993	1.36536	0.504733	0.00154682	0.0192781	KIAA0319L
chr7:77571186-77581426|chr7:77583650-77585542	1.56301	1.2924	0.484665	0.00161491	0.0199485	PTPN12
chr3:154194718-154217868|chr3:154240579-154253115	1.65487	-1.81766	0.814095	0.00161418	0.0199485	ARHGEF26
chr10:71725520-71730468|chr10:71732375-71734239	2.2036	2.07877	1.04841	0.00162893	0.0200531	CDH23
chr3:62438211-62445764|chr3:62481869-62491338	1.07836	2.14483	0.743192	0.0016602	0.0203685	CADPS
chr4:61912757-61934839|chr4:62044549-62068165	1.36137	-1.49878	0.630301	0.00167367	0.020395	ADGRL3
chr18:6264038-6301902|chr18:6312056-6367613	4.68394	-1.23461	0.541874	0.00172915	0.0208597	L3MBTL4
chr1:243664883-243683196|chr1:243843282-243850039	2.08751	1.21416	0.475509	0.00178687	0.0214128	AKT3
chr18:58044708-58165787|chr18:58252054-58315981	2.55828	1.29916	0.527697	0.001807	0.0214403	NEDD4L
chr4:118054891-118105017|chr4:118143684-118224490	15.7746	-1.59666	0.823728	0.00180178	0.0214403	NDST3
chr6:128242602-128322038|chr6:128322310-128397565	1.60278	-1.8364	0.831551	0.00180316	0.0214403	PTPRK
chr5:90759588-90763304|chr5:90779097-90781429	2.65134	-1.67465	0.766721	0.00184136	0.0217764	ADGRV1
chr7:140700959-140702865|chr7:140704963-140706562	3.33169	-1.20517	0.55166	0.00188378	0.0222052	NDUFB2
chr2:108816105-108839184|chr2:108856970-108876087	1.9575	-1.43678	0.653742	0.00189812	0.0223014	CCDC138
chr13:100307260-100309832|chr13:100368574-100425632	2.35853	-1.19623	0.498485	0.00196182	0.0229006	PCCA
chr10:31387266-31461036|chr10:31502509-31510672	1.28502	-1.35289	0.606254	0.00199201	0.0231035	ZEB1
chr2:161137063-161179613|chr2:161204793-161223914	3.88058	1.09996	0.444163	0.00200662	0.0231754	TANK
chr16:48270274-48277337|chr16:48303305-48334215	1.31573	-1.2489	0.518063	0.00203078	0.023254	LONP2
chr7:14345391-14478160|chr7:14673027-14682552	1.19728	3.90425	1.18803	0.00208811	0.023685	DGKB
chr14:32546999-32577119|chr14:32600792-32678310	1.57371	-1.43501	0.977567	0.00208401	0.023685	AKAP6
chr3:155524004-155549786|chr3:155568324-155583471	1.50713	-1.61042	0.781307	0.00212694	0.0240497	PLCH1
chr4:118034592-118053755|chr4:118114960-118138053	0.982067	-2.49905	1.11781	0.00213546	0.0240706	NDST3
chr7:158767774-158773340|chr7:158798076-158799030	1.23124	2.45197	0.853361	0.00223008	0.0248268	ESYT2
chr9:14116346-14120439|chr9:14179780-14180658	4.32241	1.09117	0.42798	0.00221908	0.0248268	NFIB
chr4:182346929-182600923|chr4:182628889-182653770	1.45774	-1.53486	0.697714	0.00224135	0.0248755	TENM3
chr7:14478225-14574211|chr7:14673027-14682552	24.2943	1.66607	0.799325	0.00230295	0.0254029	DGKB
chr8:84346150-84529298|chr8:84529577-84774578	0.594949	3.26121	0.947275	0.00232941	0.0255386	RALYL
chr4:139730667-139889356|chr4:139890967-140152859	2.73037	1.13746	0.450344	0.0023888	0.0260315	MAML3
chr2:109574767-109585125|chr2:109585838-109593050	3.28781	-1.16727	0.585429	0.00238722	0.0260315	SEPTIN10
chr14:91476986-91481575|chr14:91490802-91509505	3.13183	1.05548	0.417788	0.00242236	0.0263176	PPP4R3A
chr1:1218927-1223243|chr1:1223968-1228467	1.90046	-1.24852	0.572646	0.00243426	0.0263675	SDF4
chr8:60781430-60794985|chr8:60808272-60816386	2.02678	-1.13201	0.502592	0.00247314	0.0267084	CHD7
chr12:57288910-57289008|chr12:57296551-57297327	1.13061	-1.31042	0.577911	0.00251807	0.0269338	R3HDM2
chr1:64664679-64666056|chr1:64675983-64676894	2.66547	-1.34853	0.637627	0.00257572	0.0272693	CACHD1
chr7:12218521-12224225|chr7:12229819-12230388	3.44523	-1.08573	0.467783	0.00258708	0.0272853	TMEM106B
chr1:243615161-243637610|chr1:243843282-243843543	0.793134	1.85196	0.651897	0.0026131	0.0274794	AKT3
chr15:85113447-85113872|chr15:85115487-85115983	2.51226	-1.1709	0.548993	0.00262323	0.0275058	PDE8A
chr14:54568112-54702061|chr14:54702580-54737023	2.75149	-1.37334	0.659149	0.00274012	0.0284253	SAMD4A
chr4:3007828-3009647|chr4:3022451-3027911	1.31629	1.34297	0.542316	0.00282521	0.0290597	GRK4
chr3:67400851-67495797|chr3:67508903-67518246	3.22073	-1.16195	0.547771	0.00283383	0.0290597	SUCLG2
chr10:16695155-16752538|chr10:16782084-16816972	2.66952	-1.19196	0.554034	0.00284056	0.0290597	RSU1
chr3:97900485-97912166|chr3:97915736-97933693	7.30218	-1.21666	0.578276	0.00282459	0.0290597	CRYBG3
chr3:107645909-107710451|chr3:107733023-107744629	2.22018	-1.14901	0.512797	0.00297093	0.0301863	BBX
chr7:135577128-135577795|chr7:135593192-135594546	4.0855	-1.08996	0.489998	0.00299863	0.0303822	NUP205
chr15:85113447-85113872|chr15:85121014-85123060	1.60609	-1.2905	0.595927	0.00320856	0.0323276	PDE8A
chr5:83963360-84060299|chr5:84066606-84106648	5.76119	1.37638	0.622699	0.00323485	0.0325017	EDIL3
chr11:122656210-122776218|chr11:122777210-122779496	2.76231	-1.16866	0.556903	0.00324764	0.0325396	UBASH3B
chr17:29391024-29451454|chr17:29451680-29467144	1.00005	1.44361	0.574807	0.00328403	0.032813	TAOK1
chr9:110942168-110972072|chr9:110973558-111037840	3.23202	-1.28495	0.630474	0.00338415	0.0334428	LPAR1
chr5:143041890-143054438|chr5:143057747-143120987	6.8002	-1.11083	0.528737	0.00352616	0.0346563	ARHGAP26
chr10:21682257-21713771|chr10:21727928-21730899	1.4389	-1.11499	0.505105	0.0035574	0.0348205	MLLT10
chr4:107932133-107944969|chr4:107947537-107949349	1.90372	-1.11514	0.520802	0.00357555	0.0348411	CYP2U1
chr7:156688191-156724111|chr7:156826744-156833752	1.57719	1.3003	0.547679	0.00360572	0.0348682	LMBR1
chr12:100942535-100971305|chr12:100987670-101020033	1.23174	1.47796	0.686821	0.00363106	0.0350193	ANO4
chr1:243545597-243552728|chr1:243843282-243843543	1.53484	1.34118	0.565028	0.00368196	0.0354156	AKT3
chr1:10361825-10363282|chr1:10365648-10368466	1.35332	1.27927	0.527197	0.00378767	0.0361553	KIF1B
chr8:47260991-47279861|chr8:47294030-47396375	1.37206	-1.23942	0.583923	0.00378893	0.0361553	SPIDR
chr6:157823446-157867546|chr6:157875176-157888570	0.827749	1.48753	0.567437	0.00395508	0.0376411	SNX9
chr2:171014948-171028338|chr2:171046362-171049813	6.03197	-1.15286	0.573454	0.00399292	0.0379012	TLK1
chr6:20758643-20781144|chr6:20955585-21000226	1.50656	-1.20891	0.578817	0.00401103	0.0379732	CDKAL1
chr9:20694564-20715321|chr9:20770238-20778680	2.04127	1.25189	0.558662	0.0040437	0.0380807	FOCAD
chr6:138905132-138907494|chr6:138914761-138915857	1.58091	1.3111	0.558222	0.00418335	0.0390915	REPS1
chr4:139334258-139336847|chr4:139341069-139342825	1.45409	-1.6017	0.893211	0.00429886	0.0399639	NAA15
chr10:102152530-102157018|chr10:102158214-102159192	2.05663	-1.11481	0.535393	0.00433056	0.0401551	NOLC1
chr7:44796793-44798747|chr7:44799874-44801286	1.56516	-1.20973	0.673639	0.00445243	0.0409692	PPIA
chr8:70587176-70594505|chr8:70598255-70600018	1.87187	-1.31782	0.720048	0.00452798	0.041558	TRAM1
chr13:71489148-71557023|chr13:71681910-71865921	1.31411	1.53986	0.650961	0.00458818	0.0417919	DACH1
chr4:3004334-3007735|chr4:3022451-3027911	1.10116	1.42657	0.654538	0.00462104	0.0419422	GRK4
chr9:6413643-6420911|chr9:6434173-6460572	2.46975	-1.02352	0.511241	0.00462794	0.0419422	UHRF2
chr4:119567144-119596522|chr4:119607297-119627994	1.59107	-1.0957	1.0151	0.00469563	0.0424489	PDE5A
chr8:84346150-84529298|chr8:84862453-84873283	0.966802	2.26272	1.02693	0.00476702	0.0429866	RALYL
chr17:47324523-47326225|chr17:47345098-47370436	2.07734	1.29425	0.599408	0.00478439	0.0430356	EFCAB13
chr12:98782137-98798933|chr12:98832136-98894629	2.96566	1.1732	0.569324	0.00506668	0.0451247	ANKS1B
chr2:128091382-128097428|chr2:128104014-128107937	2.36141	-1.11061	0.577616	0.00514466	0.0454823	UGGT1
chr20:18288604-18297984|chr20:18306393-18315071	2.09804	-1.12089	0.578813	0.00513649	0.0454823	ZNF133
chr14:71321181-71400793|chr14:71418196-71512742	2.9553	-1.20584	1.12648	0.00517542	0.045531	SIPA1L1
chr18:21242393-21366026|chr18:21395561-21401149	0.521402	-3.21737	1.41736	0.00517365	0.045531	GREB1L
chr12:112176702-112178930|chr12:112179397-112183058	1.8343	1.02492	0.488147	0.00522526	0.0456771	HECTD4
chr7:158749723-158759485|chr7:158773396-158788003	0.849927	3.10053	1.03734	0.00535558	0.0462143	ESYT2
chr7:14630271-14672928|chr7:14736194-14753927	5.2515	1.14408	1.64199	0.0054629	0.0470278	DGKB
chr17:59234534-59245413|chr17:59257840-59267040	0.879548	1.83109	0.746497	0.00550581	0.0470603	GDPD1
chr1:243615161-243637610|chr1:243695716-243843124	1.1483	1.34393	0.580059	0.00550315	0.0470603	AKT3
chr6:56670807-56699652|chr6:56704369-56735227	1.44969	-1.354	0.869056	0.00550446	0.0470603	DST
chr7:14630271-14672928|chr7:14718685-14736040	2.52775	2.31589	1.21689	0.00562626	0.0477504	DGKB
chr18:69401310-69564486|chr18:69599498-69677733	5.21062	2.31578	1.3922	0.00564006	0.0477551	DOK6
chr2:203396967-203402575|None	1.80832	-1.00046	0.515574	0.00594132	0.0497223	ABI2
Green: circular RNA isoforms
Red: Annotated on the figure are selected circular RNAs as:
top5 with highest baseMean
top5 with lowest padj
top5 with highest log2Foldchange
top5 with lowest log2Foldchange
Note: 5 of the uniquely up-regulated and 9 of the down-regulated circular RNAs of Fig 1B are in this list
