# Supplementary material for: Circular and Fusion RNAs in Medulloblastoma Development
Source: Cancers (Basel). 2022 Jun 26;14(13):3134. doi: 10.3390/cancers14133134 (PMC9264760; doi:10.3390/cancers14133134)
Supplement: Supplementary file 1 [file cancers-14-03134-s001.zip › File S5_De-regulated RNAs in progressive SHH tumors.xlsx]

## Sheet: mRNA counts
mRNA counts	Raw Counts (Aligner: STAR, Ref.genome: GENCODE Homo_sapiens.GRCh38.dna.primary_assembly.fa, Gene quantification method: featureCounts, Gene ref: gencode.v38.annotation.gtf Homo_sapiens.GRCh38.99)								Normalized Counts (Software: DESeq2)
NGI.Sample.ID	P1102_1081	P1102_1082	P1102_1083	P1102_1084	P1102_1085	P1102_1086	P1102_1088	P1102_1089	P1102_1081	P1102_1082	P1102_1083	P1102_1084	P1102_1085	P1102_1086	P1102_1088	P1102_1089
Well	A2	A2	A2	A2	A2	A2	A2	A2	A2	A2	A2	A2	A2	A2	A2	A2
Sample.name	02m_3010	03m_729	04m_278	05m_333	06m_3023	07m_931	09m_2118	10m_737	02m_3010	03m_729	04m_278	05m_333	06m_3023	07m_931	09m_2118	10m_737
Label	2-m	3-m	4-m	5-m	6-m	7-m	9-m	10-m	2-m	3-m	4-m	5-m	6-m	7-m	9-m	10-m
Type	m	m	m	m	m	m	m	m	m	m	m	m	m	m	m	m
Description.by.group	SHH-2-m_prog	SHH-3-m	SHH-4-m	SHH-5-m_prog	SHH-6-m_prog	SHH-7-m	SHH-9-m_prog	SHH-10-m	SHH-2-m_prog	SHH-3-m	SHH-4-m	SHH-5-m_prog	SHH-6-m_prog	SHH-7-m	SHH-9-m_prog	SHH-10-m
Group	SHH_prog	SHH	SHH	SHH_prog	SHH_prog	SHH	SHH_prog	SHH	SHH_prog	SHH	SHH	SHH_prog	SHH_prog	SHH	SHH_prog	SHH
Biospecimen.id	7316-3010	7316-729	7316-278	7316-333	7316-3023	7316-931	7316-2118	7316-737	7316-3010	7316-729	7316-278	7316-333	7316-3023	7316-931	7316-2118	7316-737
Research.subject.ID	C141696	C141696	C25830	C25830	C270723	C270723	C300612	C300612	C141696	C141696	C25830	C25830	C270723	C270723	C300612	C300612
Tumor.location	Frontal Lobe, progressive tumor	Cerebellum/Posterior Fossa	Cerebellum/Posterior Fossa	Cerebellum/Posterior Fossa, progressive tumor	Cerebellum/Posterior Fossa, progressive tumor	Cerebellum/Posterior Fossa	Ventricles, progressive tumor	Ventricles	Frontal Lobe, progressive tumor	Cerebellum/Posterior Fossa	Cerebellum/Posterior Fossa	Cerebellum/Posterior Fossa, progressive tumor	Cerebellum/Posterior Fossa, progressive tumor	Cerebellum/Posterior Fossa	Ventricles, progressive tumor	Ventricles	Comparisons (Application: DESeq2, Design: Selected samples, Log Fold Change reduction method: apeglm)
Tumor.growth	Progressive	Default	Default	Progressive	Progressive	Default	Progressive	Default	Progressive	Default	Default	Progressive	Progressive	Default	Progressive	Default	SHH_prog vs SHH
ID	1081	1082	1083	1084	1085	1086	1088	1089	1081	1082	1083	1084	1085	1086	1088	1089	baseMean	log2FoldChange	lfcSE	pvalue	padj	Gene name	Gene description	Transcript type
ENSG00000223972.5	0	0	0	0	1	0	1	1	0	0	0	0	0.747958	0	0.662339	0.488406	0.237338	0.000225806	0.0694388	0.896082	NA	DDX11L1	DEAD/H-box helicase 11 like 1 (pseudogene) [Source:HGNC Symbol;Acc:HGNC:37102]	transcribed_unprocessed_pseudogene
ENSG00000227232.5	45	18	53	27	127	32	184	274	45.9153	20.7201	53.244	40.0279	94.9907	67.1601	121.87	133.823	72.219	0.00620082	0.0690513	0.571458	0.997419	WASH7P	WASP family homolog 7, pseudogene [Source:HGNC Symbol;Acc:HGNC:38034]	unprocessed_pseudogene
ENSG00000278267.1	9	6	4	1	17	7	32	62	9.18307	6.9067	4.01842	1.48251	12.7153	14.6913	21.1949	30.2812	12.5592	-0.00255164	0.069246	0.670375	NA	MIR6859-1	microRNA 6859-1 [Source:HGNC Symbol;Acc:HGNC:50039]	miRNA
ENSG00000243485.5	0	0	1	0	0	0	0	1	0	0	1.0046	0	0	0	0	0.488406	0.186626	-0.000592259	0.0694449	0.687796	NA	MIR1302-2HG	MIR1302-2 host gene [Source:HGNC Symbol;Acc:HGNC:52482]	lncRNA
ENSG00000238009.6	1	3	17	16	0	5	3	2	1.02034	3.45335	17.0783	23.7202	0	10.4938	1.98702	0.976811	7.34122	-0.00209233	0.0694225	0.433743	NA	AL627309.1	novel transcript	lncRNA
ENSG00000239945.1	0	0	6	6	0	0	0	0	0	0	6.02763	8.89508	0	0	0	0	1.86534	3.36323e-05	0.0694394	0.968238	NA	AL627309.3	novel transcript	lncRNA
ENSG00000268903.1	0	0	0	0	0	0	2	1	0	0	0	0	0	0	1.32468	0.488406	0.226636	0.00012467	0.0694406	0.97628	NA	AL627309.6	novel pseudogene	processed_pseudogene
ENSG00000269981.1	1	1	1	0	0	0	2	3	1.02034	1.15112	1.0046	0	0	0	1.32468	1.46522	0.745745	-0.00040858	0.0694327	0.757208	NA	AL627309.7	novel pseudogene	processed_pseudogene
ENSG00000239906.1	2	0	0	1	0	0	0	0	2.04068	0	0	1.48251	0	0	0	0	0.440399	0.000644484	0.0694463	0.67847	NA	AL627309.2	novel transcript	lncRNA
ENSG00000241860.7	30	14	5	8	14	5	17	62	30.6102	16.1156	5.02302	11.8601	10.4714	10.4938	11.2598	30.2812	15.7644	0.00116872	0.0692089	0.841401	NA	AL627309.5	novel transcript	lncRNA
ENSG00000279928.2	0	5	0	0	5	0	2	6	0	5.75559	0	0	3.73979	0	1.32468	2.93043	1.71881	-0.000252996	0.0694379	0.877614	NA	DDX11L17	DEAD/H-box helicase 11 like 17 (pseudogene) [Source:HGNC Symbol;Acc:HGNC:55080]	unprocessed_pseudogene
ENSG00000279457.4	110	90	73	88	183	38	244	321	112.238	103.601	73.3361	130.461	136.876	79.7526	161.611	156.778	119.332	0.0162268	0.0709026	0.222666	0.931009	WASH9P	WAS protein family homolog 9, pseudogene [Source:HGNC Symbol;Acc:HGNC:53981]	unprocessed_pseudogene
ENSG00000273874.1	0	0	1	0	0	0	0	0	0	0	1.0046	0	0	0	0	0	0.125576	-0.000311053	0.0694435	0.819047	NA	MIR6859-2	microRNA 6859-2 [Source:HGNC Symbol;Acc:HGNC:49954]	miRNA
ENSG00000228463.10	29	23	71	19	51	20	41	63	29.5899	26.4757	71.3269	28.1678	38.1459	41.975	27.1559	30.7696	36.7008	-0.00684496	0.0693365	0.470094	0.994086	AP006222.1	ribosomal protein L23a (RPL23A) pseudogene	transcribed_processed_pseudogene
ENSG00000236679.2	3	1	0	1	0	0	0	8	3.06102	1.15112	0	1.48251	0	0	0	3.90725	1.20024	0.000124147	0.0694388	0.963248	NA	RPL23AP24	ribosomal protein L23a pseudogene 24 [Source:HGNC Symbol;Acc:HGNC:36176]	processed_pseudogene
ENSG00000237094.12	103	81	181	137	79	19	23	73	105.095	93.2405	181.833	203.104	59.0887	39.8763	15.2338	35.6536	91.6407	-0.00365999	0.0687899	0.8843	0.997419	AL732372.2	pseudogene similar to part of septin 14 SEPT14	transcribed_unprocessed_pseudogene
ENSG00000250575.1	2	2	0	1	3	0	0	2	2.04068	2.30223	0	1.48251	2.24387	0	0	0.976811	1.13076	0.000411273	0.0694327	0.753698	NA	AL732372.3	novel pseudogene	unprocessed_pseudogene
ENSG00000230021.10	12	12	12	18	43	6	18	41	12.2441	13.8134	12.0553	26.6852	32.1622	12.5925	11.9221	20.0246	17.6874	0.00335824	0.0692578	0.596968	NA	AL669831.3	septin 14 (SEPT14) pseudogene	transcribed_processed_pseudogene
ENSG00000225972.1	4	18	19	4	10	2	16	31	4.08136	20.7201	19.0875	5.93005	7.47958	4.1975	10.5974	15.1406	10.9043	-0.00534948	0.0695686	0.265331	NA	MTND1P23	MT-ND1 pseudogene 23 [Source:HGNC Symbol;Acc:HGNC:42092]	unprocessed_pseudogene
ENSG00000225630.1	329	395	102	151	283	39	313	391	335.692	454.691	102.47	223.86	211.672	81.8513	207.312	190.967	226.064	0.0133484	0.0704642	0.209552	0.924234	MTND2P28	MT-ND2 pseudogene 28 [Source:HGNC Symbol;Acc:HGNC:42129]	unprocessed_pseudogene
ENSG00000237973.1	994	1585	1382	856	2326	871	1385	5317	1014.22	1824.52	1388.36	1269.03	1739.75	1828.01	917.34	2596.85	1572.26	-0.0244061	0.0744951	0.0687125	0.676319	MTCO1P12	MT-CO1 pseudogene 12 [Source:HGNC Symbol;Acc:HGNC:52014]	unprocessed_pseudogene
ENSG00000229344.1	8	21	7	13	19	4	39	18	8.16273	24.1735	7.03223	19.2727	14.2112	8.39501	25.8312	8.7913	14.4837	0.00363379	0.0693817	0.466704	NA	MTCO2P12	MT-CO2 pseudogene 12 [Source:HGNC Symbol;Acc:HGNC:52028]	unprocessed_pseudogene
ENSG00000240409.1	12	10	15	7	19	2	13	15	12.2441	11.5112	15.0691	10.3776	14.2112	4.1975	8.61041	7.32609	10.4434	0.00215355	0.0692559	0.700061	NA	MTATP8P1	MT-ATP8 pseudogene 1 [Source:HGNC Symbol;Acc:HGNC:44571]	unprocessed_pseudogene
ENSG00000248527.1	6854	9477	6310	5463	12689	3745	14334	23027	6993.42	10909.1	6339.05	8098.97	9490.84	7859.83	9493.97	11246.5	8803.97	-0.00337541	0.067687	0.824393	0.997419	MTATP6P1	MT-ATP6 pseudogene 1 [Source:HGNC Symbol;Acc:HGNC:44575]	unprocessed_pseudogene
ENSG00000198744.5	14	37	61	37	114	17	39	56	14.2848	42.5913	61.2809	54.853	85.2672	35.6788	25.8312	27.3507	43.3922	-0.00156573	0.0690368	0.832171	0.997419	MTCO3P12	MT-CO3 pseudogene 12 [Source:HGNC Symbol;Acc:HGNC:52042]	unprocessed_pseudogene
ENSG00000228327.3	138	102	123	124	300	54	153	366	140.807	117.414	123.566	183.832	224.387	113.333	101.338	178.756	147.929	0.00654457	0.0690064	0.552136	0.997419	AL669831.1	general transcription factor IIi (GTF2I) pseudogene	transcribed_unprocessed_pseudogene
ENSG00000237491.10	61	56	34	23	37	22	107	80	62.2408	64.4626	34.1565	34.0978	27.6745	46.1725	70.8703	39.0725	47.3434	0.000779641	0.0687611	0.937782	0.997419	LINC01409	long intergenic non-protein coding RNA 1409 [Source:HGNC Symbol;Acc:HGNC:50701]	lncRNA
ENSG00000285268.1	4	3	1	0	0	0	4	4	4.08136	3.45335	1.0046	0	0	0	2.64936	1.95362	1.64279	-0.000311854	0.0694203	0.804195	NA	AL669831.6	novel septin family pseudogene	transcribed_processed_pseudogene
ENSG00000230092.7	41	17	8	19	64	9	13	25	41.834	19.569	8.03683	28.1678	47.8693	18.8888	8.61041	12.2101	23.1483	0.00977481	0.0701245	0.153947	NA	AL669831.4	F-box only protein 25 (FBXO25) pseudogene	transcribed_unprocessed_pseudogene
ENSG00000177757.2	41	30	29	16	115	16	15	26	41.834	34.5335	29.1335	23.7202	86.0152	33.58	9.93509	12.6985	33.9313	0.00374059	0.0690852	0.648555	0.997419	FAM87B	family with sequence similarity 87 member B [Source:HGNC Symbol;Acc:HGNC:32236]	lncRNA
ENSG00000228794.10	694	650	678	179	1554	507	2455	4433	708.117	748.226	681.122	265.37	1162.33	1064.07	1626.04	2165.1	1052.55	-0.0160632	0.0708157	0.221895	0.93021	LINC01128	long intergenic non-protein coding RNA 1128 [Source:HGNC Symbol;Acc:HGNC:49377]	lncRNA
ENSG00000225880.5	58	39	32	14	42	7	132	81	59.1798	44.8936	32.1473	20.7552	31.4142	14.6913	87.4288	39.5609	41.2589	0.00781262	0.0695538	0.337145	0.982786	LINC00115	long intergenic non-protein coding RNA 115 [Source:HGNC Symbol;Acc:HGNC:26211]	lncRNA
ENSG00000288531.1	7	1	6	0	7	1	18	33	7.14239	1.15112	6.02763	0	5.23571	2.09875	11.9221	16.1174	6.21189	8.05004e-05	0.069374	0.97502	NA	AL669831.7	novel transcript	lncRNA
ENSG00000230368.2	4	0	0	0	0	1	0	2	4.08136	0	0	0	0	2.09875	0	0.976811	0.894616	-0.000215859	0.069442	0.730968	NA	FAM41C	family with sequence similarity 41 member C [Source:HGNC Symbol;Acc:HGNC:27635]	lncRNA
ENSG00000234711.1	0	2	0	0	1	0	0	0	0	2.30223	0	0	0.747958	0	0	0	0.381274	-0.000146671	0.0694415	0.923618	NA	TUBB8P11	tubulin beta 8 class VIII pseudogene 11 [Source:HGNC Symbol;Acc:HGNC:32337]	unprocessed_pseudogene
ENSG00000283040.1	0	2	0	0	1	0	0	0	0	2.30223	0	0	0.747958	0	0	0	0.381274	-0.000146671	0.0694415	0.923618	NA	AL669831.5	FAM166A, pseudogene P3	transcribed_unprocessed_pseudogene
ENSG00000272438.1	68	107	18	2	51	13	22	63	69.3832	123.17	18.0829	2.96503	38.1459	27.2838	14.5715	30.7696	40.5464	-0.0104208	0.0702004	0.152419	0.859532	AL645608.6	novel transcript	lncRNA
ENSG00000230699.2	175	240	32	5	108	24	61	358	178.56	276.268	32.1473	7.41257	80.7795	50.3701	40.4027	174.849	105.099	-0.0127377	0.0707667	0.0778526	0.703432	AL645608.2	novel transcript	lncRNA
ENSG00000241180.1	15	42	7	0	8	6	17	62	15.3051	48.3469	7.03223	0	5.98367	12.5925	11.2598	30.2812	16.3502	-0.0131537	0.0710777	0.0256724	NA	AL645608.4	novel transcript	lncRNA
ENSG00000223764.2	238	237	166	3	33	8	15	100	242.841	272.815	166.764	4.44754	24.6826	16.79	9.93509	48.8406	98.3895	-0.0081517	0.0699879	0.0535274	0.611788	LINC02593	long intergenic non-protein coding RNA 2593 [Source:HGNC Symbol;Acc:HGNC:53933]	lncRNA
ENSG00000187634.13	946	1099	677	25	52	23	121	222	965.243	1265.08	680.117	37.0628	38.8938	48.2713	80.1431	108.426	402.904	-0.0110842	0.0704414	0.0700825	0.682725	SAMD11	sterile alpha motif domain containing 11 [Source:HGNC Symbol;Acc:HGNC:28706]	protein_coding
ENSG00000188976.11	3043	2505	2751	1627	4453	1112	1298	3678	3104.9	2883.55	2763.67	2412.05	3330.66	2333.81	859.717	1796.36	2435.59	-0.00578952	0.0684704	0.651062	0.997419	NOC2L	NOC2 like nucleolar associated transcriptional repressor [Source:HGNC Symbol;Acc:HGNC:24517]	protein_coding
ENSG00000187961.14	265	232	283	74	485	71	1028	1012	270.39	267.059	284.303	109.706	362.76	149.011	680.885	494.267	327.298	0.00223229	0.0688238	0.809824	0.997419	KLHL17	kelch like family member 17 [Source:HGNC Symbol;Acc:HGNC:24023]	protein_coding
ENSG00000187583.11	0	0	0	0	1	0	5	6	0	0	0	0	0.747958	0	3.3117	2.93043	0.873761	0.000232219	0.0694382	0.911673	NA	PLEKHN1	pleckstrin homology domain containing N1 [Source:HGNC Symbol;Acc:HGNC:25284]	protein_coding
ENSG00000187642.9	2	4	2	0	0	0	0	0	2.04068	4.60447	2.00921	0	0	0	0	0	1.0818	-0.000450196	0.0694407	0.698443	NA	PERM1	PPARGC1 and ESRR induced regulator, muscle 1 [Source:HGNC Symbol;Acc:HGNC:28208]	protein_coding
ENSG00000272512.1	10	3	2	2	7	0	21	22	10.2034	3.45335	2.00921	2.96503	5.23571	0	13.9091	10.7449	6.06509	0.0043853	0.0695378	0.260451	NA	AL645608.7	novel transcript	lncRNA
ENSG00000188290.11	42	29	9	2	11	9	184	85	42.8543	33.3824	9.04144	2.96503	8.22754	18.8888	121.87	41.5145	34.8431	-0.000386832	0.0691543	0.943353	0.997419	HES4	hes family bHLH transcription factor 4 [Source:HGNC Symbol;Acc:HGNC:24149]	protein_coding
ENSG00000187608.10	111	43	275	12	40	29	89	55	113.258	49.498	276.266	17.7902	29.9183	60.8638	58.9482	26.8623	79.1756	-0.00236449	0.0693211	0.566546	0.997419	ISG15	ISG15 ubiquitin like modifier [Source:HGNC Symbol;Acc:HGNC:4053]	protein_coding
ENSG00000224969.1	0	0	1	0	0	0	0	7	0	0	1.0046	0	0	0	0	3.41884	0.552931	-0.000664948	0.0694467	0.531924	NA	AL645608.1	novel transcript	lncRNA
ENSG00000188157.15	911	457	665	321	643	471	1699	3478	929.531	526.061	668.062	475.887	480.937	988.512	1125.31	1698.68	861.622	-0.0121201	0.0699293	0.381158	0.987755	AGRN	agrin [Source:HGNC Symbol;Acc:HGNC:329]	protein_coding
ENSG00000242590.1	93	65	71	30	49	50	160	336	94.8917	74.8226	71.3269	44.4754	36.65	104.938	105.974	164.104	87.1479	-0.0140325	0.0707524	0.168943	0.879833	AL645608.5	novel transcript	lncRNA
ENSG00000217801.10	1	0	0	1	5	2	16	2	1.02034	0	0	1.48251	3.73979	4.1975	10.5974	0.976811	2.7518	0.00277329	0.0694919	0.234681	NA	AL390719.1	protein tyrosine phosphatase family pseudogene	transcribed_unprocessed_pseudogene
ENSG00000131591.18	160	98	134	90	285	118	383	445	163.255	112.809	134.617	133.426	213.168	247.653	253.676	217.341	184.493	0.0058005	0.0680834	0.668105	0.997419	C1orf159	chromosome 1 open reading frame 159 [Source:HGNC Symbol;Acc:HGNC:26062]	protein_coding
ENSG00000223823.1	0	0	1	0	0	0	0	0	0	0	1.0046	0	0	0	0	0	0.125576	-0.000311053	0.0694435	0.819047	NA	LINC01342	long intergenic non-protein coding RNA 1342 [Source:HGNC Symbol;Acc:HGNC:50551]	lncRNA
ENSG00000205231.1	0	1	0	0	0	0	0	0	0	1.15112	0	0	0	0	0	0	0.14389	-0.000361158	0.0694437	0.811363	NA	TTLL10-AS1	TTLL10 antisense RNA 1 [Source:HGNC Symbol;Acc:HGNC:41159]	lncRNA
ENSG00000162571.14	37	20	2	5	19	0	0	0	37.7526	23.0223	2.00921	7.41257	14.2112	0	0	0	10.551	0.0045877	0.0696028	0.142375	NA	TTLL10	tubulin tyrosine ligase like 10 [Source:HGNC Symbol;Acc:HGNC:26693]	protein_coding
ENSG00000186891.14	43	221	0	1	3	2	1	16	43.8747	254.397	0	1.48251	2.24387	4.1975	0.662339	7.81449	39.334	-0.0108512	0.0705503	0.0227933	0.420082	TNFRSF18	TNF receptor superfamily member 18 [Source:HGNC Symbol;Acc:HGNC:11914]	protein_coding
ENSG00000186827.11	9	4	0	23	19	3	25	3	9.18307	4.60447	0	34.0978	14.2112	6.29626	16.5585	1.46522	10.8021	0.00770044	0.0700074	0.0147126	NA	TNFRSF4	TNF receptor superfamily member 4 [Source:HGNC Symbol;Acc:HGNC:11918]	protein_coding
ENSG00000078808.19	2895	2269	1953	977	2850	1671	3394	3535	2953.89	2611.89	1961.99	1448.42	2131.68	3507.01	2247.98	1726.51	2323.67	-0.00782437	0.0683716	0.626734	0.997419	SDF4	stromal cell derived factor 4 [Source:HGNC Symbol;Acc:HGNC:24188]	protein_coding
ENSG00000176022.7	800	826	558	324	1116	504	558	1681	816.273	950.823	560.569	480.334	834.721	1057.77	369.585	821.01	736.386	-0.0256618	0.0745031	0.104702	0.768066	B3GALT6	beta-1,3-galactosyltransferase 6 [Source:HGNC Symbol;Acc:HGNC:17978]	protein_coding
ENSG00000184163.3	13	16	6	0	6	5	7	7	13.2644	18.4179	6.02763	0	4.48775	10.4938	4.63638	3.41884	7.59333	-0.00382815	0.0694697	0.345358	NA	C1QTNF12	C1q and TNF related 12 [Source:HGNC Symbol;Acc:HGNC:32308]	protein_coding
ENSG00000260179.1	2	2	0	0	4	4	6	15	2.04068	2.30223	0	0	2.99183	8.39501	3.97404	7.32609	3.37874	-0.00159586	0.0694113	0.655391	NA	AL162741.1	novel transcript	lncRNA
ENSG00000160087.21	844	716	904	484	1149	548	1781	2147	861.168	824.2	908.162	717.536	859.404	1150.12	1179.63	1048.61	943.603	-0.00908955	0.0678686	0.61151	0.997419	UBE2J2	ubiquitin conjugating enzyme E2 J2 [Source:HGNC Symbol;Acc:HGNC:19268]	protein_coding
ENSG00000230415.1	36	29	20	6	17	8	21	62	36.7323	33.3824	20.0921	8.89508	12.7153	16.79	13.9091	30.2812	21.5997	-0.00765062	0.0696493	0.308039	NA	LINC01786	long intergenic non-protein coding RNA 1786 [Source:HGNC Symbol;Acc:HGNC:52575]	lncRNA
ENSG00000162572.21	317	204	79	42	111	40	212	318	323.448	234.828	79.3637	62.2656	83.0234	83.9501	140.416	155.313	145.326	7.07946e-05	0.0679722	0.995779	0.999523	SCNN1D	sodium channel epithelial 1 subunit delta [Source:HGNC Symbol;Acc:HGNC:10601]	protein_coding
ENSG00000131584.19	2414	1852	1492	554	3675	1047	3921	8436	2463.1	2131.87	1498.87	821.312	2748.75	2197.39	2597.03	4120.19	2322.31	-0.0103805	0.0690958	0.44704	0.993452	ACAP3	ArfGAP with coiled-coil, ankyrin repeat and PH domains 3 [Source:HGNC Symbol;Acc:HGNC:16754]	protein_coding
ENSG00000278073.1	5	4	3	0	6	0	1	9	5.10171	4.60447	3.01381	0	4.48775	0	0.662339	4.39565	2.78322	-0.000760888	0.0694187	0.646197	NA	MIR6726	microRNA 6726 [Source:HGNC Symbol;Acc:HGNC:50009]	miRNA
ENSG00000169972.12	96	105	101	33	133	69	370	353	97.9527	120.867	101.465	48.9229	99.4784	144.814	245.066	172.407	128.872	-0.00934799	0.0693636	0.409685	0.988594	PUSL1	pseudouridine synthase like 1 [Source:HGNC Symbol;Acc:HGNC:26914]	protein_coding
ENSG00000127054.21	2375	1765	2562	1285	3840	1090	3919	4183	2423.31	2031.72	2573.8	1905.03	2872.16	2287.64	2595.71	2043	2341.55	0.00779675	0.0678779	0.642411	0.997419	INTS11	integrator complex subunit 11 [Source:HGNC Symbol;Acc:HGNC:26052]	protein_coding
ENSG00000283712.1	1	1	1	2	2	0	6	5	1.02034	1.15112	1.0046	2.96503	1.49592	0	3.97404	2.44203	1.75663	0.0016909	0.0694237	0.560677	NA	MIR6727	microRNA 6727 [Source:HGNC Symbol;Acc:HGNC:50171]	miRNA
ENSG00000240731.1	81	31	50	46	136	11	174	199	82.6476	35.6846	50.2302	68.1956	101.722	23.0863	115.247	97.1927	71.7508	0.0185601	0.0724969	0.0457785	0.580801	AL139287.1	novel transcript	lncRNA
ENSG00000224051.7	242	286	234	148	248	118	660	920	246.923	329.22	235.077	219.412	185.494	247.653	437.144	449.333	293.782	-0.0148485	0.0694542	0.373352	0.985743	CPTP	ceramide-1-phosphate transfer protein [Source:HGNC Symbol;Acc:HGNC:28116]	protein_coding
ENSG00000169962.5	7	8	10	0	13	8	18	55	7.14239	9.20894	10.046	0	9.72346	16.79	11.9221	26.8623	11.4619	-0.00697738	0.069799	0.140081	NA	TAS1R3	taste 1 receptor member 3 [Source:HGNC Symbol;Acc:HGNC:15661]	protein_coding
ENSG00000107404.20	1910	886	860	461	1622	408	2531	1843	1948.85	1019.89	863.96	683.439	1213.19	856.291	1676.38	900.132	1145.27	0.0219984	0.0730586	0.124291	0.814354	DVL1	dishevelled segment polarity protein 1 [Source:HGNC Symbol;Acc:HGNC:3084]	protein_coding
ENSG00000284372.1	4	1	0	0	0	0	2	3	4.08136	1.15112	0	0	0	0	1.32468	1.46522	1.0028	0.000228071	0.0694359	0.95073	NA	MIR6808	microRNA 6808 [Source:HGNC Symbol;Acc:HGNC:50046]	miRNA
ENSG00000162576.17	649	494	1048	352	175	214	126	270	662.201	568.652	1052.83	521.845	130.893	449.133	83.4548	131.87	450.109	-0.0231779	0.0742716	0.044127	0.57325	MXRA8	matrix remodeling associated 8 [Source:HGNC Symbol;Acc:HGNC:7542]	protein_coding
ENSG00000175756.13	889	841	814	474	1035	518	2041	1677	907.083	968.09	817.748	702.711	774.137	1087.15	1351.83	819.056	928.477	-0.00116489	0.0678494	0.946616	0.997419	AURKAIP1	aurora kinase A interacting protein 1 [Source:HGNC Symbol;Acc:HGNC:24114]	protein_coding
ENSG00000223663.2	0	2	0	0	1	0	0	0	0	2.30223	0	0	0.747958	0	0	0	0.381274	-0.000146671	0.0694415	0.923618	NA	NDUFB4P8	NADH:ubiquinone oxidoreductase subunit B4 pseudogene 8 [Source:HGNC Symbol;Acc:HGNC:45256]	processed_pseudogene
ENSG00000221978.12	4768	4171	4050	2536	10177	1857	4732	12126	4864.99	4801.31	4068.65	3759.65	7611.97	3897.38	3134.19	5922.41	4757.57	-0.000621864	0.0683137	0.969969	0.997812	CCNL2	cyclin L2 [Source:HGNC Symbol;Acc:HGNC:20570]	protein_coding
ENSG00000224870.7	278	353	444	234	552	192	589	1386	283.655	406.344	446.044	346.908	412.873	402.96	390.118	676.93	420.729	-0.0242748	0.0735075	0.144171	0.841135	MRPL20-AS1	MRPL20 antisense RNA 1 [Source:HGNC Symbol;Acc:HGNC:27125]	lncRNA
ENSG00000242485.6	955	931	797	460	1337	557	1231	1902	974.426	1071.69	800.67	681.956	1000.02	1169	815.34	928.948	930.257	-0.0183974	0.0693914	0.37058	0.9856	MRPL20	mitochondrial ribosomal protein L20 [Source:HGNC Symbol;Acc:HGNC:14478]	protein_coding
ENSG00000264293.2	7	11	10	6	35	7	10	35	7.14239	12.6623	10.046	8.89508	26.1785	14.6913	6.62339	17.0942	12.9166	-0.00300727	0.0692838	0.609622	NA	RN7SL657P	RNA, 7SL, cytoplasmic 657, pseudogene [Source:HGNC Symbol;Acc:HGNC:46673]	misc_RNA
ENSG00000272455.1	94	82	166	108	331	93	238	249	95.9121	94.3916	166.764	160.111	247.574	195.184	157.637	121.613	154.898	0.00887674	0.0684644	0.561667	0.997419	MRPL20-DT	MRPL20 divergent transcript [Source:HGNC Symbol;Acc:HGNC:54814]	lncRNA
ENSG00000235098.9	1026	1245	127	261	485	97	10	167	1046.87	1433.14	127.585	386.936	362.76	203.579	6.62339	81.5638	456.132	-0.00136917	0.0692154	0.776946	0.997419	ANKRD65	ankyrin repeat domain 65 [Source:HGNC Symbol;Acc:HGNC:42950]	protein_coding
ENSG00000225905.1	14	9	11	3	10	5	0	6	14.2848	10.3601	11.0506	4.44754	7.47958	10.4938	0	2.93043	7.63085	-0.00364798	0.0694672	0.339667	NA	AL391244.1	novel transcript	lncRNA
ENSG00000205116.3	2	0	0	0	3	0	0	0	2.04068	0	0	0	2.24387	0	0	0	0.53557	0.000651741	0.0694462	0.607615	NA	TMEM88B	transmembrane protein 88B [Source:HGNC Symbol;Acc:HGNC:37099]	protein_coding
ENSG00000225285.1	19	14	2	22	4	2	0	14	19.3865	16.1156	2.00921	32.6153	2.99183	4.1975	0	6.83768	10.5192	-0.0001337	0.0693871	0.932827	NA	LINC01770	long intergenic non-protein coding RNA 1770 [Source:HGNC Symbol;Acc:HGNC:52560]	lncRNA
ENSG00000179403.12	1350	690	652	709	807	307	304	1675	1377.46	794.271	655.002	1051.1	603.602	644.317	201.351	818.08	768.148	-0.00154704	0.0689	0.823509	0.997419	VWA1	von Willebrand factor A domain containing 1 [Source:HGNC Symbol;Acc:HGNC:30910]	protein_coding
ENSG00000215915.10	63	56	64	28	104	3	27	140	64.2815	64.4626	64.2947	41.5104	77.7877	6.29626	17.8832	68.3768	50.6116	3.92916e-05	0.0692514	0.990479	0.998367	ATAD3C	ATPase family AAA domain containing 3C [Source:HGNC Symbol;Acc:HGNC:32151]	protein_coding
ENSG00000160072.20	391	304	290	198	968	323	857	1262	398.953	349.94	291.335	293.538	724.024	677.897	567.625	616.368	489.96	0.00307678	0.0668447	0.858937	0.997419	ATAD3B	ATPase family AAA domain containing 3B [Source:HGNC Symbol;Acc:HGNC:24007]	protein_coding
ENSG00000284740.1	10	21	7	15	10	4	17	20	10.2034	24.1735	7.03223	22.2377	7.47958	8.39501	11.2598	9.76811	12.5687	-0.000159044	0.0692134	0.900085	NA	AL645728.2	ATPase family, AAA domain containing 3C (ATAD3C) pseudogene	transcribed_unprocessed_pseudogene
ENSG00000197785.14	435	303	354	220	919	253	1003	1131	443.848	348.789	355.63	326.153	687.374	530.984	664.326	552.387	488.686	0.0153354	0.0693351	0.394209	0.9878	ATAD3A	ATPase family AAA domain containing 3A [Source:HGNC Symbol;Acc:HGNC:25567]	protein_coding
ENSG00000205090.9	182	94	115	55	171	100	315	475	185.702	108.205	115.529	81.5382	127.901	209.875	208.637	231.993	158.673	-0.0044639	0.0686015	0.700234	0.997419	TMEM240	transmembrane protein 240 [Source:HGNC Symbol;Acc:HGNC:25186]	protein_coding
ENSG00000160075.12	2871	2058	2377	1469	3884	1356	3518	4544	2929.4	2369	2387.94	2177.81	2905.07	2845.91	2330.11	2219.32	2520.57	0.00595745	0.0667308	0.762181	0.997419	SSU72	SSU72 homolog, RNA polymerase II CTD phosphatase [Source:HGNC Symbol;Acc:HGNC:25016]	protein_coding
ENSG00000215014.5	17	21	10	5	63	26	77	167	17.3458	24.1735	10.046	7.41257	47.1214	54.5676	51.0001	81.5638	36.6538	-0.00910002	0.0696329	0.347405	0.985418	AL645728.1	novel transcript	lncRNA
ENSG00000228594.4	40	40	26	12	74	52	534	322	40.8136	46.0447	26.1197	17.7902	55.3489	109.135	353.689	157.267	100.776	-0.00201546	0.0688654	0.824605	0.997419	FNDC10	fibronectin type III domain containing 10 [Source:HGNC Symbol;Acc:HGNC:42951]	protein_coding
ENSG00000286989.1	1	3	9	1	23	5	75	53	1.02034	3.45335	9.04144	1.48251	17.203	10.4938	49.6755	25.8855	14.7819	-0.00168568	0.0693057	0.720506	NA	AL691432.4	novel transcript	lncRNA
ENSG00000272106.1	690	596	618	442	693	265	356	980	704.035	686.066	620.845	655.271	518.335	556.169	235.793	478.638	556.894	-0.0110957	0.0691427	0.435532	0.993031	AL691432.2	artifact	lncRNA
ENSG00000197530.12	889	369	378	216	603	185	1189	1348	907.083	424.762	379.74	320.223	451.019	388.269	787.522	658.371	539.624	0.0141694	0.0700547	0.314485	0.976412	MIB2	MIB E3 ubiquitin protein ligase 2 [Source:HGNC Symbol;Acc:HGNC:30577]	protein_coding
ENSG00000189409.14	3	0	0	0	1	1	1	2	3.06102	0	0	0	0.747958	2.09875	0.662339	0.976811	0.943361	0.00020385	0.0694328	0.852141	NA	MMP23B	matrix metallopeptidase 23B [Source:HGNC Symbol;Acc:HGNC:7171]	protein_coding
ENSG00000248333.9	948	805	792	422	1084	449	1682	1749	967.283	926.649	795.647	625.621	810.787	942.34	1114.05	854.222	879.575	-0.00173628	0.0672281	0.915752	0.997419	CDK11B	cyclin dependent kinase 11B [Source:HGNC Symbol;Acc:HGNC:1729]	protein_coding
ENSG00000272004.1	11	5	0	8	0	1	0	1	11.2238	5.75559	0	11.8601	0	2.09875	0	0.488406	3.92833	-8.50309e-06	0.0694221	0.997347	NA	FO704657.1	novel transcript, antisense to SLC35E2B	lncRNA
ENSG00000189339.12	2673	1989	4303	2579	2689	910	2247	5832	2727.37	2289.57	4322.81	3823.4	2011.26	1909.86	1488.28	2848.38	2677.62	-0.00895826	0.0685891	0.527404	0.997419	SLC35E2B	solute carrier family 35 member E2B [Source:HGNC Symbol;Acc:HGNC:33941]	protein_coding
ENSG00000269737.2	2	3	1	0	5	0	0	2	2.04068	3.45335	1.0046	0	3.73979	0	0	0.976811	1.40191	-0.000553671	0.0694326	0.724936	NA	AL691432.1	ribosomal protein S7 (RPS7) pseudogene	transcribed_processed_pseudogene
ENSG00000215914.4	3	2	0	0	4	0	2	3	3.06102	2.30223	0	0	2.99183	0	1.32468	1.46522	1.39312	0.000666717	0.0694289	0.684639	NA	MMP23A	matrix metallopeptidase 23A (pseudogene) [Source:HGNC Symbol;Acc:HGNC:7170]	unprocessed_pseudogene
ENSG00000008128.23	574	447	445	280	1134	322	1209	1518	585.676	514.549	447.049	415.104	848.185	675.798	800.768	741.4	628.566	0.0110895	0.0679259	0.588262	0.997419	CDK11A	cyclin dependent kinase 11A [Source:HGNC Symbol;Acc:HGNC:1730]	protein_coding
ENSG00000227775.3	5	0	0	0	12	3	1	16	5.10171	0	0	0	8.9755	6.29626	0.662339	7.81449	3.60629	0.000257472	0.0694261	0.802642	NA	AL031282.1	ribosomal protein S7 (RPS7) pseudogene	transcribed_processed_pseudogene
ENSG00000215790.8	244	108	363	221	617	182	478	977	248.963	124.321	364.671	327.635	461.49	381.973	316.598	477.172	337.853	0.00411562	0.0684551	0.739172	0.997419	SLC35E2A	solute carrier family 35 member E2A [Source:HGNC Symbol;Acc:HGNC:20863]	transcribed_unprocessed_pseudogene
ENSG00000008130.15	876	634	1267	451	1410	544	2623	2450	893.819	729.808	1272.83	668.614	1054.62	1141.72	1737.32	1196.59	1086.92	-0.00207241	0.0681484	0.889185	0.997419	NADK	NAD kinase [Source:HGNC Symbol;Acc:HGNC:29831]	protein_coding
ENSG00000078369.18	18497	13223	15721	8943	25023	10111	65971	63677	18873.2	15221.2	15793.4	13258.1	18716.2	21220.5	43695.2	31100.2	22234.8	0.0059718	0.0675338	0.727986	0.997419	GNB1	G protein subunit beta 1 [Source:HGNC Symbol;Acc:HGNC:4396]	protein_coding
ENSG00000231050.1	10	10	5	0	4	3	28	25	10.2034	11.5112	5.02302	0	2.99183	6.29626	18.5455	12.2101	8.34767	-0.00284672	0.0693945	0.4857	NA	AL109917.1	novel transcript	lncRNA
ENSG00000169885.10	0	3	2	0	7	2	4	12	0	3.45335	2.00921	0	5.23571	4.1975	2.64936	5.86087	2.92575	-0.00265188	0.0694731	0.278709	NA	CALML6	calmodulin like 6 [Source:HGNC Symbol;Acc:HGNC:24193]	protein_coding
ENSG00000178821.13	11	8	23	2	90	16	68	23	11.2238	9.20894	23.1059	2.96503	67.3162	33.58	45.0391	11.2333	25.459	0.00174738	0.0692965	0.698811	0.997419	TMEM52	transmembrane protein 52 [Source:HGNC Symbol;Acc:HGNC:27916]	protein_coding
ENSG00000142609.18	21	12	13	3	12	8	3	6	21.4272	13.8134	13.0599	4.44754	8.9755	16.79	1.98702	2.93043	10.4289	-0.00345929	0.0693548	0.512797	NA	CFAP74	cilia and flagella associated protein 74 [Source:HGNC Symbol;Acc:HGNC:29368]	protein_coding
ENSG00000233542.2	25	10	33	5	53	13	10	12	25.5085	11.5112	33.1519	7.41257	39.6418	27.2838	6.62339	5.86087	19.6243	3.51198e-05	0.0691933	0.999639	NA	AL391845.2	novel transcript	lncRNA
ENSG00000187730.9	244	177	574	123	523	591	163	94	248.963	203.748	576.643	182.349	391.182	1240.36	107.961	45.9101	374.64	-0.00615313	0.0693964	0.392451	0.9878	GABRD	gamma-aminobutyric acid type A receptor subunit delta [Source:HGNC Symbol;Acc:HGNC:4084]	protein_coding
ENSG00000067606.17	266	168	731	111	1297	454	2123	3517	271.411	193.388	734.366	164.559	970.102	952.833	1406.15	1717.72	801.316	-0.00863386	0.0695612	0.341786	0.985418	PRKCZ	protein kinase C zeta [Source:HGNC Symbol;Acc:HGNC:9412]	protein_coding
ENSG00000271806.1	0	0	0	0	0	0	0	1	0	0	0	0	0	0	0	0.488406	0.0610507	-0.000320193	0.0694437	0.817944	NA	AL590822.2	novel transcript, antisense PRKCZ	lncRNA
ENSG00000182873.5	110	81	92	9	107	29	284	265	112.238	93.2405	92.4236	13.3426	80.0315	60.8638	188.104	129.428	96.2089	-0.00276275	0.0691418	0.676691	0.997419	PRKCZ-AS1	PRKCZ antisense RNA 1 [Source:HGNC Symbol;Acc:HGNC:40477]	lncRNA
ENSG00000162585.17	530	325	409	179	705	310	1857	1316	540.781	374.113	410.883	265.37	527.311	650.613	1229.96	642.742	580.222	0.00471352	0.0685369	0.710153	0.997419	FAAP20	FA core complex associated protein 20 [Source:HGNC Symbol;Acc:HGNC:26428]	protein_coding
ENSG00000234396.3	0	0	0	1	0	0	0	0	0	0	0	1.48251	0	0	0	0	0.185314	0.000277001	0.0694437	0.875254	NA	AL590822.1	novel transcript	lncRNA
ENSG00000157933.10	2622	1871	2840	1209	4274	1554	3851	5147	2675.33	2153.74	2853.08	1792.36	3196.77	3261.46	2550.67	2513.82	2624.65	-0.00510672	0.0676812	0.74763	0.997419	SKI	SKI proto-oncogene [Source:HGNC Symbol;Acc:HGNC:10896]	protein_coding
ENSG00000287356.1	4	2	10	4	6	3	6	11	4.08136	2.30223	10.046	5.93005	4.48775	6.29626	3.97404	5.37246	5.31128	-0.00123429	0.0693014	0.796289	NA	AL590822.3	novel transcript, antisense to MORN1	lncRNA
ENSG00000116151.14	210	73	96	109	151	67	114	272	214.272	84.0316	96.442	161.594	112.942	140.616	75.5067	132.846	127.281	0.0045186	0.0689916	0.619401	0.997419	MORN1	MORN repeat containing 1 [Source:HGNC Symbol;Acc:HGNC:25852]	protein_coding
ENSG00000272161.1	0	1	1	1	4	0	2	1	0	1.15112	1.0046	1.48251	2.99183	0	1.32468	0.488406	1.05539	0.000535296	0.0694249	0.731893	NA	AL589739.1	novel transcript, sense intronic to MORN1	lncRNA
ENSG00000269896.2	153	77	52	86	168	43	77	159	156.112	88.636	52.2394	127.496	125.657	90.2463	51.0001	77.6565	96.1305	0.0126149	0.0703642	0.272045	0.963745	AL513477.1	small nuclear ribonucleoprotein N (SNRPN) pseudogene	transcribed_processed_pseudogene
ENSG00000272420.1	15	15	11	7	13	1	10	49	15.3051	17.2668	11.0506	10.3776	9.72346	2.09875	6.62339	23.9319	12.0472	-0.000851769	0.0692672	0.854249	NA	AL513477.2	novel transcript, sense intronic to MORN1	lncRNA
ENSG00000157916.20	2357	1836	2431	1426	3278	1267	3481	4855	2404.94	2113.45	2442.19	2114.06	2451.81	2659.12	2305.6	2371.21	2357.8	-0.00386188	0.0664841	0.841586	0.997419	RER1	retention in endoplasmic reticulum sorting receptor 1 [Source:HGNC Symbol;Acc:HGNC:30309]	protein_coding
ENSG00000157911.11	538	484	376	422	491	168	372	1025	548.944	557.141	377.731	625.621	367.247	352.59	246.39	500.616	447.035	-0.00195885	0.0683623	0.867647	0.997419	PEX10	peroxisomal biogenesis factor 10 [Source:HGNC Symbol;Acc:HGNC:8851]	protein_coding
ENSG00000149527.18	5844	4969	1522	2794	5205	5498	187	2125	5962.87	5719.9	1529.01	4142.14	3893.12	11538.9	123.857	1037.86	4243.46	-0.00190849	0.0691837	0.226143	0.934757	PLCH2	phospholipase C eta 2 [Source:HGNC Symbol;Acc:HGNC:29037]	protein_coding
ENSG00000229393.1	0	0	0	0	0	0	0	2	0	0	0	0	0	0	0	0.976811	0.122101	-0.000363395	0.0694444	0.750999	NA	AL139246.4	novel transcript	lncRNA
ENSG00000157881.16	466	326	529	218	663	228	999	1332	475.479	375.264	531.436	323.188	495.896	478.515	661.677	650.556	499.002	-0.00356266	0.0678471	0.812723	0.997419	PANK4	pantothenate kinase 4 (inactive) [Source:HGNC Symbol;Acc:HGNC:19366]	protein_coding
ENSG00000197921.6	39	39	2	0	20	2	3	10	39.7933	44.8936	2.00921	0	14.9592	4.1975	1.98702	4.88406	14.0905	-0.00141345	0.0693058	0.745986	NA	HES5	hes family bHLH transcription factor 5 [Source:HGNC Symbol;Acc:HGNC:19764]	protein_coding
ENSG00000272449.2	2	0	3	1	1	1	6	2	2.04068	0	3.01381	1.48251	0.747958	2.09875	3.97404	0.976811	1.79182	0.000843664	0.0694103	0.679746	NA	AL139246.5	novel transcript	lncRNA
ENSG00000238164.6	2	0	1	3	1	0	8	9	2.04068	0	1.0046	4.44754	0.747958	0	5.29872	4.39565	2.24189	0.00229752	0.0694624	0.377385	NA	TNFRSF14-AS1	TNFRSF14 antisense RNA 1 [Source:HGNC Symbol;Acc:HGNC:26966]	lncRNA
ENSG00000157873.18	82	59	148	48	91	33	200	181	83.668	67.9159	148.681	71.1606	68.0642	69.2588	132.468	88.4014	91.2023	-0.000879579	0.068621	0.929787	0.997419	TNFRSF14	TNF receptor superfamily member 14 [Source:HGNC Symbol;Acc:HGNC:11912]	protein_coding
ENSG00000225931.3	0	1	0	1	0	0	1	0	0	1.15112	0	1.48251	0	0	0.662339	0	0.411996	0.000262062	0.0694417	0.843887	NA	AL139246.2	novel transcript	TEC
ENSG00000228037.1	2	0	0	0	0	0	1	0	2.04068	0	0	0	0	0	0.662339	0	0.337878	0.000636499	0.0694462	0.679852	NA	AL139246.3	novel transcript	lncRNA
ENSG00000157870.17	584	458	804	588	1442	430	2125	2048	595.879	527.212	807.702	871.718	1078.56	902.463	1407.47	1000.25	898.907	0.0221061	0.0713322	0.264642	0.961712	PRXL2B	peroxiredoxin like 2B [Source:HGNC Symbol;Acc:HGNC:28390]	protein_coding
ENSG00000142606.16	39	8	13	11	48	17	8	5	39.7933	9.20894	13.0599	16.3076	35.902	35.6788	5.29872	2.44203	19.7114	0.00819698	0.0698485	0.215769	NA	MMEL1	membrane metalloendopeptidase like 1 [Source:HGNC Symbol;Acc:HGNC:14668]	protein_coding
ENSG00000215912.12	23	15	13	21	22	14	10	59	23.4678	17.2668	13.0599	31.1328	16.4551	29.3825	6.62339	28.8159	20.7755	-0.00212466	0.0692458	0.688951	NA	TTC34	tetratricopeptide repeat domain 34 [Source:HGNC Symbol;Acc:HGNC:34297]	protein_coding
ENSG00000287396.1	0	0	0	0	0	1	0	0	0	0	0	0	0	2.09875	0	0	0.262344	-0.000367455	0.0694446	0.831747	NA	AL592464.3	novel transcript	lncRNA
ENSG00000177133.11	13	1	1	2	0	0	0	0	13.2644	1.15112	1.0046	2.96503	0	0	0	0	2.29815	0.000962679	0.0694441	0.661508	NA	PRDM16-DT	PRDM16 divergent transcript [Source:HGNC Symbol;Acc:HGNC:48664]	lncRNA
ENSG00000142611.17	107	21	70	44	7	5	0	4	109.176	24.1735	70.3223	65.2306	5.23571	10.4938	0	1.95362	35.8232	-0.000826181	0.0692608	0.849676	0.997419	PRDM16	PR/SET domain 16 [Source:HGNC Symbol;Acc:HGNC:14000]	protein_coding
ENSG00000287828.1	0	1	0	0	2	0	0	0	0	1.15112	0	0	1.49592	0	0	0	0.330879	-5.53512e-05	0.0694413	0.974793	NA	AL354743.2	novel transcript, antisense to PRDM16	lncRNA
ENSG00000130762.15	13	3	9	32	8	2	7	6	13.2644	3.45335	9.04144	47.4404	5.98367	4.1975	4.63638	2.93043	11.3685	0.00888152	0.0700964	0.0915263	NA	ARHGEF16	Rho guanine nucleotide exchange factor 16 [Source:HGNC Symbol;Acc:HGNC:15515]	protein_coding
ENSG00000162591.16	670	395	332	994	440	136	156	59	683.629	454.691	333.529	1473.62	329.102	285.43	103.325	28.8159	461.517	0.0303371	0.0788578	0.0056227	0.194216	MEGF6	multiple EGF like domains 6 [Source:HGNC Symbol;Acc:HGNC:3232]	protein_coding
ENSG00000207776.1	0	0	0	0	0	0	2	0	0	0	0	0	0	0	1.32468	0	0.165585	0.000300188	0.0694442	0.848765	NA	MIR551A	microRNA 551a [Source:HGNC Symbol;Acc:HGNC:32806]	miRNA
ENSG00000238260.1	7	10	16	7	12	2	9	35	7.14239	11.5112	16.0737	10.3776	8.9755	4.1975	5.96105	17.0942	10.1666	-0.00318953	0.0693402	0.529748	NA	AL513320.1	novel transcript	lncRNA
ENSG00000158109.15	404	390	880	440	919	333	744	1354	412.218	448.936	884.052	652.306	687.374	698.884	492.781	661.301	617.231	-0.0191799	0.070474	0.303426	0.971043	TPRG1L	tumor protein p63 regulated 1 like [Source:HGNC Symbol;Acc:HGNC:27007]	protein_coding
ENSG00000116213.16	602	394	496	234	611	187	1135	1166	614.245	453.54	498.284	346.908	457.002	392.467	751.755	569.481	510.46	0.00666873	0.0681591	0.646872	0.997419	WRAP73	WD repeat containing, antisense to TP73 [Source:HGNC Symbol;Acc:HGNC:12759]	protein_coding
ENSG00000078900.15	149	58	493	149	165	101	715	48	152.031	66.7648	495.27	220.894	123.413	211.974	473.573	23.4435	220.92	0.00412708	0.0694315	0.384676	0.987755	TP73	tumor protein p73 [Source:HGNC Symbol;Acc:HGNC:12003]	protein_coding
ENSG00000227589.1	2	4	24	88	86	20	2	3	2.04068	4.60447	24.1105	130.461	64.3244	41.975	1.32468	1.46522	33.7883	0.00474647	0.0694556	0.378909	0.987755	TP73-AS3	TP73 antisense RNA 3 [Source:HGNC Symbol;Acc:HGNC:40590]	lncRNA
ENSG00000235131.1	0	0	2	0	1	0	0	0	0	0	2.00921	0	0.747958	0	0	0	0.344646	-0.000106618	0.0694412	0.888178	NA	TP73-AS2	TP73 antisense RNA 2 [Source:HGNC Symbol;Acc:HGNC:40591]	lncRNA
ENSG00000227372.12	1108	986	1008	696	1314	524	2072	3002	1130.54	1135	1012.64	1031.83	982.817	1099.75	1372.37	1466.19	1153.89	-0.00542884	0.0664738	0.787392	0.997419	TP73-AS1	TP73 antisense RNA 1 [Source:HGNC Symbol;Acc:HGNC:29052]	transcribed_unitary_pseudogene
ENSG00000276189.1	0	0	0	0	0	0	1	0	0	0	0	0	0	0	0.662339	0	0.0827924	0.000273478	0.0694437	0.876717	NA	AL136528.1	---	misc_RNA
ENSG00000162592.10	0	0	0	0	0	0	1	0	0	0	0	0	0	0	0.662339	0	0.0827924	0.000273478	0.0694437	0.876717	NA	CCDC27	coiled-coil domain containing 27 [Source:HGNC Symbol;Acc:HGNC:26546]	protein_coding
ENSG00000235169.11	1	0	1	0	1	0	2	2	1.02034	0	1.0046	0	0.747958	0	1.32468	0.976811	0.634299	0.000338912	0.0694347	0.889238	NA	SMIM1	small integral membrane protein 1 (Vel blood group) [Source:HGNC Symbol;Acc:HGNC:44204]	protein_coding
ENSG00000130764.10	1662	1006	1675	972	2822	1034	3231	4025	1695.81	1158.02	1682.71	1441	2110.74	2170.11	2140.02	1965.83	1795.53	0.00677845	0.0675719	0.696036	0.997419	LRRC47	leucine rich repeat containing 47 [Source:HGNC Symbol;Acc:HGNC:29207]	protein_coding
ENSG00000272153.1	0	0	0	0	1	0	0	2	0	0	0	0	0.747958	0	0	0.976811	0.215596	-0.000100384	0.0694413	0.893576	NA	AL365330.1	novel transcript, antisense to LRRC47	lncRNA
ENSG00000116198.14	718	374	950	428	1611	373	1039	2464	732.605	430.518	954.374	634.516	1204.96	782.835	688.171	1203.43	828.926	-3.236e-05	0.0684211	0.993852	0.999176	CEP104	centrosomal protein 104 [Source:HGNC Symbol;Acc:HGNC:24866]	protein_coding
ENSG00000169598.17	249	197	285	160	535	146	387	508	254.065	226.77	286.312	237.202	400.158	306.418	256.325	248.11	276.92	0.00469397	0.0676239	0.770218	0.997419	DFFB	DNA fragmentation factor subunit beta [Source:HGNC Symbol;Acc:HGNC:2773]	protein_coding
ENSG00000198912.12	453	614	885	607	1304	374	1489	1558	462.215	706.786	889.075	899.886	975.338	784.933	986.223	760.936	808.174	0.00128476	0.0676605	0.929415	0.997419	C1orf174	chromosome 1 open reading frame 174 [Source:HGNC Symbol;Acc:HGNC:27915]	protein_coding
ENSG00000236423.6	5	0	3	1	0	3	6	5	5.10171	0	3.01381	1.48251	0	6.29626	3.97404	2.44203	2.78879	-0.000158981	0.0694183	0.933468	NA	LINC01134	long intergenic non-protein coding RNA 1134 [Source:HGNC Symbol;Acc:HGNC:49449]	lncRNA
ENSG00000233304.7	3	4	1	1	260	0	0	5	3.06102	4.60447	1.0046	1.48251	194.469	0	0	2.44203	25.883	0.000333779	0.0694058	0.86402	0.997419	LINC01346	long intergenic non-protein coding RNA 1346 [Source:HGNC Symbol;Acc:HGNC:50563]	lncRNA
ENSG00000284703.1	44	2	5	1	33	1	0	8	44.895	2.30223	5.02302	1.48251	24.6826	2.09875	0	3.90725	10.5489	0.000834199	0.0694194	0.629413	NA	AL805961.1	novel transcript	lncRNA
ENSG00000196581.11	1491	684	895	37	141	365	14	104	1521.33	787.364	899.121	54.853	105.462	766.045	9.27275	50.7942	524.28	-0.014713	0.071605	0.00113228	0.0716567	AJAP1	adherens junctions associated protein 1 [Source:HGNC Symbol;Acc:HGNC:30801]	protein_coding
ENSG00000287586.1	0	0	0	0	0	0	0	3	0	0	0	0	0	0	0	1.46522	0.183152	-0.000369324	0.0694446	0.711237	NA	Z98886.1	novel transcript, antisense to AJAP1	lncRNA
ENSG00000284692.2	1	3	0	0	0	0	0	0	1.02034	3.45335	0	0	0	0	0	0	0.559212	-0.000227067	0.0694402	0.866449	NA	Z98259.3	novel transcript	lncRNA
ENSG00000260972.1	0	0	1	0	0	0	0	0	0	0	1.0046	0	0	0	0	0	0.125576	-0.000311053	0.0694435	0.819047	NA	Z98259.1	novel transcript	lncRNA
ENSG00000236948.2	0	2	0	0	1	4	1	0	0	2.30223	0	0	0.747958	8.39501	0.662339	0	1.51344	-0.000473123	0.0694416	0.665327	NA	AL365255.1	novel transcript	lncRNA
ENSG00000264101.1	0	0	0	0	1	0	0	0	0	0	0	0	0.747958	0	0	0	0.0934948	0.000212482	0.0694426	0.897153	NA	MIR4689	microRNA 4689 [Source:HGNC Symbol;Acc:HGNC:41895]	miRNA
ENSG00000131697.18	405	187	464	319	748	276	1547	919	413.238	215.259	466.136	472.922	559.473	579.256	1024.64	448.845	522.471	0.0198064	0.0722788	0.131587	0.82578	NPHP4	nephrocystin 4 [Source:HGNC Symbol;Acc:HGNC:19104]	protein_coding
ENSG00000069424.15	273	295	569	173	564	263	381	1784	278.553	339.58	571.62	256.475	421.848	551.972	252.351	871.316	442.964	-0.0303663	0.0783944	0.0146349	0.333867	KCNAB2	potassium voltage-gated channel subfamily A regulatory beta subunit 2 [Source:HGNC Symbol;Acc:HGNC:6229]	protein_coding
ENSG00000116254.18	126	31	276	5	480	30	946	1726	128.563	35.6846	277.271	7.41257	359.02	62.9626	626.573	842.988	292.559	0.000730399	0.0693343	0.821703	0.997419	CHD5	chromodomain helicase DNA binding protein 5 [Source:HGNC Symbol;Acc:HGNC:16816]	protein_coding
ENSG00000116251.11	21764	23783	26784	18757	42661	15459	8100	17353	22206.7	27377	26907.3	27807.5	31908.6	32444.6	5364.95	8475.3	22811.5	-0.0166008	0.0697046	0.354791	0.985418	RPL22	ribosomal protein L22 [Source:HGNC Symbol;Acc:HGNC:10315]	protein_coding
ENSG00000226944.1	0	0	2	2	1	1	8	2	0	0	2.00921	2.96503	0.747958	2.09875	5.29872	0.976811	1.76206	0.000521241	0.0694164	0.817699	NA	RNF207-AS1	RNF207 antisense RNA 1 [Source:HGNC Symbol;Acc:HGNC:41286]	lncRNA
ENSG00000158286.13	62	22	197	56	193	43	166	316	63.2611	25.3246	197.907	83.0207	144.356	90.2463	109.948	154.336	108.55	0.000672632	0.068902	0.937225	0.997419	RNF207	ring finger protein 207 [Source:HGNC Symbol;Acc:HGNC:32947]	protein_coding
ENSG00000116237.16	1019	994	1178	499	1359	922	2695	2836	1039.73	1144.21	1183.42	739.774	1016.48	1935.05	1785	1385.12	1278.6	-0.0145431	0.070136	0.288966	0.967694	ICMT	isoprenylcysteine carboxyl methyltransferase [Source:HGNC Symbol;Acc:HGNC:5350]	protein_coding
ENSG00000225077.3	3	0	2	1	2	0	2	3	3.06102	0	2.00921	1.48251	1.49592	0	1.32468	1.46522	1.35482	0.00127333	0.0694336	0.551329	NA	LINC00337	long intergenic non-protein coding RNA 337 [Source:HGNC Symbol;Acc:HGNC:28620]	lncRNA
ENSG00000158292.7	181	33	409	276	284	149	566	1327	184.682	37.9869	410.883	409.174	212.42	312.714	374.884	648.114	323.857	0.00233369	0.0689952	0.777867	0.997419	GPR153	G protein-coupled receptor 153 [Source:HGNC Symbol;Acc:HGNC:23618]	protein_coding
ENSG00000097021.20	318	429	841	233	1819	895	6747	5359	324.468	493.829	844.872	345.426	1360.54	1878.38	4468.8	2617.37	1541.71	-0.0113443	0.0698159	0.310077	0.973676	ACOT7	acyl-CoA thioesterase 7 [Source:HGNC Symbol;Acc:HGNC:24157]	protein_coding
ENSG00000271746.1	5	1	3	1	8	3	0	6	5.10171	1.15112	3.01381	1.48251	5.98367	6.29626	0	2.93043	3.24494	-0.0009708	0.0694019	0.671729	NA	AL031848.2	novel transcript, antisense to ACOT7	lncRNA
ENSG00000069812.11	1	0	0	2	3	2	0	5	1.02034	0	0	2.96503	2.24387	4.1975	0	2.44203	1.6086	0.000153236	0.0694317	0.842076	NA	HES2	hes family bHLH transcription factor 2 [Source:HGNC Symbol;Acc:HGNC:16005]	protein_coding
ENSG00000187017.17	7	0	3	0	45	4	18	22	7.14239	0	3.01381	0	33.6581	8.39501	11.9221	10.7449	9.35955	0.00204555	0.0694217	0.440393	NA	ESPN	espin [Source:HGNC Symbol;Acc:HGNC:13281]	protein_coding
ENSG00000215788.11	94	188	141	95	91	48	13	242	95.9121	216.41	141.649	140.839	68.0642	100.74	8.61041	118.194	111.302	-0.0129602	0.0709191	0.0431313	0.570789	TNFRSF25	TNF receptor superfamily member 25 [Source:HGNC Symbol;Acc:HGNC:11910]	protein_coding
ENSG00000171680.23	233	343	318	254	214	155	54	508	237.739	394.833	319.464	376.558	160.063	325.307	35.7663	248.11	262.23	-0.0176981	0.0722922	0.0416769	0.563397	PLEKHG5	pleckstrin homology and RhoGEF domain containing G5 [Source:HGNC Symbol;Acc:HGNC:29105]	protein_coding
ENSG00000162408.11	547	522	936	651	1457	363	868	2026	558.127	600.883	940.31	965.116	1089.78	761.847	574.911	989.51	810.06	-0.00362677	0.0680221	0.79143	0.997419	NOL9	nucleolar protein 9 [Source:HGNC Symbol;Acc:HGNC:26265]	protein_coding
ENSG00000173662.21	3	2	6	3	0	2	6	5	3.06102	2.30223	6.02763	4.44754	0	4.1975	3.97404	2.44203	3.3065	-0.00121754	0.0693911	0.667435	NA	TAS1R1	taste 1 receptor member 1 [Source:HGNC Symbol;Acc:HGNC:14448]	protein_coding
ENSG00000204859.13	548	457	607	304	696	221	856	988	559.147	526.061	609.795	450.684	520.579	463.824	566.963	482.545	522.45	0.00122525	0.0672657	0.95744	0.99767	ZBTB48	zinc finger and BTB domain containing 48 [Source:HGNC Symbol;Acc:HGNC:4930]	protein_coding
ENSG00000162413.16	439	394	878	468	1444	307	876	495	447.93	453.54	882.043	693.816	1080.05	644.317	580.209	241.761	627.958	0.0134446	0.0701998	0.267997	0.962247	KLHL21	kelch like family member 21 [Source:HGNC Symbol;Acc:HGNC:29041]	protein_coding
ENSG00000116273.6	643	892	1258	669	1191	521	2786	1834	656.079	1026.8	1263.79	991.801	890.818	1093.45	1845.28	895.736	1082.97	-0.00227391	0.0683637	0.847458	0.997419	PHF13	PHD finger protein 13 [Source:HGNC Symbol;Acc:HGNC:22983]	protein_coding
ENSG00000041988.15	476	466	604	319	519	199	1063	885	485.682	536.421	606.781	472.922	388.19	417.652	704.067	432.239	505.494	0.00100974	0.0677876	0.937332	0.997419	THAP3	THAP domain containing 3 [Source:HGNC Symbol;Acc:HGNC:20855]	protein_coding
ENSG00000007923.16	845	733	1171	1160	2470	740	1571	3641	862.188	843.769	1176.39	1719.72	1847.46	1553.08	1040.54	1778.29	1352.68	0.000743998	0.0679267	0.959343	0.997731	DNAJC11	DnaJ heat shock protein family (Hsp40) member C11 [Source:HGNC Symbol;Acc:HGNC:25570]	protein_coding
ENSG00000228750.7	0	0	0	0	0	0	1	0	0	0	0	0	0	0	0.662339	0	0.0827924	0.000273478	0.0694437	0.876717	NA	LINC01672	long intergenic non-protein coding RNA 1672 [Source:HGNC Symbol;Acc:HGNC:52460]	lncRNA
ENSG00000237436.1	8	22	8	7	8	11	17	17	8.16273	25.3246	8.03683	10.3776	5.98367	23.0863	11.2598	8.3029	12.5668	-0.00445163	0.0694381	0.400905	NA	CAMTA1-DT	CAMTA1 divergent transcript [Source:HGNC Symbol;Acc:HGNC:53020]	lncRNA
ENSG00000171735.19	1525	2208	2305	1457	4214	1368	4398	7299	1556.02	2541.67	2315.61	2160.02	3151.9	2871.09	2912.97	3564.87	2634.27	-0.0160138	0.0697516	0.363603	0.985418	CAMTA1	calmodulin binding transcription activator 1 [Source:HGNC Symbol;Acc:HGNC:18806]	protein_coding
ENSG00000237402.1	1	1	3	1	4	4	33	5	1.02034	1.15112	3.01381	1.48251	2.99183	8.39501	21.8572	2.44203	5.29423	0.000265995	0.0693713	0.926214	NA	CAMTA1-IT1	CAMTA1 intronic transcript 1 [Source:HGNC Symbol;Acc:HGNC:41446]	lncRNA
ENSG00000225126.1	2	2	0	0	31	8	0	2	2.04068	2.30223	0	0	23.1867	16.79	0	0.976811	5.66206	-0.000928832	0.0694008	0.78958	NA	CAMTA1-AS1	CAMTA1 antisense RNA 1 [Source:HGNC Symbol;Acc:HGNC:40856]	lncRNA
ENSG00000270171.1	42	43	21	25	244	46	121	400	42.8543	49.498	21.0967	37.0628	182.502	96.5426	80.1431	195.362	88.1327	0.000855449	0.0688861	0.932022	0.997419	AL359881.3	novel transcript	lncRNA
ENSG00000270035.1	18	21	11	13	73	24	24	170	18.3661	24.1735	11.0506	19.2727	54.6009	50.3701	15.8961	83.029	34.5949	-0.00427531	0.0693236	0.490402	0.997419	AL359881.2	novel transcript	lncRNA
ENSG00000269978.1	17	28	17	20	95	25	32	218	17.3458	32.2313	17.0783	29.6503	71.056	52.4688	21.1949	106.472	43.4372	-0.0045503	0.0693419	0.457621	0.994086	AL359881.1	novel transcript	lncRNA
ENSG00000049245.13	1103	1023	1259	824	1574	495	1612	1368	1125.44	1177.59	1264.8	1221.59	1177.29	1038.88	1067.69	668.139	1092.68	0.0112855	0.0685121	0.490352	0.997419	VAMP3	vesicle associated membrane protein 3 [Source:HGNC Symbol;Acc:HGNC:12644]	protein_coding
ENSG00000269925.1	15	11	20	20	45	9	50	78	15.3051	12.6623	20.0921	29.6503	33.6581	18.8888	33.117	38.0956	25.1837	0.00505677	0.0692002	0.537509	0.997419	Z98884.2	novel transcript, sense intronic to VAMP3	lncRNA
ENSG00000049246.14	1931	1441	1125	180	579	497	1111	1770	1970.28	1658.76	1130.18	266.852	433.068	1043.08	735.859	864.478	1012.82	-0.0182802	0.0722825	0.0631453	0.655167	PER3	period circadian regulator 3 [Source:HGNC Symbol;Acc:HGNC:8847]	protein_coding
ENSG00000049247.14	0	0	1	0	0	0	1	1	0	0	1.0046	0	0	0	0.662339	0.488406	0.269419	-0.000265187	0.0694393	0.81994	NA	UTS2	urotensin 2 [Source:HGNC Symbol;Acc:HGNC:12636]	protein_coding
ENSG00000049249.9	55	36	1	2	3	1	3	9	56.1188	41.4402	1.0046	2.96503	2.24387	2.09875	1.98702	4.39565	14.0317	0.000827634	0.069257	0.887907	NA	TNFRSF9	TNF receptor superfamily member 9 [Source:HGNC Symbol;Acc:HGNC:11924]	protein_coding
ENSG00000116288.13	4085	5446	5342	2311	6052	2629	7973	7802	4168.09	6268.99	5366.6	3426.09	4526.64	5517.62	5280.83	3810.54	4795.67	-0.0137534	0.0696572	0.381384	0.987755	PARK7	Parkinsonism associated deglycase [Source:HGNC Symbol;Acc:HGNC:16369]	protein_coding
ENSG00000284747.1	21	9	10	9	39	4	17	17	21.4272	10.3601	10.046	13.3426	29.1704	8.39501	11.2598	8.3029	14.038	0.00844199	0.0698938	0.200349	NA	AL034417.4	novel transcript, antisense to ERRFI1	lncRNA
ENSG00000284716.1	0	0	0	0	0	0	10	1	0	0	0	0	0	0	6.62339	0.488406	0.888975	0.000320584	0.0694435	0.874696	NA	AL034417.3	novel transcript	lncRNA
ENSG00000116285.13	431	679	848	404	861	521	1748	1920	439.767	781.609	851.904	598.935	643.992	1093.45	1157.77	937.739	813.146	-0.0211906	0.0725144	0.152626	0.860132	ERRFI1	ERBB receptor feedback inhibitor 1 [Source:HGNC Symbol;Acc:HGNC:18185]	protein_coding
ENSG00000238290.1	11	6	8	6	19	5	8	12	11.2238	6.9067	8.03683	8.89508	14.2112	10.4938	5.29872	5.86087	8.86587	0.00207489	0.0692342	0.725115	NA	AL034417.2	novel transcript	lncRNA
ENSG00000227634.3	0	1	0	0	0	0	0	0	0	1.15112	0	0	0	0	0	0	0.14389	-0.000361158	0.0694437	0.811363	NA	LINC01714	long intergenic non-protein coding RNA 1714 [Source:HGNC Symbol;Acc:HGNC:52501]	lncRNA
ENSG00000162426.16	184	139	131	54	125	58	487	830	187.743	160.005	131.603	80.0557	93.4948	121.728	322.559	405.377	187.821	-0.0129137	0.069624	0.36623	0.985418	SLC45A1	solute carrier family 45 member 1 [Source:HGNC Symbol;Acc:HGNC:17939]	protein_coding
ENSG00000252254.1	0	0	0	0	0	0	5	0	0	0	0	0	0	0	3.3117	0	0.413962	0.000318081	0.0694445	0.832601	NA	Y_RNA	Y RNA [Source:RFAM;Acc:RF00019]	misc_RNA
ENSG00000142599.19	4674	3629	4637	3359	7201	2327	9377	12162	4769.07	4177.4	4658.35	4979.76	5386.05	4883.8	6210.76	5939.99	5125.65	0.0127388	0.0673327	0.551109	0.997419	RERE	arginine-glutamic acid dipeptide repeats [Source:HGNC Symbol;Acc:HGNC:9965]	protein_coding
ENSG00000232912.6	0	1	0	0	0	0	1	5	0	1.15112	0	0	0	0	0.662339	2.44203	0.531936	-0.000521356	0.0694429	0.684602	NA	RERE-AS1	RERE antisense RNA 1 [Source:HGNC Symbol;Acc:HGNC:40501]	lncRNA
ENSG00000221083.1	0	1	0	0	0	0	7	0	0	1.15112	0	0	0	0	4.63638	0	0.723437	7.6454e-06	0.0694423	0.955356	NA	AL096855.1	---	snoRNA
ENSG00000222511.2	0	0	0	0	0	2	0	1	0	0	0	0	0	4.1975	0	0.488406	0.585739	-0.000638008	0.0694464	0.647561	NA	Y_RNA	Y RNA [Source:RFAM;Acc:RF00019]	misc_RNA
ENSG00000228423.2	0	0	0	0	2	0	2	0	0	0	0	0	1.49592	0	1.32468	0	0.352574	0.00058493	0.0694454	0.630898	NA	AL357552.2	novel transcript	lncRNA
ENSG00000074800.16	10544	9808	17497	10308	33520	9134	83312	38618	10758.5	11290.2	17577.6	15281.7	25071.6	19170	55180.8	18861.3	21648.9	0.0130698	0.0701246	0.278115	0.966538	ENO1	enolase 1 [Source:HGNC Symbol;Acc:HGNC:3350]	protein_coding
ENSG00000274258.1	10	7	6	3	17	6	77	35	10.2034	8.05782	6.02763	4.44754	12.7153	12.5925	51.0001	17.0942	15.2673	0.00372863	0.0693177	0.537133	NA	MIR6728	microRNA 6728 [Source:HGNC Symbol;Acc:HGNC:49961]	miRNA
ENSG00000230679.1	5	8	1	1	2	3	3	7	5.10171	9.20894	1.0046	1.48251	1.49592	6.29626	1.98702	3.41884	3.74947	-0.00273601	0.0694203	0.469947	NA	ENO1-AS1	ENO1 antisense RNA 1 [Source:HGNC Symbol;Acc:HGNC:40214]	lncRNA
ENSG00000238249.2	1	0	1	0	0	0	0	0	1.02034	0	1.0046	0	0	0	0	0	0.253118	3.9522e-05	0.0694409	0.9721	NA	HMGN2P17	high mobility group nucleosomal binding domain 2 pseudogene 17 [Source:HGNC Symbol;Acc:HGNC:39381]	processed_pseudogene
ENSG00000232208.2	0	0	0	0	1	0	0	1	0	0	0	0	0.747958	0	0	0.488406	0.154545	-6.04508e-05	0.0694408	0.954688	NA	AL139415.1	zinc finger protein 271 (ZNF) pseudogene	processed_pseudogene
ENSG00000131686.15	0	0	0	1	0	0	0	0	0	0	0	1.48251	0	0	0	0	0.185314	0.000277001	0.0694437	0.875254	NA	CA6	carbonic anhydrase 6 [Source:HGNC Symbol;Acc:HGNC:1380]	protein_coding
ENSG00000197241.3	0	0	0	0	0	0	0	3	0	0	0	0	0	0	0	1.46522	0.183152	-0.000369324	0.0694446	0.711237	NA	SLC2A7	solute carrier family 2 member 7 [Source:HGNC Symbol;Acc:HGNC:13445]	protein_coding
ENSG00000142583.18	17	44	60	157	30	24	122	120	17.3458	50.6492	60.2763	232.755	22.4387	50.3701	80.8054	58.6087	71.6561	-0.00059144	0.0691266	0.91709	0.997419	SLC2A5	solute carrier family 2 member 5 [Source:HGNC Symbol;Acc:HGNC:11010]	protein_coding
ENSG00000180758.12	33	25	54	12	75	9	179	63	33.6713	28.7779	54.2486	17.7902	56.0969	18.8888	118.559	30.7696	44.8502	0.00492226	0.0694241	0.392182	0.9878	GPR157	G protein-coupled receptor 157 [Source:HGNC Symbol;Acc:HGNC:23687]	protein_coding
ENSG00000228526.7	50	221	7	6	3	1	59	426	51.0171	254.397	7.03223	8.89508	2.24387	2.09875	39.078	208.061	71.6028	-0.0124343	0.0708562	0.033984	0.511166	MIR34AHG	MIR34A host gene [Source:HGNC Symbol;Acc:HGNC:51913]	lncRNA
ENSG00000284357.1	0	1	0	0	0	0	0	4	0	1.15112	0	0	0	0	0	1.95362	0.388093	-0.000653777	0.0694469	0.565635	NA	MIR34A	microRNA 34a [Source:HGNC Symbol;Acc:HGNC:31635]	miRNA
ENSG00000234546.4	14	54	0	1	1	1	4	75	14.2848	62.1603	0	1.48251	0.747958	2.09875	2.64936	36.6304	15.0068	-0.00686757	0.0698581	0.0520411	NA	LNCTAM34A	long non coding transcriptional activator of miR34a [Source:HGNC Symbol;Acc:HGNC:52548]	lncRNA
ENSG00000049239.13	1509	925	2538	1384	1830	996	2365	1722	1539.69	1064.78	2549.69	2051.8	1368.76	2090.36	1566.43	841.035	1634.07	0.00450102	0.0684239	0.723541	0.997419	H6PD	hexose-6-phosphate dehydrogenase/glucose 1-dehydrogenase [Source:HGNC Symbol;Acc:HGNC:4795]	protein_coding
ENSG00000171621.14	298	207	407	183	35	123	168	83	304.062	238.281	408.874	271.3	26.1785	258.147	111.273	40.5377	207.332	-0.00350982	0.0692992	0.553716	0.997419	SPSB1	splA/ryanodine receptor domain and SOCS box containing 1 [Source:HGNC Symbol;Acc:HGNC:30628]	protein_coding
ENSG00000284652.1	11	25	35	15	13	11	12	35	11.2238	28.7779	35.1611	22.2377	9.72346	23.0863	7.94807	17.0942	19.4066	-0.0147043	0.0713225	0.0664759	NA	BX323043.1	novel transcript	lncRNA
ENSG00000284693.1	74	117	160	78	51	33	12	85	75.5052	134.681	160.737	115.636	38.1459	69.2588	7.94807	41.5145	80.4282	-0.0231914	0.0745919	0.0199251	0.395424	LINC02606	long intergenic non-protein coding RNA 2606 [Source:HGNC Symbol;Acc:HGNC:54047]	lncRNA
ENSG00000235263.1	0	0	0	0	0	0	1	0	0	0	0	0	0	0	0.662339	0	0.0827924	0.000273478	0.0694437	0.876717	NA	AL928921.1	novel transcript	lncRNA
ENSG00000171612.7	384	359	536	251	1340	445	2074	1111	391.811	413.251	538.468	372.111	1002.26	933.945	1373.69	542.619	696.02	0.00695248	0.0689105	0.60139	0.997419	SLC25A33	solute carrier family 25 member 33 [Source:HGNC Symbol;Acc:HGNC:29681]	protein_coding
ENSG00000231181.1	4	7	4	4	10	3	11	9	4.08136	8.05782	4.01842	5.93005	7.47958	6.29626	7.28573	4.39565	5.94311	0.000870206	0.0692801	0.873341	NA	AL954705.1	ribosomal protein L9 (RPL9) pseudogene	processed_pseudogene
ENSG00000188807.13	438	306	651	349	1126	437	1191	1558	446.909	352.242	653.997	517.397	842.201	917.155	788.846	760.936	659.96	-0.00108406	0.0671314	0.94758	0.997419	TMEM201	transmembrane protein 201 [Source:HGNC Symbol;Acc:HGNC:33719]	protein_coding
ENSG00000171608.16	186	179	316	180	518	73	411	285	189.783	206.05	317.455	266.852	387.442	153.209	272.221	139.196	241.526	0.0133196	0.0703648	0.233519	0.93873	PIK3CD	phosphatidylinositol-4,5-bisphosphate 3-kinase catalytic subunit delta [Source:HGNC Symbol;Acc:HGNC:8977]	protein_coding
ENSG00000179840.5	0	0	0	1	0	0	0	0	0	0	0	1.48251	0	0	0	0	0.185314	0.000277001	0.0694437	0.875254	NA	PIK3CD-AS1	PIK3CD antisense RNA 1 [Source:HGNC Symbol;Acc:HGNC:32346]	lncRNA
ENSG00000231789.2	29	49	83	59	121	24	13	16	29.5899	56.4047	83.3822	87.4683	90.5029	50.3701	8.61041	7.81449	51.7679	0.000495959	0.068811	0.949246	0.997419	PIK3CD-AS2	PIK3CD antisense RNA 2 [Source:HGNC Symbol;Acc:HGNC:51334]	lncRNA
ENSG00000171603.18	7403	4257	13120	5224	9590	5302	19603	30413	7553.59	4900.31	13180.4	7744.65	7172.92	11127.6	12983.8	14853.9	9939.65	-0.0100559	0.0690574	0.456003	0.994086	CLSTN1	calsyntenin 1 [Source:HGNC Symbol;Acc:HGNC:17447]	protein_coding
ENSG00000280113.2	1	0	0	3	0	0	0	4	1.02034	0	0	4.44754	0	0	0	1.95362	0.927688	0.000272138	0.0694426	0.884251	NA	AL357140.3	TEC	TEC
ENSG00000178585.15	1416	1045	1853	853	2289	1139	2636	5344	1444.8	1202.92	1861.53	1264.58	1712.08	2390.48	1745.93	2610.04	1779.04	-0.021047	0.071901	0.220693	0.929957	CTNNBIP1	catenin beta interacting protein 1 [Source:HGNC Symbol;Acc:HGNC:16913]	protein_coding
ENSG00000223989.1	0	0	0	0	0	0	1	0	0	0	0	0	0	0	0.662339	0	0.0827924	0.000273478	0.0694437	0.876717	NA	AL357140.1	novel transcript	lncRNA
ENSG00000285701.1	0	0	0	0	0	1	0	0	0	0	0	0	0	2.09875	0	0	0.262344	-0.000367455	0.0694446	0.831747	NA	AL357140.4	novel transcript, antisense to CTNNBIP1	lncRNA
ENSG00000162441.12	2189	1889	1745	1278	2305	1009	4127	4985	2233.53	2174.46	1753.03	1894.65	1724.04	2117.64	2733.47	2434.7	2133.19	0.000483589	0.0665469	0.979682	0.997906	LZIC	leucine zipper and CTNNBIP1 domain containing [Source:HGNC Symbol;Acc:HGNC:17497]	protein_coding
ENSG00000228150.1	1	0	0	1	5	0	2	7	1.02034	0	0	1.48251	3.73979	0	1.32468	3.41884	1.37327	0.001246	0.0694468	0.440115	NA	AL357140.2	novel transcript	lncRNA
ENSG00000173614.14	245	200	372	317	346	159	280	703	249.984	230.223	373.713	469.957	258.794	333.702	185.455	343.349	305.647	-0.00780963	0.0686801	0.551002	0.997419	NMNAT1	nicotinamide nucleotide adenylyltransferase 1 [Source:HGNC Symbol;Acc:HGNC:17877]	protein_coding
ENSG00000202415.1	0	0	0	0	0	2	10	4	0	0	0	0	0	4.1975	6.62339	1.95362	1.59682	-0.000179507	0.0694404	0.911403	NA	RN7SKP269	RN7SK pseudogene 269 [Source:HGNC Symbol;Acc:HGNC:45993]	misc_RNA
ENSG00000241326.1	49	54	54	44	43	18	44	99	49.9967	62.1603	54.2486	65.2306	32.1622	37.7775	29.1429	48.3522	47.3839	-0.00626036	0.0690194	0.560163	0.997419	AL603962.1	novel transcript	lncRNA
ENSG00000162444.12	8	4	26	4	1	0	21	17	8.16273	4.60447	26.1197	5.93005	0.747958	0	13.9091	8.3029	8.47212	0.000283881	0.0693308	0.984123	NA	RBP7	retinol binding protein 7 [Source:HGNC Symbol;Acc:HGNC:30316]	protein_coding
ENSG00000130939.20	2394	1658	4684	3585	5561	1436	2738	5630	2442.7	1908.55	4705.57	5314.81	4159.4	3013.81	1813.49	2749.72	3263.5	0.00540241	0.0679352	0.731896	0.997419	UBE4B	ubiquitination factor E4B [Source:HGNC Symbol;Acc:HGNC:12500]	protein_coding
ENSG00000233623.2	0	0	0	0	2	1	2	0	0	0	0	0	1.49592	2.09875	1.32468	0	0.614918	0.000246769	0.0694397	0.782194	NA	PGAM1P11	phosphoglycerate mutase 1 pseudogene 11 [Source:HGNC Symbol;Acc:HGNC:42464]	processed_pseudogene
ENSG00000201746.1	0	2	0	0	5	1	5	4	0	2.30223	0	0	3.73979	2.09875	3.3117	1.95362	1.67576	-0.000269588	0.0694255	0.925023	NA	RNU6-828P	RNA, U6 small nuclear 828, pseudogene [Source:HGNC Symbol;Acc:HGNC:47791]	snRNA
ENSG00000054523.18	13485	6404	14142	7103	21726	6748	32838	52263	13759.3	7371.76	14207.1	10530.3	16250.1	14162.4	21749.9	25525.5	15444.6	0.0046765	0.0681457	0.741821	0.997419	KIF1B	kinesin family member 1B [Source:HGNC Symbol;Acc:HGNC:16636]	protein_coding
ENSG00000264881.1	0	0	0	0	1	0	0	0	0	0	0	0	0.747958	0	0	0	0.0934948	0.000212482	0.0694426	0.897153	NA	AL358013.1	---	miRNA
ENSG00000199562.1	4	4	3	2	1	1	5	6	4.08136	4.60447	3.01381	2.96503	0.747958	2.09875	3.3117	2.93043	2.96919	-0.000655451	0.0693472	0.832905	NA	RNU6-37P	RNA, U6 small nuclear 37, pseudogene [Source:HGNC Symbol;Acc:HGNC:34281]	snRNA
ENSG00000264501.2	47	43	96	38	81	49	89	102	47.956	49.498	96.442	56.3355	60.5846	102.839	58.9482	49.8174	65.3026	-0.00886308	0.0693503	0.427561	0.989951	RN7SL731P	RNA, 7SL, cytoplasmic 731, pseudogene [Source:HGNC Symbol;Acc:HGNC:46747]	misc_RNA
ENSG00000284642.1	102	72	134	56	283	74	175	721	104.075	82.8804	134.617	83.0207	211.672	155.308	115.909	352.141	154.953	-0.00841622	0.0694912	0.412721	0.989889	AL139424.2	novel transcript	lncRNA
ENSG00000142657.21	3993	3383	4824	2831	7677	2803	10157	13000	4074.22	3894.23	4846.21	4197	5742.08	5882.8	6727.38	6349.27	5214.15	-0.00418441	0.0662637	0.913883	0.997419	PGD	phosphogluconate dehydrogenase [Source:HGNC Symbol;Acc:HGNC:8891]	protein_coding
ENSG00000271989.1	0	0	0	0	0	0	0	2	0	0	0	0	0	0	0	0.976811	0.122101	-0.000363395	0.0694444	0.750999	NA	AL139424.1	novel transcript, antisense to APITD1-CORT	lncRNA
ENSG00000175279.22	170	194	197	126	270	125	171	269	173.458	223.317	197.907	186.797	201.949	262.344	113.26	131.381	186.302	-0.0155448	0.0697771	0.346942	0.985418	CENPS	centromere protein S [Source:HGNC Symbol;Acc:HGNC:23163]	protein_coding
ENSG00000241563.4	9	15	14	5	28	4	23	24	9.18307	17.2668	14.0645	7.41257	20.9428	8.39501	15.2338	11.7217	13.0275	-0.000269777	0.0691909	0.959947	NA	CORT	cortistatin [Source:HGNC Symbol;Acc:HGNC:2257]	protein_coding
ENSG00000160049.12	2253	1494	1942	1664	2652	874	1725	3586	2298.83	1719.77	1950.94	2466.9	1983.59	1834.31	1142.54	1751.42	1893.54	0.00504935	0.0678938	0.824225	0.997419	DFFA	DNA fragmentation factor subunit alpha [Source:HGNC Symbol;Acc:HGNC:2772]	protein_coding
ENSG00000142655.13	520	432	421	295	549	207	1082	960	530.577	497.283	422.938	437.341	410.629	434.442	716.651	468.87	489.841	0.0107768	0.0684367	0.528546	0.997419	PEX14	peroxisomal biogenesis factor 14 [Source:HGNC Symbol;Acc:HGNC:8856]	protein_coding
ENSG00000287727.1	0	0	0	0	1	0	0	1	0	0	0	0	0.747958	0	0	0.488406	0.154545	-6.04508e-05	0.0694408	0.954688	NA	AL139423.2	novel transcript, antisense to PEX14	lncRNA
ENSG00000243267.3	0	0	1	0	0	0	0	2	0	0	1.0046	0	0	0	0	0.976811	0.247677	-0.000628991	0.0694458	0.628433	NA	RN7SL614P	RNA, 7SL, cytoplasmic 614, pseudogene [Source:HGNC Symbol;Acc:HGNC:46630]	misc_RNA
ENSG00000130940.15	68	141	74	75	93	54	122	250	69.3832	162.308	74.3407	111.189	69.5601	113.333	80.8054	122.101	100.377	-0.0116957	0.0700675	0.254837	0.953819	CASZ1	castor zinc finger 1 [Source:HGNC Symbol;Acc:HGNC:26002]	protein_coding
ENSG00000272078.1	0	0	0	0	0	1	0	0	0	0	0	0	0	2.09875	0	0	0.262344	-0.000367455	0.0694446	0.831747	NA	AL139423.1	novel transcript, antisense to CASZ1	lncRNA
ENSG00000175262.14	0	1	7	11	0	2	4	1	0	1.15112	7.03223	16.3076	0	4.1975	2.64936	0.488406	3.97828	-0.000591111	0.0694126	0.738229	NA	C1orf127	chromosome 1 open reading frame 127 [Source:HGNC Symbol;Acc:HGNC:26730]	protein_coding
ENSG00000215785.2	0	0	1	0	0	0	0	4	0	0	1.0046	0	0	0	0	1.95362	0.369778	-0.000655355	0.0694464	0.567566	NA	CFL1P6	cofilin 1 pseudogene 6 [Source:HGNC Symbol;Acc:HGNC:34545]	processed_pseudogene
ENSG00000120948.19	7593	5505	5861	4143	9778	3565	11211	12139	7747.45	6336.9	5887.99	6142.05	7313.54	7482.05	7425.49	5928.76	6783.03	0.0146742	0.0683246	0.468256	0.994086	TARDBP	TAR DNA binding protein [Source:HGNC Symbol;Acc:HGNC:11571]	protein_coding
ENSG00000009724.17	0	5	0	1	6	0	6	3	0	5.75559	0	1.48251	4.48775	0	3.97404	1.46522	2.14564	0.000820585	0.0694375	0.505556	NA	MASP2	mannan binding lectin serine peptidase 2 [Source:HGNC Symbol;Acc:HGNC:6902]	protein_coding
ENSG00000116649.10	1173	1109	1043	637	2189	622	2770	2328	1196.86	1276.59	1047.8	944.361	1637.28	1305.42	1834.68	1137.01	1297.5	0.0112071	0.0686607	0.485608	0.996354	SRM	spermidine synthase [Source:HGNC Symbol;Acc:HGNC:11296]	protein_coding
ENSG00000171824.14	2295	1828	2460	1882	4352	958	4363	5912	2341.68	2104.24	2471.33	2790.09	3255.11	2010.6	2889.79	2887.45	2593.79	0.0183128	0.0702819	0.31144	0.973676	EXOSC10	exosome component 10 [Source:HGNC Symbol;Acc:HGNC:9138]	protein_coding
ENSG00000226849.1	36	32	17	13	47	4	15	22	36.7323	36.8358	17.0783	19.2727	35.154	8.39501	9.93509	10.7449	21.7685	0.0047567	0.0693271	0.487127	NA	AL109811.1	novel transcript	lncRNA
ENSG00000230337.1	1	6	3	3	16	0	7	12	1.02034	6.9067	3.01381	4.44754	11.9673	0	4.63638	5.86087	4.73162	0.000533469	0.0693878	0.841515	NA	EXOSC10-AS1	EXOSC10 antisense RNA 1 [Source:HGNC Symbol;Acc:HGNC:40456]	lncRNA
ENSG00000198793.13	1680	976	2081	1531	4222	1484	2897	8848	1714.17	1123.49	2090.58	2269.73	3157.88	3114.55	1918.8	4321.41	2463.83	-0.00460023	0.0685001	0.787593	0.997419	MTOR	mechanistic target of rapamycin kinase [Source:HGNC Symbol;Acc:HGNC:3942]	protein_coding
ENSG00000171819.5	0	0	9	152	358	111	29	69	0	0	9.04144	225.342	267.769	232.961	19.2078	33.7	98.5027	0.00347224	0.0694499	0.345358	0.985418	ANGPTL7	angiopoietin like 7 [Source:HGNC Symbol;Acc:HGNC:24078]	protein_coding
ENSG00000120942.14	984	632	873	565	1214	433	1170	1587	1004.02	727.506	877.019	837.62	908.021	908.76	774.937	775.1	851.622	0.00753283	0.067436	0.690313	0.997419	UBIAD1	UbiA prenyltransferase domain containing 1 [Source:HGNC Symbol;Acc:HGNC:30791]	protein_coding
ENSG00000238199.1	0	0	0	0	0	0	1	2	0	0	0	0	0	0	0.662339	0.976811	0.204894	-0.000100167	0.06944	0.904137	NA	UBE2V2P3	ubiquitin conjugating enzyme E2 V2 pseudogene 3 [Source:HGNC Symbol;Acc:HGNC:44891]	processed_pseudogene
ENSG00000284646.1	2	2	0	0	0	0	0	5	2.04068	2.30223	0	0	0	0	0	2.44203	0.848118	-0.000352832	0.06944	0.693734	NA	AL031291.1	novel transcript	lncRNA
ENSG00000224338.2	0	0	0	0	0	0	0	1	0	0	0	0	0	0	0	0.488406	0.0610507	-0.000320193	0.0694437	0.817944	NA	MTCYBP45	MT-CYB pseudogene 45 [Source:HGNC Symbol;Acc:HGNC:52313]	processed_pseudogene
ENSG00000204624.8	1220	352	531	236	1024	182	1464	7760	1244.82	405.193	533.445	349.873	765.909	381.973	969.665	3790.03	1055.11	0.000487041	0.0690425	0.950606	0.997419	DISP3	dispatched RND transporter family member 3 [Source:HGNC Symbol;Acc:HGNC:29251]	protein_coding
ENSG00000235643.2	0	0	0	0	0	0	3	6	0	0	0	0	0	0	1.98702	2.93043	0.614682	-0.000105337	0.0694397	0.903098	NA	LINC01647	long intergenic non-protein coding RNA 1647 [Source:HGNC Symbol;Acc:HGNC:52434]	lncRNA
ENSG00000284708.1	0	1	0	0	0	0	0	0	0	1.15112	0	0	0	0	0	0	0.14389	-0.000361158	0.0694437	0.811363	NA	AL031731.1	novel transcript	lncRNA
ENSG00000116661.11	43	71	36	14	45	23	1041	488	43.8747	81.7293	36.1658	20.7552	33.6581	48.2713	689.495	238.342	149.036	-0.00228607	0.0689667	0.760296	0.997419	FBXO2	F-box protein 2 [Source:HGNC Symbol;Acc:HGNC:13581]	protein_coding
ENSG00000132879.14	758	545	1061	370	969	349	2511	3963	773.419	627.359	1065.89	548.53	724.772	732.465	1663.13	1935.55	1008.89	-0.00999307	0.0688795	0.485483	0.996354	FBXO44	F-box protein 44 [Source:HGNC Symbol;Acc:HGNC:24847]	protein_coding
ENSG00000116663.11	96	107	174	30	31	23	32	119	97.9527	123.17	174.801	44.4754	23.1867	48.2713	21.1949	58.1203	73.8965	-0.0273092	0.0769131	0.00838278	0.246111	FBXO6	F-box protein 6 [Source:HGNC Symbol;Acc:HGNC:13585]	protein_coding
ENSG00000116670.15	523	535	1350	651	752	662	2840	2192	533.638	615.848	1356.22	965.116	562.465	1389.37	1881.04	1070.59	1046.79	-0.00803205	0.0691678	0.456166	0.994086	MAD2L2	mitotic arrest deficient 2 like 2 [Source:HGNC Symbol;Acc:HGNC:6764]	protein_coding
ENSG00000162490.7	716	640	471	652	275	204	3291	8049	730.564	736.715	473.169	966.599	205.689	428.145	2179.76	3931.18	1206.48	-0.00572667	0.0689213	0.58008	0.997419	DRAXIN	dorsal inhibitory axon guidance protein [Source:HGNC Symbol;Acc:HGNC:25054]	protein_coding
ENSG00000177674.16	171	182	305	220	216	71	232	206	174.478	209.503	306.404	326.153	161.559	149.011	153.663	100.612	197.673	0.00664183	0.0682406	0.654101	0.997419	AGTRAP	angiotensin II receptor associated protein [Source:HGNC Symbol;Acc:HGNC:13539]	protein_coding
ENSG00000215910.7	0	1	2	1	3	0	4	1	0	1.15112	2.00921	1.48251	2.24387	0	2.64936	0.488406	1.25306	0.000558006	0.0694241	0.771503	NA	C1orf167	chromosome 1 open reading frame 167 [Source:HGNC Symbol;Acc:HGNC:25262]	protein_coding
ENSG00000177553.6	0	0	0	0	0	2	0	0	0	0	0	0	0	4.1975	0	0	0.524688	-0.00039166	0.069445	0.816409	NA	C1orf167-AS1	C1orf167 antisense RNA 1 [Source:HGNC Symbol;Acc:HGNC:41091]	lncRNA
ENSG00000177000.13	712	590	860	475	929	338	1267	2337	726.483	679.159	863.96	704.194	694.853	709.378	839.184	1141.4	794.827	-0.0119237	0.0683068	0.498046	0.997419	MTHFR	methylenetetrahydrofolate reductase [Source:HGNC Symbol;Acc:HGNC:7436]	protein_coding
ENSG00000011021.23	1470	972	1124	1131	2368	621	2526	3762	1499.9	1118.89	1129.18	1676.72	1771.17	1303.33	1673.07	1837.38	1501.2	0.0227363	0.0722595	0.2082	0.924234	CLCN6	chloride voltage-gated channel 6 [Source:HGNC Symbol;Acc:HGNC:2024]	protein_coding
ENSG00000276470.1	1	6	1	0	3	0	1	6	1.02034	6.9067	1.0046	0	2.24387	0	0.662339	2.93043	1.84604	-0.00122564	0.069436	0.5212	NA	AL021155.2	---	misc_RNA
ENSG00000278852.1	3	3	4	0	4	0	1	6	3.06102	3.45335	4.01842	0	2.99183	0	0.662339	2.93043	2.13967	-0.000812968	0.0694217	0.622408	NA	AL021155.3	---	misc_RNA
ENSG00000175206.10	41	9	11	16	575	16	754	46	41.834	10.3601	11.0506	23.7202	430.076	33.58	499.404	22.4667	134.061	2.56243	0.722946	2.94606e-06	0.00096566	NPPA	natriuretic peptide A [Source:HGNC Symbol;Acc:HGNC:7939]	protein_coding
ENSG00000275915.1	3	0	2	0	6	0	3	7	3.06102	0	2.00921	0	4.48775	0	1.98702	3.41884	1.87048	0.000512233	0.0694315	0.610904	NA	AL021155.1	---	misc_RNA
ENSG00000120937.9	0	0	1	0	3	1	17	2	0	0	1.0046	0	2.24387	2.09875	11.2598	0.976811	2.19798	0.000346066	0.0694261	0.866415	NA	NPPB	natriuretic peptide B [Source:HGNC Symbol;Acc:HGNC:7940]	protein_coding
ENSG00000285646.2	1	4	3	0	7	8	6	6	1.02034	4.60447	3.01381	0	5.23571	16.79	3.97404	2.93043	4.6961	-0.00398609	0.069528	0.234234	NA	AL021155.4	novel transcript	lncRNA
ENSG00000199347.1	1	0	0	0	1	2	0	1	1.02034	0	0	0	0.747958	4.1975	0	0.488406	0.806776	-0.000223469	0.0694395	0.910484	NA	RNU5E-1	RNA, U5E small nuclear 1 [Source:HGNC Symbol;Acc:HGNC:10215]	snRNA
ENSG00000201801.1	0	0	0	0	1	0	0	1	0	0	0	0	0.747958	0	0	0.488406	0.154545	-6.04508e-05	0.0694408	0.954688	NA	RNU5E-4P	RNA, U5E small nuclear 4, pseudogene [Source:HGNC Symbol;Acc:HGNC:42513]	snRNA
ENSG00000116685.16	967	838	1106	590	2333	648	3564	3972	986.67	964.636	1111.09	874.683	1744.99	1359.99	2360.58	1939.95	1417.82	0.00555225	0.0674009	0.745573	0.997419	KIAA2013	KIAA2013 [Source:HGNC Symbol;Acc:HGNC:28513]	protein_coding
ENSG00000083444.17	3000	1469	5423	1701	1691	1706	4796	3552	3061.02	1690.99	5447.97	2521.76	1264.8	3580.47	3176.58	1734.82	2809.8	-0.00364855	0.0689917	0.657334	0.997419	PLOD1	procollagen-lysine,2-oxoglutarate 5-dioxygenase 1 [Source:HGNC Symbol;Acc:HGNC:9081]	protein_coding
ENSG00000287384.1	3	0	0	0	0	0	1	2	3.06102	0	0	0	0	0	0.662339	0.976811	0.587522	0.000310255	0.0694402	0.879646	NA	AL096840.2	novel transcript	lncRNA
ENSG00000116688.18	2992	2014	2615	1708	3944	1481	6617	8012	3052.86	2318.35	2627.04	2532.13	2949.95	3108.25	4382.7	3913.11	3110.55	0.00930363	0.0673969	0.64308	0.997419	MFN2	mitofusin 2 [Source:HGNC Symbol;Acc:HGNC:16877]	protein_coding
ENSG00000116691.11	656	516	715	350	982	336	1520	1746	669.344	593.977	718.292	518.88	734.495	705.181	1006.76	852.756	724.96	0.000115825	0.0672279	0.991903	0.999038	MIIP	migration and invasion inhibitory protein [Source:HGNC Symbol;Acc:HGNC:25715]	protein_coding
ENSG00000276869.1	2	0	1	0	1	0	5	6	2.04068	0	1.0046	0	0.747958	0	3.3117	2.93043	1.25442	0.000423631	0.0694289	0.813623	NA	MIR6729	microRNA 6729 [Source:HGNC Symbol;Acc:HGNC:50103]	miRNA
ENSG00000120949.15	0	1	6	1	5	0	2	8	0	1.15112	6.02763	1.48251	3.73979	0	1.32468	3.90725	2.20412	-0.00102749	0.0694252	0.594117	NA	TNFRSF8	TNF receptor superfamily member 8 [Source:HGNC Symbol;Acc:HGNC:11923]	protein_coding
ENSG00000028137.19	218	149	661	253	110	68	241	291	222.434	171.516	664.043	375.076	82.2754	142.715	159.624	142.126	244.976	-0.00872371	0.0690536	0.469581	0.994086	TNFRSF1B	TNF receptor superfamily member 1B [Source:HGNC Symbol;Acc:HGNC:11917]	protein_coding
ENSG00000048707.15	1106	785	1404	725	2138	859	1836	6154	1128.5	903.627	1410.46	1074.82	1599.13	1802.83	1216.06	3005.65	1517.63	-0.0145516	0.0703724	0.271808	0.963745	VPS13D	vacuolar protein sorting 13 homolog D [Source:HGNC Symbol;Acc:HGNC:23595]	protein_coding
ENSG00000239149.1	6	2	0	0	0	2	10	6	6.12205	2.30223	0	0	0	4.1975	6.62339	2.93043	2.77195	-5.44277e-05	0.0694221	0.990557	NA	SNORA59A	small nucleolar RNA, H/ACA box 59A [Source:HGNC Symbol;Acc:HGNC:32653]	snoRNA
ENSG00000229484.1	0	0	2	1	0	0	0	1	0	0	2.00921	1.48251	0	0	0	0.488406	0.497516	-0.000350478	0.0694397	0.765583	NA	LINC02766	long intergenic non-protein coding RNA 2766 [Source:HGNC Symbol;Acc:HGNC:54286]	lncRNA
ENSG00000162496.9	376	376	1573	297	96	101	828	165	383.648	432.82	1580.24	440.306	71.804	211.974	548.417	80.5869	468.725	-0.0027329	0.0692642	0.596137	0.997419	DHRS3	dehydrogenase/reductase 3 [Source:HGNC Symbol;Acc:HGNC:17693]	protein_coding
ENSG00000221340.1	0	1	0	0	0	0	6	0	0	1.15112	0	0	0	0	3.97404	0	0.640644	3.23631e-06	0.0694423	0.954666	NA	RNU6ATAC18P	RNA, U6atac small nuclear 18, pseudogene [Source:HGNC Symbol;Acc:HGNC:46917]	snRNA
ENSG00000276830.1	3	0	0	0	0	0	6	0	3.06102	0	0	0	0	0	3.97404	0	0.879382	0.000696805	0.0694479	0.497682	NA	MIR6730	microRNA 6730 [Source:HGNC Symbol;Acc:HGNC:50222]	miRNA
ENSG00000272482.1	2	0	11	2	0	1	3	0	2.04068	0	11.0506	2.96503	0	2.09875	1.98702	0	2.51777	0.000342637	0.0694311	0.773538	NA	AC254633.1	novel transcript	lncRNA
ENSG00000157330.10	5	5	0	0	4	0	0	0	5.10171	5.75559	0	0	2.99183	0	0	0	1.73114	0.000299452	0.0694382	0.762834	NA	C1orf158	chromosome 1 open reading frame 158 [Source:HGNC Symbol;Acc:HGNC:28567]	protein_coding
ENSG00000116726.5	0	0	0	0	0	0	1	0	0	0	0	0	0	0	0.662339	0	0.0827924	0.000273478	0.0694437	0.876717	NA	PRAMEF12	PRAME family member 12 [Source:HGNC Symbol;Acc:HGNC:22125]	protein_coding
ENSG00000179172.10	1	0	0	0	2	0	0	0	1.02034	0	0	0	1.49592	0	0	0	0.314532	0.000586633	0.0694448	0.700111	NA	HNRNPCL1	heterogeneous nuclear ribonucleoprotein C like 1 [Source:HGNC Symbol;Acc:HGNC:29295]	protein_coding
ENSG00000243073.4	0	0	0	0	0	0	2	0	0	0	0	0	0	0	1.32468	0	0.165585	0.000300188	0.0694442	0.848765	NA	PRAMEF4	PRAME family member 4 [Source:HGNC Symbol;Acc:HGNC:31971]	protein_coding
ENSG00000275774.3	0	2	0	0	0	0	0	0	0	2.30223	0	0	0	0	0	0	0.287779	-0.000401271	0.0694443	0.746578	NA	HNRNPCL2	heterogeneous nuclear ribonucleoprotein C like 2 [Source:HGNC Symbol;Acc:HGNC:48813]	protein_coding
ENSG00000179412.11	0	1	0	0	0	0	0	0	0	1.15112	0	0	0	0	0	0	0.14389	-0.000361158	0.0694437	0.811363	NA	HNRNPCL4	heterogeneous nuclear ribonucleoprotein C like 4 [Source:HGNC Symbol;Acc:HGNC:51333]	protein_coding
ENSG00000237700.2	0	0	0	0	2	0	0	0	0	0	0	0	1.49592	0	0	0	0.18699	0.000257463	0.0694431	0.832953	NA	PRAMEF33	PRAME family member 33 [Source:HGNC Symbol;Acc:HGNC:49193]	protein_coding
ENSG00000204478.10	0	0	0	0	0	0	0	1	0	0	0	0	0	0	0	0.488406	0.0610507	-0.000320193	0.0694437	0.817944	NA	PRAMEF20	PRAME family member 20 [Source:HGNC Symbol;Acc:HGNC:25224]	protein_coding
ENSG00000162494.6	33	15	120	0	1	6	1	3	33.6713	17.2668	120.553	0	0.747958	12.5925	0.662339	1.46522	23.3698	-0.00429807	0.0695864	0.033786	0.509083	LRRC38	leucine rich repeat containing 38 [Source:HGNC Symbol;Acc:HGNC:27005]	protein_coding
ENSG00000259961.1	3	2	0	0	0	0	0	0	3.06102	2.30223	0	0	0	0	0	0	0.670407	6.24558e-05	0.0694382	0.999061	NA	AL354712.1	novel transcript	lncRNA
ENSG00000162493.17	12212	7064	4907	3647	2997	104	18	976	12460.4	8131.49	4929.59	5406.73	2241.63	218.27	11.9221	476.684	4234.59	0.000393829	0.0693805	0.901713	0.997419	PDPN	podoplanin [Source:HGNC Symbol;Acc:HGNC:29602]	protein_coding
ENSG00000253085.1	3	0	0	0	1	0	0	1	3.06102	0	0	0	0.747958	0	0	0.488406	0.537173	0.000321112	0.0694413	0.816403	NA	AL359771.2	---	scaRNA
ENSG00000116731.22	2306	1638	2467	1803	4334	1309	5733	8590	2352.91	1885.53	2478.36	2672.97	3241.65	2747.27	3797.19	4195.41	2921.41	0.0110545	0.0676566	0.570389	0.997419	PRDM2	PR/SET domain 2 [Source:HGNC Symbol;Acc:HGNC:9347]	protein_coding
ENSG00000189337.17	174	183	630	84	297	110	173	5070	177.539	210.654	632.901	124.531	222.144	230.863	114.585	2476.22	523.679	-0.01304	0.0710303	0.0127016	0.303118	KAZN	kazrin, periplakin interacting protein [Source:HGNC Symbol;Acc:HGNC:29173]	protein_coding
ENSG00000231606.2	3	1	1	3	0	3	0	0	3.06102	1.15112	1.0046	4.44754	0	6.29626	0	0	1.99507	5.25853e-05	0.0694309	0.935684	NA	AL357873.1	novel transcript	lncRNA
ENSG00000234593.3	0	0	0	0	0	0	2	0	0	0	0	0	0	0	1.32468	0	0.165585	0.000300188	0.0694442	0.848765	NA	KAZN-AS1	KAZN antisense RNA 1 [Source:HGNC Symbol;Acc:HGNC:53610]	lncRNA
ENSG00000175147.13	88	45	29	7	44	29	36	433	89.79	51.8003	29.1335	10.3776	32.9102	60.8638	23.8442	211.48	63.7749	-0.00843918	0.0699324	0.0853675	0.725413	TMEM51-AS1	TMEM51 antisense RNA 1 [Source:HGNC Symbol;Acc:HGNC:26301]	lncRNA
ENSG00000171729.14	192	145	112	41	49	71	111	270	195.905	166.912	112.516	60.783	36.65	149.011	73.5197	131.87	115.896	-0.0178271	0.072163	0.0631964	0.655167	TMEM51	transmembrane protein 51 [Source:HGNC Symbol;Acc:HGNC:25488]	protein_coding
ENSG00000204464.7	0	0	0	0	0	1	0	0	0	0	0	0	0	2.09875	0	0	0.262344	-0.000367455	0.0694446	0.831747	NA	C1orf195	chromosome 1 open reading frame 195 [Source:HGNC Symbol;Acc:HGNC:32332]	lncRNA
ENSG00000278480.1	0	0	0	0	1	0	0	1	0	0	0	0	0.747958	0	0	0.488406	0.154545	-6.04508e-05	0.0694408	0.954688	NA	ZBTB2P1	ZBTB2 pseudogene 1 [Source:HGNC Symbol;Acc:HGNC:54544]	processed_pseudogene
ENSG00000142621.19	15	4	40	18	13	12	9	19	15.3051	4.60447	40.1842	26.6852	9.72346	25.185	5.96105	9.27971	17.116	-0.00219164	0.069237	0.69422	NA	FHAD1	forkhead associated phosphopeptide binding domain 1 [Source:HGNC Symbol;Acc:HGNC:29408]	protein_coding
ENSG00000228140.2	3	1	0	0	4	4	11	7	3.06102	1.15112	0	0	2.99183	8.39501	7.28573	3.41884	3.28794	0.000499569	0.0693977	0.811415	NA	AL031283.1	novel transcript	lncRNA
ENSG00000142634.13	406	205	219	133	441	138	1226	797	414.258	235.979	220.008	197.174	329.85	289.628	812.028	389.259	361.023	0.0198395	0.0721775	0.152626	0.860132	EFHD2	EF-hand domain family member D2 [Source:HGNC Symbol;Acc:HGNC:28670]	protein_coding
ENSG00000162438.12	3	1	1	0	2	1	3	0	3.06102	1.15112	1.0046	0	1.49592	2.09875	1.98702	0	1.3498	0.000548771	0.0694231	0.728702	NA	CTRC	chymotrypsin C [Source:HGNC Symbol;Acc:HGNC:2523]	protein_coding
ENSG00000142615.8	0	0	0	0	0	0	0	2	0	0	0	0	0	0	0	0.976811	0.122101	-0.000363395	0.0694444	0.750999	NA	CELA2A	chymotrypsin like elastase 2A [Source:HGNC Symbol;Acc:HGNC:24609]	protein_coding
ENSG00000215704.10	0	0	0	0	0	0	0	2	0	0	0	0	0	0	0	0.976811	0.122101	-0.000363395	0.0694444	0.750999	NA	CELA2B	chymotrypsin like elastase 2B [Source:HGNC Symbol;Acc:HGNC:29995]	protein_coding
ENSG00000132906.18	821	519	393	279	474	144	589	643	837.7	597.43	394.809	413.621	354.532	302.22	390.118	314.045	450.559	0.0208451	0.0711755	0.265593	0.962021	CASP9	caspase 9 [Source:HGNC Symbol;Acc:HGNC:1511]	protein_coding
ENSG00000116138.13	770	746	818	574	1138	385	803	1570	785.663	858.734	821.766	850.963	851.176	808.02	531.859	766.797	784.372	-0.00895562	0.06783	0.60319	0.997419	DNAJC16	DnaJ heat shock protein family (Hsp40) member C16 [Source:HGNC Symbol;Acc:HGNC:29157]	protein_coding
ENSG00000272510.1	1	0	0	0	8	0	3	1	1.02034	0	0	0	5.98367	0	1.98702	0.488406	1.18493	0.00102427	0.0694493	0.45143	NA	AL121992.3	novel transcript, antisense to DNAJC16	lncRNA
ENSG00000116771.6	16	9	12	6	83	19	22	28	16.3255	10.3601	12.0553	8.89508	62.0805	39.8763	14.5715	13.6754	22.2299	0.00350915	0.0691131	0.656279	NA	AGMAT	agmatinase [Source:HGNC Symbol;Acc:HGNC:18407]	protein_coding
ENSG00000237301.1	9	0	6	5	18	4	5	16	9.18307	0	6.02763	7.41257	13.4632	8.39501	3.3117	7.81449	6.95096	0.00207633	0.0693994	0.512348	NA	AL121992.1	novel transcript	lncRNA
ENSG00000235084.3	8	12	1	3	7	1	9	4	8.16273	13.8134	1.0046	4.44754	5.23571	2.09875	5.96105	1.95362	5.33468	0.00334727	0.0694505	0.392611	NA	CHCHD2P6	coiled-coil-helix-coiled-coil-helix domain containing 2 pseudogene 6 [Source:HGNC Symbol;Acc:HGNC:39590]	processed_pseudogene
ENSG00000197312.12	1204	1011	1514	1198	3161	748	2683	4376	1228.49	1163.78	1520.97	1776.05	2364.3	1569.87	1777.06	2137.26	1692.22	0.00989195	0.0682017	0.559824	0.997419	DDI2	DNA damage inducible 1 homolog 2 [Source:HGNC Symbol;Acc:HGNC:24578]	protein_coding
ENSG00000215695.1	195	104	255	210	615	158	525	875	198.967	119.716	256.174	311.328	459.994	331.603	347.728	427.355	306.608	0.0136522	0.0697297	0.35366	0.985418	RSC1A1	regulator of solute carriers 1 [Source:HGNC Symbol;Acc:HGNC:10458]	protein_coding
ENSG00000116786.13	2218	1031	1710	924	2457	821	4625	4318	2263.12	1186.8	1717.87	1369.84	1837.73	1723.08	3063.32	2108.94	1908.84	0.0144049	0.0699728	0.3239	0.976462	PLEKHM2	pleckstrin homology and RUN domain containing M2 [Source:HGNC Symbol;Acc:HGNC:29131]	protein_coding
ENSG00000162461.8	72	62	75	15	133	47	70	339	73.4646	71.3693	75.3453	22.2377	99.4784	98.6414	46.3638	165.57	81.5587	-0.0138479	0.0709633	0.0948015	0.746294	SLC25A34	solute carrier family 25 member 34 [Source:HGNC Symbol;Acc:HGNC:27653]	protein_coding
ENSG00000224459.1	0	0	0	0	0	0	0	1	0	0	0	0	0	0	0	0.488406	0.0610507	-0.000320193	0.0694437	0.817944	NA	SLC25A34-AS1	SLC25A34 and TMEM82 antisense RNA 1 [Source:HGNC Symbol;Acc:HGNC:53623]	lncRNA
ENSG00000162458.13	380	114	335	217	313	215	1682	1151	387.73	131.227	336.542	321.705	234.111	451.232	1114.05	562.155	442.345	0.00763285	0.069389	0.405951	0.9878	FBLIM1	filamin binding LIM protein 1 [Source:HGNC Symbol;Acc:HGNC:24686]	protein_coding
ENSG00000224321.1	0	0	0	0	1	0	1	0	0	0	0	0	0.747958	0	0.662339	0	0.176287	0.000512384	0.069444	0.749555	NA	RPL12P14	ribosomal protein L12 pseudogene 14 [Source:HGNC Symbol;Acc:HGNC:36495]	processed_pseudogene
ENSG00000233954.6	305	416	358	379	539	238	558	388	311.204	478.865	359.648	561.873	403.149	499.503	369.585	189.501	396.666	0.00521959	0.0686699	0.657421	0.997419	UQCRHL	ubiquinol-cytochrome c reductase hinge protein like [Source:HGNC Symbol;Acc:HGNC:51714]	protein_coding
ENSG00000178715.8	1	1	11	12	12	8	14	4	1.02034	1.15112	11.0506	17.7902	8.9755	16.79	9.27275	1.95362	8.50052	0.00217922	0.0693531	0.607761	NA	AL450998.1	ribosomal protein S16 (RPS16) pseudogene	processed_pseudogene
ENSG00000179743.4	189	183	131	94	261	73	148	455	192.844	210.654	131.603	139.356	195.217	153.209	98.0262	222.225	167.892	-0.00651181	0.0688463	0.572663	0.997419	FLJ37453	uncharacterized LOC729614 [Source:NCBI gene (formerly Entrezgene);Acc:729614]	lncRNA
ENSG00000065526.12	8177	3829	6730	5035	11670	4345	8580	12981	8343.33	4407.63	6760.99	7464.45	8728.67	9119.08	5682.87	6339.99	7105.88	0.0107857	0.0688229	0.483416	0.996144	SPEN	spen family transcriptional repressor [Source:HGNC Symbol;Acc:HGNC:17575]	protein_coding
ENSG00000116809.12	1153	883	989	554	1012	356	1855	2197	1176.45	1016.44	993.554	821.312	756.934	747.156	1228.64	1073.03	976.689	0.00297736	0.0668608	0.873017	0.997419	ZBTB17	zinc finger and BTB domain containing 17 [Source:HGNC Symbol;Acc:HGNC:12936]	protein_coding
ENSG00000224966.4	0	0	0	0	0	0	0	1	0	0	0	0	0	0	0	0.488406	0.0610507	-0.000320193	0.0694437	0.817944	NA	TBC1D3P6	TBC1 domain family member 3 pseudogene 6 [Source:HGNC Symbol;Acc:HGNC:43568]	unprocessed_pseudogene
ENSG00000183888.4	69	56	23	13	27	5	13	28	70.4035	64.4626	23.1059	19.2727	20.1949	10.4938	8.61041	13.6754	28.7774	-0.000135597	0.0689457	0.992989	0.999038	SRARP	steroid receptor associated and regulated protein [Source:HGNC Symbol;Acc:HGNC:28339]	protein_coding
ENSG00000173641.18	60	14	8	20	34	3	22	28	61.2205	16.1156	8.03683	29.6503	25.4306	6.29626	14.5715	13.6754	21.8746	0.0147894	0.0714961	0.0319804	NA	HSPB7	heat shock protein family B (small) member 7 [Source:HGNC Symbol;Acc:HGNC:5249]	protein_coding
ENSG00000186510.12	0	1	0	2	3	0	2	4	0	1.15112	0	2.96503	2.24387	0	1.32468	1.95362	1.20479	0.000455138	0.0694332	0.710605	NA	CLCNKA	chloride voltage-gated channel Ka [Source:HGNC Symbol;Acc:HGNC:2026]	protein_coding
ENSG00000232456.1	26	6	14	8	23	1	6	3	26.5289	6.9067	14.0645	11.8601	17.203	2.09875	3.97404	1.46522	10.5126	0.0072714	0.0698519	0.120653	NA	AL355994.2	pseudogene similar to part of novel protein FLJ36766	unprocessed_pseudogene
ENSG00000184908.18	0	8	7	2	6	2	3	7	0	9.20894	7.03223	2.96503	4.48775	4.1975	1.98702	3.41884	4.16216	-0.00318704	0.0694832	0.270106	NA	CLCNKB	chloride voltage-gated channel Kb [Source:HGNC Symbol;Acc:HGNC:2027]	protein_coding
ENSG00000185519.9	276	82	123	81	174	20	68	54	281.614	94.3916	123.566	120.084	130.145	41.975	45.0391	26.3739	107.899	0.0240085	0.074937	0.0273577	0.460099	FAM131C	family with sequence similarity 131 member C [Source:HGNC Symbol;Acc:HGNC:26717]	protein_coding
ENSG00000142627.13	273	189	57	166	82	11	97	265	278.553	217.561	57.2624	246.097	61.3326	23.0863	64.2469	129.428	134.696	0.00886083	0.0698466	0.214139	0.92768	EPHA2	EPH receptor A2 [Source:HGNC Symbol;Acc:HGNC:3386]	protein_coding
ENSG00000227959.1	3	0	0	0	0	0	0	1	3.06102	0	0	0	0	0	0	0.488406	0.443679	0.000117828	0.0694416	0.997994	NA	AL451042.2	novel transcript	lncRNA
ENSG00000142632.17	1302	375	303	225	539	136	135	41	1328.48	431.669	304.395	333.566	403.149	285.43	89.4158	20.0246	399.517	0.0268295	0.0765291	0.0115138	0.287063	ARHGEF19	Rho guanine nucleotide exchange factor 19 [Source:HGNC Symbol;Acc:HGNC:26604]	protein_coding
ENSG00000237276.8	54	26	4	18	18	4	14	19	55.0984	29.9291	4.01842	26.6852	13.4632	8.39501	9.27275	9.27971	19.5177	0.00862857	0.0699566	0.161414	NA	ANO7L1	anoctamin 7 like 1 (pseudogene) [Source:HGNC Symbol;Acc:HGNC:32248]	transcribed_unprocessed_pseudogene
ENSG00000288398.1	206	123	176	110	115	69	188	332	210.19	141.587	176.81	163.076	86.0152	144.814	124.52	162.151	151.146	-0.00563858	0.0685791	0.647775	0.997419	AL109627.1	novel transcript	lncRNA
ENSG00000132881.12	74	17	45	36	30	20	62	126	75.5052	19.569	45.2072	53.3705	22.4387	41.975	41.065	61.5391	45.0837	0.00158608	0.0690773	0.820165	0.997419	CPLANE2	ciliogenesis and planar polarity effector 2 [Source:HGNC Symbol;Acc:HGNC:28127]	protein_coding
ENSG00000233929.1	2	2	1	1	9	2	38	10	2.04068	2.30223	1.0046	1.48251	6.73162	4.1975	25.1689	4.88406	5.97651	0.00342807	0.0694593	0.374118	NA	MT1XP1	metallothionein 1X pseudogene 1 [Source:HGNC Symbol;Acc:HGNC:7442]	processed_pseudogene
ENSG00000037637.11	2073	1294	1385	1054	2207	719	3274	3498	2115.17	1489.55	1391.38	1562.57	1650.74	1509	2168.5	1708.44	1699.42	0.0255324	0.0727733	0.206528	0.923761	FBXO42	F-box protein 42 [Source:HGNC Symbol;Acc:HGNC:29249]	protein_coding
ENSG00000055070.17	3854	2733	4024	3226	5158	2275	5052	6661	3932.39	3146	4042.53	4782.59	3857.97	4774.66	3346.14	3253.27	3891.94	0.00576053	0.0671597	0.76091	0.997419	SZRD1	SUZ RNA binding domain containing 1 [Source:HGNC Symbol;Acc:HGNC:30232]	protein_coding
ENSG00000187144.11	1	2	5	1	2	0	5	8	1.02034	2.30223	5.02302	1.48251	1.49592	0	3.3117	3.90725	2.31787	-0.000679541	0.0693901	0.802854	NA	SPATA21	spermatogenesis associated 21 [Source:HGNC Symbol;Acc:HGNC:28026]	protein_coding
ENSG00000157191.20	858	671	961	531	988	384	909	1142	875.453	772.4	965.425	787.215	738.983	805.921	602.067	557.759	763.153	-0.00235439	0.066858	0.897286	0.997419	NECAP2	NECAP endocytosis associated 2 [Source:HGNC Symbol;Acc:HGNC:25528]	protein_coding
ENSG00000226029.1	14	5	22	6	23	3	8	10	14.2848	5.75559	22.1013	8.89508	17.203	6.29626	5.29872	4.88406	10.5899	0.00229521	0.0693066	0.666402	NA	LINC01772	long intergenic non-protein coding RNA 1772 [Source:HGNC Symbol;Acc:HGNC:52562]	lncRNA
ENSG00000080947.15	417	250	270	128	493	180	410	1019	425.482	287.779	271.243	189.762	368.743	377.775	271.559	497.685	336.254	-0.00609574	0.0685794	0.541003	0.997419	CROCCP3	CROCC pseudogene 3 [Source:HGNC Symbol;Acc:HGNC:29405]	transcribed_unprocessed_pseudogene
ENSG00000206652.1	0	0	0	0	0	2	1	0	0	0	0	0	0	4.1975	0.662339	0	0.60748	-7.39222e-05	0.0694424	0.995132	NA	RNU1-1	RNA, U1 small nuclear 1 [Source:HGNC Symbol;Acc:HGNC:10120]	snRNA
ENSG00000261135.1	26	21	24	22	50	42	34	51	26.5289	24.1735	24.1105	32.6153	37.3979	88.1476	22.5195	24.9087	35.0502	-0.00342711	0.0690129	0.686991	0.997419	AL137802.2	novel transcript	lncRNA
ENSG00000224174.2	3	0	0	0	6	2	15	8	3.06102	0	0	0	4.48775	4.1975	9.93509	3.90725	3.19858	0.00171623	0.0694419	0.430405	NA	AL137802.1	novel transcript	lncRNA
ENSG00000233421.4	0	0	0	0	0	0	1	9	0	0	0	0	0	0	0.662339	4.39565	0.632249	-0.000303039	0.0694426	0.779147	NA	LINC01783	long intergenic non-protein coding RNA 1783 [Source:HGNC Symbol;Acc:HGNC:52573]	lncRNA
ENSG00000277344.1	0	0	0	0	0	0	1	2	0	0	0	0	0	0	0.662339	0.976811	0.204894	-0.000100167	0.06944	0.904137	NA	RNU1-6P	RNA, U1 small nuclear 6, pseudogene [Source:HGNC Symbol;Acc:HGNC:48305]	snRNA
ENSG00000225710.1	0	0	0	0	0	0	0	1	0	0	0	0	0	0	0	0.488406	0.0610507	-0.000320193	0.0694437	0.817944	NA	PDE4DIPP8	PDE4DIP pseudogene 8 [Source:HGNC Symbol;Acc:HGNC:55099]	unprocessed_pseudogene
ENSG00000219481.10	1832	1161	4289	2636	6338	3983	991	3806	1869.26	1336.45	4308.75	3907.91	4740.56	8359.33	656.378	1858.87	3379.69	-0.014303	0.0706011	0.207072	0.923769	NBPF1	NBPF member 1 [Source:HGNC Symbol;Acc:HGNC:26088]	protein_coding
ENSG00000271732.1	1	0	3	0	0	0	1	5	1.02034	0	3.01381	0	0	0	0.662339	2.44203	0.892315	-0.000246248	0.0694396	0.681757	NA	AL137798.1	novel transcript	lncRNA
ENSG00000215908.10	717	776	1110	608	2208	745	1724	2157	731.585	893.267	1115.11	901.368	1651.49	1563.57	1141.87	1053.49	1131.47	-0.00762616	0.0673132	0.682234	0.997419	CROCCP2	CROCC pseudogene 2 [Source:HGNC Symbol;Acc:HGNC:28170]	transcribed_unprocessed_pseudogene
ENSG00000283773.1	22	26	50	25	109	43	93	150	22.4475	29.9291	50.2302	37.0628	81.5274	90.2463	61.5976	73.2609	55.7877	-0.00857742	0.0691535	0.43852	0.993031	AL137798.3	ring finger protein 123 (RNF123) pseudogene	transcribed_unprocessed_pseudogene
ENSG00000186301.8	25	38	41	21	56	8	51	110	25.5085	43.7425	41.1888	31.1328	41.8857	16.79	33.7793	53.7246	35.969	-0.00256778	0.0690408	0.740166	0.997419	MST1P2	macrophage stimulating 1 pseudogene 2 [Source:HGNC Symbol;Acc:HGNC:7383]	unprocessed_pseudogene
ENSG00000280114.1	15	5	14	4	78	62	6	65	15.3051	5.75559	14.0645	5.93005	58.3407	130.123	3.97404	31.7464	33.1549	-0.006871	0.0697361	0.172172	0.884517	AL021920.2	phosphodiesterase 4D interacting protein (myomegalin) (PDE4DIP) pseudogene	unprocessed_pseudogene
ENSG00000236698.1	19	7	19	6	32	11	22	34	19.3865	8.05782	19.0875	8.89508	23.9347	23.0863	14.5715	16.6058	16.7031	6.15267e-05	0.0691241	0.995563	NA	EIF1AXP1	EIF1AX pseudogene 1 [Source:HGNC Symbol;Acc:HGNC:19900]	processed_pseudogene
ENSG00000268869.6	21	8	10	2	70	61	8	52	21.4272	9.20894	10.046	2.96503	52.3571	128.024	5.29872	25.3971	31.8405	-0.00766505	0.0698293	0.161459	0.872439	ESPNP	espin pseudogene [Source:HGNC Symbol;Acc:HGNC:23285]	transcribed_unprocessed_pseudogene
ENSG00000282740.1	0	2	0	0	0	1	0	1	0	2.30223	0	0	0	2.09875	0	0.488406	0.611174	-0.00088519	0.0694503	0.498999	NA	AL021920.3	novel transcript	lncRNA
ENSG00000058453.17	1187	657	778	364	1363	329	535	1703	1211.14	756.284	781.582	539.635	1019.47	690.489	354.352	831.755	773.089	-0.00329391	0.0686677	0.76097	0.997419	CROCC	ciliary rootlet coiled-coil, rootletin [Source:HGNC Symbol;Acc:HGNC:21299]	protein_coding
ENSG00000227684.2	0	3	1	2	3	2	0	0	0	3.45335	1.0046	2.96503	2.24387	4.1975	0	0	1.73305	-0.000585217	0.069431	0.75477	NA	CROCCP4	CROCC pseudogene 4 [Source:HGNC Symbol;Acc:HGNC:43864]	transcribed_unprocessed_pseudogene
ENSG00000186715.11	25	27	2	1	17	8	1	6	25.5085	31.0802	2.00921	1.48251	12.7153	16.79	0.662339	2.93043	11.6473	-0.00412966	0.0694178	0.430983	NA	MST1L	macrophage stimulating 1 like [Source:HGNC Symbol;Acc:HGNC:7390]	transcribed_unprocessed_pseudogene
ENSG00000223643.6	0	0	0	1	3	0	3	2	0	0	0	1.48251	2.24387	0	1.98702	0.976811	0.836277	0.000724691	0.0694434	0.626556	NA	BX284668.1	novel transcript	lncRNA
ENSG00000230239.1	0	0	0	0	5	4	0	0	0	0	0	0	3.73979	8.39501	0	0	1.51685	-0.000169826	0.0694402	0.972715	NA	PDE4DIPP9	PDE4DIP pseudogene 9 [Source:HGNC Symbol;Acc:HGNC:55100]	unprocessed_pseudogene
ENSG00000228549.4	0	1	0	0	0	0	3	1	0	1.15112	0	0	0	0	1.98702	0.488406	0.453318	-0.000139992	0.0694402	0.883117	NA	BX284668.2	novel transcript	lncRNA
ENSG00000238142.2	38	33	23	6	5	13	10	25	38.773	37.9869	23.1059	8.89508	3.73979	27.2838	6.62339	12.2101	19.8272	-0.00977455	0.0701961	0.100534	NA	BX284668.4	novel transcript	lncRNA
ENSG00000207005.1	0	0	0	0	2	4	1	1	0	0	0	0	1.49592	8.39501	0.662339	0.488406	1.38021	-0.000316571	0.0694361	0.882943	NA	RNU1-2	RNA, U1 small nuclear 2 [Source:HGNC Symbol;Acc:HGNC:10123]	snRNA
ENSG00000272426.1	1	7	3	3	11	10	3	8	1.02034	8.05782	3.01381	4.44754	8.22754	20.9875	1.98702	3.90725	6.45611	-0.00455186	0.0695353	0.276425	NA	BX284668.5	novel transcript	lncRNA
ENSG00000117122.14	281	386	1320	634	1026	466	234	3378	286.716	444.331	1326.08	939.913	767.405	978.019	154.987	1649.83	818.41	-0.0168203	0.0720266	0.0348909	0.517518	MFAP2	microfibril associated protein 2 [Source:HGNC Symbol;Acc:HGNC:7033]	protein_coding
ENSG00000286898.1	1	0	0	0	0	0	0	6	1.02034	0	0	0	0	0	0	2.93043	0.493847	-3.04359e-05	0.0694418	0.86512	NA	AL049569.2	novel transcript, antisense to MFAP2	lncRNA
ENSG00000226526.1	0	1	1	2	0	0	1	1	0	1.15112	1.0046	2.96503	0	0	0.662339	0.488406	0.783937	-0.000128012	0.0694329	0.845069	NA	AL049569.1	novel transcript	lncRNA
ENSG00000159363.19	901	446	803	453	1405	627	4651	6666	919.327	513.398	806.697	671.579	1050.88	1315.92	3080.54	3255.71	1451.76	-0.00083098	0.067858	0.90385	0.997419	ATP13A2	ATPase cation transporting 13A2 [Source:HGNC Symbol;Acc:HGNC:30213]	protein_coding
ENSG00000288636.1	67	9	40	32	101	35	335	520	68.3629	10.3601	40.1842	47.4404	75.5438	73.4563	221.884	253.971	98.9003	0.00785295	0.0696314	0.290855	0.96782	AL049569.3	novel protein	protein_coding
ENSG00000117118.10	1167	1074	1361	869	1664	773	2761	2677	1190.74	1236.3	1367.27	1288.3	1244.6	1622.34	1828.72	1307.46	1385.72	-0.000908486	0.0672869	0.972724	0.997906	SDHB	succinate dehydrogenase complex iron sulfur subunit B [Source:HGNC Symbol;Acc:HGNC:10681]	protein_coding
ENSG00000117115.13	26	30	20	81	110	5	12	115	26.5289	34.5335	20.0921	120.084	82.2754	10.4938	7.94807	56.1667	44.7652	0.00251469	0.0693917	0.445314	0.993452	PADI2	peptidyl arginine deiminase 2 [Source:HGNC Symbol;Acc:HGNC:18341]	protein_coding
ENSG00000142623.11	0	0	1	1	0	2	0	11	0	0	1.0046	1.48251	0	4.1975	0	5.37246	1.50714	-0.000931914	0.0694465	0.332755	NA	PADI1	peptidyl arginine deiminase 1 [Source:HGNC Symbol;Acc:HGNC:18367]	protein_coding
ENSG00000159339.13	0	0	0	0	5	0	1	7	0	0	0	0	3.73979	0	0.662339	3.41884	0.977621	6.56823e-05	0.0694404	0.89788	NA	PADI4	peptidyl arginine deiminase 4 [Source:HGNC Symbol;Acc:HGNC:18368]	protein_coding
ENSG00000227751.1	1	5	0	0	1	0	3	2	1.02034	5.75559	0	0	0.747958	0	1.98702	0.976811	1.31096	7.50408e-05	0.0694289	0.980396	NA	RCC2-AS1	RCC2 antisense RNA 1 [Source:HGNC Symbol;Acc:HGNC:41262]	lncRNA
ENSG00000179051.14	9085	8330	10580	5923	12629	3845	9790	10636	9269.8	9588.81	10628.7	8780.93	9445.96	8069.7	6484.3	5194.68	8432.86	0.00429584	0.0669401	0.817387	0.997419	RCC2	regulator of chromosome condensation 2 [Source:HGNC Symbol;Acc:HGNC:30297]	protein_coding
ENSG00000074964.17	1782	962	920	570	2316	841	1793	3066	1818.25	1107.37	924.236	845.033	1732.27	1765.05	1187.57	1497.45	1359.65	0.00292694	0.0677052	0.85434	0.997419	ARHGEF10L	Rho guanine nucleotide exchange factor 10 like [Source:HGNC Symbol;Acc:HGNC:25540]	protein_coding
ENSG00000236648.2	0	0	0	0	0	0	0	1	0	0	0	0	0	0	0	0.488406	0.0610507	-0.000320193	0.0694437	0.817944	NA	LINC02810	long intergenic non-protein coding RNA 2810 [Source:HGNC Symbol;Acc:HGNC:54342]	lncRNA
ENSG00000117148.8	0	0	0	0	15	0	6	0	0	0	0	0	11.2194	0	3.97404	0	1.89918	0.000688825	0.069448	0.397414	NA	ACTL8	actin like 8 [Source:HGNC Symbol;Acc:HGNC:24018]	protein_coding
ENSG00000284653.1	2	0	0	0	2	0	0	0	2.04068	0	0	0	1.49592	0	0	0	0.442075	0.000634784	0.0694457	0.639063	NA	AL357509.1	novel transcript	lncRNA
ENSG00000117154.12	553	215	596	116	1035	695	508	1203	564.249	247.49	598.744	171.972	774.137	1458.63	336.468	587.552	592.406	-0.0108346	0.0701217	0.216383	0.928496	IGSF21	immunoglobin superfamily member 21 [Source:HGNC Symbol;Acc:HGNC:28246]	protein_coding
ENSG00000280222.1	0	1	1	0	0	0	2	5	0	1.15112	1.0046	0	0	0	1.32468	2.44203	0.740304	-0.00067262	0.0694431	0.617995	NA	AL365209.1	TEC	TEC
ENSG00000225387.1	0	0	0	0	0	3	1	0	0	0	0	0	0	6.29626	0.662339	0	0.869824	-8.11961e-05	0.0694425	0.999154	NA	AL591896.1	novel transcript	lncRNA
ENSG00000179023.9	50	8	1	5	25	7	0	2	51.0171	9.20894	1.0046	7.41257	18.699	14.6913	0	0.976811	12.8763	0.00406255	0.0695109	0.297928	NA	KLHDC7A	kelch domain containing 7A [Source:HGNC Symbol;Acc:HGNC:26791]	protein_coding
ENSG00000009709.12	0	0	0	0	0	0	0	3	0	0	0	0	0	0	0	1.46522	0.183152	-0.000369324	0.0694446	0.711237	NA	PAX7	paired box 7 [Source:HGNC Symbol;Acc:HGNC:8621]	protein_coding
ENSG00000179002.5	0	0	1	0	0	1	0	0	0	0	1.0046	0	0	2.09875	0	0	0.38792	-0.00062845	0.069446	0.669174	NA	TAS1R2	taste 1 receptor member 2 [Source:HGNC Symbol;Acc:HGNC:14905]	protein_coding
ENSG00000159423.17	393	245	443	121	268	185	148	731	400.994	282.024	445.04	179.384	200.453	388.269	98.0262	357.025	293.902	-0.0189513	0.0726056	0.0424317	0.567531	ALDH4A1	aldehyde dehydrogenase 4 family member A1 [Source:HGNC Symbol;Acc:HGNC:406]	protein_coding
ENSG00000265606.1	0	0	0	0	0	0	1	0	0	0	0	0	0	0	0.662339	0	0.0827924	0.000273478	0.0694437	0.876717	NA	MIR4695	microRNA 4695 [Source:HGNC Symbol;Acc:HGNC:41573]	miRNA
ENSG00000221662.1	0	0	0	0	0	0	1	0	0	0	0	0	0	0	0.662339	0	0.0827924	0.000273478	0.0694437	0.876717	NA	MIR1290	microRNA 1290 [Source:HGNC Symbol;Acc:HGNC:35283]	miRNA
ENSG00000169991.11	406	184	329	114	591	154	327	1945	414.258	211.806	330.515	169.007	442.043	323.208	216.585	949.949	382.171	-0.00547002	0.0692837	0.454397	0.994086	IFFO2	intermediate filament family orphan 2 [Source:HGNC Symbol;Acc:HGNC:27006]	protein_coding
ENSG00000272084.1	207	346	320	161	425	116	631	730	211.211	398.287	321.473	238.685	317.882	243.455	417.936	356.536	313.183	-0.00730082	0.0687131	0.606771	0.997419	AL137127.1	novel transcript	lncRNA
ENSG00000127481.15	3853	2179	4400	3268	8960	3046	10104	16369	3931.37	2508.28	4420.26	4844.85	6701.71	6392.8	6692.28	7994.71	5435.78	0.00930878	0.0680997	0.582598	0.997419	UBR4	ubiquitin protein ligase E3 component n-recognin 4 [Source:HGNC Symbol;Acc:HGNC:30313]	protein_coding
ENSG00000230424.1	84	53	54	50	54	21	23	43	85.7087	61.0092	54.2486	74.1257	40.3897	44.0738	15.2338	21.0014	49.4739	0.00251954	0.0686839	0.813729	0.997419	EMC1-AS1	EMC1 antisense RNA 1 [Source:HGNC Symbol;Acc:HGNC:54050]	lncRNA
ENSG00000127463.15	1931	1144	2045	1284	3960	1020	3641	4798	1970.28	1316.88	2054.42	1903.55	2961.91	2140.73	2411.58	2343.37	2137.84	0.016638	0.0698614	0.346274	0.985418	EMC1	ER membrane protein complex subunit 1 [Source:HGNC Symbol;Acc:HGNC:28957]	protein_coding
ENSG00000053372.5	1179	1031	1681	1365	2914	795	1309	2040	1202.98	1186.8	1688.74	2023.63	2179.55	1668.51	867.002	996.348	1476.7	0.00852883	0.0675499	0.63598	0.997419	MRTO4	MRT4 homolog, ribosome maturation factor [Source:HGNC Symbol;Acc:HGNC:18477]	protein_coding
ENSG00000286064.1	2	0	1	1	2	4	2	6	2.04068	0	1.0046	1.48251	1.49592	8.39501	1.32468	2.93043	2.33423	-0.000325326	0.0693994	0.894518	NA	AL035413.2	aldo-keto reductase family pseudogene	unprocessed_pseudogene
ENSG00000211454.15	23	44	18	9	84	28	47	52	23.4678	50.6492	18.0829	13.3426	62.8285	58.7651	31.13	25.3971	35.4579	-0.0044695	0.069076	0.607205	0.997419	AKR7L	aldo-keto reductase family 7 like (gene/pseudogene) [Source:HGNC Symbol;Acc:HGNC:24056]	polymorphic_pseudogene
ENSG00000162482.5	20	26	26	5	68	15	29	31	20.4068	29.9291	26.1197	7.41257	50.8612	31.4813	19.2078	15.1406	25.0699	-0.00279853	0.0691668	0.68275	0.997419	AKR7A3	aldo-keto reductase family 7 member A3 [Source:HGNC Symbol;Acc:HGNC:390]	protein_coding
ENSG00000270728.1	0	0	1	0	0	0	0	0	0	0	1.0046	0	0	0	0	0	0.125576	-0.000311053	0.0694435	0.819047	NA	AL035413.1	synaptonemal complex protein 3 (SYCP3) pseudogene	processed_pseudogene
ENSG00000053371.13	1012	820	1373	523	967	543	1279	1435	1032.59	943.916	1379.32	775.354	723.276	1139.62	847.132	700.862	942.759	-0.0117849	0.0693373	0.400673	0.9878	AKR7A2	aldo-keto reductase family 7 member A2 [Source:HGNC Symbol;Acc:HGNC:389]	protein_coding
ENSG00000200403.1	1	0	2	0	4	6	5	2	1.02034	0	2.00921	0	2.99183	12.5925	3.3117	0.976811	2.8628	-0.000309365	0.0694077	0.872214	NA	RNU6-1099P	RNA, U6 small nuclear 1099, pseudogene [Source:HGNC Symbol;Acc:HGNC:48062]	snRNA
ENSG00000040487.13	253	163	213	123	373	149	449	583	258.146	187.632	213.981	182.349	278.988	312.714	297.39	284.741	251.993	0.00173848	0.0675808	0.910434	0.997419	SLC66A1	solute carrier family 66 member 1 [Source:HGNC Symbol;Acc:HGNC:26001]	protein_coding
ENSG00000077549.19	5030	5255	4953	2316	6040	2860	11166	12100	5132.32	6049.12	4975.8	3433.5	4517.67	6002.43	7395.68	5909.71	5427.03	-0.0134789	0.0690703	0.422823	0.989951	CAPZB	capping actin protein of muscle Z-line subunit beta [Source:HGNC Symbol;Acc:HGNC:1491]	protein_coding
ENSG00000173436.15	758	887	1057	601	1278	591	2464	3210	773.419	1021.04	1061.87	890.991	955.891	1240.36	1632	1567.78	1142.92	-0.0195053	0.0703944	0.30999	0.973676	MICOS10	mitochondrial contact site and cristae organizing system subunit 10 [Source:HGNC Symbol;Acc:HGNC:32068]	protein_coding
ENSG00000158747.15	1186	861	2718	495	697	633	977	792	1210.12	991.112	2730.51	733.844	521.327	1328.51	647.106	386.817	1068.67	-0.00944097	0.0698184	0.267202	0.962247	NBL1	NBL1, DAN family BMP antagonist [Source:HGNC Symbol;Acc:HGNC:7650]	protein_coding
ENSG00000226396.1	12	13	5	6	18	3	45	19	12.2441	14.9645	5.02302	8.89508	13.4632	6.29626	29.8053	9.27971	12.4964	0.00637857	0.0696341	0.285866	NA	AL031727.1	ribosomal protein S14 (RPS14) pseudogene	processed_pseudogene
ENSG00000158748.4	14	1	3	0	0	0	0	0	14.2848	1.15112	3.01381	0	0	0	0	0	2.30621	6.24041e-05	0.0694405	0.876594	NA	HTR6	5-hydroxytryptamine receptor 6 [Source:HGNC Symbol;Acc:HGNC:5301]	protein_coding
ENSG00000162542.14	47	23	57	9	11	4	8	20	47.956	26.4757	57.2624	13.3426	8.22754	8.39501	5.29872	9.76811	22.0908	-0.00409751	0.0693558	0.470228	NA	TMCO4	transmembrane and coiled-coil domains 4 [Source:HGNC Symbol;Acc:HGNC:27393]	protein_coding
ENSG00000169914.6	366	413	586	370	1337	343	1742	1742	373.445	475.411	588.698	548.53	1000.02	719.872	1153.8	850.803	713.822	0.00658254	0.0679651	0.679698	0.997419	OTUD3	OTU deubiquitinase 3 [Source:HGNC Symbol;Acc:HGNC:29038]	protein_coding
ENSG00000188257.12	0	0	0	0	0	0	1	0	0	0	0	0	0	0	0.662339	0	0.0827924	0.000273478	0.0694437	0.876717	NA	PLA2G2A	phospholipase A2 group IIA [Source:HGNC Symbol;Acc:HGNC:9031]	protein_coding
ENSG00000127472.11	0	1	7	0	4	0	0	6	0	1.15112	7.03223	0	2.99183	0	0	2.93043	1.7632	-0.000891959	0.0694484	0.294594	NA	PLA2G5	phospholipase A2 group V [Source:HGNC Symbol;Acc:HGNC:9038]	protein_coding
ENSG00000117215.15	0	0	0	1	3	0	0	0	0	0	0	1.48251	2.24387	0	0	0	0.465799	0.000601639	0.0694455	0.660172	NA	PLA2G2D	phospholipase A2 group IID [Source:HGNC Symbol;Acc:HGNC:9033]	protein_coding
ENSG00000227066.2	1	0	1	3	2	0	1	0	1.02034	0	1.0046	4.44754	1.49592	0	0.662339	0	1.07884	0.00175349	0.0694648	0.374346	NA	Z98257.1	novel transcript	lncRNA
ENSG00000187980.7	0	0	2	0	4	0	0	1	0	0	2.00921	0	2.99183	0	0	0.488406	0.686181	-0.00026944	0.0694413	0.816339	NA	PLA2G2C	phospholipase A2 group IIC [Source:HGNC Symbol;Acc:HGNC:9032]	protein_coding
ENSG00000162543.6	5	8	30	1	217	8	2	22	5.10171	9.20894	30.1381	1.48251	162.307	16.79	1.32468	10.7449	29.6372	-0.00322471	0.0694813	0.201042	0.919243	UBXN10	UBX domain protein 10 [Source:HGNC Symbol;Acc:HGNC:26354]	protein_coding
ENSG00000158816.15	73	10	3	14	84	0	0	2	74.4849	11.5112	3.01381	20.7552	62.8285	0	0	0.976811	21.6963	0.00576067	0.0697487	0.0248986	NA	VWA5B1	von Willebrand factor A domain containing 5B1 [Source:HGNC Symbol;Acc:HGNC:26538]	protein_coding
ENSG00000226664.1	0	0	0	1	0	0	0	1	0	0	0	1.48251	0	0	0	0.488406	0.246365	-6.49478e-08	0.0694415	0.937419	NA	AL020998.1	novel transcript	lncRNA
ENSG00000236963.7	5	16	14	46	13	14	0	25	5.10171	18.4179	14.0645	68.1956	9.72346	29.3825	0	12.2101	19.637	-0.00377896	0.0695212	0.154984	NA	LINC01141	long intergenic non-protein coding RNA 1141 [Source:HGNC Symbol;Acc:HGNC:49455]	lncRNA
ENSG00000226487.1	0	0	1	0	0	0	0	0	0	0	1.0046	0	0	0	0	0	0.125576	-0.000311053	0.0694435	0.819047	NA	AL139254.1	novel transcript	lncRNA
ENSG00000162545.6	6143	5964	9847	3473	6792	6379	295	6161	6267.96	6865.26	9892.34	5148.77	5080.13	13387.9	195.39	3009.07	6230.86	-0.0184003	0.0727374	0.00781941	0.238989	CAMK2N1	calcium/calmodulin dependent protein kinase II inhibitor 1 [Source:HGNC Symbol;Acc:HGNC:24190]	protein_coding
ENSG00000090432.7	656	485	671	465	1124	369	1013	1672	669.344	558.292	674.089	689.369	840.705	774.44	670.95	816.614	711.725	0.00265615	0.0669529	0.900251	0.997419	MUL1	mitochondrial E3 ubiquitin protein ligase 1 [Source:HGNC Symbol;Acc:HGNC:25762]	protein_coding
ENSG00000215520.3	0	4	4	0	2	0	0	0	0	4.60447	4.01842	0	1.49592	0	0	0	1.26485	-0.000369324	0.0694432	0.59143	NA	RPS4XP4	ribosomal protein S4X pseudogene 4 [Source:HGNC Symbol;Acc:HGNC:36545]	processed_pseudogene
ENSG00000183114.8	193	160	268	6	288	15	194	512	196.926	184.179	269.234	8.89508	215.412	31.4813	128.494	250.064	160.586	-0.00207997	0.0693576	0.530912	0.997419	FAM43B	family with sequence similarity 43 member B [Source:HGNC Symbol;Acc:HGNC:31791]	protein_coding
ENSG00000158825.6	8	14	11	10	12	2	4	23	8.16273	16.1156	11.0506	14.8251	8.9755	4.1975	2.64936	11.2333	9.65123	-0.00218311	0.06932	0.643559	NA	CDA	cytidine deaminase [Source:HGNC Symbol;Acc:HGNC:1712]	protein_coding
ENSG00000158828.8	1935	1350	1646	501	1285	429	3807	5405	1974.36	1554.01	1653.58	742.739	961.126	900.365	2521.53	2639.83	1618.44	-0.00709416	0.068641	0.585596	0.997419	PINK1	PTEN induced kinase 1 [Source:HGNC Symbol;Acc:HGNC:14581]	protein_coding
ENSG00000284005.1	3	2	1	0	0	1	17	13	3.06102	2.30223	1.0046	0	0	2.09875	11.2598	6.34927	3.25946	-0.00123783	0.0694076	0.660009	NA	MIR6084	microRNA 6084 [Source:HGNC Symbol;Acc:HGNC:50235]	miRNA
ENSG00000117242.7	714	592	772	467	1026	430	1365	1384	728.524	681.461	775.554	692.334	767.405	902.463	904.093	675.954	765.974	0.00224383	0.0671698	0.906273	0.997419	PINK1-AS	PINK1 antisense RNA [Source:HGNC Symbol;Acc:HGNC:38872]	lncRNA
ENSG00000244038.11	4431	3174	4381	3338	5738	2763	7960	6881	4521.13	3653.65	4401.17	4948.63	4291.78	5798.85	5272.22	3360.72	4531.02	0.00983395	0.0685098	0.544483	0.997419	DDOST	dolichyl-diphosphooligosaccharide--protein glycosyltransferase non-catalytic subunit [Source:HGNC Symbol;Acc:HGNC:2728]	protein_coding
ENSG00000117245.13	39	17	36	39	75	6	37	40	39.7933	19.569	36.1658	57.818	56.0969	12.5925	24.5066	19.5362	33.2598	0.0150968	0.0713875	0.0713847	0.68573	KIF17	kinesin family member 17 [Source:HGNC Symbol;Acc:HGNC:19167]	protein_coding
ENSG00000189410.12	3	5	3	1	103	5	117	11	3.06102	5.75559	3.01381	1.48251	77.0397	10.4938	77.4937	5.37246	22.9641	0.00484002	0.0695953	0.135142	NA	SH2D5	SH2 domain containing 5 [Source:HGNC Symbol;Acc:HGNC:28819]	protein_coding
ENSG00000127483.19	8666	7228	13245	7552	16007	6475	14527	21266	8842.28	8320.28	13306	11195.9	11972.6	13589.4	9621.8	10386.4	10904.3	-0.0106802	0.0671868	0.598612	0.997419	HP1BP3	heterochromatin protein 1 binding protein 3 [Source:HGNC Symbol;Acc:HGNC:24973]	protein_coding
ENSG00000075151.22	3902	2575	3644	2604	5604	2022	8066	10961	3981.37	2964.13	3660.78	3860.46	4191.56	4243.68	5342.43	5353.42	4199.73	0.0101918	0.067469	0.600926	0.997419	EIF4G3	eukaryotic translation initiation factor 4 gamma 3 [Source:HGNC Symbol;Acc:HGNC:3298]	protein_coding
ENSG00000221808.1	0	0	0	0	0	0	1	0	0	0	0	0	0	0	0.662339	0	0.0827924	0.000273478	0.0694437	0.876717	NA	MIR1256	microRNA 1256 [Source:HGNC Symbol;Acc:HGNC:35321]	miRNA
ENSG00000233072.1	0	1	0	0	2	1	0	0	0	1.15112	0	0	1.49592	2.09875	0	0	0.593223	-0.000371266	0.0694404	0.862278	NA	RPS15AP6	ribosomal protein S15a pseudogene 6 [Source:HGNC Symbol;Acc:HGNC:35657]	processed_pseudogene
ENSG00000287192.1	1	0	2	3	0	1	3	4	1.02034	0	2.00921	4.44754	0	2.09875	1.98702	1.95362	1.68956	0.000147353	0.0694106	0.941445	NA	AL031005.2	novel transcript	lncRNA
ENSG00000117298.16	3281	652	1758	786	1349	572	1348	1713	3347.74	750.529	1766.09	1165.26	1009	1200.49	892.833	836.639	1371.07	0.00521254	0.0691063	0.529539	0.997419	ECE1	endothelin converting enzyme 1 [Source:HGNC Symbol;Acc:HGNC:3146]	protein_coding
ENSG00000236936.1	0	0	0	0	0	0	0	1	0	0	0	0	0	0	0	0.488406	0.0610507	-0.000320193	0.0694437	0.817944	NA	AL031005.1	novel transcript	lncRNA
ENSG00000231105.2	10	5	3	2	4	0	4	2	10.2034	5.75559	3.01381	2.96503	2.99183	0	2.64936	0.976811	3.56948	0.00303671	0.0694567	0.379579	NA	ECE1-AS1	ECE1 antisense RNA 1 [Source:HGNC Symbol;Acc:HGNC:40203]	lncRNA
ENSG00000236216.5	0	0	0	0	2	0	0	0	0	0	0	0	1.49592	0	0	0	0.18699	0.000257463	0.0694431	0.832953	NA	PPP1R11P1	protein phosphatase 1 regulatory inhibitor subunit 11 pseudogene 1 [Source:HGNC Symbol;Acc:HGNC:16326]	processed_pseudogene
ENSG00000227001.3	28	12	15	8	35	20	16	8	28.5696	13.8134	15.0691	11.8601	26.1785	41.975	10.5974	3.90725	18.9963	0.00306255	0.0692286	0.616967	NA	NBPF2P	NBPF member 2, pseudogene [Source:HGNC Symbol;Acc:HGNC:31987]	unprocessed_pseudogene
ENSG00000187952.9	2	0	3	1	1	0	0	0	2.04068	0	3.01381	1.48251	0.747958	0	0	0	0.910621	0.000477183	0.0694401	0.761629	NA	HS6ST1P1	heparan sulfate 6-O-sulfotransferase 1 pseudogene 1 [Source:HGNC Symbol;Acc:HGNC:31835]	processed_pseudogene
ENSG00000142794.19	350	171	646	462	332	130	580	831	357.119	196.841	648.974	684.921	248.322	272.838	384.157	405.865	399.88	0.00832346	0.0684944	0.569573	0.997419	NBPF3	NBPF member 3 [Source:HGNC Symbol;Acc:HGNC:25076]	protein_coding
ENSG00000162551.14	214	104	657	167	287	85	129	286	218.353	119.716	660.025	247.58	214.664	178.394	85.4418	139.684	232.982	-0.00509173	0.0690073	0.585417	0.997419	ALPL	alkaline phosphatase, biomineralization associated [Source:HGNC Symbol;Acc:HGNC:438]	protein_coding
ENSG00000076864.19	510	123	905	996	858	689	823	1640	520.374	141.587	909.167	1476.58	641.748	1446.04	545.105	800.985	810.199	0.00309286	0.0690137	0.709908	0.997419	RAP1GAP	RAP1 GTPase activating protein [Source:HGNC Symbol;Acc:HGNC:9858]	protein_coding
ENSG00000090686.16	1918	1454	2427	1559	3982	1518	3354	5177	1957.01	1673.72	2438.17	2311.24	2978.37	3185.91	2221.49	2528.48	2411.8	-0.00257036	0.0664545	0.879281	0.997419	USP48	ubiquitin specific peptidase 48 [Source:HGNC Symbol;Acc:HGNC:18533]	protein_coding
ENSG00000187942.12	3	0	1	5	1	0	1	1	3.06102	0	1.0046	7.41257	0.747958	0	0.662339	0.488406	1.67211	0.00230532	0.0694757	0.293343	NA	LDLRAD2	low density lipoprotein receptor class A domain containing 2 [Source:HGNC Symbol;Acc:HGNC:32071]	protein_coding
ENSG00000142798.20	2053	818	2332	1644	1345	1197	1827	2782	2094.76	941.614	2342.74	2437.25	1006	2512.21	1210.09	1358.74	1737.93	-0.00150301	0.0686571	0.874504	0.997419	HSPG2	heparan sulfate proteoglycan 2 [Source:HGNC Symbol;Acc:HGNC:5273]	protein_coding
ENSG00000232037.3	0	0	0	0	1	0	0	0	0	0	0	0	0.747958	0	0	0	0.0934948	0.000212482	0.0694426	0.897153	NA	AL590556.1	ribosomal protein L21 (RPL21) pseudogene	processed_pseudogene
ENSG00000228397.3	0	0	0	0	1	0	3	0	0	0	0	0	0.747958	0	1.98702	0	0.341872	0.000553405	0.0694449	0.672927	NA	LINC01635	long intergenic non-protein coding RNA 1635 [Source:HGNC Symbol;Acc:HGNC:52422]	lncRNA
ENSG00000218510.8	201	214	191	166	407	123	384	642	205.089	246.339	191.879	246.097	304.419	258.147	254.338	313.556	252.483	0.000328986	0.0676297	0.989521	0.99832	LINC00339	long intergenic non-protein coding RNA 339 [Source:HGNC Symbol;Acc:HGNC:25011]	lncRNA
ENSG00000070831.17	8481	8091	7136	4338	9834	5533	20995	19481	8653.51	9313.69	7168.86	6431.14	7355.42	11612.4	13905.8	9514.63	9244.43	-0.00500674	0.067914	0.751633	0.997419	CDC42	cell division cycle 42 [Source:HGNC Symbol;Acc:HGNC:1736]	protein_coding
ENSG00000285752.1	1	0	6	1	1	0	4	6	1.02034	0	6.02763	1.48251	0.747958	0	2.64936	2.93043	1.85728	0.000366009	0.0694107	0.930514	NA	CDC42-AS1	CDC42 antisense RNA 1 [Source:HGNC Symbol;Acc:HGNC:54314]	lncRNA
ENSG00000285794.1	80	66	67	41	117	34	111	147	81.6273	75.9737	67.3085	60.783	87.5111	71.3576	73.5197	71.7956	73.7346	0.00242015	0.0682202	0.841597	0.997419	AL031281.1	SCAN domain containing 1 (SCAND1) pseudogene	transcribed_processed_pseudogene
ENSG00000230068.2	0	1	0	0	0	0	0	6	0	1.15112	0	0	0	0	0	2.93043	0.510194	-0.000660368	0.0694471	0.534599	NA	CDC42-IT1	CDC42 intronic transcript 1 [Source:HGNC Symbol;Acc:HGNC:41317]	lncRNA
ENSG00000162552.15	1059	384	195	658	135	240	94	147	1080.54	442.029	195.898	975.494	100.974	503.701	62.2599	71.7956	429.087	0.00282052	0.0692539	0.607548	0.997419	WNT4	Wnt family member 4 [Source:HGNC Symbol;Acc:HGNC:12783]	protein_coding
ENSG00000285873.1	41	11	11	10	1	0	10	20	41.834	12.6623	11.0506	14.8251	0.747958	0	6.62339	9.76811	12.1889	0.0032188	0.0693841	0.529601	NA	AL445253.1	novel transcript	lncRNA
ENSG00000184677.18	1535	641	1424	1128	2540	621	1653	3395	1566.22	737.866	1430.56	1672.28	1899.81	1303.33	1094.85	1658.14	1420.38	0.0114287	0.0695735	0.375923	0.987527	ZBTB40	zinc finger and BTB domain containing 40 [Source:HGNC Symbol;Acc:HGNC:29045]	protein_coding
ENSG00000237200.1	5	0	5	2	10	1	12	8	5.10171	0	5.02302	2.96503	7.47958	2.09875	7.94807	3.90725	4.31543	0.00314275	0.0694762	0.294497	NA	ZBTB40-IT1	ZBTB40 intronic transcript 1 [Source:HGNC Symbol;Acc:HGNC:41493]	lncRNA
ENSG00000070886.12	35	23	29	71	124	4	19	120	35.7119	26.4757	29.1335	105.258	92.7468	8.39501	12.5844	58.6087	46.1143	0.00453378	0.0695094	0.273309	0.963745	EPHA8	EPH receptor A8 [Source:HGNC Symbol;Acc:HGNC:3391]	protein_coding
ENSG00000173372.17	412	568	3317	692	286	269	318	385	420.381	653.835	3332.27	1025.9	213.916	564.564	210.624	188.036	826.191	-0.0269804	0.076382	0.0223529	0.416113	C1QA	complement C1q A chain [Source:HGNC Symbol;Acc:HGNC:1241]	protein_coding
ENSG00000159189.12	352	514	2902	717	238	234	119	536	359.16	591.674	2915.36	1062.96	178.014	491.108	78.8184	261.785	742.36	-1.1918	0.319238	6.00895e-06	0.00174025	C1QC	complement C1q C chain [Source:HGNC Symbol;Acc:HGNC:1245]	protein_coding
ENSG00000173369.17	363	548	3411	892	232	222	241	563	370.384	630.812	3426.71	1322.4	173.526	465.923	159.624	274.972	853.044	-0.921595	0.30668	8.38315e-05	0.0125297	C1QB	complement C1q B chain [Source:HGNC Symbol;Acc:HGNC:1242]	protein_coding
ENSG00000133216.17	4646	1278	1865	1147	3079	781	1445	6515	4740.5	1471.13	1873.59	1700.44	2302.96	1639.13	957.08	3181.96	2233.35	0.00143607	0.0689579	0.86157	0.997419	EPHB2	EPH receptor B2 [Source:HGNC Symbol;Acc:HGNC:3393]	protein_coding
ENSG00000215906.8	1	0	1	0	0	0	0	1	1.02034	0	1.0046	0	0	0	0	0.488406	0.314169	-0.000226364	0.0694405	0.807397	NA	LACTBL1	lactamase beta like 1 [Source:HGNC Symbol;Acc:HGNC:35445]	protein_coding
ENSG00000227868.6	4	1	0	3	2	2	1	3	4.08136	1.15112	0	4.44754	1.49592	4.1975	0.662339	1.46522	2.18762	0.000858968	0.0694118	0.670082	NA	TEX46	testis expressed 46 [Source:HGNC Symbol;Acc:HGNC:44651]	protein_coding
ENSG00000004487.17	9379	8203	9033	6869	15389	3764	16953	16361	9569.78	9442.62	9074.59	10183.4	11510.3	7899.7	11228.6	7990.81	9612.48	0.0253139	0.072995	0.199394	0.916811	KDM1A	lysine demethylase 1A [Source:HGNC Symbol;Acc:HGNC:29079]	protein_coding
ENSG00000240553.1	16	16	38	24	48	21	76	97	16.3255	18.4179	38.175	35.5803	35.902	44.0738	50.3378	47.3754	35.7734	-0.00249238	0.0687324	0.806215	0.997419	AL031428.1	novel transcript	lncRNA
ENSG00000263793.1	0	0	0	0	0	0	1	0	0	0	0	0	0	0	0.662339	0	0.0827924	0.000273478	0.0694437	0.876717	NA	MIR3115	microRNA 3115 [Source:HGNC Symbol;Acc:HGNC:38371]	miRNA
ENSG00000169641.13	428	324	950	538	813	432	2076	2381	436.706	372.962	954.374	797.592	608.09	906.661	1375.02	1162.89	826.787	-0.00500516	0.0677289	0.74939	0.997419	LUZP1	leucine zipper protein 1 [Source:HGNC Symbol;Acc:HGNC:14985]	protein_coding
ENSG00000179546.4	0	2	3	6	0	8	0	5	0	2.30223	3.01381	8.89508	0	16.79	0	2.44203	4.1804	-0.00233845	0.069486	0.0695285	NA	HTR1D	5-hydroxytryptamine receptor 1D [Source:HGNC Symbol;Acc:HGNC:5289]	protein_coding
ENSG00000261326.4	248	329	288	119	255	52	457	405	253.045	378.718	289.326	176.419	190.729	109.135	302.689	197.804	237.233	0.000714967	0.0685	0.949651	0.997419	LINC01355	long intergenic non-protein coding RNA 1355 [Source:HGNC Symbol;Acc:HGNC:50584]	lncRNA
ENSG00000125944.21	8659	7409	8802	5126	16473	6493	18846	17334	8835.13	8528.63	8842.53	7599.36	12321.1	13627.2	12482.4	8466.02	10087.8	0.00406312	0.0672943	0.815092	0.997419	HNRNPR	heterogeneous nuclear ribonucleoprotein R [Source:HGNC Symbol;Acc:HGNC:5047]	protein_coding
ENSG00000125945.15	1131	1182	2559	1066	2064	936	1875	5162	1154.01	1360.62	2570.78	1580.36	1543.79	1964.43	1241.89	2521.15	1742.13	-0.0417163	0.0859441	0.0306617	0.486956	ZNF436	zinc finger protein 436 [Source:HGNC Symbol;Acc:HGNC:20814]	protein_coding
ENSG00000249087.7	199	195	185	84	161	40	300	242	203.048	224.468	185.852	124.531	120.421	83.9501	198.702	118.194	157.396	0.00437047	0.0685347	0.717732	0.997419	ZNF436-AS1	ZNF436 antisense RNA 1 [Source:HGNC Symbol;Acc:HGNC:25122]	lncRNA
ENSG00000201405.1	12	14	9	6	17	5	18	8	12.2441	16.1156	9.04144	8.89508	12.7153	10.4938	11.9221	3.90725	10.6668	0.00258715	0.0692696	0.649699	NA	Y_RNA	Y RNA [Source:RFAM;Acc:RF00019]	misc_RNA
ENSG00000271420.1	6	1	4	4	20	3	0	5	6.12205	1.15112	4.01842	5.93005	14.9592	6.29626	0	2.44203	5.11489	0.000826917	0.0693829	0.764553	NA	AL109936.2	novel transcript	lncRNA
ENSG00000204219.11	392	191	632	1012	1478	98	135	505	399.974	219.863	634.91	1500.3	1105.48	205.678	89.4158	246.645	550.284	0.0093535	0.0699987	0.155765	0.864142	TCEA3	transcription elongation factor A3 [Source:HGNC Symbol;Acc:HGNC:11615]	protein_coding
ENSG00000088280.19	630	668	809	381	579	262	1847	1922	642.815	768.946	812.725	564.838	433.068	549.873	1223.34	938.716	741.79	-0.0102759	0.0685551	0.516624	0.997419	ASAP3	ArfGAP with SH3 domain, ankyrin repeat and PH domain 3 [Source:HGNC Symbol;Acc:HGNC:14987]	protein_coding
ENSG00000007968.7	112	126	304	170	816	426	845	1242	114.278	145.041	305.4	252.027	610.334	894.068	559.677	606.6	435.928	-0.0232859	0.0724113	0.206713	0.923769	E2F2	E2F transcription factor 2 [Source:HGNC Symbol;Acc:HGNC:3114]	protein_coding
ENSG00000117318.9	365	462	594	97	206	54	197	601	372.425	531.816	596.735	143.804	154.079	113.333	130.481	293.532	292.026	-0.0176219	0.0720903	0.0710071	0.684102	ID3	inhibitor of DNA binding 3, HLH protein [Source:HGNC Symbol;Acc:HGNC:5362]	protein_coding
ENSG00000142676.14	18582	25637	22564	22336	50573	13671	25704	22647	18960	29511.2	22667.9	33113.4	37826.5	28692	17024.8	11060.9	24857.1	0.010504	0.0690456	0.458006	0.994086	RPL11	ribosomal protein L11 [Source:HGNC Symbol;Acc:HGNC:10301]	protein_coding
ENSG00000236810.6	137	177	118	89	104	26	139	166	139.787	203.748	118.543	131.944	77.7877	54.5676	92.0652	81.0754	112.44	0.00158857	0.0682383	0.860962	0.997419	ELOA-AS1	ELOA antisense RNA 1 [Source:HGNC Symbol;Acc:HGNC:50582]	lncRNA
ENSG00000011007.12	1928	2010	2947	1823	4134	1283	4668	4193	1967.22	2313.75	2960.57	2702.62	3092.06	2692.7	3091.8	2047.89	2608.57	0.00665167	0.0677105	0.691674	0.997419	ELOA	elongin A [Source:HGNC Symbol;Acc:HGNC:11620]	protein_coding
ENSG00000057757.10	726	959	1090	591	2353	839	2316	3594	740.768	1103.92	1095.02	876.165	1759.95	1760.85	1533.98	1755.33	1328.25	-0.0212834	0.0712333	0.261923	0.959987	PITHD1	PITH domain containing 1 [Source:HGNC Symbol;Acc:HGNC:25022]	protein_coding
ENSG00000011009.11	436	382	746	564	992	241	1847	1887	444.869	439.727	749.435	836.138	741.975	505.799	1223.34	921.622	732.863	0.0213673	0.071446	0.255141	0.953819	LYPLA2	lysophospholipase 2 [Source:HGNC Symbol;Acc:HGNC:6738]	protein_coding
ENSG00000117308.15	183	133	135	79	166	83	618	850	186.722	153.099	135.622	117.119	124.161	174.196	409.326	415.145	214.424	-0.00522141	0.0679718	0.732503	0.997419	GALE	UDP-galactose-4-epimerase [Source:HGNC Symbol;Acc:HGNC:4116]	protein_coding
ENSG00000117305.15	360	443	571	444	449	180	687	768	367.323	509.945	573.629	658.236	335.833	377.775	455.027	375.096	456.608	-0.00213983	0.0674842	0.889829	0.997419	HMGCL	3-hydroxy-3-methylglutaryl-CoA lyase [Source:HGNC Symbol;Acc:HGNC:5005]	protein_coding
ENSG00000179163.12	273	362	313	99	237	203	600	582	278.553	416.704	314.441	146.769	177.266	426.047	397.404	284.252	305.18	-0.0175668	0.0717497	0.121419	0.80767	FUCA1	alpha-L-fucosidase 1 [Source:HGNC Symbol;Acc:HGNC:4006]	protein_coding
ENSG00000188822.8	0	0	0	0	1	1	2	2	0	0	0	0	0.747958	2.09875	1.32468	0.976811	0.643525	-0.000133048	0.0694365	0.963306	NA	CNR2	cannabinoid receptor 2 [Source:HGNC Symbol;Acc:HGNC:2160]	protein_coding
ENSG00000229106.1	5	0	0	0	0	0	1	0	5.10171	0	0	0	0	0	0.662339	0	0.720506	0.000680906	0.0694471	0.605526	NA	BTBD6P1	BTB domain containing 6 pseudogene 1 [Source:HGNC Symbol;Acc:HGNC:51542]	processed_pseudogene
ENSG00000230228.2	1	1	1	0	1	0	0	0	1.02034	1.15112	1.0046	0	0.747958	0	0	0	0.490503	-5.71958e-05	0.0694371	0.955761	NA	H3P1	H3 histone pseudogene 1 [Source:HGNC Symbol;Acc:HGNC:43794]	processed_pseudogene
ENSG00000189266.13	2467	3443	3301	2308	3303	971	4762	4481	2517.18	3963.3	3316.2	3421.64	2470.51	2037.89	3154.06	2188.55	2883.66	0.00253132	0.0677941	0.866417	0.997419	PNRC2	proline rich nuclear receptor coactivator 2 [Source:HGNC Symbol;Acc:HGNC:23158]	protein_coding
ENSG00000188529.15	5177	5071	4097	2697	9217	2920	5980	9242	5282.31	5837.32	4115.86	3998.34	6893.93	6128.36	3960.79	4513.85	5091.34	-0.00460229	0.0664226	0.815333	0.997419	SRSF10	serine and arginine rich splicing factor 10 [Source:HGNC Symbol;Acc:HGNC:16713]	protein_coding
ENSG00000225315.2	0	0	0	0	0	0	1	0	0	0	0	0	0	0	0.662339	0	0.0827924	0.000273478	0.0694437	0.876717	NA	AL591178.1	novel transcript, antisense to MYOM3	lncRNA
ENSG00000142661.19	0	7	1	2	0	0	4	7	0	8.05782	1.0046	2.96503	0	0	2.64936	3.41884	2.26196	-0.000594161	0.0694296	0.589102	NA	MYOM3	myomesin 3 [Source:HGNC Symbol;Acc:HGNC:26679]	protein_coding
ENSG00000142677.4	0	5	0	0	0	0	0	2	0	5.75559	0	0	0	0	0	0.976811	0.84155	-0.000700045	0.0694478	0.502907	NA	IL22RA1	interleukin 22 receptor subunit alpha 1 [Source:HGNC Symbol;Acc:HGNC:13700]	protein_coding
ENSG00000185436.12	2	0	2	5	2	0	10	22	2.04068	0	2.00921	7.41257	1.49592	0	6.62339	10.7449	3.79084	0.00246283	0.069457	0.361346	NA	IFNLR1	interferon lambda receptor 1 [Source:HGNC Symbol;Acc:HGNC:18584]	protein_coding
ENSG00000230023.2	0	0	0	0	1	0	0	1	0	0	0	0	0.747958	0	0	0.488406	0.154545	-6.04508e-05	0.0694408	0.954688	NA	LINC02800	long intergenic non-protein coding RNA 2800 [Source:HGNC Symbol;Acc:HGNC:27642]	lncRNA
ENSG00000158055.16	2	1	0	1	3	0	1	15	2.04068	1.15112	0	1.48251	2.24387	0	0.662339	7.32609	1.86333	0.000743283	0.0694286	0.639192	NA	GRHL3	grainyhead like transcription factor 3 [Source:HGNC Symbol;Acc:HGNC:25839]	protein_coding
ENSG00000001460.18	410	412	69	37	207	161	192	687	418.34	474.26	69.3177	54.853	154.827	337.899	127.169	335.535	246.525	-0.0285173	0.0770219	0.0326968	0.502693	STPG1	sperm tail PG-rich repeat containing 1 [Source:HGNC Symbol;Acc:HGNC:28070]	protein_coding
ENSG00000001461.17	1475	1051	1969	997	1487	413	1435	4061	1505	1209.82	1978.07	1478.07	1112.21	866.785	950.457	1983.42	1385.48	-0.00726149	0.0687072	0.567025	0.997419	NIPAL3	NIPA like domain containing 3 [Source:HGNC Symbol;Acc:HGNC:25233]	protein_coding
ENSG00000286061.1	0	2	0	0	0	0	0	0	0	2.30223	0	0	0	0	0	0	0.287779	-0.000401271	0.0694443	0.746578	NA	RCAN3AS	RCAN3 antisense RNA [Source:HGNC Symbol;Acc:HGNC:39009]	lncRNA
ENSG00000117602.13	5455	5540	6459	1918	866	1788	1183	2283	5565.96	6377.19	6488.74	2843.46	647.732	3752.57	783.547	1115.03	3446.78	-0.0257293	0.0759123	0.0124516	0.299425	RCAN3	RCAN family member 3 [Source:HGNC Symbol;Acc:HGNC:3042]	protein_coding
ENSG00000264443.1	0	0	0	3	1	0	0	0	0	0	0	4.44754	0.747958	0	0	0	0.649437	0.00055857	0.0694449	0.678942	NA	NCMAP-DT	NCMAP divergent transcript [Source:HGNC Symbol;Acc:HGNC:54327]	lncRNA
ENSG00000184454.7	0	0	0	1	26	0	0	2	0	0	0	1.48251	19.4469	0	0	0.976811	2.73828	0.000413449	0.0694425	0.628331	NA	NCMAP	non-compact myelin associated protein [Source:HGNC Symbol;Acc:HGNC:29332]	protein_coding
ENSG00000133226.17	2274	2111	2191	1950	5107	1489	6079	6443	2320.26	2430.01	2201.09	2890.9	3819.82	3125.04	4026.36	3146.8	2995.03	0.0209375	0.0707768	0.292658	0.96782	SRRM1	serine and arginine repetitive matrix 1 [Source:HGNC Symbol;Acc:HGNC:16638]	protein_coding
ENSG00000169504.15	15268	9895	7742	5683	10140	5116	15204	13053	15578.6	11390.3	7777.65	8425.12	7584.3	10737.2	10070.2	6375.16	9742.32	0.00814203	0.0683745	0.541959	0.997419	CLIC4	chloride intracellular channel 4 [Source:HGNC Symbol;Acc:HGNC:13518]	protein_coding
ENSG00000020633.19	794	191	86	48	18	5	16	50	810.151	219.863	86.396	71.1606	13.4632	10.4938	10.5974	24.4203	155.818	0.00266221	0.0690776	0.728922	0.997419	RUNX3	RUNX family transcription factor 3 [Source:HGNC Symbol;Acc:HGNC:10473]	protein_coding
ENSG00000229162.1	8	1	0	2	0	0	1	2	8.16273	1.15112	0	2.96503	0	0	0.662339	0.976811	1.73975	0.00115516	0.0694433	0.57304	NA	RUNX3-AS1	RUNX3 antisense RNA 1 [Source:HGNC Symbol;Acc:HGNC:40513]	lncRNA
ENSG00000285823.1	0	0	0	0	0	0	0	1	0	0	0	0	0	0	0	0.488406	0.0610507	-0.000320193	0.0694437	0.817944	NA	LINC02793	long intergenic non-protein coding RNA 2793 [Source:HGNC Symbol;Acc:HGNC:54317]	lncRNA
ENSG00000233755.1	0	0	0	0	0	0	0	1	0	0	0	0	0	0	0	0.488406	0.0610507	-0.000320193	0.0694437	0.817944	NA	AL050344.1	novel transcript	lncRNA
ENSG00000117614.10	2240	2480	2732	1868	2740	911	2734	1980	2285.56	2854.77	2744.58	2769.33	2049.41	1911.96	1810.84	967.043	2174.19	0.00832405	0.0684742	0.575811	0.997419	SYF2	SYF2 pre-mRNA splicing factor [Source:HGNC Symbol;Acc:HGNC:19824]	protein_coding
ENSG00000284602.1	16	11	35	22	50	11	8	34	16.3255	12.6623	35.1611	32.6153	37.3979	23.0863	5.29872	16.6058	22.3941	-0.00151347	0.0691166	0.820935	NA	AL031432.4	novel transcript	lncRNA
ENSG00000284657.1	16	2	5	4	3	1	9	10	16.3255	2.30223	5.02302	5.93005	2.24387	2.09875	5.96105	4.88406	5.59606	0.00325887	0.0694352	0.435043	NA	AL031432.5	novel transcript	lncRNA
ENSG00000117616.18	1183	1260	1903	1044	1564	422	1767	3488	1207.06	1450.41	1911.76	1547.74	1169.81	885.673	1170.35	1703.56	1380.8	-0.0107119	0.0685809	0.519092	0.997419	RSRP1	arginine and serine rich protein 1 [Source:HGNC Symbol;Acc:HGNC:25234]	protein_coding
ENSG00000272432.1	4	5	4	1	16	3	6	9	4.08136	5.75559	4.01842	1.48251	11.9673	6.29626	3.97404	4.39565	5.24639	-0.00137894	0.0693223	0.844381	NA	AL031432.3	novel transcript	lncRNA
ENSG00000261349.1	0	0	7	5	81	5	61	34	0	0	7.03223	7.41257	60.5846	10.4938	40.4027	16.6058	17.8165	0.00700465	0.0698194	0.184305	NA	AL031432.2	novel pseudogene	unprocessed_pseudogene
ENSG00000187010.21	0	0	4	0	2	0	1	0	0	0	4.01842	0	1.49592	0	0.662339	0	0.772084	0.000223538	0.0694413	0.851192	NA	RHD	Rh blood group D antigen [Source:HGNC Symbol;Acc:HGNC:10009]	protein_coding
ENSG00000224183.1	1	2	19	5	20	12	1	6	1.02034	2.30223	19.0875	7.41257	14.9592	25.185	0.662339	2.93043	9.19495	-0.00681458	0.0697655	0.173697	NA	SDHDP6	succinate dehydrogenase complex subunit D pseudogene 6 [Source:HGNC Symbol;Acc:HGNC:10689]	processed_pseudogene
ENSG00000259984.1	32	7	38	13	25	15	49	62	32.6509	8.05782	38.175	19.2727	18.699	31.4813	32.4546	30.2812	26.384	0.000879473	0.0691415	0.955808	0.997419	AL928711.1	novel pseudogene	unprocessed_pseudogene
ENSG00000183726.11	1235	1690	2473	1540	3016	1163	5324	6475	1260.12	1945.39	2484.39	2283.07	2255.84	2440.85	3526.29	3162.43	2419.8	-0.0116762	0.0684264	0.498127	0.997419	TMEM50A	transmembrane protein 50A [Source:HGNC Symbol;Acc:HGNC:30590]	protein_coding
ENSG00000188672.19	67	109	37	65	45	19	187	42	68.3629	125.472	37.1704	96.3634	33.6581	39.8763	123.857	20.513	68.1592	0.00641866	0.069569	0.282528	0.967694	RHCE	Rh blood group CcEe antigens [Source:HGNC Symbol;Acc:HGNC:10008]	protein_coding
ENSG00000238084.4	2	0	0	2	7	2	1	3	2.04068	0	0	2.96503	5.23571	4.1975	0.662339	1.46522	2.07081	0.001487	0.0694345	0.416086	NA	AL031284.1	succinate dehydrogenase complex, subunit D, integral membrane protein (SDHD) pseudogene	processed_pseudogene
ENSG00000204178.11	1010	1390	2126	1398	3090	973	2796	5053	1030.54	1600.05	2135.79	2072.55	2311.19	2042.09	1851.9	2467.91	1939	-0.0145723	0.0693718	0.395006	0.9878	MACO1	macoilin 1 [Source:HGNC Symbol;Acc:HGNC:25572]	protein_coding
ENSG00000157978.12	216	160	304	139	224	72	563	483	220.394	184.179	305.4	206.069	167.543	151.11	372.897	235.9	230.436	0.00513708	0.0683419	0.701256	0.997419	LDLRAP1	low density lipoprotein receptor adaptor protein 1 [Source:HGNC Symbol;Acc:HGNC:18640]	protein_coding
ENSG00000225643.1	1	5	4	0	4	1	0	23	1.02034	5.75559	4.01842	0	2.99183	2.09875	0	11.2333	3.38978	-0.00307015	0.069517	0.0852066	NA	AL606491.1	novel transcript	lncRNA
ENSG00000117643.15	560	467	1646	273	916	587	545	4033	571.391	537.572	1653.58	404.726	685.13	1231.97	360.975	1969.74	926.885	-0.0262642	0.0764276	0.00504009	0.184804	MAN1C1	mannosidase alpha class 1C member 1 [Source:HGNC Symbol;Acc:HGNC:19080]	protein_coding
ENSG00000233478.1	0	0	0	0	0	1	0	0	0	0	0	0	0	2.09875	0	0	0.262344	-0.000367455	0.0694446	0.831747	NA	AL031280.1	novel transcript	lncRNA
ENSG00000162430.17	6162	3322	8935	2844	11399	6554	12063	24119	6287.34	3824.01	8976.14	4216.27	8525.98	13755.2	7989.8	11779.9	8169.33	-0.0134996	0.0702295	0.261493	0.959465	SELENON	selenoprotein N [Source:HGNC Symbol;Acc:HGNC:15999]	protein_coding
ENSG00000228172.5	7	11	16	19	9	5	4	21	7.14239	12.6623	16.0737	28.1678	6.73162	10.4938	2.64936	10.2565	11.7722	-0.00387169	0.0693885	0.459379	NA	AL020996.1	novel transcript	lncRNA
ENSG00000117640.18	1400	1355	1775	1146	2544	741	3574	4495	1428.48	1559.76	1783.17	1698.96	1902.81	1555.18	2367.2	2195.38	1811.37	0.0049675	0.0667229	0.825373	0.997419	MTFR1L	mitochondrial fission regulator 1 like [Source:HGNC Symbol;Acc:HGNC:28836]	protein_coding
ENSG00000272478.1	0	0	0	0	5	6	7	4	0	0	0	0	3.73979	12.5925	4.63638	1.95362	2.86529	-0.000154677	0.0694272	0.98351	NA	AL020996.3	novel transcript, antisense to MTFR1L	lncRNA
ENSG00000127423.11	56	53	120	35	316	124	268	197	57.1391	61.0092	120.553	51.888	236.355	260.245	177.507	96.2159	132.614	-0.00203671	0.0687051	0.781714	0.997419	AUNIP	aurora kinase A and ninein interacting protein [Source:HGNC Symbol;Acc:HGNC:28363]	protein_coding
ENSG00000236528.1	0	1	0	0	0	0	2	0	0	1.15112	0	0	0	0	1.32468	0	0.309475	-3.67341e-05	0.069442	0.945674	NA	AL033528.2	novel transcript	lncRNA
ENSG00000182749.6	319	347	295	159	310	58	371	318	325.489	399.438	296.358	235.72	231.867	121.728	245.728	155.313	251.455	0.00791252	0.0689322	0.524745	0.997419	PAQR7	progestin and adipoQ receptor family member 7 [Source:HGNC Symbol;Acc:HGNC:23146]	protein_coding
ENSG00000117632.23	24960	43975	27014	13988	38853	20608	72229	75788	25467.7	50620.4	27138.4	20737.4	29060.4	43251.1	47840.1	37015.3	35141.3	-0.0182914	0.0713264	0.207756	0.924234	STMN1	stathmin 1 [Source:HGNC Symbol;Acc:HGNC:6510]	protein_coding
ENSG00000283938.1	397	655	347	202	486	372	1431	1330	405.075	753.982	348.598	299.468	363.508	780.736	947.808	649.58	568.594	-0.0133149	0.0702042	0.263416	0.960379	MIR3917	microRNA 3917 [Source:HGNC Symbol;Acc:HGNC:38911]	miRNA
ENSG00000158006.14	352	307	529	399	359	101	98	450	359.16	353.393	531.436	591.523	268.517	211.974	64.9093	219.783	325.087	-0.00697608	0.0691651	0.519506	0.997419	PAFAH2	platelet activating factor acetylhydrolase 2 [Source:HGNC Symbol;Acc:HGNC:8579]	protein_coding
ENSG00000158008.10	49	39	12	11	13	16	18	236	49.9967	44.8936	12.0553	16.3076	9.72346	33.58	11.9221	115.264	36.7178	-0.00745149	0.0698125	0.144641	0.842933	EXTL1	exostosin like glycosyltransferase 1 [Source:HGNC Symbol;Acc:HGNC:3515]	protein_coding
ENSG00000158014.15	2	0	0	0	0	0	8	1	2.04068	0	0	0	0	0	5.29872	0.488406	0.978475	0.00062063	0.0694455	0.650568	NA	SLC30A2	solute carrier family 30 member 2 [Source:HGNC Symbol;Acc:HGNC:11013]	protein_coding
ENSG00000158022.7	0	5	4	1	1	0	10	7	0	5.75559	4.01842	1.48251	0.747958	0	6.62339	3.41884	2.75584	-0.000777275	0.0694174	0.633594	NA	TRIM63	tripartite motif containing 63 [Source:HGNC Symbol;Acc:HGNC:16007]	protein_coding
ENSG00000175087.10	719	865	1261	703	1928	657	1139	2785	733.625	995.717	1266.81	1042.21	1442.06	1378.88	754.405	1360.21	1121.74	-0.0230463	0.0727795	0.171613	0.884103	PDIK1L	PDLIM1 interacting kinase 1 like [Source:HGNC Symbol;Acc:HGNC:18981]	protein_coding
ENSG00000197245.6	52	61	47	82	111	35	28	132	53.0577	70.2182	47.2164	121.566	83.0234	73.4563	18.5455	64.4696	66.4441	-0.00307166	0.0691292	0.793537	0.997419	FAM110D	family with sequence similarity 110 member D [Source:HGNC Symbol;Acc:HGNC:25860]	protein_coding
ENSG00000282872.2	0	0	0	0	15	0	0	3	0	0	0	0	11.2194	0	0	1.46522	1.58557	-9.39072e-06	0.0694425	0.94314	NA	C1orf232	chromosome 1 open reading frame 230 [Source:HGNC Symbol;Acc:HGNC:53426]	protein_coding
ENSG00000236782.7	3	2	7	3	157	1	13	278	3.06102	2.30223	7.03223	4.44754	117.429	2.09875	8.61041	135.777	35.0948	-4.74586e-05	0.0693809	0.979524	0.997906	AL391650.1	ZNF593 opposite strand [Source:HGNC Symbol;Acc:HGNC:41278]	protein_coding
ENSG00000142684.9	141	161	129	119	187	68	301	293	143.868	185.33	129.594	176.419	139.868	142.715	199.364	143.103	157.533	0.00570152	0.0683134	0.681807	0.997419	ZNF593	zinc finger protein 593 [Source:HGNC Symbol;Acc:HGNC:30943]	protein_coding
ENSG00000142675.18	104	75	90	60	297	51	287	344	106.115	86.3338	90.4144	88.9508	222.144	107.036	190.091	168.012	132.387	0.0137377	0.0701378	0.293312	0.96782	CNKSR1	connector enhancer of kinase suppressor of Ras 1 [Source:HGNC Symbol;Acc:HGNC:19700]	protein_coding
ENSG00000188782.9	3	3	0	0	10	4	2	4	3.06102	3.45335	0	0	7.47958	8.39501	1.32468	1.95362	3.20841	-0.000587194	0.0693846	0.911555	NA	CATSPER4	cation channel sperm associated 4 [Source:HGNC Symbol;Acc:HGNC:23220]	protein_coding
ENSG00000236155.6	0	0	1	3	4	0	6	7	0	0	1.0046	4.44754	2.99183	0	3.97404	3.41884	1.97961	0.00131742	0.0694393	0.531341	NA	ZPLD2P	zona pellucida like domain containing 2, pseudogene [Source:HGNC Symbol;Acc:HGNC:54510]	transcribed_unprocessed_pseudogene
ENSG00000130695.16	744	466	1064	518	2013	636	2169	2363	759.134	536.421	1068.9	767.942	1505.64	1334.81	1436.61	1154.1	1070.44	0.00681116	0.0679916	0.650314	0.997419	CEP85	centrosomal protein 85 [Source:HGNC Symbol;Acc:HGNC:25309]	protein_coding
ENSG00000270733.1	0	0	0	0	0	1	0	0	0	0	0	0	0	2.09875	0	0	0.262344	-0.000367455	0.0694446	0.831747	NA	AL355877.1	mitochondrial ribosomal protein S6 (MRPS6) pseudogene	processed_pseudogene
ENSG00000142669.15	1862	3556	2245	1791	3789	1402	6134	8492	1899.88	4093.37	2255.34	2655.18	2834.01	2942.45	4062.79	4147.54	3111.32	-0.00998584	0.0689722	0.47136	0.994086	SH3BGRL3	SH3 domain binding glutamate rich protein like 3 [Source:HGNC Symbol;Acc:HGNC:15568]	protein_coding
ENSG00000158062.20	816	667	507	318	817	249	400	802	832.598	767.795	509.334	471.439	611.082	522.589	264.936	391.701	546.434	-0.00514696	0.0676611	0.765606	0.997419	UBXN11	UBX domain protein 11 [Source:HGNC Symbol;Acc:HGNC:30600]	protein_coding
ENSG00000169442.9	11	5	55	26	38	5	48	56	11.2238	5.75559	55.2532	38.5453	28.4224	10.4938	31.7923	27.3507	26.1046	0.00507822	0.0693282	0.477865	0.994086	CD52	CD52 molecule [Source:HGNC Symbol;Acc:HGNC:1804]	protein_coding
ENSG00000176092.17	8	4	5	1	8	3	19	4	8.16273	4.60447	5.02302	1.48251	5.98367	6.29626	12.5844	1.95362	5.76134	0.00169552	0.0693676	0.63693	NA	CRYBG2	crystallin beta-gamma domain containing 2 [Source:HGNC Symbol;Acc:HGNC:17295]	protein_coding
ENSG00000176083.18	1	0	4	4	1	0	1	0	1.02034	0	4.01842	5.93005	0.747958	0	0.662339	0	1.54739	0.00167751	0.0694542	0.48496	NA	ZNF683	zinc finger protein 683 [Source:HGNC Symbol;Acc:HGNC:28495]	protein_coding
ENSG00000131914.11	0	0	1	0	0	0	4	4	0	0	1.0046	0	0	0	2.64936	1.95362	0.700948	-0.000256367	0.0694388	0.822568	NA	LIN28A	lin-28 homolog A [Source:HGNC Symbol;Acc:HGNC:15986]	protein_coding
ENSG00000117682.17	722	635	1038	673	1367	447	1146	2382	736.686	730.96	1042.78	997.731	1022.46	938.142	759.041	1163.38	923.898	-0.00854685	0.0679347	0.607489	0.997419	DHDDS	dehydrodolichyl diphosphate synthase subunit [Source:HGNC Symbol;Acc:HGNC:20603]	protein_coding
ENSG00000223583.1	7	1	0	0	2	1	1	0	7.14239	1.15112	0	0	1.49592	2.09875	0.662339	0	1.56881	0.0010723	0.0694396	0.53775	NA	AL513365.1	ribosomal protein L17 (RPL17) pseudogene	processed_pseudogene
ENSG00000225891.2	6	8	7	5	16	6	7	31	6.12205	9.20894	7.03223	7.41257	11.9673	12.5925	4.63638	15.1406	9.26407	-0.0036492	0.069366	0.480491	NA	DHDDS-AS1	DHDDS antisense RNA 1 [Source:HGNC Symbol;Acc:HGNC:40925]	lncRNA
ENSG00000198830.11	11653	10966	13501	6168	19240	8532	21908	21470	11890	12623.2	13563.2	9144.14	14390.7	17906.6	14510.5	10486.1	13064.3	-0.00700006	0.0679743	0.655733	0.997419	HMGN2	high mobility group nucleosomal binding domain 2 [Source:HGNC Symbol;Acc:HGNC:4986]	protein_coding
ENSG00000117676.14	207	96	266	90	163	37	489	1683	211.211	110.507	267.225	133.426	121.917	77.6538	323.884	821.987	258.476	-0.00353142	0.0689695	0.677753	0.997419	RPS6KA1	ribosomal protein S6 kinase A1 [Source:HGNC Symbol;Acc:HGNC:10430]	protein_coding
ENSG00000243905.3	0	0	0	0	0	0	0	1	0	0	0	0	0	0	0	0.488406	0.0610507	-0.000320193	0.0694437	0.817944	NA	RN7SL679P	RNA, 7SL, cytoplasmic 679, pseudogene [Source:HGNC Symbol;Acc:HGNC:46695]	misc_RNA
ENSG00000260063.1	78	45	5	7	15	15	6	83	79.5866	51.8003	5.02302	10.3776	11.2194	31.4813	3.97404	40.5377	29.25	-0.00401203	0.0694321	0.364775	0.985418	AL512408.1	novel transcript, antisense to ARID1A	lncRNA
ENSG00000117713.20	7616	4036	5720	4445	9080	2464	8868	13433	7770.92	4645.91	5746.34	6589.77	6791.46	5171.33	5873.63	6560.75	6143.76	0.0188899	0.0708276	0.2739	0.964128	ARID1A	AT-rich interaction domain 1A [Source:HGNC Symbol;Acc:HGNC:11110]	protein_coding
ENSG00000060642.11	270	262	231	106	140	58	174	405	275.492	301.593	232.064	157.146	104.714	121.728	115.247	197.804	188.223	-0.0216366	0.0725428	0.161688	0.873186	PIGV	phosphatidylinositol glycan anchor biosynthesis class V [Source:HGNC Symbol;Acc:HGNC:26031]	protein_coding
ENSG00000204160.12	521	461	651	308	910	304	2299	1987	531.598	530.665	653.997	456.614	680.642	638.021	1522.72	970.462	748.09	0.00255171	0.0678115	0.844812	0.997419	ZDHHC18	zinc finger DHHC-type palmitoyltransferase 18 [Source:HGNC Symbol;Acc:HGNC:20712]	protein_coding
ENSG00000175793.12	4	7	2	0	13	3	3	6	4.08136	8.05782	2.00921	0	9.72346	6.29626	1.98702	2.93043	4.3857	-0.00207722	0.0693902	0.555958	NA	SFN	stratifin [Source:HGNC Symbol;Acc:HGNC:10773]	protein_coding
ENSG00000142751.15	615	617	842	569	1292	381	1366	1902	627.51	710.239	845.877	843.55	966.362	799.625	904.756	928.948	828.358	0.0012625	0.0666802	0.95737	0.99767	GPN2	GPN-loop GTPase 2 [Source:HGNC Symbol;Acc:HGNC:25513]	protein_coding
ENSG00000198746.13	283	206	321	248	458	132	372	569	288.757	237.13	322.478	367.663	342.565	277.035	246.39	277.903	294.99	0.00930223	0.0681014	0.579029	0.997419	GPATCH3	G-patch domain containing 3 [Source:HGNC Symbol;Acc:HGNC:25720]	protein_coding
ENSG00000090273.14	2975	2717	1947	1125	2865	1019	4657	4049	3035.51	3127.59	1955.96	1667.83	2142.9	2138.63	3084.51	1977.55	2391.31	0.00581829	0.0676353	0.733699	0.997419	NUDC	nuclear distribution C, dynein complex regulator [Source:HGNC Symbol;Acc:HGNC:8045]	protein_coding
ENSG00000131910.5	3	1	0	0	3	0	0	0	3.06102	1.15112	0	0	2.24387	0	0	0	0.807002	0.000476719	0.0694412	0.708259	NA	NR0B2	nuclear receptor subfamily 0 group B member 2 [Source:HGNC Symbol;Acc:HGNC:7961]	protein_coding
ENSG00000175707.9	0	0	0	0	0	0	0	5	0	0	0	0	0	0	0	2.44203	0.305254	-0.000376524	0.0694448	0.691692	NA	KDF1	keratinocyte differentiation factor 1 [Source:HGNC Symbol;Acc:HGNC:26624]	protein_coding
ENSG00000172746.6	0	0	0	0	1	0	0	1	0	0	0	0	0.747958	0	0	0.488406	0.154545	-6.04508e-05	0.0694408	0.954688	NA	RPL12P13	ribosomal protein L12 pseudogene 13 [Source:HGNC Symbol;Acc:HGNC:51936]	unprocessed_pseudogene
ENSG00000253368.4	85	76	28	5	335	21	477	1304	86.729	87.4849	28.1289	7.41257	250.566	44.0738	315.936	636.881	182.152	-0.00120262	0.0691569	0.829086	0.997419	TRNP1	TMF1 regulated nuclear protein 1 [Source:HGNC Symbol;Acc:HGNC:34348]	protein_coding
ENSG00000158246.8	12	12	14	10	26	9	13	24	12.2441	13.8134	14.0645	14.8251	19.4469	18.8888	8.61041	11.7217	14.2019	-0.00146749	0.0690795	0.842835	NA	TENT5B	terminal nucleotidyltransferase 5B [Source:HGNC Symbol;Acc:HGNC:28273]	protein_coding
ENSG00000090020.11	859	484	765	344	761	360	872	1090	876.473	557.141	768.522	509.985	569.196	755.551	577.56	532.362	643.349	-0.00245452	0.0680286	0.860153	0.997419	SLC9A1	solute carrier family 9 member A1 [Source:HGNC Symbol;Acc:HGNC:11071]	protein_coding
ENSG00000229985.2	0	0	0	0	0	0	0	1	0	0	0	0	0	0	0	0.488406	0.0610507	-0.000320193	0.0694437	0.817944	NA	AL590640.2	ribosomal protein L18a (RPL18A) pseudogene	processed_pseudogene
ENSG00000214973.3	0	0	0	0	2	1	2	1	0	0	0	0	1.49592	2.09875	1.32468	0.488406	0.675969	7.68405e-05	0.0694364	0.922015	NA	CHCHD3P3	coiled-coil-helix-coiled-coil-helix domain containing 3 pseudogene 3 [Source:HGNC Symbol;Acc:HGNC:44699]	processed_pseudogene
ENSG00000225159.1	16	14	21	10	21	2	9	7	16.3255	16.1156	21.0967	14.8251	15.7071	4.1975	5.96105	3.41884	12.2059	0.00331532	0.0693194	0.562268	NA	NPM1P39	nucleophosmin 1 pseudogene 39 [Source:HGNC Symbol;Acc:HGNC:45218]	processed_pseudogene
ENSG00000142784.16	2137	1362	2366	1535	2694	1143	4680	4300	2180.47	1567.82	2376.89	2275.66	2015	2398.87	3099.75	2100.14	2251.83	0.0107989	0.0685416	0.511651	0.997419	WDTC1	WD and tetratricopeptide repeats 1 [Source:HGNC Symbol;Acc:HGNC:29175]	protein_coding
ENSG00000243659.1	2	16	9	4	16	1	1	26	2.04068	18.4179	9.04144	5.93005	11.9673	2.09875	0.662339	12.6985	7.85713	-0.00299325	0.0694767	0.221269	NA	FO393419.3	SMT3 suppressor of mif two 3 homolog 2 (yeast) (SMT3H2) pseudogene	processed_pseudogene
ENSG00000186501.15	1031	953	1062	665	1615	565	1764	2063	1051.97	1097.01	1066.89	985.871	1207.95	1185.79	1168.37	1007.58	1096.43	0.00184052	0.0664313	0.940048	0.997419	TMEM222	transmembrane protein 222 [Source:HGNC Symbol;Acc:HGNC:25363]	protein_coding
ENSG00000206888.1	3	0	1	3	5	3	3	8	3.06102	0	1.0046	4.44754	3.73979	6.29626	1.98702	3.90725	3.05543	0.00132398	0.069404	0.601684	NA	RNU6-48P	RNA, U6 small nuclear 48, pseudogene [Source:HGNC Symbol;Acc:HGNC:34292]	snRNA
ENSG00000241547.1	8	1	12	17	28	14	10	33	8.16273	1.15112	12.0553	25.2027	20.9428	29.3825	6.62339	16.1174	14.9547	0.00200019	0.0692926	0.718293	NA	ACTG1P20	actin gamma 1 pseudogene 20 [Source:HGNC Symbol;Acc:HGNC:51500]	processed_pseudogene
ENSG00000142765.18	2	0	3	1	43	4	11	42	2.04068	0	3.01381	1.48251	32.1622	8.39501	7.28573	20.513	9.36162	0.00113799	0.0693601	0.722714	NA	SYTL1	synaptotagmin like 1 [Source:HGNC Symbol;Acc:HGNC:15584]	protein_coding
ENSG00000142733.17	188	282	284	82	249	282	655	764	191.824	324.615	285.308	121.566	186.242	591.848	433.832	373.142	313.547	-0.024186	0.0748307	0.0333144	0.506464	MAP3K6	mitogen-activated protein kinase kinase kinase 6 [Source:HGNC Symbol;Acc:HGNC:6858]	protein_coding
ENSG00000142748.13	7	6	7	8	1	1	6	25	7.14239	6.9067	7.03223	11.8601	0.747958	2.09875	3.97404	12.2101	6.49654	-0.00186105	0.0693424	0.656924	NA	FCN3	ficolin 3 [Source:HGNC Symbol;Acc:HGNC:3625]	protein_coding
ENSG00000174950.11	0	0	6	0	0	0	0	0	0	0	6.02763	0	0	0	0	0	0.753453	-0.000393161	0.0694449	0.681254	NA	CD164L2	CD164 molecule like 2 [Source:HGNC Symbol;Acc:HGNC:32043]	protein_coding
ENSG00000181773.7	121	383	419	127	309	280	169	542	123.461	440.878	420.929	188.279	231.119	587.651	111.935	264.716	296.121	-1.2661	0.300719	9.25604e-07	0.000343822	GPR3	G protein-coupled receptor 3 [Source:HGNC Symbol;Acc:HGNC:4484]	protein_coding
ENSG00000158195.11	4912	3874	7970	4376	4619	2271	7275	5883	5011.92	4459.43	8006.7	6487.48	3454.82	4766.27	4818.52	2873.29	4984.8	0.00168312	0.0678436	0.910477	0.997419	WASF2	WASP family member 2 [Source:HGNC Symbol;Acc:HGNC:12733]	protein_coding
ENSG00000237429.1	0	1	0	2	2	4	0	6	0	1.15112	0	2.96503	1.49592	8.39501	0	2.93043	2.11719	-0.00107426	0.0694451	0.363476	NA	BX293535.1	novel transcript	lncRNA
ENSG00000126705.15	2469	1675	2896	924	2170	1230	2377	5989	2519.22	1928.12	2909.33	1369.84	1623.07	2581.47	1574.38	2925.06	2178.81	-0.0226666	0.0735349	0.0940806	0.744239	AHDC1	AT-hook DNA binding motif containing 1 [Source:HGNC Symbol;Acc:HGNC:25230]	protein_coding
ENSG00000000938.13	47	57	29	44	65	3	50	91	47.956	65.6137	29.1335	65.2306	48.6173	6.29626	33.117	44.4449	42.5512	0.00587679	0.0695007	0.329367	0.977009	FGR	FGR proto-oncogene, Src family tyrosine kinase [Source:HGNC Symbol;Acc:HGNC:3697]	protein_coding
ENSG00000235912.1	7	6	1	0	5	0	9	8	7.14239	6.9067	1.0046	0	3.73979	0	5.96105	3.90725	3.58272	0.000737925	0.0693877	0.738763	NA	AL031729.1	novel pseudogene	processed_pseudogene
ENSG00000233975.2	448	1568	661	81	173	88	154	144	457.113	1804.95	664.043	120.084	129.397	184.69	102	70.3304	441.576	-0.0161231	0.0717798	0.0344188	0.512805	LINC02574	long intergenic non-protein coding RNA 2574 [Source:HGNC Symbol;Acc:HGNC:53746]	lncRNA
ENSG00000126709.16	1433	3342	2065	280	486	329	454	574	1462.15	3847.03	2074.51	415.104	363.508	690.489	300.702	280.345	1179.23	-0.0271261	0.0767543	0.00855582	0.24855	IFI6	interferon alpha inducible protein 6 [Source:HGNC Symbol;Acc:HGNC:4054]	protein_coding
ENSG00000225886.3	2	4	0	2	2	4	0	0	2.04068	4.60447	0	2.96503	1.49592	8.39501	0	0	2.43764	-0.000195747	0.0694261	0.961219	NA	AL445490.1	novel transcript, antisense to IFI6	lncRNA
ENSG00000287244.1	0	0	0	0	2	2	0	0	0	0	0	0	1.49592	4.1975	0	0	0.711678	-0.000198447	0.0694407	0.956024	NA	AL020997.5	novel transcript	lncRNA
ENSG00000009780.16	512	602	541	262	619	367	792	818	522.415	692.973	543.491	388.419	462.986	770.242	524.573	399.516	538.077	-0.0142909	0.0699058	0.321682	0.976462	FAM76A	family with sequence similarity 76 member A [Source:HGNC Symbol;Acc:HGNC:28530]	protein_coding
ENSG00000231344.1	1	1	1	2	0	0	0	4	1.02034	1.15112	1.0046	2.96503	0	0	0	1.95362	1.01184	-0.000300089	0.0694334	0.701911	NA	AL020997.1	novel pseudogene	processed_pseudogene
ENSG00000230833.1	0	0	0	0	0	0	0	1	0	0	0	0	0	0	0	0.488406	0.0610507	-0.000320193	0.0694437	0.817944	NA	RPEP3	ribulose-5-phosphate-3-epimerase pseudogene 3 [Source:HGNC Symbol;Acc:HGNC:44522]	processed_pseudogene
ENSG00000117758.14	2196	1990	2115	1593	3310	1164	7401	6793	2240.67	2290.72	2124.74	2361.64	2475.74	2442.95	4901.97	3317.74	2769.52	0.0133759	0.0685594	0.471868	0.994086	STX12	syntaxin 12 [Source:HGNC Symbol;Acc:HGNC:11430]	protein_coding
ENSG00000269971.1	0	0	0	0	0	2	4	0	0	0	0	0	0	4.1975	2.64936	0	0.855858	-3.0523e-05	0.0694429	0.958417	NA	AL020997.2	novel transcript, sense intronic to STX12	lncRNA
ENSG00000270031.1	4	2	0	4	6	0	4	11	4.08136	2.30223	0	5.93005	4.48775	0	2.64936	5.37246	3.1029	0.00197352	0.0694501	0.271978	NA	AL020997.3	novel transcript, sense intronic to STX12	lncRNA
ENSG00000223062.1	0	0	0	0	0	0	0	1	0	0	0	0	0	0	0	0.488406	0.0610507	-0.000320193	0.0694437	0.817944	NA	RNU6-1245P	RNA, U6 small nuclear 1245, pseudogene [Source:HGNC Symbol;Acc:HGNC:48208]	snRNA
ENSG00000286433.1	0	6	0	3	10	1	1	10	0	6.9067	0	4.44754	7.47958	2.09875	0.662339	4.88406	3.30987	-0.000267231	0.0694264	0.803983	NA	AL020997.4	novel transcript, antisense to PPP1R8	lncRNA
ENSG00000117751.18	1999	1924	1702	1229	2586	1133	3285	3255	2039.66	2214.75	1709.84	1822.01	1934.22	2377.89	2175.78	1589.76	1982.99	0.00271867	0.0671528	0.901296	0.997419	PPP1R8	protein phosphatase 1 regulatory subunit 8 [Source:HGNC Symbol;Acc:HGNC:9296]	protein_coding
ENSG00000252947.1	0	1	0	2	5	0	2	3	0	1.15112	0	2.96503	3.73979	0	1.32468	1.46522	1.33073	0.000653179	0.0694351	0.574497	NA	SCARNA1	small Cajal body-specific RNA 1 [Source:HGNC Symbol;Acc:HGNC:32555]	scaRNA
ENSG00000130775.16	152	141	529	125	95	28	388	178	155.092	162.308	531.436	185.314	71.056	58.7651	256.988	86.9362	188.487	0.00106551	0.0689407	0.9017	0.997419	THEMIS2	thymocyte selection associated family member 2 [Source:HGNC Symbol;Acc:HGNC:16839]	protein_coding
ENSG00000117748.10	2179	2250	1861	1017	2900	1064	2360	2409	2223.32	2590.01	1869.57	1507.72	2169.08	2233.07	1563.12	1176.57	1916.56	-0.00324212	0.0671773	0.87387	0.997419	RPA2	replication protein A2 [Source:HGNC Symbol;Acc:HGNC:10290]	protein_coding
ENSG00000130768.15	1	0	0	3	17	0	14	39	1.02034	0	0	4.44754	12.7153	0	9.27275	19.0478	5.81297	0.00271719	0.0694937	0.116091	NA	SMPDL3B	sphingomyelin phosphodiesterase acid like 3B [Source:HGNC Symbol;Acc:HGNC:21416]	protein_coding
ENSG00000227050.1	1	1	0	1	0	0	0	0	1.02034	1.15112	0	1.48251	0	0	0	0	0.456746	0.000261957	0.0694393	0.877499	NA	AL512288.1	novel transcript	lncRNA
ENSG00000158156.9	200	349	274	158	250	115	262	463	204.068	401.74	275.262	234.237	186.99	241.356	173.533	226.132	242.915	-0.0269579	0.0751889	0.0975264	0.753541	XKR8	XK related 8 [Source:HGNC Symbol;Acc:HGNC:25508]	protein_coding
ENSG00000158161.16	1036	780	1278	771	2303	521	1989	2256	1057.07	897.872	1283.88	1143.02	1722.55	1093.45	1317.39	1101.84	1202.14	0.0160352	0.069753	0.354258	0.985418	EYA3	EYA transcriptional coactivator and phosphatase 3 [Source:HGNC Symbol;Acc:HGNC:3521]	protein_coding
ENSG00000238231.2	0	2	2	0	0	0	4	4	0	2.30223	2.00921	0	0	0	2.64936	1.95362	1.1143	-0.000689937	0.0694424	0.525103	NA	AL512288.2	interferon-induced transmembrane protein pseudogene	processed_pseudogene
ENSG00000240750.3	0	0	0	0	0	0	0	3	0	0	0	0	0	0	0	1.46522	0.183152	-0.000369324	0.0694446	0.711237	NA	RN7SL559P	RNA, 7SL, cytoplasmic 559, pseudogene [Source:HGNC Symbol;Acc:HGNC:46575]	misc_RNA
ENSG00000228589.3	24	20	26	10	34	18	36	44	24.4882	23.0223	26.1197	14.8251	25.4306	37.7775	23.8442	21.4899	24.6247	-0.00416463	0.0690928	0.623744	0.997419	SPCS2P4	signal peptidase complex subunit 2 pseudogene 4 [Source:HGNC Symbol;Acc:HGNC:45237]	processed_pseudogene
ENSG00000214812.3	0	0	0	0	0	0	1	0	0	0	0	0	0	0	0.662339	0	0.0827924	0.000273478	0.0694437	0.876717	NA	AL137792.1	novel ADP-ribosylation factor family domain containing pseudogene	processed_pseudogene
ENSG00000169403.12	25	16	129	90	44	29	29	104	25.5085	18.4179	129.594	133.426	32.9102	60.8638	19.2078	50.7942	58.8403	-0.00835858	0.06957	0.36232	0.985418	PTAFR	platelet activating factor receptor [Source:HGNC Symbol;Acc:HGNC:9582]	protein_coding
ENSG00000126698.11	3179	2923	3010	1711	3939	1778	5865	6025	3243.66	3364.72	3023.86	2536.58	2946.21	3731.58	3884.62	2942.64	3209.23	-0.00280585	0.0671646	0.810659	0.997419	DNAJC8	DnaJ heat shock protein family (Hsp40) member C8 [Source:HGNC Symbol;Acc:HGNC:15470]	protein_coding
ENSG00000130770.18	1151	1290	1059	456	1278	785	4801	3903	1174.41	1484.94	1063.88	676.026	955.891	1647.52	3179.89	1906.25	1511.1	-0.00969681	0.069166	0.451891	0.994086	ATP5IF1	ATP synthase inhibitory factor subunit 1 [Source:HGNC Symbol;Acc:HGNC:871]	protein_coding
ENSG00000270605.1	127	214	57	30	10	14	33	57	129.583	246.339	57.2624	44.4754	7.47958	29.3825	21.8572	27.8391	70.5273	-0.0186302	0.0724151	0.0696629	0.681357	AL353622.1	novel transcript	lncRNA
ENSG00000271398.1	0	0	0	0	0	0	2	2	0	0	0	0	0	0	1.32468	0.976811	0.287686	1.52607e-05	0.0694397	0.966361	NA	AL353622.2	novel transcript	lncRNA
ENSG00000130766.5	512	274	203	97	144	23	1095	1255	522.415	315.406	203.935	143.804	107.706	48.2713	725.262	612.949	334.968	0.0126207	0.0699927	0.299614	0.969138	SESN2	sestrin 2 [Source:HGNC Symbol;Acc:HGNC:20746]	protein_coding
ENSG00000130772.14	201	301	347	233	305	132	531	604	205.089	346.486	348.598	345.426	228.127	277.035	351.702	294.997	299.682	-0.0083567	0.0685101	0.530849	0.997419	MED18	mediator complex subunit 18 [Source:HGNC Symbol;Acc:HGNC:25944]	protein_coding
ENSG00000204138.13	1975	1389	2013	1417	3409	1332	3053	4529	2015.17	1598.9	2022.27	2100.72	2549.79	2795.54	2022.12	2211.99	2164.56	0.00255745	0.0666607	0.894457	0.997419	PHACTR4	phosphatase and actin regulator 4 [Source:HGNC Symbol;Acc:HGNC:25793]	protein_coding
ENSG00000229820.2	0	0	0	0	0	0	2	0	0	0	0	0	0	0	1.32468	0	0.165585	0.000300188	0.0694442	0.848765	NA	CR391992.1	DnaJ (Hsp40) homolog, subfamily C member 8 (DNAJC8) pseudogene	processed_pseudogene
ENSG00000221216.1	0	0	0	0	1	2	3	6	0	0	0	0	0.747958	4.1975	1.98702	2.93043	1.23286	-0.000437719	0.069437	0.819005	NA	RNU6ATAC27P	RNA, U6atac small nuclear 27, pseudogene [Source:HGNC Symbol;Acc:HGNC:46926]	snRNA
ENSG00000180198.16	929	907	1389	757	2838	876	2303	2036	947.897	1044.06	1395.4	1122.26	2122.71	1838.51	1525.37	994.394	1373.82	0.00534631	0.0677473	0.741225	0.997419	RCC1	regulator of chromosome condensation 1 [Source:HGNC Symbol;Acc:HGNC:1913]	protein_coding
ENSG00000242125.3	380	460	504	332	1580	398	855	600	387.73	529.514	506.321	492.194	1181.77	835.303	566.3	293.043	599.022	0.00940279	0.0690044	0.478335	0.994086	SNHG3	small nucleolar RNA host gene 3 [Source:HGNC Symbol;Acc:HGNC:10118]	lncRNA
ENSG00000274266.1	1	5	1	2	9	7	16	3	1.02034	5.75559	1.0046	2.96503	6.73162	14.6913	10.5974	1.46522	5.52889	0.000379993	0.0693699	0.892577	NA	SNORA73A	small nucleolar RNA, H/ACA box 73A [Source:HGNC Symbol;Acc:HGNC:10115]	snoRNA
ENSG00000200087.1	3	8	4	1	19	5	15	2	3.06102	9.20894	4.01842	1.48251	14.2112	10.4938	9.93509	0.976811	6.67347	0.000377509	0.0693526	0.898307	NA	SNORA73B	small nucleolar RNA, H/ACA box 73B [Source:HGNC Symbol;Acc:HGNC:10116]	snoRNA
ENSG00000279443.1	15	12	2	4	20	11	28	35	15.3051	13.8134	2.00921	5.93005	14.9592	23.0863	18.5455	17.0942	13.8429	0.0015005	0.0691684	0.81558	NA	AL513497.1	TEC	TEC
ENSG00000180098.9	493	534	592	312	727	238	698	1369	503.028	614.697	594.726	462.544	543.766	499.503	462.313	668.627	543.65	-0.0186256	0.0706022	0.307206	0.972629	TRNAU1AP	tRNA selenocysteine 1 associated protein 1 [Source:HGNC Symbol;Acc:HGNC:30813]	protein_coding
ENSG00000197989.14	364	343	397	239	654	121	465	416	371.404	394.833	398.828	354.321	489.165	253.949	307.988	203.177	346.708	0.0131477	0.0697973	0.337413	0.982786	SNHG12	small nucleolar RNA host gene 12 [Source:HGNC Symbol;Acc:HGNC:30062]	lncRNA
ENSG00000221539.1	10	11	12	3	14	2	27	5	10.2034	12.6623	12.0553	4.44754	10.4714	4.1975	17.8832	2.44203	9.29533	0.00221521	0.0693677	0.55988	NA	SNORD99	small nucleolar RNA, C/D box 99 [Source:HGNC Symbol;Acc:HGNC:32762]	snoRNA
ENSG00000278274.1	29	35	28	10	61	13	34	52	29.5899	40.2891	28.1289	14.8251	45.6255	27.2838	22.5195	25.3971	29.2074	-0.00286534	0.0690144	0.726864	0.997419	SNORA61	small nucleolar RNA, H/ACA box 61 [Source:HGNC Symbol;Acc:HGNC:32655]	snoRNA
ENSG00000273544.1	7	10	14	6	25	3	19	25	7.14239	11.5112	14.0645	8.89508	18.699	6.29626	12.5844	12.2101	11.4254	0.000421508	0.0692059	0.972259	NA	SNORA44	small nucleolar RNA, H/ACA box 44 [Source:HGNC Symbol;Acc:HGNC:32637]	snoRNA
ENSG00000280498.1	7	5	9	1	15	4	16	21	7.14239	5.75559	9.04144	1.48251	11.2194	8.39501	10.5974	10.2565	7.98628	-0.00139718	0.0692942	0.762208	NA	SNORA16A	small nucleolar RNA, H/ACA box 16A [Source:HGNC Symbol;Acc:HGNC:32605]	snoRNA
ENSG00000274582.1	7	5	9	1	18	4	16	22	7.14239	5.75559	9.04144	1.48251	13.4632	8.39501	10.5974	10.7449	8.32782	-0.00119283	0.0692881	0.801425	NA	SNORA16A	small nucleolar RNA, H/ACA box 16A [Source:HGNC Symbol;Acc:HGNC:32605]	snoRNA
ENSG00000120656.12	549	584	499	271	587	251	819	790	560.167	672.253	501.298	401.761	439.051	526.787	542.456	385.841	503.702	-0.00510098	0.0678035	0.761236	0.997419	TAF12	TATA-box binding protein associated factor 12 [Source:HGNC Symbol;Acc:HGNC:11545]	protein_coding
ENSG00000188060.8	25	21	75	18	33	20	271	121	25.5085	24.1735	75.3453	26.6852	24.6826	41.975	179.494	59.0971	57.1202	-0.00145878	0.0690925	0.82451	0.997419	RAB42	RAB42, member RAS oncogene family [Source:HGNC Symbol;Acc:HGNC:28702]	protein_coding
ENSG00000229388.1	1	3	3	4	0	0	2	10	1.02034	3.45335	3.01381	5.93005	0	0	1.32468	4.88406	2.45329	-0.000995755	0.0694168	0.562402	NA	LINC01715	long intergenic non-protein coding RNA 1715 [Source:HGNC Symbol;Acc:HGNC:52502]	lncRNA
ENSG00000270103.3	0	5	2	2	6	5	12	3	0	5.75559	2.00921	2.96503	4.48775	10.4938	7.94807	1.46522	4.39058	-0.000749069	0.0693955	0.736979	NA	AL360012.1	RNA, U11 small nuclear	lncRNA
ENSG00000274978.1	0	5	2	2	6	5	12	3	0	5.75559	2.00921	2.96503	4.48775	10.4938	7.94807	1.46522	4.39058	-0.000749069	0.0693955	0.736979	NA	RNU11	RNA, U11 small nuclear [Source:HGNC Symbol;Acc:HGNC:10108]	snRNA
ENSG00000162419.13	704	469	695	485	1355	519	1421	2268	718.32	539.874	698.2	719.019	1013.48	1089.25	941.184	1107.7	853.38	0.00252009	0.0670911	0.915784	0.997419	GMEB1	glucocorticoid modulatory element binding protein 1 [Source:HGNC Symbol;Acc:HGNC:4370]	protein_coding
ENSG00000252777.1	1	0	0	0	0	0	0	0	1.02034	0	0	0	0	0	0	0	0.127543	0.000332408	0.0694431	0.884999	NA	AL645729.1	---	scaRNA
ENSG00000198492.16	3106	3709	2703	2185	5363	1664	4237	5921	3169.18	4269.49	2715.45	3239.29	4011.3	3492.32	2806.33	2891.85	3324.4	-0.000516418	0.0669992	0.985995	0.998022	YTHDF2	YTH N6-methyladenosine RNA binding protein 2 [Source:HGNC Symbol;Acc:HGNC:31675]	protein_coding
ENSG00000116329.11	7	1	2	10	44	5	9	7	7.14239	1.15112	2.00921	14.8251	32.9102	10.4938	5.96105	3.41884	9.73896	0.0102867	0.0704146	0.0389629	NA	OPRD1	opioid receptor delta 1 [Source:HGNC Symbol;Acc:HGNC:8153]	protein_coding
ENSG00000233427.1	0	0	0	0	0	0	0	2	0	0	0	0	0	0	0	0.976811	0.122101	-0.000363395	0.0694444	0.750999	NA	AL009181.1	novel transcript	lncRNA
ENSG00000159023.22	5506	3695	5529	3669	9899	3212	5176	12926	5618	4253.38	5554.46	5439.34	7404.04	6741.19	3428.27	6313.13	5593.98	-0.00405716	0.068007	0.773268	0.997419	EPB41	erythrocyte membrane protein band 4.1 [Source:HGNC Symbol;Acc:HGNC:3377]	protein_coding
ENSG00000225616.2	1	0	0	0	2	0	6	3	1.02034	0	0	0	1.49592	0	3.97404	1.46522	0.994439	0.000848272	0.0694449	0.621011	NA	AL138785.1	ribosomal protein L27 (RPL27) pseudogene	processed_pseudogene
ENSG00000277958.1	0	0	0	0	0	0	0	3	0	0	0	0	0	0	0	1.46522	0.183152	-0.000369324	0.0694446	0.711237	NA	Metazoa_SRP	Metazoan signal recognition particle RNA [Source:RFAM;Acc:RF00017]	misc_RNA
ENSG00000253304.2	54	47	149	14	12	8	27	21	55.0984	54.1025	149.686	20.7552	8.9755	16.79	17.8832	10.2565	41.6934	-0.00544941	0.0694833	0.337377	0.982786	TMEM200B	transmembrane protein 200B [Source:HGNC Symbol;Acc:HGNC:33785]	protein_coding
ENSG00000225750.1	0	0	0	0	0	1	0	3	0	0	0	0	0	2.09875	0	1.46522	0.445496	-0.000744345	0.0694484	0.579838	NA	AL357500.1	novel transcript	lncRNA
ENSG00000116350.17	2562	3383	2617	1555	4314	1296	7124	6054	2614.11	3894.23	2629.05	2305.31	3226.69	2719.98	4718.51	2956.81	3133.09	0.00107077	0.0678326	0.899874	0.997419	SRSF4	serine and arginine rich splicing factor 4 [Source:HGNC Symbol;Acc:HGNC:10786]	protein_coding
ENSG00000277916.1	9	1	2	2	8	3	8	30	9.18307	1.15112	2.00921	2.96503	5.98367	6.29626	5.29872	14.6522	5.9424	0.00113088	0.0693548	0.776137	NA	AL357500.2	---	misc_RNA
ENSG00000116353.16	418	383	526	532	617	220	624	926	426.503	440.878	528.422	788.697	461.49	461.725	413.3	452.264	496.66	0.00606206	0.0676961	0.717127	0.997419	MECR	mitochondrial trans-2-enoyl-CoA reductase [Source:HGNC Symbol;Acc:HGNC:19691]	protein_coding
ENSG00000060656.20	424	380	350	54	180	65	239	255	432.625	437.425	351.611	80.0557	134.632	136.419	158.299	124.543	231.951	-0.00755001	0.0694104	0.395195	0.9878	PTPRU	protein tyrosine phosphatase receptor type U [Source:HGNC Symbol;Acc:HGNC:9683]	protein_coding
ENSG00000284676.1	0	0	2	0	0	0	0	0	0	0	2.00921	0	0	0	0	0	0.251151	-0.000356954	0.0694442	0.752724	NA	AL645944.2	novel transcript	lncRNA
ENSG00000233399.2	0	0	0	0	3	2	0	2	0	0	0	0	2.24387	4.1975	0	0.976811	0.927274	-0.000460767	0.0694411	0.777202	NA	LINC01648	long intergenic non-protein coding RNA 1648 [Source:HGNC Symbol;Acc:HGNC:52435]	lncRNA
ENSG00000231949.1	0	0	0	6	0	0	0	0	0	0	0	8.89508	0	0	0	0	1.11189	0.000330938	0.0694446	0.838669	NA	AL161638.1	novel transcript	lncRNA
ENSG00000162510.6	11	4	13	8	18	5	40	26	11.2238	4.60447	13.0599	11.8601	13.4632	10.4938	26.4936	12.6985	12.9872	0.00561664	0.0694845	0.378338	NA	MATN1	matrilin 1 [Source:HGNC Symbol;Acc:HGNC:6907]	protein_coding
ENSG00000186056.10	10	14	6	2	5	3	7	13	10.2034	16.1156	6.02763	2.96503	3.73979	6.29626	4.63638	6.34927	7.04168	-0.0041223	0.0694242	0.435155	NA	MATN1-AS1	MATN1 antisense RNA 1 [Source:HGNC Symbol;Acc:HGNC:40364]	lncRNA
ENSG00000287510.1	0	2	0	0	2	0	1	1	0	2.30223	0	0	1.49592	0	0.662339	0.488406	0.618612	-2.67154e-05	0.0694384	0.987829	NA	AL137857.1	novel transcript, antisense to LAPTM5	lncRNA
ENSG00000162511.8	469	505	1555	641	457	347	1231	1304	478.54	581.314	1562.16	950.291	341.817	728.267	815.34	636.881	761.826	-0.0169019	0.0710662	0.204045	0.919927	LAPTM5	lysosomal protein transmembrane 5 [Source:HGNC Symbol;Acc:HGNC:29612]	protein_coding
ENSG00000264773.1	0	0	0	0	0	0	0	1	0	0	0	0	0	0	0	0.488406	0.0610507	-0.000320193	0.0694437	0.817944	NA	MIR4420	microRNA 4420 [Source:HGNC Symbol;Acc:HGNC:41772]	miRNA
ENSG00000223382.5	3	7	1	6	6	2	2	8	3.06102	8.05782	1.0046	8.89508	4.48775	4.1975	1.32468	3.90725	4.36696	-0.000258989	0.0693612	0.931912	NA	LINC01778	long intergenic non-protein coding RNA 1778 [Source:HGNC Symbol;Acc:HGNC:52568]	lncRNA
ENSG00000162512.16	3418	2479	4629	1486	4997	2711	14122	20480	3487.53	2853.62	4650.31	2203.01	3737.55	5689.72	9353.56	10002.5	5247.23	-0.016103	0.0706298	0.25126	0.949747	SDC3	syndecan 3 [Source:HGNC Symbol;Acc:HGNC:10660]	protein_coding
ENSG00000134644.16	4926	3743	4606	4274	8130	1866	5063	9501	5026.2	4308.63	4627.21	6336.26	6080.9	3916.27	3353.42	4640.34	4786.16	0.0110897	0.0688793	0.472031	0.994086	PUM1	pumilio RNA binding family member 1 [Source:HGNC Symbol;Acc:HGNC:14957]	protein_coding
ENSG00000084628.10	2859	1643	6845	3324	8632	3431	5962	11597	2917.16	1891.29	6876.52	4927.87	6456.38	7200.82	3948.87	5664.04	4985.37	-0.00646992	0.0682015	0.655225	0.997419	NKAIN1	sodium/potassium transporting ATPase interacting 1 [Source:HGNC Symbol;Acc:HGNC:25743]	protein_coding
ENSG00000060688.13	962	831	1157	689	1602	709	1987	2401	981.568	956.579	1162.33	1021.45	1198.23	1488.02	1316.07	1172.66	1162.11	-0.00539478	0.0669678	0.759095	0.997419	SNRNP40	small nuclear ribonucleoprotein U5 subunit 40 [Source:HGNC Symbol;Acc:HGNC:30857]	protein_coding
ENSG00000229447.2	19	16	5	11	18	3	33	13	19.3865	18.4179	5.02302	16.3076	13.4632	6.29626	21.8572	6.34927	13.3876	0.00899682	0.0700507	0.127198	NA	AC114495.2	general transcription factor IIA, 2, 12kDa (GTF2A2) pseudogene	processed_pseudogene
ENSG00000121766.16	913	1020	1058	628	1465	778	2986	3612	931.571	1174.14	1062.87	931.018	1095.76	1632.83	1977.75	1764.12	1321.26	-0.0147711	0.0692368	0.3667	0.985574	ZCCHC17	zinc finger CCHC-type containing 17 [Source:HGNC Symbol;Acc:HGNC:30246]	protein_coding
ENSG00000229044.1	0	0	0	0	2	0	4	2	0	0	0	0	1.49592	0	2.64936	0.976811	0.640261	0.000420419	0.0694408	0.772815	NA	AL451070.1	novel transcript	lncRNA
ENSG00000121769.8	6	16	170	82	150	48	1410	893	6.12205	18.4179	170.783	121.566	112.194	100.74	933.899	436.146	237.483	-0.00157471	0.0688027	0.860104	0.997419	FABP3	fatty acid binding protein 3 [Source:HGNC Symbol;Acc:HGNC:3557]	protein_coding
ENSG00000168528.12	41	69	111	34	366	405	1385	1555	41.834	79.4271	111.511	50.4055	273.753	849.995	917.34	759.471	385.467	-0.0229628	0.074228	0.0379456	0.538966	SERINC2	serine incorporator 2 [Source:HGNC Symbol;Acc:HGNC:23231]	protein_coding
ENSG00000215899.3	1	0	1	0	1	0	0	0	1.02034	0	1.0046	0	0.747958	0	0	0	0.346613	0.000263367	0.0694404	0.903699	NA	AC209007.1	eukaryotic translation elongation factor 1 alpha 1 (EEF1A1) pseudogene	processed_pseudogene
ENSG00000260386.6	0	0	0	0	0	0	0	2	0	0	0	0	0	0	0	0.976811	0.122101	-0.000363395	0.0694444	0.750999	NA	LDC1P	leucine decarboxylase 1, pseudogene [Source:HGNC Symbol;Acc:HGNC:49677]	transcribed_unitary_pseudogene
ENSG00000284543.1	0	0	0	0	0	0	0	2	0	0	0	0	0	0	0	0.976811	0.122101	-0.000363395	0.0694444	0.750999	NA	LINC01226	long intergenic non-protein coding RNA 1226 [Source:HGNC Symbol;Acc:HGNC:49678]	lncRNA
ENSG00000142910.16	116	76	87	55	42	23	123	109	118.36	87.4849	87.4006	81.5382	31.4142	48.2713	81.4677	53.2362	73.6466	0.00301108	0.0685944	0.79107	0.997419	TINAGL1	tubulointerstitial nephritis antigen like 1 [Source:HGNC Symbol;Acc:HGNC:19168]	protein_coding
ENSG00000121764.11	5	0	2	0	1	1	8	15	5.10171	0	2.00921	0	0.747958	2.09875	5.29872	7.32609	2.8228	-0.000379096	0.069411	0.825197	NA	HCRTR1	hypocretin receptor 1 [Source:HGNC Symbol;Acc:HGNC:4848]	protein_coding
ENSG00000162517.13	1425	1291	1309	793	1578	812	2476	2380	1453.99	1486.09	1315.03	1175.63	1180.28	1704.19	1639.95	1162.41	1389.7	-0.00305122	0.0675979	0.843683	0.997419	PEF1	penta-EF-hand domain containing 1 [Source:HGNC Symbol;Acc:HGNC:30009]	protein_coding
ENSG00000235790.7	1	3	0	0	3	3	1	10	1.02034	3.45335	0	0	2.24387	6.29626	0.662339	4.88406	2.32003	-0.00240701	0.0694725	0.370482	NA	PEF1-AS1	PEF1 and COL16A1 antisense RNA 1 [Source:HGNC Symbol;Acc:HGNC:40154]	lncRNA
ENSG00000264078.1	0	0	0	0	0	1	0	7	0	0	0	0	0	2.09875	0	3.41884	0.689699	-0.000712481	0.0694482	0.519511	NA	AC114488.2	novel transcript, antisense to PEF1	lncRNA
ENSG00000084636.18	536	296	1135	493	171	747	98	623	546.903	340.731	1140.23	730.879	127.901	1567.77	64.9093	304.277	602.949	-0.0128848	0.0709448	0.022918	0.420082	COL16A1	collagen type XVI alpha 1 chain [Source:HGNC Symbol;Acc:HGNC:2193]	protein_coding
ENSG00000121753.13	1877	1779	1584	43	559	464	1393	4282	1915.18	2047.84	1591.29	63.7481	418.109	973.821	922.639	2091.35	1253	-0.0143856	0.0713857	0.0111818	0.28562	ADGRB2	adhesion G protein-coupled receptor B2 [Source:HGNC Symbol;Acc:HGNC:944]	protein_coding
ENSG00000266580.1	0	0	0	0	0	0	1	0	0	0	0	0	0	0	0.662339	0	0.0827924	0.000273478	0.0694437	0.876717	NA	MIR4254	microRNA 4254 [Source:HGNC Symbol;Acc:HGNC:38193]	miRNA
ENSG00000254545.1	0	1	0	0	0	0	0	0	0	1.15112	0	0	0	0	0	0	0.14389	-0.000361158	0.0694437	0.811363	NA	AL354919.2	novel transcript	lncRNA
ENSG00000134668.12	13	5	0	1	41	0	3	204	13.2644	5.75559	0	1.48251	30.6663	0	1.98702	99.6348	19.0988	0.00158572	0.0694424	0.301166	NA	SPOCD1	SPOC domain containing 1 [Source:HGNC Symbol;Acc:HGNC:26338]	protein_coding
ENSG00000203620.2	2	0	0	0	0	0	4	0	2.04068	0	0	0	0	0	2.64936	0	0.586255	0.000672842	0.0694473	0.561877	NA	AL354919.1	novel transcript	lncRNA
ENSG00000269967.1	0	0	1	4	0	0	5	1	0	0	1.0046	5.93005	0	0	3.3117	0.488406	1.34185	0.00066619	0.0694423	0.73569	NA	AL136115.2	novel transcript	lncRNA
ENSG00000184007.22	4337	4307	5253	2048	6284	3267	10762	7198	4425.22	4957.86	5277.19	3036.19	4700.17	6856.62	7128.1	3515.54	4987.11	-0.00414133	0.0685358	0.726369	0.997419	PTP4A2	protein tyrosine phosphatase 4A2 [Source:HGNC Symbol;Acc:HGNC:9635]	protein_coding
ENSG00000288678.1	174	76	220	77	305	182	549	331	177.539	87.4849	221.013	114.154	228.127	381.973	363.624	161.662	216.947	0.00279816	0.0689101	0.797635	0.997419	AL136115.4	novel protein	protein_coding
ENSG00000121774.18	10456	10969	10545	6870	13101	5079	17250	19165	10668.7	12626.6	10593.6	10184.9	9799	10659.6	11425.4	9360.3	10664.7	-0.00269448	0.066606	0.884896	0.997419	KHDRBS1	KH RNA binding domain containing, signal transduction associated 1 [Source:HGNC Symbol;Acc:HGNC:18116]	protein_coding
ENSG00000203325.3	2	0	0	0	0	0	0	1	2.04068	0	0	0	0	0	0	0.488406	0.316136	9.26249e-05	0.0694414	0.990908	NA	AL445248.1	novel transcript	lncRNA
ENSG00000121775.18	365	379	694	463	946	326	718	1010	372.425	436.273	697.195	686.404	707.568	684.193	475.56	493.29	569.114	-0.00506804	0.0668207	0.787141	0.997419	TMEM39B	transmembrane protein 39B [Source:HGNC Symbol;Acc:HGNC:25510]	protein_coding
ENSG00000266203.1	0	0	0	0	2	0	1	1	0	0	0	0	1.49592	0	0.662339	0.488406	0.330833	0.000300622	0.0694395	0.832503	NA	MIR5585	microRNA 5585 [Source:HGNC Symbol;Acc:HGNC:43452]	miRNA
ENSG00000025800.14	2188	1624	2335	1675	3411	1166	6394	5474	2232.51	1869.41	2345.75	2483.21	2551.29	2447.15	4235	2673.53	2604.73	0.0202826	0.0709263	0.282134	0.967694	KPNA6	karyopherin subunit alpha 6 [Source:HGNC Symbol;Acc:HGNC:6399]	protein_coding
ENSG00000250135.1	193	217	227	169	325	112	670	580	196.926	249.792	228.045	250.545	243.086	235.06	443.767	283.275	266.312	0.00560252	0.0681133	0.6835	0.997419	AL049795.2	novel transcript	lncRNA
ENSG00000084652.16	1752	1233	1908	1264	3371	1148	3881	4446	1787.64	1419.33	1916.78	1873.9	2521.37	2409.37	2570.54	2171.45	2083.8	0.0134876	0.0680838	0.497277	0.997419	TXLNA	taxilin alpha [Source:HGNC Symbol;Acc:HGNC:30685]	protein_coding
ENSG00000160050.16	285	361	299	124	149	93	1230	819	290.797	415.553	300.377	183.832	111.446	195.184	814.677	400.004	338.984	-0.0066912	0.0690205	0.534371	0.997419	CCDC28B	coiled-coil domain containing 28B [Source:HGNC Symbol;Acc:HGNC:28163]	protein_coding
ENSG00000224066.1	40	22	14	5	13	8	17	88	40.8136	25.3246	14.0645	7.41257	9.72346	16.79	11.2598	42.9797	21.046	-0.00632323	0.0695782	0.298106	NA	AL049795.1	novel transcript	lncRNA
ENSG00000160051.12	143	163	223	100	259	90	377	380	145.909	187.632	224.027	148.251	193.721	188.888	249.702	185.594	190.465	-0.00483688	0.0682425	0.721754	0.997419	IQCC	IQ motif containing C [Source:HGNC Symbol;Acc:HGNC:25545]	protein_coding
ENSG00000222046.2	0	0	0	0	0	0	4	2	0	0	0	0	0	0	2.64936	0.976811	0.453271	0.000125373	0.0694405	0.973741	NA	DCDC2B	doublecortin domain containing 2B [Source:HGNC Symbol;Acc:HGNC:32576]	protein_coding
ENSG00000160055.20	214	184	161	75	145	61	161	344	218.353	211.806	161.741	111.189	108.454	128.024	106.637	168.012	151.777	-0.0160187	0.070496	0.273777	0.964128	TMEM234	transmembrane protein 234 [Source:HGNC Symbol;Acc:HGNC:28837]	protein_coding
ENSG00000084623.12	4256	4942	6228	4365	6685	2443	8870	7107	4342.57	5688.82	6256.68	6471.17	5000.1	5127.25	5874.95	3471.1	5279.08	0.00502104	0.0678818	0.749856	0.997419	EIF3I	eukaryotic translation initiation factor 3 subunit I [Source:HGNC Symbol;Acc:HGNC:3272]	protein_coding
ENSG00000220785.7	159	181	23	18	30	25	70	138	162.234	208.352	23.1059	26.6852	22.4387	52.4688	46.3638	67.4	76.1311	-0.012772	0.070258	0.249503	0.94898	MTMR9LP	myotubularin related protein 9 like, pseudogene [Source:HGNC Symbol;Acc:HGNC:27920]	transcribed_unprocessed_pseudogene
ENSG00000183615.6	44	29	2	0	10	2	15	27	44.895	33.3824	2.00921	0	7.47958	4.1975	9.93509	13.187	14.3857	-0.00057457	0.0692249	0.920911	NA	FAM167B	family with sequence similarity 167 member B [Source:HGNC Symbol;Acc:HGNC:28133]	protein_coding
ENSG00000182866.17	9	1	28	3	3	6	5	15	9.18307	1.15112	28.1289	4.44754	2.24387	12.5925	3.3117	7.32609	8.5481	-0.00302522	0.0694561	0.319779	NA	LCK	LCK proto-oncogene, Src family tyrosine kinase [Source:HGNC Symbol;Acc:HGNC:6524]	protein_coding
ENSG00000116478.12	1888	1607	1231	1157	978	251	1314	787	1926.4	1849.85	1236.67	1715.27	731.503	526.787	870.314	384.375	1155.15	0.0297812	0.0769912	0.0675164	0.672633	HDAC1	histone deacetylase 1 [Source:HGNC Symbol;Acc:HGNC:4852]	protein_coding
ENSG00000175130.7	19610	22437	22090	12263	22291	11042	47180	53773	20008.9	25827.6	22191.7	18180.1	16672.7	23174.4	31249.2	26263	22946	-0.0155546	0.0693804	0.383628	0.987755	MARCKSL1	MARCKS like 1 [Source:HGNC Symbol;Acc:HGNC:7142]	protein_coding
ENSG00000233775.1	2	1	3	2	4	2	0	1	2.04068	1.15112	3.01381	2.96503	2.99183	4.1975	0	0.488406	2.10605	-0.000668477	0.0693892	0.837211	NA	AL109945.1	novel transcript	lncRNA
ENSG00000162526.7	3	0	9	5	7	6	15	19	3.06102	0	9.04144	7.41257	5.23571	12.5925	9.93509	9.27971	7.06976	0.000497285	0.0693168	0.898503	NA	TSSK3	testis specific serine kinase 3 [Source:HGNC Symbol;Acc:HGNC:15473]	protein_coding
ENSG00000225828.1	93	148	96	56	181	90	506	504	94.8917	170.365	96.442	83.0207	135.38	188.888	335.144	246.156	168.786	-0.00845107	0.0689786	0.463243	0.994086	FAM229A	family with sequence similarity 229 member A [Source:HGNC Symbol;Acc:HGNC:44652]	protein_coding
ENSG00000160058.19	3467	2846	3362	2295	3894	1170	6086	6553	3537.52	3276.08	3377.48	3402.37	2912.55	2455.54	4031	3200.52	3274.13	0.0163541	0.0687146	0.422524	0.989951	BSDC1	BSD domain containing 1 [Source:HGNC Symbol;Acc:HGNC:25501]	protein_coding
ENSG00000270850.1	0	0	0	0	0	0	0	1	0	0	0	0	0	0	0	0.488406	0.0610507	-0.000320193	0.0694437	0.817944	NA	AL356986.1	golgi SNAP receptor complex member 2 (GOSR2) pseudogene	processed_pseudogene
ENSG00000273274.2	167	198	54	83	149	13	570	1097	170.397	227.921	54.2486	123.049	111.446	27.2838	377.533	535.781	203.457	0.00846116	0.069654	0.32123	0.976462	ZBTB8B	zinc finger and BTB domain containing 8B [Source:HGNC Symbol;Acc:HGNC:37057]	protein_coding
ENSG00000160062.15	829	910	1167	507	1769	749	2254	3044	845.863	1047.52	1172.37	751.634	1323.14	1571.97	1492.91	1486.71	1211.51	-0.021945	0.0716727	0.233489	0.93873	ZBTB8A	zinc finger and BTB domain containing 8A [Source:HGNC Symbol;Acc:HGNC:24172]	protein_coding
ENSG00000176261.15	281	402	400	295	475	241	725	874	286.716	462.749	401.842	437.341	355.28	505.799	480.196	426.867	419.599	-0.011044	0.0689595	0.4593	0.994086	ZBTB8OS	zinc finger and BTB domain containing 8 opposite strand [Source:HGNC Symbol;Acc:HGNC:24094]	protein_coding
ENSG00000162521.19	14534	13462	12804	6156	14889	5900	16546	20252	14829.6	15496.3	12863	9126.35	11136.3	12382.6	10959.1	9891.19	12085.6	-0.010789	0.0678646	0.559039	0.997419	RBBP4	RB binding protein 4, chromatin remodeling factor [Source:HGNC Symbol;Acc:HGNC:9887]	protein_coding
ENSG00000162520.15	92	129	153	19	49	52	50	169	93.8714	148.494	153.704	28.1678	36.65	109.135	33.117	82.5406	85.71	-1.10388	0.556374	0.000892344	0.0609899	SYNC	syncoilin, intermediate filament protein [Source:HGNC Symbol;Acc:HGNC:28897]	protein_coding
ENSG00000162522.11	1536	946	1062	303	876	418	1497	3510	1567.24	1088.96	1066.89	449.202	655.211	877.278	991.522	1714.3	1051.33	-0.0159104	0.0709767	0.188529	0.902344	KIAA1522	KIAA1522 [Source:HGNC Symbol;Acc:HGNC:29301]	protein_coding
ENSG00000134684.12	3706	1855	2426	1564	4198	890	4759	3941	3781.38	2135.32	2437.17	2318.65	3139.93	1867.89	3152.07	1924.81	2594.65	0.0354926	0.0808032	0.047796	0.588618	YARS1	tyrosyl-tRNA synthetase 1 [Source:HGNC Symbol;Acc:HGNC:12840]	protein_coding
ENSG00000116497.18	2920	2067	1535	784	1523	606	2287	2719	2979.4	2379.36	1542.07	1162.29	1139.14	1271.84	1514.77	1327.98	1664.61	-0.00045621	0.0671491	0.964249	0.997812	S100PBP	S100P binding protein [Source:HGNC Symbol;Acc:HGNC:25768]	protein_coding
ENSG00000160097.20	7293	4143	2257	355	1642	654	851	1637	7441.35	4769.08	2267.39	526.292	1228.15	1372.58	563.651	799.52	2371	-0.0101086	0.0698434	0.272225	0.963745	FNDC5	fibronectin type III domain containing 5 [Source:HGNC Symbol;Acc:HGNC:20240]	protein_coding
ENSG00000121905.10	2584	836	240	75	549	174	81	565	2636.56	962.334	241.105	111.189	410.629	365.183	53.6495	275.949	632.075	-0.00495259	0.0693178	0.436715	0.993031	HPCA	hippocalcin [Source:HGNC Symbol;Acc:HGNC:5144]	protein_coding
ENSG00000121900.19	935	602	181	51	69	21	33	52	954.019	692.973	181.833	75.6082	51.6091	44.0738	21.8572	25.3971	255.921	-0.00507825	0.068792	0.643784	0.997419	TMEM54	transmembrane protein 54 [Source:HGNC Symbol;Acc:HGNC:24143]	protein_coding
ENSG00000116514.17	520	309	709	227	552	260	1626	3145	530.577	355.695	712.264	336.531	412.873	545.676	1076.96	1536.04	688.327	-0.0126141	0.069881	0.316131	0.976412	RNF19B	ring finger protein 19B [Source:HGNC Symbol;Acc:HGNC:26886]	protein_coding
ENSG00000004455.17	2066	2019	1428	1446	5111	1443	5749	4971	2108.02	2324.11	1434.57	2143.71	3822.81	3028.5	3807.79	2427.86	2637.17	0.0239246	0.0729932	0.178596	0.890093	AK2	adenylate kinase 2 [Source:HGNC Symbol;Acc:HGNC:362]	protein_coding
ENSG00000276645.1	3	0	0	0	0	0	1	0	3.06102	0	0	0	0	0	0.662339	0	0.46542	0.000658289	0.0694467	0.635738	NA	Metazoa_SRP	Metazoan signal recognition particle RNA [Source:RFAM;Acc:RF00017]	misc_RNA
ENSG00000142920.17	596	310	434	148	266	106	260	625	608.123	356.846	435.998	219.412	198.957	222.468	172.208	305.254	314.908	-0.00839652	0.0692194	0.442565	0.993452	AZIN2	antizyme inhibitor 2 [Source:HGNC Symbol;Acc:HGNC:29957]	protein_coding
ENSG00000278997.1	38	52	138	21	44	37	19	73	38.773	59.8581	138.635	31.1328	32.9102	77.6538	12.5844	35.6536	53.4002	-0.0297716	0.0786155	0.00342892	0.150617	AL662907.1	TEC	TEC
ENSG00000116525.14	451	490	1082	230	607	434	1264	1743	460.174	564.047	1086.98	340.978	454.011	910.858	837.197	851.291	688.192	-0.0248418	0.0749462	0.0458223	0.580801	TRIM62	tripartite motif containing 62 [Source:HGNC Symbol;Acc:HGNC:25574]	protein_coding
ENSG00000279179.1	5	6	7	5	5	1	0	6	5.10171	6.9067	7.03223	7.41257	3.73979	2.09875	0	2.93043	4.40277	-0.00156055	0.06939	0.602658	NA	AL662907.2	TEC	TEC
ENSG00000160094.15	1545	1311	1603	966	1570	873	2569	2567	1576.43	1509.11	1610.38	1432.11	1174.29	1832.21	1701.55	1253.74	1511.23	-0.00393958	0.0677442	0.795416	0.997419	ZNF362	zinc finger protein 362 [Source:HGNC Symbol;Acc:HGNC:18079]	protein_coding
ENSG00000270115.1	8	0	0	3	7	6	11	11	8.16273	0	0	4.44754	5.23571	12.5925	7.28573	5.37246	5.38709	0.0025235	0.0694654	0.215893	NA	AL513327.2	novel transcript	lncRNA
ENSG00000184389.9	13	2	2	2	23	7	1	16	13.2644	2.30223	2.00921	2.96503	17.203	14.6913	0.662339	7.81449	7.614	0.00029889	0.0693555	0.93306	NA	A3GALT2	alpha 1,3-galactosyltransferase 2 [Source:HGNC Symbol;Acc:HGNC:30005]	protein_coding
ENSG00000225313.5	0	0	0	0	1	1	0	2	0	0	0	0	0.747958	2.09875	0	0.976811	0.47794	-0.000506299	0.0694423	0.746703	NA	AL513327.1	novel transcript	lncRNA
ENSG00000134686.18	10193	7666	11205	7531	11265	5631	9536	14672	10400.3	8824.47	11256.6	11164.8	8425.75	11818.1	6316.07	7165.89	9421.5	-0.0078999	0.0675289	0.656107	0.997419	PHC2	polyhomeotic homolog 2 [Source:HGNC Symbol;Acc:HGNC:3183]	protein_coding
ENSG00000284154.1	568	292	645	452	682	369	546	875	579.554	336.126	647.97	670.096	510.108	774.44	361.637	427.355	538.411	-0.000329718	0.0680473	0.986222	0.998034	MIR3605	microRNA 3605 [Source:HGNC Symbol;Acc:HGNC:38922]	miRNA
ENSG00000222112.1	8	1	8	10	11	6	17	25	8.16273	1.15112	8.03683	14.8251	8.22754	12.5925	11.2598	12.2101	9.55822	0.00281963	0.0693471	0.540901	NA	RN7SKP16	RN7SK pseudogene 16 [Source:HGNC Symbol;Acc:HGNC:45740]	misc_RNA
ENSG00000233246.1	4	0	4	0	1	3	2	8	4.08136	0	4.01842	0	0.747958	6.29626	1.32468	3.90725	2.54699	-0.00127632	0.0694385	0.382898	NA	PHC2-AS1	PHC2 antisense RNA 1 [Source:HGNC Symbol;Acc:HGNC:40205]	lncRNA
ENSG00000234512.1	0	0	3	0	0	0	0	0	0	0	3.01381	0	0	0	0	0	0.376727	-0.000369483	0.0694445	0.713228	NA	TLR12P	toll like receptor 12, pseudogene [Source:HGNC Symbol;Acc:HGNC:31754]	unitary_pseudogene
ENSG00000121903.14	174	89	205	241	337	89	315	636	177.539	102.449	205.944	357.286	252.062	186.789	208.637	310.626	225.167	0.0115937	0.069721	0.335007	0.98237	ZSCAN20	zinc finger and SCAN domain containing 20 [Source:HGNC Symbol;Acc:HGNC:13093]	protein_coding
ENSG00000235907.2	0	0	0	0	0	1	0	0	0	0	0	0	0	2.09875	0	0	0.262344	-0.000367455	0.0694446	0.831747	NA	AC115285.1	proteasome (prosome, macropain) subunit, alpha type, 3 (PSMA3) pseudogene	processed_pseudogene
ENSG00000121904.17	161	236	730	135	520	500	9	3611	164.275	271.664	733.361	200.139	388.938	1049.38	5.96105	1763.63	572.168	-0.0101875	0.0704354	0.0082726	0.245493	CSMD2	CUB and Sushi multiple domains 2 [Source:HGNC Symbol;Acc:HGNC:19290]	protein_coding
ENSG00000231163.6	0	0	1	0	1	0	0	1	0	0	1.0046	0	0.747958	0	0	0.488406	0.280121	-0.000344637	0.0694407	0.824003	NA	CSMD2-AS1	CSMD2 antisense RNA 1 [Source:HGNC Symbol;Acc:HGNC:40882]	lncRNA
ENSG00000142698.15	28	19	45	7	37	33	0	57	28.5696	21.8712	45.2072	10.3776	27.6745	69.2588	0	27.8391	28.8497	-0.00705994	0.0698673	0.0434468	0.571497	C1orf94	chromosome 1 open reading frame 94 [Source:HGNC Symbol;Acc:HGNC:28250]	protein_coding
ENSG00000287703.1	0	0	1	0	2	0	0	1	0	0	1.0046	0	1.49592	0	0	0.488406	0.373616	-0.000296777	0.0694407	0.884454	NA	AC099565.1	novel transcript	lncRNA
ENSG00000163866.9	405	386	569	300	888	403	1330	1847	413.238	444.331	571.62	444.754	664.187	845.797	880.911	902.085	645.866	-0.0168242	0.0694452	0.376689	0.987558	SMIM12	small integral membrane protein 12 [Source:HGNC Symbol;Acc:HGNC:25154]	protein_coding
ENSG00000189280.3	0	0	0	0	1	0	0	0	0	0	0	0	0.747958	0	0	0	0.0934948	0.000212482	0.0694426	0.897153	NA	GJB5	gap junction protein beta 5 [Source:HGNC Symbol;Acc:HGNC:4287]	protein_coding
ENSG00000189433.7	1	0	0	0	0	0	0	0	1.02034	0	0	0	0	0	0	0	0.127543	0.000332408	0.0694431	0.884999	NA	GJB4	gap junction protein beta 4 [Source:HGNC Symbol;Acc:HGNC:4286]	protein_coding
ENSG00000255811.1	3	0	1	1	2	0	0	1	3.06102	0	1.0046	1.48251	1.49592	0	0	0.488406	0.941558	0.000588004	0.0694363	0.664802	NA	AL121988.1	novel transcript, antisense to GJB4 and GJB3	lncRNA
ENSG00000187513.9	107	28	54	36	75	22	44	155	109.176	32.2313	54.2486	53.3705	56.0969	46.1725	29.1429	75.7029	57.0178	0.00157124	0.0690665	0.80473	0.997419	GJA4	gap junction protein alpha 4 [Source:HGNC Symbol;Acc:HGNC:4278]	protein_coding
ENSG00000116544.12	257	204	317	160	1119	318	1828	2095	262.228	234.828	318.46	237.202	836.965	667.403	1210.76	1023.21	598.882	0.00506829	0.0676148	0.767447	0.997419	DLGAP3	DLG associated protein 3 [Source:HGNC Symbol;Acc:HGNC:30368]	protein_coding
ENSG00000241014.2	64	102	57	10	34	23	211	80	65.3018	117.414	57.2624	14.8251	25.4306	48.2713	139.754	39.0725	63.4164	-0.00445327	0.0693522	0.44977	0.994086	GPR199P	G protein-coupled receptor 199, pseudogene [Source:HGNC Symbol;Acc:HGNC:55170]	transcribed_unitary_pseudogene
ENSG00000243749.1	188	323	339	187	141	66	234	183	191.824	371.811	340.561	277.23	105.462	138.518	154.987	89.3782	208.721	-0.00572116	0.068788	0.583688	0.997419	TMEM35B	transmembrane protein 35B [Source:HGNC Symbol;Acc:HGNC:40021]	protein_coding
ENSG00000163867.17	899	843	1064	712	1379	422	998	1829	917.287	970.392	1068.9	1055.55	1031.43	885.673	661.015	893.294	935.443	-0.00576794	0.0672945	0.753185	0.997419	ZMYM6	zinc finger MYM-type containing 6 [Source:HGNC Symbol;Acc:HGNC:13050]	protein_coding
ENSG00000197056.11	654	445	710	482	829	252	1031	1017	667.303	512.247	713.269	714.571	620.057	528.886	682.872	496.709	616.989	0.0215696	0.071408	0.272065	0.963745	ZMYM1	zinc finger MYM-type containing 1 [Source:HGNC Symbol;Acc:HGNC:26253]	protein_coding
ENSG00000228348.1	0	1	1	0	0	0	0	2	0	1.15112	1.0046	0	0	0	0	0.976811	0.391567	-0.000874831	0.0694494	0.51248	NA	EFCAB14P1	EF-hand calcium binding domain 14 pseudogene 1 [Source:HGNC Symbol;Acc:HGNC:44648]	processed_pseudogene
ENSG00000284640.1	12	13	2	4	14	8	12	6	12.2441	14.9645	2.00921	5.93005	10.4714	16.79	7.94807	2.93043	9.16098	0.00236621	0.0693105	0.638354	NA	AL590434.1	novel transcript	lncRNA
ENSG00000116560.11	10598	10764	13278	7825	25243	8939	12371	28309	10813.6	12390.6	13339.1	11600.7	18880.7	18760.7	8193.8	13826.3	13475.7	-0.0193298	0.070731	0.26319	0.96031	SFPQ	splicing factor proline and glutamine rich [Source:HGNC Symbol;Acc:HGNC:10774]	protein_coding
ENSG00000201868.1	0	0	0	0	1	1	0	0	0	0	0	0	0.747958	2.09875	0	0	0.355839	-0.000189843	0.0694408	0.959463	NA	Y_RNA	Y RNA [Source:RFAM;Acc:RF00019]	misc_RNA
ENSG00000146463.12	4778	3301	5680	3231	6817	2587	7227	10665	4875.19	3799.84	5706.15	4790	5098.83	5429.47	4786.73	5208.85	4961.88	-0.00321988	0.0668518	0.911427	0.997419	ZMYM4	zinc finger MYM-type containing 4 [Source:HGNC Symbol;Acc:HGNC:13055]	protein_coding
ENSG00000229994.1	12	17	7	3	16	7	13	18	12.2441	19.569	7.03223	4.44754	11.9673	14.6913	8.61041	8.7913	10.9191	-0.00345108	0.0692749	0.590446	NA	RPL5P4	ribosomal protein L5 pseudogene 4 [Source:HGNC Symbol;Acc:HGNC:36095]	processed_pseudogene
ENSG00000227409.1	0	0	0	0	0	1	0	0	0	0	0	0	0	2.09875	0	0	0.262344	-0.000367455	0.0694446	0.831747	NA	ZMYM4-AS1	ZMYM4 antisense RNA 1 [Source:HGNC Symbol;Acc:HGNC:40624]	lncRNA
ENSG00000142687.18	1497	881	1805	1326	2172	620	3015	4573	1527.45	1014.13	1813.31	1965.81	1624.57	1301.23	1996.95	2233.48	1684.62	0.0143943	0.0691327	0.404181	0.9878	KIAA0319L	KIAA0319 like [Source:HGNC Symbol;Acc:HGNC:30071]	protein_coding
ENSG00000020129.16	938	463	1117	501	1053	209	2935	5425	957.08	532.967	1122.14	742.739	787.6	438.639	1943.97	2649.6	1146.84	0.00622924	0.0687816	0.676654	0.997419	NCDN	neurochondrin [Source:HGNC Symbol;Acc:HGNC:17597]	protein_coding
ENSG00000239636.1	1	4	2	1	8	1	6	10	1.02034	4.60447	2.00921	1.48251	5.98367	2.09875	3.97404	4.88406	3.25713	-0.000705579	0.0693641	0.802555	NA	TFAP2E-AS1	TFAP2E antisense RNA 1 [Source:HGNC Symbol;Acc:HGNC:41274]	lncRNA
ENSG00000116819.8	64	47	30	9	58	4	25	114	65.3018	54.1025	30.1381	13.3426	43.3816	8.39501	16.5585	55.6783	35.8623	-0.00118952	0.0692208	0.814649	0.997419	TFAP2E	transcription factor AP-2 epsilon [Source:HGNC Symbol;Acc:HGNC:30774]	protein_coding
ENSG00000126067.12	2664	2318	2262	1520	3344	1317	8042	4900	2718.19	2668.29	2272.41	2253.42	2501.17	2764.06	5326.53	2393.19	2862.16	0.0107078	0.0691544	0.44393	0.993452	PSMB2	proteasome 20S subunit beta 2 [Source:HGNC Symbol;Acc:HGNC:9539]	protein_coding
ENSG00000142686.8	433	273	454	93	368	131	2909	1614	441.808	314.255	456.09	137.874	275.249	274.937	1926.75	788.287	576.906	0.000881874	0.0688757	0.92081	0.997419	C1orf216	chromosome 1 open reading frame 216 [Source:HGNC Symbol;Acc:HGNC:26800]	protein_coding
ENSG00000092853.14	322	228	342	163	744	523	1988	1537	328.55	262.455	343.575	241.65	556.481	1097.65	1316.73	750.68	612.221	-0.00302442	0.068524	0.825445	0.997419	CLSPN	claspin [Source:HGNC Symbol;Acc:HGNC:19715]	protein_coding
ENSG00000232335.1	2	0	2	1	1	0	7	1	2.04068	0	2.00921	1.48251	0.747958	0	4.63638	0.488406	1.42564	0.00174513	0.0694544	0.385801	NA	AL354864.1	novel transcript	lncRNA
ENSG00000134698.11	1389	1163	1861	1035	2541	998	3334	6018	1417.25	1338.75	1869.57	1534.4	1900.56	2094.55	2208.24	2939.23	1912.82	-0.0117352	0.0679117	0.417891	0.989951	AGO4	argonaute RISC component 4 [Source:HGNC Symbol;Acc:HGNC:18424]	protein_coding
ENSG00000092847.13	2391	1373	2602	2129	4583	978	3510	5054	2439.64	1580.48	2613.98	3156.27	3427.89	2052.58	2324.81	2468.4	2508.01	0.025235	0.0737587	0.150498	0.855475	AGO1	argonaute RISC component 1 [Source:HGNC Symbol;Acc:HGNC:3262]	protein_coding
ENSG00000271914.1	1	0	3	3	4	8	7	4	1.02034	0	3.01381	4.44754	2.99183	16.79	4.63638	1.95362	4.35669	0.000581322	0.0693758	0.841266	NA	AL139286.1	novel transcript	lncRNA
ENSG00000126070.20	1496	889	1199	863	2067	558	1830	2853	1526.43	1023.34	1204.52	1279.41	1546.03	1171.1	1212.08	1393.42	1294.54	0.0140794	0.0691881	0.418895	0.989951	AGO3	argonaute RISC catalytic component 3 [Source:HGNC Symbol;Acc:HGNC:18421]	protein_coding
ENSG00000271554.1	0	0	0	0	0	0	1	0	0	0	0	0	0	0	0.662339	0	0.0827924	0.000273478	0.0694437	0.876717	NA	AL138787.2	novel transcript, antisense to EIF2C3	lncRNA
ENSG00000232862.5	9	3	4	0	6	1	0	2	9.18307	3.45335	4.01842	0	4.48775	2.09875	0	0.976811	3.02727	-0.000926675	0.0694158	0.601381	NA	AL138787.1	implantation-associated protein (DKFZp564K142) pseudogene	transcribed_processed_pseudogene
ENSG00000092850.12	146	154	108	39	254	19	46	101	148.97	177.272	108.497	57.818	189.981	39.8763	30.4676	49.329	100.276	0.000527363	0.0690361	0.975882	0.997906	TEKT2	tektin 2 [Source:HGNC Symbol;Acc:HGNC:11725]	protein_coding
ENSG00000116863.11	535	593	664	423	1061	292	1147	1752	545.882	682.613	667.057	627.103	793.584	612.836	759.703	855.687	693.058	-0.00313955	0.0672494	0.836506	0.997419	ADPRS	ADP-ribosylserine hydrolase [Source:HGNC Symbol;Acc:HGNC:21304]	protein_coding
ENSG00000171812.13	48	29	39	55	203	43	38	95	48.9764	33.3824	39.1796	81.5382	151.836	90.2463	25.1689	46.3985	64.5907	0.0069643	0.0693258	0.443692	0.993452	COL8A2	collagen type VIII alpha 2 chain [Source:HGNC Symbol;Acc:HGNC:2216]	protein_coding
ENSG00000054116.12	983	1051	1097	426	1214	593	2010	2618	1003	1209.82	1102.05	631.551	908.021	1244.56	1331.3	1278.65	1088.62	-0.0236915	0.072996	0.177955	0.890093	TRAPPC3	trafficking protein particle complex 3 [Source:HGNC Symbol;Acc:HGNC:19942]	protein_coding
ENSG00000116871.15	3374	2556	2853	1236	2805	1343	9732	8850	3442.63	2942.26	2866.14	1832.39	2098.02	2818.62	6445.89	4322.39	3346.04	-0.00463908	0.0681034	0.834004	0.997419	MAP7D1	MAP7 domain containing 1 [Source:HGNC Symbol;Acc:HGNC:25514]	protein_coding
ENSG00000054118.15	4564	3740	4786	3449	7121	2457	9320	11194	4656.84	4305.18	4808.04	5113.19	5326.21	5156.63	6173	5467.21	5125.79	0.0109725	0.0669284	0.607085	0.997419	THRAP3	thyroid hormone receptor associated protein 3 [Source:HGNC Symbol;Acc:HGNC:22964]	protein_coding
ENSG00000214193.11	115	85	91	65	144	30	1540	1261	117.339	97.845	91.419	96.3634	107.706	62.9626	1020	615.88	276.19	0.0227238	0.0731024	0.131801	0.82578	SH3D21	SH3 domain containing 21 [Source:HGNC Symbol;Acc:HGNC:26236]	protein_coding
ENSG00000142694.6	71	21	67	14	8	9	43	41	72.4442	24.1735	67.3085	20.7552	5.98367	18.8888	28.4806	20.0246	32.2574	-0.00219542	0.0692418	0.710684	0.997419	EVA1B	eva-1 homolog B [Source:HGNC Symbol;Acc:HGNC:25558]	protein_coding
ENSG00000286379.1	10	5	4	2	9	2	98	55	10.2034	5.75559	4.01842	2.96503	6.73162	4.1975	64.9093	26.8623	15.7054	0.00552656	0.0695082	0.357475	NA	AL591845.1	novel transcript	lncRNA
ENSG00000196182.11	1066	466	956	384	1844	678	2251	2843	1087.68	536.421	960.402	569.285	1379.23	1422.95	1490.93	1388.54	1104.43	0.0027179	0.0683399	0.828459	0.997419	STK40	serine/threonine kinase 40 [Source:HGNC Symbol;Acc:HGNC:21373]	protein_coding
ENSG00000181817.6	332	386	324	191	377	134	1003	833	338.753	444.331	325.492	283.16	281.98	281.233	664.326	406.842	378.265	0.00141844	0.0678995	0.921163	0.997419	LSM10	LSM10, U7 small nuclear RNA associated [Source:HGNC Symbol;Acc:HGNC:17562]	protein_coding
ENSG00000116885.18	265	181	213	117	175	71	155	218	270.39	208.352	213.981	173.454	130.893	149.011	102.663	106.472	169.402	-0.00184372	0.0677765	0.900171	0.997419	OSCP1	organic solute carrier partner 1 [Source:HGNC Symbol;Acc:HGNC:29971]	protein_coding
ENSG00000201448.1	4	1	2	0	0	1	3	1	4.08136	1.15112	2.00921	0	0	2.09875	1.98702	0.488406	1.47698	-0.000423825	0.0694247	0.739137	NA	SNORA63C	small nucleolar RNA, H/ACA box 63C [Source:HGNC Symbol;Acc:HGNC:52210]	snoRNA
ENSG00000116898.12	523	627	882	711	1343	540	1743	1667	533.638	721.751	886.061	1054.07	1004.51	1133.33	1154.46	814.172	912.748	0.00234915	0.0675922	0.895442	0.997419	MRPS15	mitochondrial ribosomal protein S15 [Source:HGNC Symbol;Acc:HGNC:14504]	protein_coding
ENSG00000119535.18	11	36	81	35	28	25	74	150	11.2238	41.4402	81.3729	51.888	20.9428	52.4688	49.0131	73.2609	47.7013	-0.0215093	0.0737939	0.027815	0.463684	CSF3R	colony stimulating factor 3 receptor [Source:HGNC Symbol;Acc:HGNC:2439]	protein_coding
ENSG00000284705.1	11	20	0	5	2	0	0	0	11.2238	23.0223	0	7.41257	1.49592	0	0	0	5.39432	0.00122979	0.0694398	0.453684	NA	AL596257.1	novel transcript	lncRNA
ENSG00000163873.10	14155	6482	2221	1056	1570	908	929	1101	14442.9	7461.54	2231.23	1565.53	1174.29	1905.67	615.313	537.735	3741.78	-0.000529903	0.0682798	0.958196	0.99767	GRIK3	glutamate ionotropic receptor kainate type subunit 3 [Source:HGNC Symbol;Acc:HGNC:4581]	protein_coding
ENSG00000284650.1	13	4	27	15	11	9	1	0	13.2644	4.60447	27.1243	22.2377	8.22754	18.8888	0.662339	0	11.8762	0.00130939	0.0693042	0.775318	NA	AL031430.1	novel transcript	lncRNA
ENSG00000223944.2	0	1	0	0	1	0	0	0	0	1.15112	0	0	0.747958	0	0	0	0.237384	-0.000121108	0.0694411	0.946449	NA	AL353604.1	novel transcript	lncRNA
ENSG00000233621.2	59	93	58	37	31	24	8	43	60.2001	107.054	58.267	54.853	23.1867	50.3701	5.29872	21.0014	47.5289	-0.0171698	0.0720172	0.0592112	0.637117	LINC01137	long intergenic non-protein coding RNA 1137 [Source:HGNC Symbol;Acc:HGNC:49453]	lncRNA
ENSG00000163874.11	62	72	43	14	46	10	24	52	63.2611	82.8804	43.198	20.7552	34.4061	20.9875	15.8961	25.3971	38.3477	-0.00597053	0.0692513	0.478122	0.994086	ZC3H12A	zinc finger CCCH-type containing 12A [Source:HGNC Symbol;Acc:HGNC:26259]	protein_coding
ENSG00000283724.1	0	0	0	0	1	0	0	0	0	0	0	0	0.747958	0	0	0	0.0934948	0.000212482	0.0694426	0.897153	NA	MIR6732	microRNA 6732 [Source:HGNC Symbol;Acc:HGNC:50066]	miRNA
ENSG00000163875.16	2200	2092	2954	1480	3484	1321	5934	5717	2244.75	2408.14	2967.6	2194.12	2605.89	2772.45	3930.32	2792.22	2739.44	-0.00196623	0.0673559	0.902209	0.997419	MEAF6	MYST/Esa1 associated factor 6 [Source:HGNC Symbol;Acc:HGNC:25674]	protein_coding
ENSG00000263675.1	3	1	3	4	6	2	1	12	3.06102	1.15112	3.01381	5.93005	4.48775	4.1975	0.662339	5.86087	3.54556	-0.000194747	0.0693686	0.956817	NA	MIR5581	microRNA 5581 [Source:HGNC Symbol;Acc:HGNC:43527]	miRNA
ENSG00000163877.11	417	471	608	527	1133	319	1021	1164	425.482	542.176	610.799	781.285	847.437	669.502	676.249	568.504	640.179	0.00931706	0.0681602	0.578394	0.997419	SNIP1	Smad nuclear interacting protein 1 [Source:HGNC Symbol;Acc:HGNC:30587]	protein_coding
ENSG00000232273.1	0	0	0	0	1	0	0	0	0	0	0	0	0.747958	0	0	0	0.0934948	0.000212482	0.0694426	0.897153	NA	FTH1P1	ferritin heavy chain 1 pseudogene 1 [Source:HGNC Symbol;Acc:HGNC:3979]	processed_pseudogene
ENSG00000237749.4	6	10	12	5	13	1	2	5	6.12205	11.5112	12.0553	7.41257	9.72346	2.09875	1.32468	2.44203	6.58624	-0.00179209	0.0693423	0.84251	NA	AL034379.1	ribosomal protein S27 (metallopanstimulin 1) (RPS27) pseudogene	processed_pseudogene
ENSG00000163879.11	944	895	738	618	803	265	702	692	963.202	1030.25	741.398	916.193	600.61	556.169	464.962	337.977	701.345	0.0142683	0.0689274	0.436848	0.993031	DNALI1	dynein axonemal light intermediate chain 1 [Source:HGNC Symbol;Acc:HGNC:14353]	protein_coding
ENSG00000134697.13	1783	1901	2114	1584	3915	949	3122	2801	1819.27	2188.27	2123.73	2348.3	2928.26	1991.72	2067.82	1368.02	2104.42	0.015346	0.0697665	0.35223	0.985418	GNL2	G protein nucleolar 2 [Source:HGNC Symbol;Acc:HGNC:29925]	protein_coding
ENSG00000169218.14	5	1	0	0	0	0	0	0	5.10171	1.15112	0	0	0	0	0	0	0.781603	0.000280398	0.0694406	0.901592	NA	RSPO1	R-spondin 1 [Source:HGNC Symbol;Acc:HGNC:21679]	protein_coding
ENSG00000116922.14	1016	781	1047	610	1327	338	695	1015	1036.67	899.023	1051.82	904.333	992.541	709.378	460.326	495.732	818.727	0.0058481	0.0675208	0.732667	0.997419	C1orf109	chromosome 1 open reading frame 109 [Source:HGNC Symbol;Acc:HGNC:26039]	protein_coding
ENSG00000134690.11	290	411	1355	546	1830	771	2686	1513	295.899	473.109	1361.24	809.452	1368.76	1618.14	1779.04	738.958	1055.58	-0.0031139	0.0686688	0.778108	0.997419	CDCA8	cell division cycle associated 8 [Source:HGNC Symbol;Acc:HGNC:14629]	protein_coding
ENSG00000183317.17	428	250	429	67	181	31	61	212	436.706	287.779	430.975	99.3284	135.38	65.0613	40.4027	103.542	199.897	-0.00489647	0.0693012	0.439999	0.993031	EPHA10	EPH receptor A10 [Source:HGNC Symbol;Acc:HGNC:19987]	protein_coding
ENSG00000200421.1	0	0	0	0	0	0	1	0	0	0	0	0	0	0	0.662339	0	0.0827924	0.000273478	0.0694437	0.876717	NA	Y_RNA	Y RNA [Source:RFAM;Acc:RF00019]	misc_RNA
ENSG00000227416.2	0	0	0	0	0	0	1	1	0	0	0	0	0	0	0.662339	0.488406	0.143843	1.42221e-05	0.06944	0.964936	NA	AL929472.1	novel pseudogene	processed_pseudogene
ENSG00000185090.15	2343	1763	1910	860	2523	947	2603	3645	2390.66	2029.42	1918.79	1274.96	1887.1	1987.52	1724.07	1780.24	1874.09	-0.0075303	0.067732	0.655818	0.997419	MANEAL	mannosidase endo-alpha like [Source:HGNC Symbol;Acc:HGNC:26452]	protein_coding
ENSG00000233728.1	1	0	0	0	0	0	3	0	1.02034	0	0	0	0	0	1.98702	0	0.37592	0.000619487	0.0694462	0.663316	NA	AL929472.3	novel transcript	lncRNA
ENSG00000196449.4	331	410	399	355	776	242	761	799	337.733	471.958	400.837	526.292	580.416	507.898	504.04	390.236	464.926	0.00631417	0.0680195	0.682175	0.997419	YRDC	yrdC N6-threonylcarbamoyltransferase domain containing [Source:HGNC Symbol;Acc:HGNC:28905]	protein_coding
ENSG00000197982.14	335	355	236	125	283	221	1165	1704	341.814	408.647	237.087	185.314	211.672	463.824	771.625	832.243	431.528	-0.0220453	0.0728158	0.138468	0.836504	C1orf122	chromosome 1 open reading frame 122 [Source:HGNC Symbol;Acc:HGNC:24789]	protein_coding
ENSG00000188786.10	572	470	834	515	1154	410	658	1447	583.635	541.025	837.84	763.494	863.144	860.488	435.819	706.723	699.021	-0.0105873	0.0684925	0.515939	0.997419	MTF1	metal regulatory transcription factor 1 [Source:HGNC Symbol;Acc:HGNC:7428]	protein_coding
ENSG00000230955.1	0	0	0	2	0	0	0	1	0	0	0	2.96503	0	0	0	0.488406	0.431679	2.6806e-05	0.0694418	0.949392	NA	AL929472.2	novel transcript	lncRNA
ENSG00000204084.13	1229	1030	711	470	1272	373	1036	1517	1254	1185.65	714.274	696.781	951.403	782.835	686.184	740.911	876.505	0.00449366	0.0667727	0.819815	0.997419	INPP5B	inositol polyphosphate-5-phosphatase B [Source:HGNC Symbol;Acc:HGNC:6077]	protein_coding
ENSG00000183431.12	3526	3078	4118	2690	6208	2670	5532	6428	3597.72	3543.14	4136.96	3987.96	4643.32	5603.67	3664.06	3139.47	4039.54	-0.00202591	0.0664989	0.931547	0.997419	SF3A3	splicing factor 3a subunit 3 [Source:HGNC Symbol;Acc:HGNC:10767]	protein_coding
ENSG00000212541.1	0	0	0	0	0	0	0	4	0	0	0	0	0	0	0	1.95362	0.244203	-0.000377515	0.0694448	0.697827	NA	RNU6-510P	RNA, U6 small nuclear 510, pseudogene [Source:HGNC Symbol;Acc:HGNC:47473]	snRNA
ENSG00000183386.10	338	538	376	72	155	156	638	242	344.875	619.301	377.731	106.741	115.934	327.405	422.573	118.194	304.094	-0.00705638	0.0696167	0.258164	0.956826	FHL3	four and a half LIM domains 3 [Source:HGNC Symbol;Acc:HGNC:3704]	protein_coding
ENSG00000183520.12	911	952	1081	524	1983	840	1846	1957	929.531	1095.86	1085.98	776.837	1483.2	1762.95	1222.68	955.81	1164.11	-0.00940161	0.0681615	0.570805	0.997419	UTP11	UTP11 small subunit processome component [Source:HGNC Symbol;Acc:HGNC:24329]	protein_coding
ENSG00000185668.8	11	4	22	4	6	2	11	5	11.2238	4.60447	22.1013	5.93005	4.48775	4.1975	7.28573	2.44203	7.78407	0.00121353	0.0693238	0.761188	NA	POU3F1	POU class 3 homeobox 1 [Source:HGNC Symbol;Acc:HGNC:9214]	protein_coding
ENSG00000224592.5	1	0	0	0	1	0	1	4	1.02034	0	0	0	0.747958	0	0.662339	1.95362	0.548033	0.00034818	0.0694393	0.854417	NA	MIR3659HG	MIR3659 host gene [Source:HGNC Symbol;Acc:HGNC:54306]	lncRNA
ENSG00000287987.1	0	3	0	0	0	0	0	0	0	3.45335	0	0	0	0	0	0	0.431669	-0.000427024	0.0694447	0.734734	NA	AL390839.2	novel transcript	lncRNA
ENSG00000215895.4	2	0	1	0	4	0	3	0	2.04068	0	1.0046	0	2.99183	0	1.98702	0	1.00302	0.000735958	0.0694461	0.421207	NA	HSPA5P1	HSPA5 pseudogene 1 [Source:HGNC Symbol;Acc:HGNC:54532]	processed_pseudogene
ENSG00000116954.8	839	732	1084	519	955	517	1615	1899	856.066	842.618	1088.99	769.424	714.3	1085.05	1069.68	927.482	919.202	-0.0123852	0.0689852	0.439307	0.993031	RRAGC	Ras related GTP binding C [Source:HGNC Symbol;Acc:HGNC:19902]	protein_coding
ENSG00000228436.3	37	23	52	32	31	24	79	59	37.7526	26.4757	52.2394	47.4404	23.1867	50.3701	52.3248	28.8159	39.8257	0.000810251	0.0689155	0.927947	0.997419	AL139260.1	novel transcript	lncRNA
ENSG00000214114.9	176	203	152	124	256	105	449	447	179.58	233.677	152.7	183.832	191.477	220.369	297.39	218.317	209.668	0.00118907	0.0678427	0.909345	0.997419	MYCBP	MYC binding protein [Source:HGNC Symbol;Acc:HGNC:7554]	protein_coding
ENSG00000131233.10	1	0	0	0	1	0	0	2	1.02034	0	0	0	0.747958	0	0	0.976811	0.343139	0.000201071	0.0694406	0.922819	NA	GJA9	gap junction protein alpha 9 [Source:HGNC Symbol;Acc:HGNC:19155]	protein_coding
ENSG00000158315.11	0	5	2	6	3	3	4	19	0	5.75559	2.00921	8.89508	2.24387	6.29626	2.64936	9.27971	4.64113	-0.00249163	0.0694538	0.312561	NA	RHBDL2	rhomboid like 2 [Source:HGNC Symbol;Acc:HGNC:16083]	protein_coding
ENSG00000199963.1	1	0	0	0	0	0	0	0	1.02034	0	0	0	0	0	0	0	0.127543	0.000332408	0.0694431	0.884999	NA	RNU6-605P	RNA, U6 small nuclear 605, pseudogene [Source:HGNC Symbol;Acc:HGNC:47568]	snRNA
ENSG00000174574.16	1205	1099	1170	964	2369	866	6399	4563	1229.51	1265.08	1175.39	1429.14	1771.91	1817.52	4238.31	2228.6	1894.43	0.0151111	0.0699019	0.333532	0.981796	AKIRIN1	akirin 1 [Source:HGNC Symbol;Acc:HGNC:25744]	protein_coding
ENSG00000168653.11	3226	4926	2736	1569	5332	2935	7118	5121	3291.62	5670.4	2748.6	2326.06	3988.11	6159.84	4714.53	2501.13	3925.04	-0.00636563	0.0687226	0.597908	0.997419	NDUFS5	NADH:ubiquinone oxidoreductase subunit S5 [Source:HGNC Symbol;Acc:HGNC:7712]	protein_coding
ENSG00000127603.30	6400	4398	6786	5629	13200	4791	12063	29786	6530.18	5062.61	6817.24	8345.07	9873.05	10055.1	7989.8	14547.7	8652.59	-0.00237705	0.0679188	0.863461	0.997419	MACF1	microtubule actin crosslinking factor 1 [Source:HGNC Symbol;Acc:HGNC:13664]	protein_coding
ENSG00000226438.1	2	1	0	0	0	0	0	0	2.04068	1.15112	0	0	0	0	0	0	0.398975	0.000112993	0.0694389	0.976534	NA	AL442071.1	novel transcript	lncRNA
ENSG00000217897.2	0	0	0	0	0	0	0	1	0	0	0	0	0	0	0	0.488406	0.0610507	-0.000320193	0.0694437	0.817944	NA	HSPE1P8	heat shock protein family E (Hsp10) member 1 pseudogene 8 [Source:HGNC Symbol;Acc:HGNC:49326]	processed_pseudogene
ENSG00000183682.8	3	3	31	15	14	6	87	53	3.06102	3.45335	31.1427	22.2377	10.4714	12.5925	57.6235	25.8855	20.8085	0.00113086	0.0691249	0.86563	NA	BMP8A	bone morphogenetic protein 8a [Source:HGNC Symbol;Acc:HGNC:21650]	protein_coding
ENSG00000237624.1	2	1	1	0	3	0	8	3	2.04068	1.15112	1.0046	0	2.24387	0	5.29872	1.46522	1.65053	0.00106621	0.0694244	0.616438	NA	OXCT2P1	3-oxoacid CoA-transferase 2 pseudogene 1 [Source:HGNC Symbol;Acc:HGNC:21627]	unprocessed_pseudogene
ENSG00000243970.3	156	183	257	213	437	145	593	933	159.173	210.654	258.183	315.775	326.858	304.319	392.767	455.683	302.927	-0.00312106	0.0675733	0.843405	0.997419	PPIEL	peptidylprolyl isomerase E like pseudogene [Source:HGNC Symbol;Acc:HGNC:33195]	transcribed_unprocessed_pseudogene
ENSG00000090621.15	2517	2244	3091	3281	5856	1643	4592	4447	2568.2	2583.11	3105.23	4864.13	4380.04	3448.25	3041.46	2171.94	3270.29	0.028857	0.0752161	0.134389	0.830625	PABPC4	poly(A) binding protein cytoplasmic 4 [Source:HGNC Symbol;Acc:HGNC:8557]	protein_coding
ENSG00000201457.1	3	2	0	9	11	8	9	9	3.06102	2.30223	0	13.3426	8.22754	16.79	5.96105	4.39565	6.76002	0.00202687	0.0694098	0.482738	NA	SNORA55	small nucleolar RNA, H/ACA box 55 [Source:HGNC Symbol;Acc:HGNC:32649]	snoRNA
ENSG00000163909.8	491	225	1090	397	113	158	93	480	500.987	259.001	1095.02	588.558	84.5193	331.603	61.5976	234.435	394.465	-0.0143851	0.0711937	0.0592548	0.637185	HEYL	hes related family bHLH transcription factor with YRPW motif like [Source:HGNC Symbol;Acc:HGNC:4882]	protein_coding
ENSG00000116981.3	5	0	0	0	2	2	0	8	5.10171	0	0	0	1.49592	4.1975	0	3.90725	1.8378	-0.000132538	0.0694381	0.860765	NA	NT5C1A	5'-nucleotidase, cytosolic IA [Source:HGNC Symbol;Acc:HGNC:17819]	protein_coding
ENSG00000116983.13	47	18	75	6	206	24	178	2227	47.956	20.7201	75.3453	8.89508	154.079	50.3701	117.896	1087.68	195.368	-0.00360242	0.0694349	0.299337	0.969138	HPCAL4	hippocalcin like 4 [Source:HGNC Symbol;Acc:HGNC:18212]	protein_coding
ENSG00000084072.17	1183	1142	1637	1157	1641	570	1720	1863	1207.06	1314.58	1644.54	1715.27	1227.4	1196.29	1139.22	909.9	1294.28	0.00623827	0.0669004	0.745927	0.997419	PPIE	peptidylprolyl isomerase E [Source:HGNC Symbol;Acc:HGNC:9258]	protein_coding
ENSG00000116985.12	432	290	70	80	207	17	14	217	440.787	333.824	70.3223	118.601	154.827	35.6788	9.27275	105.984	158.662	0.00109117	0.0692483	0.821425	0.997419	BMP8B	bone morphogenetic protein 8b [Source:HGNC Symbol;Acc:HGNC:1075]	protein_coding
ENSG00000198754.5	4	3	0	0	8	0	5	6	4.08136	3.45335	0	0	5.98367	0	3.3117	2.93043	2.47006	0.00104918	0.0694279	0.569974	NA	OXCT2	3-oxoacid CoA-transferase 2 [Source:HGNC Symbol;Acc:HGNC:18606]	protein_coding
ENSG00000261798.1	2	4	0	1	7	0	0	2	2.04068	4.60447	0	1.48251	5.23571	0	0	0.976811	1.79252	0.000360626	0.0694304	0.742061	NA	AL033527.2	novel transcript, antisense to BMP8B	lncRNA
ENSG00000284719.1	11	5	0	0	2	0	0	4	11.2238	5.75559	0	0	1.49592	0	0	1.95362	2.55361	0.0001182	0.0694307	0.944809	NA	AL033527.3	novel transcript	lncRNA
ENSG00000284678.1	0	0	0	0	0	0	1	0	0	0	0	0	0	0	0.662339	0	0.0827924	0.000273478	0.0694437	0.876717	NA	LINC02811	long intergenic non-protein coding RNA 2811 [Source:HGNC Symbol;Acc:HGNC:54343]	lncRNA
ENSG00000043514.17	845	1300	848	720	1627	329	1769	1009	862.188	1496.45	851.904	1067.41	1216.93	690.489	1171.68	492.801	981.232	0.0100729	0.0695778	0.311021	0.973676	TRIT1	tRNA isopentenyltransferase 1 [Source:HGNC Symbol;Acc:HGNC:20286]	protein_coding
ENSG00000116990.11	3622	2661	1742	2824	2572	156	51	835	3695.68	3063.12	1750.02	4186.62	1923.75	327.405	33.7793	407.819	1923.52	0.00227414	0.0693113	0.603307	0.997419	MYCL	MYCL proto-oncogene, bHLH transcription factor [Source:HGNC Symbol;Acc:HGNC:7555]	protein_coding
ENSG00000236546.1	15	12	0	2	8	0	0	6	15.3051	13.8134	0	2.96503	5.98367	0	0	2.93043	5.12471	0.000983413	0.0694284	0.490482	NA	MYCL-AS1	MYCL antisense RNA 1 [Source:HGNC Symbol;Acc:HGNC:40386]	lncRNA
ENSG00000168389.18	736	1045	320	204	364	88	162	990	750.971	1202.92	321.473	302.433	272.257	184.69	107.299	483.522	453.195	-0.0106432	0.0700131	0.22815	0.935663	MFSD2A	major facilitator superfamily domain containing 2A [Source:HGNC Symbol;Acc:HGNC:25897]	protein_coding
ENSG00000228477.1	6	6	3	1	1	1	0	12	6.12205	6.9067	3.01381	1.48251	0.747958	2.09875	0	5.86087	3.27908	-0.00296566	0.0694851	0.255207	NA	AL663070.1	ribosomal protein S2 (RPS2) pseudogene	processed_pseudogene
ENSG00000131236.18	4576	3697	4476	2914	5086	2305	12353	10959	4669.08	4255.68	4496.61	4320.04	3804.12	4837.62	8181.88	5352.44	4989.68	0.00480357	0.0675885	0.756727	0.997419	CAP1	cyclase associated actin cytoskeleton regulatory protein 1 [Source:HGNC Symbol;Acc:HGNC:20040]	protein_coding
ENSG00000131238.18	3317	3071	4037	2996	4683	1613	2319	4136	3384.47	3535.08	4055.59	4441.61	3502.69	3385.29	1535.97	2020.05	3232.59	-0.00548047	0.0669026	0.768671	0.997419	PPT1	palmitoyl-protein thioesterase 1 [Source:HGNC Symbol;Acc:HGNC:9325]	protein_coding
ENSG00000226745.2	0	1	0	0	0	0	0	1	0	1.15112	0	0	0	0	0	0.488406	0.20494	-0.000604165	0.0694455	0.682975	NA	OAZ1P1	OAZ1 pseudogene 1 [Source:HGNC Symbol;Acc:HGNC:54556]	processed_pseudogene
ENSG00000117000.9	1293	1265	1309	1168	2484	989	3811	3553	1319.3	1456.16	1315.03	1731.58	1857.93	2075.67	2524.18	1735.31	1751.89	0.00931041	0.0681159	0.553275	0.997419	RLF	RLF zinc finger [Source:HGNC Symbol;Acc:HGNC:10025]	protein_coding
ENSG00000188800.6	0	0	0	0	1	0	0	0	0	0	0	0	0.747958	0	0	0	0.0934948	0.000212482	0.0694426	0.897153	NA	TMCO2	transmembrane and coiled-coil domains 2 [Source:HGNC Symbol;Acc:HGNC:23312]	protein_coding
ENSG00000259943.1	389	386	278	206	738	246	723	884	396.913	444.331	279.28	305.398	551.993	516.293	478.871	431.751	425.604	0.0042793	0.0669946	0.828472	0.997419	AL050341.2	novel transcript, antisense to ZMPSTE24	lncRNA
ENSG00000084073.10	1417	1085	1446	693	1407	784	1607	2955	1445.82	1248.96	1452.66	1027.38	1052.38	1645.42	1064.38	1443.24	1297.53	-0.0212222	0.071908	0.209817	0.924234	ZMPSTE24	zinc metallopeptidase STE24 [Source:HGNC Symbol;Acc:HGNC:12877]	protein_coding
ENSG00000049089.15	351	246	33	18	45	9	196	359	358.14	283.175	33.1519	26.6852	33.6581	18.8888	129.819	175.338	132.357	0.0019577	0.0684501	0.860372	0.997419	COL9A2	collagen type IX alpha 2 chain [Source:HGNC Symbol;Acc:HGNC:2218]	protein_coding
ENSG00000227311.3	0	0	0	1	0	0	0	1	0	0	0	1.48251	0	0	0	0.488406	0.246365	-6.49478e-08	0.0694415	0.937419	NA	AL031985.2	ribosomal protein L21 (RPL21)	processed_pseudogene
ENSG00000084070.12	670	588	809	488	1407	409	4820	4391	683.629	676.857	812.725	723.467	1052.38	858.39	3192.48	2144.59	1268.06	0.0120015	0.0685839	0.492215	0.997419	SMAP2	small ArfGAP2 [Source:HGNC Symbol;Acc:HGNC:25082]	protein_coding
ENSG00000284677.1	0	0	1	0	4	1	2	0	0	0	1.0046	0	2.99183	2.09875	1.32468	0	0.927484	9.48662e-05	0.0694374	0.902604	NA	AL031985.4	novel transcript	lncRNA
ENSG00000187801.15	308	210	206	219	455	221	289	634	314.265	241.735	206.948	324.67	340.321	463.824	191.416	309.649	299.104	-0.00119148	0.0682577	0.930626	0.997419	ZFP69B	ZFP69 zinc finger protein B [Source:HGNC Symbol;Acc:HGNC:28053]	protein_coding
ENSG00000260920.2	437	405	328	254	507	179	250	616	445.889	466.203	329.51	376.558	379.215	375.677	165.585	300.858	354.937	-0.00800984	0.0684936	0.570228	0.997419	AL031985.3	novel transcript, sense overlapping with ZNF643	lncRNA
ENSG00000279667.1	11	41	15	35	47	30	82	52	11.2238	47.1958	15.0691	51.888	35.154	62.9626	54.3118	25.3971	37.9003	0.00015428	0.0691992	0.97549	0.997906	AL603839.4	TEC	TEC
ENSG00000187815.10	288	315	238	128	302	159	488	657	293.858	362.602	239.096	189.762	225.883	333.702	323.222	320.883	286.126	-0.0182432	0.0706588	0.282618	0.967694	ZFP69	ZFP69 zinc finger protein [Source:HGNC Symbol;Acc:HGNC:24708]	protein_coding
ENSG00000238287.1	22	24	17	9	33	13	16	32	22.4475	27.6268	17.0783	13.3426	24.6826	27.2838	10.5974	15.629	19.836	-0.00492395	0.0691977	0.550643	NA	AL603839.3	novel transcript	lncRNA
ENSG00000164002.11	225	211	372	183	516	193	261	805	229.577	242.886	373.713	271.3	385.946	405.059	172.871	393.167	309.315	-0.0188623	0.0717161	0.176376	0.889987	EXO5	exonuclease 5 [Source:HGNC Symbol;Acc:HGNC:26115]	protein_coding
ENSG00000227278.1	0	0	0	0	0	0	0	2	0	0	0	0	0	0	0	0.976811	0.122101	-0.000363395	0.0694444	0.750999	NA	AL603839.1	novel transcript	lncRNA
ENSG00000117010.17	98	205	157	111	159	62	250	305	99.9934	235.979	157.723	164.559	118.925	130.123	165.585	148.964	152.731	-0.00844967	0.0691296	0.467835	0.994086	ZNF684	zinc finger protein 684 [Source:HGNC Symbol;Acc:HGNC:28418]	protein_coding
ENSG00000236505.1	0	0	0	0	2	0	0	2	0	0	0	0	1.49592	0	0	0.976811	0.309091	-5.69345e-05	0.0694415	0.977976	NA	AL356379.1	novel pseudogene	unprocessed_pseudogene
ENSG00000233910.1	0	0	0	0	0	0	2	2	0	0	0	0	0	0	1.32468	0.976811	0.287686	1.52607e-05	0.0694397	0.966361	NA	GTF2F2P2	general transcription factor IIF subunit 2 pseudogene 2 [Source:HGNC Symbol;Acc:HGNC:39092]	processed_pseudogene
ENSG00000117016.10	1626	1556	1983	1173	3728	187	2814	10629	1659.07	1791.14	1992.13	1738.99	2788.39	392.467	1863.82	5191.26	2177.16	0.00166004	0.0691141	0.796778	0.997419	RIMS3	regulating synaptic membrane exocytosis 3 [Source:HGNC Symbol;Acc:HGNC:21292]	protein_coding
ENSG00000287743.1	0	2	0	0	5	0	0	5	0	2.30223	0	0	3.73979	0	0	2.44203	1.06051	-0.000348858	0.0694435	0.646498	NA	AL031289.2	novel transcript, antisense to RIMS3	lncRNA
ENSG00000237899.1	8	4	12	2	7	0	3	1	8.16273	4.60447	12.0553	2.96503	5.23571	0	1.98702	0.488406	4.43733	0.00185603	0.0694176	0.47475	NA	AL031289.1	novel transcript	lncRNA
ENSG00000272145.1	81	33	50	60	130	38	99	103	82.6476	37.9869	50.2302	88.9508	97.2346	79.7526	65.5716	50.3058	69.085	0.0201984	0.0727309	0.0997256	0.758687	NFYC-AS1	NFYC antisense RNA 1 [Source:HGNC Symbol;Acc:HGNC:49451]	lncRNA
ENSG00000066136.20	1568	1445	1515	1299	1775	696	1581	2969	1599.89	1663.36	1521.98	1925.78	1327.63	1460.73	1047.16	1450.08	1499.58	-0.00512419	0.0674103	0.756169	0.997419	NFYC	nuclear transcription factor Y subunit gamma [Source:HGNC Symbol;Acc:HGNC:7806]	protein_coding
ENSG00000207962.1	0	0	0	0	0	0	0	1	0	0	0	0	0	0	0	0.488406	0.0610507	-0.000320193	0.0694437	0.817944	NA	MIR30C1	microRNA 30c-1 [Source:HGNC Symbol;Acc:HGNC:31626]	miRNA
ENSG00000117013.17	157	134	39	15	126	19	101	75	160.194	154.25	39.1796	22.2377	94.2427	39.8763	66.8963	36.6304	76.6883	0.00683028	0.069284	0.459291	0.994086	KCNQ4	potassium voltage-gated channel subfamily Q member 4 [Source:HGNC Symbol;Acc:HGNC:6298]	protein_coding
ENSG00000264582.2	1	0	0	0	0	0	0	0	1.02034	0	0	0	0	0	0	0	0.127543	0.000332408	0.0694431	0.884999	NA	RN7SL326P	RNA, 7SL, cytoplasmic 326, pseudogene [Source:HGNC Symbol;Acc:HGNC:46342]	misc_RNA
ENSG00000179862.7	64	83	18	3	14	9	115	22	65.3018	95.5427	18.0829	4.44754	10.4714	18.8888	76.169	10.7449	37.4561	-0.00109837	0.0692633	0.805944	0.997419	CITED4	Cbp/p300 interacting transactivator with Glu/Asp rich carboxy-terminal domain 4 [Source:HGNC Symbol;Acc:HGNC:18696]	protein_coding
ENSG00000171793.16	1026	722	1204	534	3639	1169	3189	4849	1046.87	831.107	1209.54	791.662	2721.82	2453.44	2112.2	2368.28	1691.87	-0.00431825	0.0676317	0.797091	0.997419	CTPS1	CTP synthase 1 [Source:HGNC Symbol;Acc:HGNC:2519]	protein_coding
ENSG00000281207.1	2	2	1	3	10	5	70	29	2.04068	2.30223	1.0046	4.44754	7.47958	10.4938	46.3638	14.1638	11.037	0.00390984	0.0694429	0.402761	NA	SLFNL1-AS1	SLFNL1 antisense RNA 1 [Source:HGNC Symbol;Acc:HGNC:44126]	lncRNA
ENSG00000171790.15	25	23	11	5	8	4	12	32	25.5085	26.4757	11.0506	7.41257	5.98367	8.39501	7.94807	15.629	13.5504	-0.00494053	0.0693765	0.460129	NA	SLFNL1	schlafen like 1 [Source:HGNC Symbol;Acc:HGNC:26313]	protein_coding
ENSG00000010803.16	1213	1129	1128	1041	2066	520	2652	2744	1237.67	1299.61	1133.19	1543.3	1545.28	1091.35	1756.52	1340.19	1368.39	0.0244376	0.0728017	0.198759	0.915905	SCMH1	Scm polycomb group protein homolog 1 [Source:HGNC Symbol;Acc:HGNC:19003]	protein_coding
ENSG00000287400.1	9	3	0	2	0	0	0	1	9.18307	3.45335	0	2.96503	0	0	0	0.488406	2.01123	0.000457191	0.0694351	0.880821	NA	AC093151.7	novel transcript, antisense to SCMH1	lncRNA
ENSG00000235358.2	1	1	0	5	2	0	8	2	1.02034	1.15112	0	7.41257	1.49592	0	5.29872	0.976811	2.16943	0.00266047	0.0694918	0.201149	NA	AC093151.2	novel transcript	lncRNA
ENSG00000286640.1	1	2	0	0	0	0	3	1	1.02034	2.30223	0	0	0	0	1.98702	0.488406	0.72475	4.04034e-05	0.0694372	0.989282	NA	AC093151.5	SET domain and mariner transposase fusion gene (SETMAR) pseudogene	transcribed_unprocessed_pseudogene
ENSG00000204060.7	1915	1500	662	406	319	441	655	230	1953.95	1726.68	665.048	601.9	238.599	925.55	433.832	112.333	832.236	0.000167513	0.0690215	0.987319	0.998178	FOXO6	forkhead box O6 [Source:HGNC Symbol;Acc:HGNC:24814]	protein_coding
ENSG00000229901.1	0	0	0	0	1	0	0	0	0	0	0	0	0.747958	0	0	0	0.0934948	0.000212482	0.0694426	0.897153	NA	FOXO6-AS1	FOXO6 antisense RNA 1 [Source:HGNC Symbol;Acc:HGNC:41066]	lncRNA
ENSG00000127129.10	0	0	9	1	0	0	10	6	0	0	9.04144	1.48251	0	0	6.62339	2.93043	2.50972	-0.000267734	0.0694317	0.757825	NA	EDN2	endothelin 2 [Source:HGNC Symbol;Acc:HGNC:3177]	protein_coding
ENSG00000127124.16	290	794	1947	1115	1157	626	1333	7229	295.899	913.987	1955.96	1653	865.388	1313.82	882.898	3530.69	1426.46	-0.0353347	0.0824556	0.00409102	0.167233	HIVEP3	HIVEP zinc finger 3 [Source:HGNC Symbol;Acc:HGNC:13561]	protein_coding
ENSG00000284895.1	0	1	5	3	6	3	25	52	0	1.15112	5.02302	4.44754	4.48775	6.29626	16.5585	25.3971	7.92016	-0.00310617	0.0693947	0.50347	NA	AC119676.1	novel protein	protein_coding
ENSG00000287587.1	0	0	0	0	3	2	1	4	0	0	0	0	2.24387	4.1975	0.662339	1.95362	1.13217	-0.000487989	0.0694372	0.852677	NA	AL158216.1	novel transcript	lncRNA
ENSG00000044012.4	0	0	0	0	0	9	0	0	0	0	0	0	0	18.8888	0	0	2.3611	-0.000405097	0.0694453	0.803097	NA	GUCA2B	guanylate cyclase activator 2B [Source:HGNC Symbol;Acc:HGNC:4683]	protein_coding
ENSG00000197273.4	1	2	6	26	8	3	0	1	1.02034	2.30223	6.02763	38.5453	5.98367	6.29626	0	0.488406	7.58298	0.000434538	0.0693643	0.885994	NA	GUCA2A	guanylate cyclase activator 2A [Source:HGNC Symbol;Acc:HGNC:4682]	protein_coding
ENSG00000198815.9	3542	3084	3100	2487	5629	2922	4382	6073	3614.05	3550.05	3114.27	3687.01	4210.26	6132.55	2902.37	2966.09	3772.08	-0.00489813	0.067318	0.769477	0.997419	FOXJ3	forkhead box J3 [Source:HGNC Symbol;Acc:HGNC:29178]	protein_coding
ENSG00000177181.15	281	265	133	77	171	258	932	1651	286.716	305.046	133.612	114.154	127.901	541.478	617.3	806.358	366.571	-0.0174064	0.0718451	0.115002	0.792258	RIMKLA	ribosomal modification protein rimK like family member A [Source:HGNC Symbol;Acc:HGNC:28725]	protein_coding
ENSG00000066185.13	49	63	33	19	21	4	54	43	49.9967	72.5204	33.1519	28.1678	15.7071	8.39501	35.7663	21.0014	33.0883	0.00238358	0.0689821	0.750585	0.997419	ZMYND12	zinc finger MYND-type containing 12 [Source:HGNC Symbol;Acc:HGNC:21192]	protein_coding
ENSG00000127125.9	745	779	460	415	693	347	792	1064	760.154	896.72	462.118	615.243	518.335	728.267	524.573	519.664	628.134	-0.00426018	0.0676514	0.787651	0.997419	PPCS	phosphopantothenoylcysteine synthetase [Source:HGNC Symbol;Acc:HGNC:25686]	protein_coding
ENSG00000186409.18	348	198	280	140	256	303	325	395	355.079	227.921	281.289	207.552	191.477	635.922	215.26	192.92	288.428	-0.00679495	0.0692064	0.472588	0.994086	CCDC30	coiled-coil domain containing 30 [Source:HGNC Symbol;Acc:HGNC:26103]	protein_coding
ENSG00000230116.1	0	0	2	0	0	0	0	0	0	0	2.00921	0	0	0	0	0	0.251151	-0.000356954	0.0694442	0.752724	NA	RPS3AP11	RPS3A pseudogene 11 [Source:HGNC Symbol;Acc:HGNC:36825]	processed_pseudogene
ENSG00000236876.3	2	3	3	0	1	0	4	3	2.04068	3.45335	3.01381	0	0.747958	0	2.64936	1.46522	1.6713	-0.000362405	0.069413	0.789992	NA	TMSB4XP1	TMSB4X pseudogene 1 [Source:HGNC Symbol;Acc:HGNC:11883]	processed_pseudogene
ENSG00000236180.2	0	0	0	0	1	0	3	0	0	0	0	0	0.747958	0	1.98702	0	0.341872	0.000553405	0.0694449	0.672927	NA	AL445669.1	novel pseudogene	processed_pseudogene
ENSG00000171960.12	959	1000	968	769	1370	752	1444	1394	978.507	1151.12	972.457	1140.05	1024.7	1578.26	956.418	680.838	1060.29	-0.000756072	0.0677496	0.912147	0.997419	PPIH	peptidylprolyl isomerase H [Source:HGNC Symbol;Acc:HGNC:14651]	protein_coding
ENSG00000285728.2	13	5	4	10	41	7	57	57	13.2644	5.75559	4.01842	14.8251	30.6663	14.6913	37.7533	27.8391	18.6017	0.011181	0.07044	0.108438	NA	AC098484.4	novel transcript, antisense to PPIH	lncRNA
ENSG00000234917.2	8	9	22	6	19	5	29	35	8.16273	10.3601	22.1013	8.89508	14.2112	10.4938	19.2078	17.0942	13.8158	-0.00213557	0.0691902	0.732115	NA	AC098484.2	novel transcript	lncRNA
ENSG00000065978.19	15233	19325	20213	11038	37223	22842	63123	51982	15542.9	22245.3	20306.1	16364	27841.2	47939.7	41808.8	25388.3	27179.5	-0.00892355	0.0689002	0.497985	0.997419	YBX1	Y-box binding protein 1 [Source:HGNC Symbol;Acc:HGNC:8014]	protein_coding
ENSG00000164007.11	0	0	0	0	0	0	2	0	0	0	0	0	0	0	1.32468	0	0.165585	0.000300188	0.0694442	0.848765	NA	CLDN19	claudin 19 [Source:HGNC Symbol;Acc:HGNC:2040]	protein_coding
ENSG00000117385.16	561	525	984	594	962	641	2234	1144	572.411	604.337	988.531	880.613	719.536	1345.3	1479.67	558.736	893.641	0.000104961	0.0686016	0.903805	0.997419	P3H1	prolyl 3-hydroxylase 1 [Source:HGNC Symbol;Acc:HGNC:19316]	protein_coding
ENSG00000164008.16	368	286	481	340	893	420	814	1087	375.486	329.22	483.215	504.055	667.927	881.476	539.144	530.897	538.927	-0.00274972	0.0671461	0.898866	0.997419	C1orf50	chromosome 1 open reading frame 50 [Source:HGNC Symbol;Acc:HGNC:28795]	protein_coding
ENSG00000283580.3	179	192	259	153	315	169	371	388	182.641	221.015	260.192	226.825	235.607	354.689	245.728	189.501	239.525	-0.00807388	0.0684675	0.586369	0.997419	AC098484.3	novel protein	protein_coding
ENSG00000228452.1	0	0	0	0	2	0	0	0	0	0	0	0	1.49592	0	0	0	0.18699	0.000257463	0.0694431	0.832953	NA	AC098484.1	novel transcript	lncRNA
ENSG00000274386.5	9	11	14	4	34	35	66	39	9.18307	12.6623	14.0645	5.93005	25.4306	73.4563	43.7144	19.0478	25.4361	-0.00412024	0.0693337	0.490713	0.997419	TMEM269	transmembrane protein 269 [Source:HGNC Symbol;Acc:HGNC:52381]	protein_coding
ENSG00000177868.12	443	559	551	295	685	470	2396	1859	452.011	643.475	553.537	437.341	512.351	986.414	1586.97	907.946	760.005	-0.00759932	0.0689274	0.498745	0.997419	SVBP	small vasohibin binding protein [Source:HGNC Symbol;Acc:HGNC:29204]	protein_coding
ENSG00000164010.15	81	68	153	197	96	162	96	135	82.6476	78.276	153.704	292.055	71.804	339.998	63.5846	65.9348	143.501	-0.00345114	0.0691021	0.617095	0.997419	ERMAP	erythroblast membrane associated protein (Scianna blood group) [Source:HGNC Symbol;Acc:HGNC:15743]	protein_coding
ENSG00000228192.8	35	27	25	33	98	19	22	45	35.7119	31.0802	25.1151	48.9229	73.2999	39.8763	14.5715	21.9783	36.3195	0.00608341	0.0692699	0.489084	0.997419	AL512353.1	novel transcript, antisense to ERMAP	lncRNA
ENSG00000164011.18	431	384	390	256	402	173	384	567	439.767	442.029	391.796	379.523	300.679	363.084	254.338	276.926	356.018	-0.00889374	0.0676123	0.652462	0.997419	ZNF691	zinc finger protein 691 [Source:HGNC Symbol;Acc:HGNC:28028]	protein_coding
ENSG00000237090.1	0	0	0	0	0	0	2	0	0	0	0	0	0	0	1.32468	0	0.165585	0.000300188	0.0694442	0.848765	NA	MKRN8P	makorin ring finger protein 8, pseudogene [Source:HGNC Symbol;Acc:HGNC:7120]	processed_pseudogene
ENSG00000225099.1	1	1	1	0	2	0	2	0	1.02034	1.15112	1.0046	0	1.49592	0	1.32468	0	0.749582	0.000415806	0.0694363	0.748571	NA	ATP6V1E1P1	ATPase H+ transporting V1 subunit E1 pseudogene 1 [Source:HGNC Symbol;Acc:HGNC:859]	processed_pseudogene
ENSG00000117394.24	2261	1473	1881	885	1744	417	2585	1630	2306.99	1695.6	1889.66	1312.02	1304.44	875.18	1712.15	796.101	1486.52	0.0150109	0.0705181	0.2482	0.948293	SLC2A1	solute carrier family 2 member 1 [Source:HGNC Symbol;Acc:HGNC:11005]	protein_coding
ENSG00000284138.1	0	0	0	0	0	0	2	0	0	0	0	0	0	0	1.32468	0	0.165585	0.000300188	0.0694442	0.848765	NA	ATP6V0CP4	ATPase H+ transporting V0 subunit c pseudogene 4 [Source:HGNC Symbol;Acc:HGNC:40002]	processed_pseudogene
ENSG00000227533.6	33	30	3	0	4	2	24	12	33.6713	34.5335	3.01381	0	2.99183	4.1975	15.8961	5.86087	12.5206	-0.000545394	0.0692856	0.894836	NA	SLC2A1-AS1	SLC2A1 antisense RNA 1 [Source:HGNC Symbol;Acc:HGNC:44187]	lncRNA
ENSG00000283973.2	0	1	0	0	0	1	0	1	0	1.15112	0	0	0	2.09875	0	0.488406	0.467284	-0.000892104	0.0694501	0.552044	NA	AC099795.1	novel transcript	lncRNA
ENSG00000186973.11	15	4	1	0	4	0	0	0	15.3051	4.60447	1.0046	0	2.99183	0	0	0	2.98825	0.000703837	0.0694324	0.663858	NA	FAM183A	family with sequence similarity 183 member A [Source:HGNC Symbol;Acc:HGNC:34347]	protein_coding
ENSG00000117395.13	1227	1162	1217	825	1992	611	1829	2140	1251.96	1337.6	1222.6	1223.07	1489.93	1282.34	1211.42	1045.19	1258.01	0.00754042	0.0669547	0.711986	0.997419	EBNA1BP2	EBNA1 binding protein 2 [Source:HGNC Symbol;Acc:HGNC:15531]	protein_coding
ENSG00000284410.1	2	0	2	1	6	0	3	7	2.04068	0	2.00921	1.48251	4.48775	0	1.98702	3.41884	1.92825	0.00127	0.0694298	0.481687	NA	MIR6733	microRNA 6733 [Source:HGNC Symbol;Acc:HGNC:50239]	miRNA
ENSG00000243710.8	38	12	6	4	184	14	5	267	38.773	13.8134	6.02763	5.93005	137.624	29.3825	3.3117	130.404	45.6584	0.000723824	0.0693536	0.865183	0.997419	CFAP57	cilia and flagella associated protein 57 [Source:HGNC Symbol;Acc:HGNC:26485]	protein_coding
ENSG00000179178.11	0	0	0	0	8	0	0	0	0	0	0	0	5.98367	0	0	0	0.747958	0.000319953	0.0694442	0.715751	NA	TMEM125	transmembrane protein 125 [Source:HGNC Symbol;Acc:HGNC:28275]	protein_coding
ENSG00000253313.6	0	1	3	0	0	2	1	0	0	1.15112	3.01381	0	0	4.1975	0.662339	0	1.1281	-0.00072712	0.0694465	0.397223	NA	C1orf210	chromosome 1 open reading frame 210 [Source:HGNC Symbol;Acc:HGNC:28755]	protein_coding
ENSG00000066056.14	344	212	209	92	216	69	74	322	350.997	244.037	209.962	136.391	161.559	144.814	49.0131	157.267	181.755	-0.00806396	0.0694157	0.394473	0.9878	TIE1	tyrosine kinase with immunoglobulin like and EGF like domains 1 [Source:HGNC Symbol;Acc:HGNC:11809]	protein_coding
ENSG00000117400.18	19	3	3	1	4	1	5	3	19.3865	3.45335	3.01381	1.48251	2.99183	2.09875	3.3117	1.46522	4.65046	0.00273743	0.069428	0.444403	NA	MPL	MPL proto-oncogene, thrombopoietin receptor [Source:HGNC Symbol;Acc:HGNC:7217]	protein_coding
ENSG00000234694.1	0	2	1	1	1	1	6	1	0	2.30223	1.0046	1.48251	0.747958	2.09875	3.97404	0.488406	1.51231	-0.000291249	0.0694156	0.855715	NA	AL139289.1	novel transcript	lncRNA
ENSG00000117399.14	479	569	2472	859	2400	772	5028	2968	488.743	654.986	2483.38	1273.48	1795.1	1620.24	3330.24	1449.59	1636.97	-0.000367779	0.0685434	0.969106	0.997812	CDC20	cell division cycle 20 [Source:HGNC Symbol;Acc:HGNC:1723]	protein_coding
ENSG00000066322.15	299	260	529	188	430	167	582	723	305.082	299.291	531.436	278.713	321.622	350.492	385.482	353.117	353.154	-0.0101133	0.068921	0.487583	0.99729	ELOVL1	ELOVL fatty acid elongase 1 [Source:HGNC Symbol;Acc:HGNC:14418]	protein_coding
ENSG00000283836.1	0	2	5	1	2	0	9	17	0	2.30223	5.02302	1.48251	1.49592	0	5.96105	8.3029	3.07095	-0.0015566	0.069423	0.5549	NA	MIR6734	microRNA 6734 [Source:HGNC Symbol;Acc:HGNC:50219]	miRNA
ENSG00000159479.17	381	509	643	471	803	301	1287	1346	388.75	585.919	645.961	698.264	600.61	631.724	852.431	657.394	632.632	-0.00218553	0.0676027	0.886262	0.997419	MED8	mediator complex subunit 8 [Source:HGNC Symbol;Acc:HGNC:19971]	protein_coding
ENSG00000229431.1	1	2	0	2	0	0	1	0	1.02034	2.30223	0	2.96503	0	0	0.662339	0	0.868743	0.000441343	0.0694409	0.727991	NA	MED8-AS1	MED8 antisense RNA 1 [Source:HGNC Symbol;Acc:HGNC:40908]	lncRNA
ENSG00000198198.17	1242	793	1228	1037	2234	507	1095	3898	1267.26	912.836	1233.65	1537.37	1670.94	1064.07	725.262	1903.81	1289.4	0.000920592	0.0685749	0.934336	0.997419	SZT2	SZT2 subunit of KICSTOR complex [Source:HGNC Symbol;Acc:HGNC:29040]	protein_coding
ENSG00000229372.1	0	3	1	2	0	0	8	6	0	3.45335	1.0046	2.96503	0	0	5.29872	2.93043	1.95652	-0.000170449	0.069426	0.78652	NA	SZT2-AS1	SZT2 antisense RNA 1 [Source:HGNC Symbol;Acc:HGNC:41225]	lncRNA
ENSG00000274975.1	0	0	0	0	1	0	0	0	0	0	0	0	0.747958	0	0	0	0.0934948	0.000212482	0.0694426	0.897153	NA	MIR6735	microRNA 6735 [Source:HGNC Symbol;Acc:HGNC:50126]	miRNA
ENSG00000178922.18	669	590	877	211	839	289	672	804	682.608	679.159	881.038	312.81	627.537	606.539	445.092	392.678	578.433	-0.0100432	0.0694446	0.438048	0.993031	HYI	hydroxypyruvate isomerase (putative) [Source:HGNC Symbol;Acc:HGNC:26948]	protein_coding
ENSG00000229348.1	17	6	5	6	22	5	7	28	17.3458	6.9067	5.02302	8.89508	16.4551	10.4938	4.63638	13.6754	10.4289	0.00152557	0.0692764	0.71769	NA	HYI-AS1	HYI antisense RNA 1 [Source:HGNC Symbol;Acc:HGNC:41173]	lncRNA
ENSG00000142949.17	4405	1362	3444	2213	7463	1491	15561	11374	4494.6	1567.82	3459.86	3280.8	5582.01	3129.24	10306.7	5555.13	4672.02	0.0333502	0.0802364	0.0193745	0.389016	PTPRF	protein tyrosine phosphatase receptor type F [Source:HGNC Symbol;Acc:HGNC:9670]	protein_coding
ENSG00000066135.13	2902	1526	3100	1552	3049	1147	4368	9265	2961.03	1756.61	3114.27	2300.86	2280.52	2407.27	2893.1	4525.08	2779.84	-0.00428148	0.068198	0.748027	0.997419	KDM4A	lysine demethylase 4A [Source:HGNC Symbol;Acc:HGNC:22978]	protein_coding
ENSG00000236200.6	20	10	13	7	31	4	18	37	20.4068	11.5112	13.0599	10.3776	23.1867	8.39501	11.9221	18.071	14.6163	0.00252641	0.0692284	0.679459	NA	KDM4A-AS1	KDM4A antisense RNA 1 [Source:HGNC Symbol;Acc:HGNC:40528]	lncRNA
ENSG00000126091.21	800	595	859	710	1239	436	2073	2445	816.273	684.915	862.955	1052.58	926.72	915.056	1373.03	1194.15	978.211	0.0169699	0.0691195	0.398604	0.9878	ST3GAL3	ST3 beta-galactoside alpha-2,3-sialyltransferase 3 [Source:HGNC Symbol;Acc:HGNC:10866]	protein_coding
ENSG00000233674.2	0	0	2	0	6	0	0	2	0	0	2.00921	0	4.48775	0	0	0.976811	0.934221	-0.000317854	0.0694422	0.740849	NA	AL451062.1	SMT3 suppressor of mif two 3 (yeast) family pseudogene	processed_pseudogene
ENSG00000283477.1	0	2	0	0	0	0	0	1	0	2.30223	0	0	0	0	0	0.488406	0.34883	-0.00064182	0.0694463	0.620765	NA	MIR6079	microRNA 6079 [Source:HGNC Symbol;Acc:HGNC:50114]	miRNA
ENSG00000117407.17	24	13	8	15	18	10	31	142	24.4882	14.9645	8.03683	22.2377	13.4632	20.9875	20.5325	69.3536	24.258	-0.000607444	0.0691838	0.903773	0.997419	ARTN	artemin [Source:HGNC Symbol;Acc:HGNC:727]	protein_coding
ENSG00000237950.3	78	73	117	54	163	37	161	133	79.5866	84.0316	117.539	80.0557	121.917	77.6538	106.637	64.958	91.5473	0.0051341	0.0687686	0.645773	0.997419	AL357079.1	novel transcript	lncRNA
ENSG00000288573.1	20	1	22	22	50	12	43	38	20.4068	1.15112	22.1013	32.6153	37.3979	25.185	28.4806	18.5594	23.2372	0.00925084	0.0701003	0.118382	NA	AL357079.3	novel transcript	lncRNA
ENSG00000117408.11	1100	565	1166	374	1441	509	1810	3610	1122.38	650.381	1171.37	554.46	1077.81	1068.26	1198.83	1763.14	1075.83	-0.00621284	0.0687893	0.580023	0.997419	IPO13	importin 13 [Source:HGNC Symbol;Acc:HGNC:16853]	protein_coding
ENSG00000285649.1	0	3	0	0	1	0	4	2	0	3.45335	0	0	0.747958	0	2.64936	0.976811	0.978435	1.67518e-05	0.0694384	0.991984	NA	AL357079.2	novel transcript, antisense to DPH2 and ATP6V0B	lncRNA
ENSG00000132768.14	589	425	765	813	1620	375	722	1114	600.981	489.225	768.522	1205.28	1211.69	787.032	478.209	544.084	760.629	0.0166404	0.0702744	0.220761	0.929957	DPH2	diphthamide biosynthesis 2 [Source:HGNC Symbol;Acc:HGNC:3004]	protein_coding
ENSG00000117410.14	1488	1202	1098	598	2203	808	5160	6580	1518.27	1383.64	1103.06	886.543	1647.75	1695.79	3417.67	3213.71	1858.3	-0.0014978	0.0665679	0.889537	0.997419	ATP6V0B	ATPase H+ transporting V0 subunit b [Source:HGNC Symbol;Acc:HGNC:861]	protein_coding
ENSG00000117411.18	1678	1251	1588	926	2469	893	4004	4311	1712.13	1440.05	1595.31	1372.81	1846.71	1874.19	2652.01	2105.52	1824.84	0.00727581	0.0672869	0.720027	0.997419	B4GALT2	beta-1,4-galactosyltransferase 2 [Source:HGNC Symbol;Acc:HGNC:925]	protein_coding
ENSG00000159214.13	70	48	28	15	46	8	451	544	71.4239	55.2536	28.1289	22.2377	34.4061	16.79	298.715	265.693	99.081	0.00638127	0.0688848	0.481013	0.994322	CCDC24	coiled-coil domain containing 24 [Source:HGNC Symbol;Acc:HGNC:28688]	protein_coding
ENSG00000196517.13	1598	1222	770	236	1192	524	115	318	1630.51	1406.67	773.545	349.873	891.566	1099.75	76.169	155.313	797.923	-0.0215505	0.0730292	0.105539	0.769665	SLC6A9	solute carrier family 6 member 9 [Source:HGNC Symbol;Acc:HGNC:11056]	protein_coding
ENSG00000230615.7	11	20	3	3	5	1	19	49	11.2238	23.0223	3.01381	4.44754	3.73979	2.09875	12.5844	23.9319	10.5078	-0.0020849	0.0692863	0.695042	NA	AL139220.2	novel transcript	lncRNA
ENSG00000171872.5	0	0	0	0	0	0	2	6	0	0	0	0	0	0	1.32468	2.93043	0.531889	-0.000172778	0.0694403	0.866424	NA	KLF17	Kruppel like factor 17 [Source:HGNC Symbol;Acc:HGNC:18830]	protein_coding
ENSG00000233514.1	5	3	2	5	5	0	11	8	5.10171	3.45335	2.00921	7.41257	3.73979	0	7.28573	3.90725	4.1137	0.00439648	0.0695556	0.237815	NA	AL356653.1	small nuclear ribonucleoprotein D1 polypeptide 16kDa (SNRPD1) pseudogene	processed_pseudogene
ENSG00000283039.1	0	0	0	1	0	0	0	0	0	0	0	1.48251	0	0	0	0	0.185314	0.000277001	0.0694437	0.875254	NA	KLF18	Kruppel like factor 18 [Source:HGNC Symbol;Acc:HGNC:51793]	protein_coding
ENSG00000271329.1	0	0	3	0	1	1	2	0	0	0	3.01381	0	0.747958	2.09875	1.32468	0	0.89815	-0.000184844	0.0694394	0.836385	NA	AL035417.2	metaxin 3 (MTX3) pseudogene	processed_pseudogene
ENSG00000178028.14	1112	900	1122	700	1591	447	1523	2716	1134.62	1036.01	1127.17	1037.76	1190	938.142	1008.74	1326.51	1099.87	-0.000216627	0.0671419	0.966147	0.997812	DMAP1	DNA methyltransferase 1 associated protein 1 [Source:HGNC Symbol;Acc:HGNC:18291]	protein_coding
ENSG00000117419.16	1761	1581	1714	1149	2629	952	3028	3551	1796.82	1819.92	1721.89	1703.41	1966.38	1998.01	2005.56	1734.33	1843.29	0.00334724	0.0662662	0.859585	0.997419	ERI3	ERI1 exoribonuclease family member 3 [Source:HGNC Symbol;Acc:HGNC:17276]	protein_coding
ENSG00000233602.1	1	0	3	4	9	0	5	15	1.02034	0	3.01381	5.93005	6.73162	0	3.3117	7.32609	3.4167	0.00222639	0.0694531	0.414551	NA	ERI3-IT1	ERI3 intronic transcript 1 [Source:HGNC Symbol;Acc:HGNC:41431]	lncRNA
ENSG00000187147.18	3102	2409	4886	5684	5748	1561	5648	8268	3165.1	2773.04	4908.5	8426.61	4299.26	3276.15	3740.89	4038.14	4328.46	0.0202343	0.0713641	0.24302	0.943488	RNF220	ring finger protein 220 [Source:HGNC Symbol;Acc:HGNC:25552]	protein_coding
ENSG00000126106.14	169	165	102	84	109	63	196	282	172.438	189.934	102.47	124.531	81.5274	132.221	129.819	137.73	133.834	-0.00724582	0.0685664	0.642825	0.997419	TMEM53	transmembrane protein 53 [Source:HGNC Symbol;Acc:HGNC:26186]	protein_coding
ENSG00000198520.12	90	98	43	33	91	30	200	179	91.8307	112.809	43.198	48.9229	68.0642	62.9626	132.468	87.4246	80.96	0.00502521	0.0685966	0.687995	0.997419	ARMH1	armadillo like helical domain containing 1 [Source:HGNC Symbol;Acc:HGNC:34345]	protein_coding
ENSG00000200169.1	0	0	0	0	0	6	2	0	0	0	0	0	0	12.5925	1.32468	0	1.73965	-4.53374e-05	0.0694428	0.979913	NA	RNU5D-1	RNA, U5D small nuclear 1 [Source:HGNC Symbol;Acc:HGNC:10214]	snRNA
ENSG00000142945.13	648	809	2120	810	2715	1126	3102	2836	661.181	931.254	2129.76	1200.84	2030.71	2363.19	2054.58	1385.12	1594.58	-0.010293	0.0690722	0.456333	0.994086	KIF2C	kinesin family member 2C [Source:HGNC Symbol;Acc:HGNC:6393]	protein_coding
ENSG00000225721.5	15	13	5	8	14	16	24	20	15.3051	14.9645	5.02302	11.8601	10.4714	33.58	15.8961	9.76811	14.6086	0.000738958	0.0692036	0.934272	NA	AL592166.1	novel transcript	lncRNA
ENSG00000142937.12	37013	47328	31748	28209	83414	29393	37940	34011	37765.9	54480.1	31894.2	41820.2	62390.2	61688.6	25129.2	16611.2	41472.4	0.00621107	0.0680399	0.684898	0.997419	RPS8	ribosomal protein S8 [Source:HGNC Symbol;Acc:HGNC:10441]	protein_coding
ENSG00000264294.1	9	10	9	5	14	4	27	11	9.18307	11.5112	9.04144	7.41257	10.4714	8.39501	17.8832	5.37246	9.90879	0.0024019	0.0692888	0.652181	NA	SNORD55	small nucleolar RNA, C/D box 55 [Source:HGNC Symbol;Acc:HGNC:10205]	snoRNA
ENSG00000200913.1	9	2	1	4	10	2	19	11	9.18307	2.30223	1.0046	5.93005	7.47958	4.1975	12.5844	5.37246	6.00675	0.00705667	0.0698384	0.125581	NA	SNORD46	small nucleolar RNA, C/D box 46 [Source:HGNC Symbol;Acc:HGNC:10186]	snoRNA
ENSG00000202031.1	12	17	6	6	45	11	44	18	12.2441	19.569	6.02763	8.89508	33.6581	23.0863	29.1429	8.7913	17.6768	0.00491026	0.0694035	0.434311	NA	SNORD38A	small nucleolar RNA, C/D box 38A [Source:HGNC Symbol;Acc:HGNC:30355]	snoRNA
ENSG00000207421.1	11	20	9	6	22	6	44	20	11.2238	23.0223	9.04144	8.89508	16.4551	12.5925	29.1429	9.76811	15.0177	0.00190016	0.0692217	0.745636	NA	SNORD38B	small nucleolar RNA, C/D box 38B [Source:HGNC Symbol;Acc:HGNC:30356]	snoRNA
ENSG00000281859.1	11	21	9	6	22	6	44	20	11.2238	24.1735	9.04144	8.89508	16.4551	12.5925	29.1429	9.76811	15.1615	0.00175252	0.0692188	0.764528	NA	SNORD38B	small nucleolar RNA, C/D box 38B [Source:HGNC Symbol;Acc:HGNC:30356]	snoRNA
ENSG00000234093.3	0	2	0	0	2	0	1	2	0	2.30223	0	0	1.49592	0	0.662339	0.976811	0.679663	-0.000123113	0.0694386	0.940987	NA	RPS15AP11	ribosomal protein S15a pseudogene 11 [Source:HGNC Symbol;Acc:HGNC:36707]	processed_pseudogene
ENSG00000142959.5	28	22	15	6	33	7	80	195	28.5696	25.3246	15.0691	8.89508	24.6826	14.6913	52.9872	95.2391	33.1823	-0.00272314	0.0690328	0.736085	0.997419	BEST4	bestrophin 4 [Source:HGNC Symbol;Acc:HGNC:17106]	protein_coding
ENSG00000173846.13	175	189	201	93	678	88	1562	2630	178.56	217.561	201.925	137.874	507.116	184.69	1034.57	1284.51	468.351	0.0016418	0.068612	0.896421	0.997419	PLK3	polo like kinase 3 [Source:HGNC Symbol;Acc:HGNC:2154]	protein_coding
ENSG00000188396.4	1	1	0	0	0	0	1	0	1.02034	1.15112	0	0	0	0	0.662339	0	0.354225	0.000259841	0.0694393	0.878135	NA	TCTEX1D4	dynein light chain Tctex-type 4 [Source:HGNC Symbol;Acc:HGNC:32315]	protein_coding
ENSG00000222009.8	113	47	42	12	50	22	104	202	115.299	54.1025	42.1934	17.7902	37.3979	46.1725	68.8833	98.658	60.062	-0.00369338	0.0690355	0.668684	0.997419	BTBD19	BTB domain containing 19 [Source:HGNC Symbol;Acc:HGNC:27145]	protein_coding
ENSG00000117425.14	2714	964	1833	3774	2282	508	2223	2714	2769.21	1109.68	1841.44	5595.01	1706.84	1066.17	1472.38	1325.53	2110.78	0.0409841	0.0870969	0.00590348	0.200542	PTCH2	patched 2 [Source:HGNC Symbol;Acc:HGNC:9586]	protein_coding
ENSG00000202444.1	0	0	0	0	2	0	8	2	0	0	0	0	1.49592	0	5.29872	0.976811	0.97143	0.000506941	0.0694427	0.716482	NA	RNU5E-6P	RNA, U5E small nuclear 6, pseudogene [Source:HGNC Symbol;Acc:HGNC:42522]	snRNA
ENSG00000226499.1	4	22	2	9	6	0	9	5	4.08136	25.3246	2.00921	13.3426	4.48775	0	5.96105	2.44203	7.20608	0.00242805	0.0694423	0.334697	NA	AL136380.1	ribosomal protein S2 (RPS2) pseudogene	processed_pseudogene
ENSG00000070785.17	1178	887	911	537	1419	427	2107	1911	1201.96	1021.04	915.194	796.11	1061.35	896.167	1395.55	933.343	1027.59	0.0143167	0.0691883	0.410354	0.988857	EIF2B3	eukaryotic translation initiation factor 2B subunit gamma [Source:HGNC Symbol;Acc:HGNC:3259]	protein_coding
ENSG00000229815.1	0	0	0	1	0	0	0	0	0	0	0	1.48251	0	0	0	0	0.185314	0.000277001	0.0694437	0.875254	NA	CCNB1IP1P1	cyclin B1 interacting protein 1 pseudogene 1 [Source:HGNC Symbol;Acc:HGNC:37693]	processed_pseudogene
ENSG00000268949.1	0	0	0	1	1	0	2	1	0	0	0	1.48251	0.747958	0	1.32468	0.488406	0.505445	0.000694181	0.069443	0.692949	NA	MRPS17P1	mitochondrial ribosomal protein S17 pseudogene 1 [Source:HGNC Symbol;Acc:HGNC:29734]	processed_pseudogene
ENSG00000126107.15	1492	1086	1352	1050	2203	500	4135	5975	1522.35	1250.11	1358.22	1556.64	1647.75	1049.38	2738.77	2918.22	1755.18	0.0180301	0.0702389	0.311319	0.973676	HECTD3	HECT domain E3 ubiquitin protein ligase 3 [Source:HGNC Symbol;Acc:HGNC:26117]	protein_coding
ENSG00000126088.14	1153	1003	1784	1028	1438	505	2728	2225	1176.45	1154.57	1792.21	1524.02	1075.56	1059.87	1806.86	1086.7	1334.53	0.00904476	0.0682997	0.630695	0.997419	UROD	uroporphyrinogen decarboxylase [Source:HGNC Symbol;Acc:HGNC:12591]	protein_coding
ENSG00000162415.7	724	310	475	457	2851	218	1563	4830	738.727	356.846	477.187	677.509	2132.43	457.528	1035.24	2359	1029.31	0.00963462	0.069945	0.209532	0.924234	ZSWIM5	zinc finger SWIM-type containing 5 [Source:HGNC Symbol;Acc:HGNC:29299]	protein_coding
ENSG00000234315.1	0	0	0	0	1	0	1	0	0	0	0	0	0.747958	0	0.662339	0	0.176287	0.000512384	0.069444	0.749555	NA	OSTCP5	oligosaccharyltransferase complex subunit pseudogene 5 [Source:HGNC Symbol;Acc:HGNC:42867]	processed_pseudogene
ENSG00000281912.1	125	66	26	30	26	19	39	61	127.543	75.9737	26.1197	44.4754	19.4469	39.8763	25.8312	29.7927	48.6323	0.00162987	0.0688876	0.856539	0.997419	LINC01144	long intergenic non-protein coding RNA 1144 [Source:HGNC Symbol;Acc:HGNC:49460]	lncRNA
ENSG00000186603.6	81	83	68	75	524	57	241	123	82.6476	95.5427	68.3131	111.189	391.93	119.629	159.624	60.0739	136.119	0.0211276	0.0734957	0.0384586	0.542644	HPDL	4-hydroxyphenylpyruvate dioxygenase like [Source:HGNC Symbol;Acc:HGNC:28242]	protein_coding
ENSG00000132781.19	649	650	609	294	802	297	585	1298	662.201	748.226	611.804	435.859	599.862	623.329	387.469	633.951	587.838	-0.0240322	0.0730336	0.176607	0.890093	MUTYH	mutY DNA glycosylase [Source:HGNC Symbol;Acc:HGNC:7527]	protein_coding
ENSG00000132773.12	274	203	314	201	745	284	537	786	279.573	233.677	315.446	297.985	557.229	596.046	355.676	383.887	377.44	-0.000603842	0.0669816	0.969544	0.997812	TOE1	target of EGR1, exonuclease [Source:HGNC Symbol;Acc:HGNC:15954]	protein_coding
ENSG00000070759.17	16	29	45	11	33	12	129	87	16.3255	33.3824	45.2072	16.3076	24.6826	25.185	85.4418	42.4913	36.1279	-0.00400651	0.0692218	0.56816	0.997419	TESK2	testis associated actin remodelling kinase 2 [Source:HGNC Symbol;Acc:HGNC:11732]	protein_coding
ENSG00000280670.3	160	161	155	150	147	48	224	157	163.255	185.33	155.714	222.377	109.95	100.74	148.364	76.6797	145.301	0.010941	0.0694216	0.315844	0.976412	CCDC163	coiled-coil domain containing 163 [Source:HGNC Symbol;Acc:HGNC:27003]	protein_coding
ENSG00000132763.15	302	316	325	338	584	103	168	579	308.143	363.753	326.496	501.09	436.808	216.171	111.273	282.787	318.315	0.000321047	0.0687296	0.961866	0.997812	MMACHC	metabolism of cobalamin associated C [Source:HGNC Symbol;Acc:HGNC:24525]	protein_coding
ENSG00000117450.15	8404	7313	8874	4595	12160	4342	20668	16096	8574.95	8418.12	8914.86	6812.15	9095.17	9112.78	13689.2	7861.38	9059.83	0.00567607	0.0679966	0.719384	0.997419	PRDX1	peroxiredoxin 1 [Source:HGNC Symbol;Acc:HGNC:9352]	protein_coding
ENSG00000117448.14	2119	2117	3298	1563	3645	1196	4180	3520	2162.1	2436.92	3313.18	2317.17	2726.31	2510.11	2768.58	1719.19	2494.19	0.00145112	0.0677589	0.924516	0.997419	AKR1A1	aldo-keto reductase family 1 member A1 [Source:HGNC Symbol;Acc:HGNC:380]	protein_coding
ENSG00000281133.1	8	7	5	9	9	0	3	20	8.16273	8.05782	5.02302	13.3426	6.73162	0	1.98702	9.76811	6.63412	0.00134246	0.0693801	0.653527	NA	AL355480.3	---	pseudogene
ENSG00000280836.1	9	4	7	2	10	5	5	21	9.18307	4.60447	7.03223	2.96503	7.47958	10.4938	3.3117	10.2565	6.91579	-0.0027429	0.0693672	0.539273	NA	AL355480.1	---	pseudogene
ENSG00000132780.17	6751	7511	8992	5150	14475	5774	22820	16071	6888.32	8646.04	9033.4	7634.94	10826.7	12118.2	15114.6	7849.17	9763.92	0.00206716	0.0679906	0.884367	0.997419	NASP	nuclear autoantigenic sperm protein [Source:HGNC Symbol;Acc:HGNC:7644]	protein_coding
ENSG00000159588.15	75	105	12	9	32	2	164	58	76.5256	120.867	12.0553	13.3426	23.9347	4.1975	108.624	28.3275	48.4843	0.00793736	0.069809	0.185336	0.896865	CCDC17	coiled-coil domain containing 17 [Source:HGNC Symbol;Acc:HGNC:26574]	protein_coding
ENSG00000159592.11	2048	2485	3167	2452	4921	1286	6461	4191	2089.66	2860.53	3181.58	3635.12	3680.7	2699	4279.37	2046.91	3059.11	0.0127995	0.0697261	0.347723	0.985418	GPBP1L1	GC-rich promoter binding protein 1 like 1 [Source:HGNC Symbol;Acc:HGNC:28843]	protein_coding
ENSG00000225447.1	4	7	3	6	8	1	9	6	4.08136	8.05782	3.01381	8.89508	5.98367	2.09875	5.96105	2.93043	5.12775	0.00251953	0.0693857	0.48956	NA	RPS15AP10	ribosomal protein S15a pseudogene 10 [Source:HGNC Symbol;Acc:HGNC:37001]	processed_pseudogene
ENSG00000234329.1	5	5	9	8	19	2	24	18	5.10171	5.75559	9.04144	11.8601	14.2112	4.1975	15.8961	8.7913	9.35687	0.0045667	0.0694428	0.409191	NA	AL604028.2	ribosomal protein L7a (RPL7A) pseudogene	processed_pseudogene
ENSG00000159596.7	682	863	340	303	943	244	597	777	695.873	993.414	341.565	449.202	705.325	512.096	395.417	379.491	559.048	0.00499082	0.0679455	0.741229	0.997419	TMEM69	transmembrane protein 69 [Source:HGNC Symbol;Acc:HGNC:28035]	protein_coding
ENSG00000197429.11	778	455	782	370	753	311	500	844	793.825	523.758	785.601	548.53	563.213	652.712	331.17	412.214	576.378	-0.00532137	0.0680959	0.713866	0.997419	IPP	intracisternal A particle-promoted polypeptide [Source:HGNC Symbol;Acc:HGNC:6108]	protein_coding
ENSG00000230896.1	108	144	112	53	91	38	68	124	110.197	165.761	112.516	78.5732	68.0642	79.7526	45.0391	60.5623	90.0581	-0.0188216	0.0716841	0.183939	0.895502	AL604028.1	novel transcript	lncRNA
ENSG00000236111.5	0	0	0	0	0	1	0	0	0	0	0	0	0	2.09875	0	0	0.262344	-0.000367455	0.0694446	0.831747	NA	AL603882.1	ribosomal protein L6 (RPL6) pseudogene	processed_pseudogene
ENSG00000086015.22	3318	2667	2572	1741	7029	1512	8220	8841	3385.49	3070.03	2583.84	2581.06	5257.4	3173.31	5444.43	4318	3726.69	0.0216026	0.071658	0.237576	0.942034	MAST2	microtubule associated serine/threonine kinase 2 [Source:HGNC Symbol;Acc:HGNC:19035]	protein_coding
ENSG00000117461.15	2671	1757	3662	1504	4254	2468	17196	27265	2725.33	2022.51	3678.86	2229.7	3181.81	5179.72	11389.6	13316.4	5465.49	-0.0145346	0.0699691	0.32089	0.976462	PIK3R3	phosphoinositide-3-kinase regulatory subunit 3 [Source:HGNC Symbol;Acc:HGNC:8981]	protein_coding
ENSG00000226957.1	0	1	1	3	2	2	0	0	0	1.15112	1.0046	4.44754	1.49592	4.1975	0	0	1.53709	-0.000436503	0.0694304	0.837847	NA	AL358075.1	novel transcript	lncRNA
ENSG00000227857.2	0	0	1	0	3	2	7	2	0	0	1.0046	0	2.24387	4.1975	4.63638	0.976811	1.6324	-0.000244224	0.0694255	0.929805	NA	AL358075.2	novel transcript	lncRNA
ENSG00000117472.10	1	0	2	5	3	0	17	16	1.02034	0	2.00921	7.41257	2.24387	0	11.2598	7.81449	3.97003	0.00351513	0.0695135	0.267861	NA	TSPAN1	tetraspanin 1 [Source:HGNC Symbol;Acc:HGNC:20657]	protein_coding
ENSG00000085998.14	2341	2115	1924	1026	2178	844	2945	4378	2388.62	2434.61	1932.86	1521.06	1629.05	1771.35	1950.59	2138.24	1970.8	-0.0139904	0.0680747	0.477019	0.994086	POMGNT1	protein O-linked mannose N-acetylglucosaminyltransferase 1 (beta 1,2-) [Source:HGNC Symbol;Acc:HGNC:19139]	protein_coding
ENSG00000171357.6	41	18	42	14	19	5	93	46	41.834	20.7201	42.1934	20.7552	14.2112	10.4938	61.5976	22.4667	29.284	0.00586418	0.0694547	0.430445	0.992499	LURAP1	leucine rich adaptor protein 1 [Source:HGNC Symbol;Acc:HGNC:32327]	protein_coding
ENSG00000085999.13	184	275	498	189	885	306	877	991	187.743	316.557	500.293	280.195	661.943	642.218	580.872	484.01	456.729	-0.013027	0.0697594	0.341934	0.985418	RAD54L	RAD54 like [Source:HGNC Symbol;Acc:HGNC:9826]	protein_coding
ENSG00000132128.17	3441	1645	2349	1479	3219	1086	4473	5053	3510.99	1893.59	2359.82	2192.64	2407.68	2279.24	2962.64	2467.91	2509.31	0.01588	0.0700376	0.323699	0.976462	LRRC41	leucine rich repeat containing 41 [Source:HGNC Symbol;Acc:HGNC:16917]	protein_coding
ENSG00000173660.12	4666	5798	4962	3980	7489	3153	9550	6312	4760.91	6674.18	4984.85	5900.4	5601.46	6617.37	6325.34	3082.82	5493.42	0.00512445	0.0683889	0.696538	0.997419	UQCRH	ubiquinol-cytochrome c reductase hinge protein [Source:HGNC Symbol;Acc:HGNC:12590]	protein_coding
ENSG00000117481.10	585	470	810	625	991	238	861	985	596.9	541.025	813.729	926.571	741.227	499.503	570.274	481.08	646.289	0.0224174	0.0717229	0.240665	0.943488	NSUN4	NOP2/Sun RNA methyltransferase 4 [Source:HGNC Symbol;Acc:HGNC:31802]	protein_coding
ENSG00000225779.1	0	0	1	0	1	0	0	0	0	0	1.0046	0	0.747958	0	0	0	0.21907	-6.97212e-05	0.0694408	0.956158	NA	AL122001.1	novel pseudogene	processed_pseudogene
ENSG00000117480.16	398	145	216	266	391	63	436	770	406.096	166.912	216.995	394.349	292.452	132.221	288.78	376.072	284.235	0.0224306	0.0738469	0.0645293	0.661038	FAAH	fatty acid amide hydrolase [Source:HGNC Symbol;Acc:HGNC:3553]	protein_coding
ENSG00000232022.7	2	0	2	2	2	0	5	4	2.04068	0	2.00921	2.96503	1.49592	0	3.3117	1.95362	1.72202	0.00205936	0.0694519	0.410832	NA	FAAHP1	fatty acid amide hydrolase pseudogene 1 [Source:HGNC Symbol;Acc:HGNC:50679]	transcribed_unprocessed_pseudogene
ENSG00000197587.11	19	4	13	0	6	2	14	1	19.3865	4.60447	13.0599	0	4.48775	4.1975	9.27275	0.488406	6.93715	0.0010596	0.0694151	0.575193	NA	DMBX1	diencephalon/mesencephalon homeobox 1 [Source:HGNC Symbol;Acc:HGNC:19026]	protein_coding
ENSG00000269956.2	0	0	0	0	0	0	1	0	0	0	0	0	0	0	0.662339	0	0.0827924	0.000273478	0.0694437	0.876717	NA	MKNK1-AS1	MKNK1 antisense RNA 1 [Source:HGNC Symbol;Acc:HGNC:44129]	lncRNA
ENSG00000162456.10	3	0	0	2	3	0	4	0	3.06102	0	0	2.96503	2.24387	0	2.64936	0	1.36491	0.00178932	0.0694743	0.175201	NA	KNCN	kinocilin [Source:HGNC Symbol;Acc:HGNC:26488]	protein_coding
ENSG00000079277.22	285	389	619	402	1219	367	573	1431	290.797	447.785	621.85	595.97	911.761	770.242	379.52	698.909	589.604	-0.0139336	0.0698603	0.296826	0.969003	MKNK1	MAPK interacting serine/threonine kinase 1 [Source:HGNC Symbol;Acc:HGNC:7110]	protein_coding
ENSG00000142961.15	534	332	611	551	883	243	340	771	544.862	382.171	613.813	816.865	660.447	509.997	225.195	376.561	516.239	0.00572474	0.0683954	0.669334	0.997419	MOB3C	MOB kinase activator 3C [Source:HGNC Symbol;Acc:HGNC:29800]	protein_coding
ENSG00000123472.12	2049	1838	1961	1190	3104	1360	2914	2991	2090.68	2115.75	1970.03	1764.19	2321.66	2854.3	1930.06	1460.82	2063.44	-0.00137551	0.0670086	0.942698	0.997419	ATPAF1	ATP synthase mitochondrial F1 complex assembly factor 1 [Source:HGNC Symbol;Acc:HGNC:18803]	protein_coding
ENSG00000233647.2	2	0	0	0	0	1	0	1	2.04068	0	0	0	0	2.09875	0	0.488406	0.57848	-0.000172441	0.0694412	0.835607	NA	NENFP1	neudesin neurotrophic factor pseudogene 1 [Source:HGNC Symbol;Acc:HGNC:50298]	processed_pseudogene
ENSG00000186118.9	0	0	0	0	0	0	4	3	0	0	0	0	0	0	2.64936	1.46522	0.514322	7.31961e-05	0.0694398	0.992611	NA	TEX38	testis expressed 38 [Source:HGNC Symbol;Acc:HGNC:29589]	protein_coding
ENSG00000159658.15	2091	1435	2366	1401	1911	700	2401	2726	2133.53	1651.85	2376.89	2077	1429.35	1469.13	1590.28	1331.39	1757.43	0.00811678	0.0674494	0.688013	0.997419	EFCAB14	EF-hand calcium binding domain 14 [Source:HGNC Symbol;Acc:HGNC:29051]	protein_coding
ENSG00000142973.14	0	8	16	1	2	0	0	0	0	9.20894	16.0737	1.48251	1.49592	0	0	0	3.53263	-0.000969065	0.0694459	0.451927	NA	CYP4B1	cytochrome P450 family 4 subfamily B member 1 [Source:HGNC Symbol;Acc:HGNC:2644]	protein_coding
ENSG00000187048.13	0	0	1	0	0	0	1	1	0	0	1.0046	0	0	0	0.662339	0.488406	0.269419	-0.000265187	0.0694393	0.81994	NA	CYP4A11	cytochrome P450 family 4 subfamily A member 11 [Source:HGNC Symbol;Acc:HGNC:2642]	protein_coding
ENSG00000186377.8	32	11	76	5	0	8	53	241	32.6509	12.6623	76.3499	7.41257	0	16.79	35.104	117.706	37.3344	-0.00708364	0.06989	0.022767	0.420082	CYP4X1	cytochrome P450 family 4 subfamily X member 1 [Source:HGNC Symbol;Acc:HGNC:20244]	protein_coding
ENSG00000225506.2	0	0	2	0	1	0	1	7	0	0	2.00921	0	0.747958	0	0.662339	3.41884	0.854793	-0.000350075	0.0694398	0.73928	NA	CYP4A22-AS1	CYP4A22 antisense RNA 1 [Source:HGNC Symbol;Acc:HGNC:43715]	lncRNA
ENSG00000162365.12	0	0	0	0	0	0	1	0	0	0	0	0	0	0	0.662339	0	0.0827924	0.000273478	0.0694437	0.876717	NA	CYP4A22	cytochrome P450 family 4 subfamily A member 22 [Source:HGNC Symbol;Acc:HGNC:20575]	protein_coding
ENSG00000224805.2	4	1	4	1	1	1	0	4	4.08136	1.15112	4.01842	1.48251	0.747958	2.09875	0	1.95362	1.94172	-0.00145767	0.0694284	0.475994	NA	LINC00853	long intergenic non-protein coding RNA 853 [Source:HGNC Symbol;Acc:HGNC:43716]	lncRNA
ENSG00000162366.8	1	0	0	1	2	0	0	7	1.02034	0	0	1.48251	1.49592	0	0	3.41884	0.927201	0.000487015	0.0694432	0.682883	NA	PDZK1IP1	PDZK1 interacting protein 1 [Source:HGNC Symbol;Acc:HGNC:16887]	protein_coding
ENSG00000162367.11	86	24	22	20	547	43	26	59	87.7493	27.6268	22.1013	29.6503	409.133	90.2463	17.2208	28.8159	89.068	0.0109592	0.0703243	0.115034	0.792258	TAL1	TAL bHLH transcription factor 1, erythroid differentiation factor [Source:HGNC Symbol;Acc:HGNC:11556]	protein_coding
ENSG00000226252.1	0	0	0	0	3	0	0	0	0	0	0	0	2.24387	0	0	0	0.280484	0.000270839	0.0694434	0.793922	NA	AL135960.1	novel transcript	lncRNA
ENSG00000123473.16	361	350	604	337	1225	509	1542	1328	368.343	402.891	606.781	499.607	916.249	1068.26	1021.33	648.603	691.508	0.000360748	0.0676423	0.982867	0.997906	STIL	STIL centriolar assembly protein [Source:HGNC Symbol;Acc:HGNC:10879]	protein_coding
ENSG00000162368.13	4252	3888	4221	2604	5320	2380	7228	6948	4338.49	4475.54	4240.43	3860.46	3979.14	4995.03	4787.39	3393.44	4258.74	-0.000170863	0.0671648	0.989316	0.99832	CMPK1	cytidine/uridine monophosphate kinase 1 [Source:HGNC Symbol;Acc:HGNC:18170]	protein_coding
ENSG00000225762.1	1	1	4	0	0	6	0	0	1.02034	1.15112	4.01842	0	0	12.5925	0	0	2.3478	-0.00123526	0.0694518	0.33589	NA	LINC01389	long intergenic non-protein coding RNA 1389 [Source:HGNC Symbol;Acc:HGNC:50661]	lncRNA
ENSG00000186790.6	9	9	4	3	0	2	5	1	9.18307	10.3601	4.01842	4.44754	0	4.1975	3.3117	0.488406	4.50084	-0.000177615	0.0693799	0.893081	NA	FOXE3	forkhead box E3 [Source:HGNC Symbol;Acc:HGNC:3808]	protein_coding
ENSG00000237424.1	70	50	92	8	35	22	13	10	71.4239	57.5559	92.4236	11.8601	26.1785	46.1725	8.61041	4.88406	39.8886	-0.0048407	0.0694235	0.398424	0.9878	FOXD2-AS1	FOXD2 adjacent opposite strand RNA 1 [Source:HGNC Symbol;Acc:HGNC:44256]	lncRNA
ENSG00000186564.6	35	15	58	11	0	17	7	5	35.7119	17.2668	58.267	16.3076	0	35.6788	4.63638	2.44203	21.2888	-0.00238433	0.0694271	0.350933	NA	FOXD2	forkhead box D2 [Source:HGNC Symbol;Acc:HGNC:3803]	protein_coding
ENSG00000227947.2	1	0	1	0	0	0	2	0	1.02034	0	1.0046	0	0	0	1.32468	0	0.418703	0.000346528	0.0694422	0.860252	NA	LINC01738	long intergenic non-protein coding RNA 1738 [Source:HGNC Symbol;Acc:HGNC:52526]	lncRNA
ENSG00000269113.4	58	32	126	14	1	12	9	9	59.1798	36.8358	126.58	20.7552	0.747958	25.185	5.96105	4.39565	34.9551	-0.00542541	0.0696239	0.134722	0.830625	TRABD2B	TraB domain containing 2B [Source:HGNC Symbol;Acc:HGNC:44200]	protein_coding
ENSG00000223814.1	5	4	16	1	0	0	2	2	5.10171	4.60447	16.0737	1.48251	0	0	1.32468	0.976811	3.69548	-0.00104887	0.0694123	0.552318	NA	AL691459.1	novel transcript	lncRNA
ENSG00000225028.1	1	3	1	0	0	0	0	0	1.02034	3.45335	1.0046	0	0	0	0	0	0.684787	-0.000478782	0.0694414	0.728335	NA	AC096541.1	novel transcript	lncRNA
ENSG00000226133.6	0	0	0	0	0	0	2	0	0	0	0	0	0	0	1.32468	0	0.165585	0.000300188	0.0694442	0.848765	NA	LINC02794	long intergenic non-protein coding RNA 2794 [Source:HGNC Symbol;Acc:HGNC:54318]	lncRNA
ENSG00000242267.6	3	2	1	0	1	0	0	4	3.06102	2.30223	1.0046	0	0.747958	0	0	1.95362	1.13368	-0.000513648	0.0694329	0.686908	NA	SKINT1L	Skint1 like (pseudogene) [Source:HGNC Symbol;Acc:HGNC:33993]	transcribed_unprocessed_pseudogene
ENSG00000117834.13	1	0	0	0	0	0	2	0	1.02034	0	0	0	0	0	1.32468	0	0.293127	0.00061472	0.069446	0.677787	NA	SLC5A9	solute carrier family 5 member 9 [Source:HGNC Symbol;Acc:HGNC:22146]	protein_coding
ENSG00000272491.1	4	2	3	0	1	0	0	10	4.08136	2.30223	3.01381	0	0.747958	0	0	4.88406	1.87868	-0.000785323	0.0694355	0.476804	NA	AL109659.2	novel transcript, antisense to SLC5A9	lncRNA
ENSG00000279214.1	0	1	0	1	2	0	2	2	0	1.15112	0	1.48251	1.49592	0	1.32468	0.976811	0.80388	0.000482043	0.0694353	0.760208	NA	AL109659.3	TEC	TEC
ENSG00000132122.12	483	410	541	247	548	129	225	593	492.825	471.958	543.491	366.181	409.881	270.739	149.026	289.625	374.216	-0.00567918	0.0686138	0.549118	0.997419	SPATA6	spermatogenesis associated 6 [Source:HGNC Symbol;Acc:HGNC:18309]	protein_coding
ENSG00000224986.2	2	2	1	0	8	3	1	10	2.04068	2.30223	1.0046	0	5.98367	6.29626	0.662339	4.88406	2.89673	-0.00225924	0.0694388	0.446813	NA	PPP1R8P1	protein phosphatase 1 regulatory subunit 8 pseudogene 1 [Source:HGNC Symbol;Acc:HGNC:9297]	processed_pseudogene
ENSG00000235105.1	2	1	3	2	3	1	5	12	2.04068	1.15112	3.01381	2.96503	2.24387	2.09875	3.3117	5.86087	2.83573	-0.000168795	0.0693509	0.96527	NA	AL356968.2	amyotrophic lateral sclerosis 2 (juvenile) chromosome region, candidate 2 (ALS2CR2) pseudogene	processed_pseudogene
ENSG00000186094.17	127	74	102	19	109	78	43	156	129.583	85.1827	102.47	28.1678	81.5274	163.703	28.4806	76.1913	86.9132	-0.0146641	0.0712194	0.0757911	0.698956	AGBL4	ATP/GTP binding protein like 4 [Source:HGNC Symbol;Acc:HGNC:25892]	protein_coding
ENSG00000162373.13	465	606	710	387	679	234	728	1077	474.459	697.577	713.269	573.733	507.864	491.108	482.183	526.013	558.276	-0.016342	0.0697058	0.356663	0.985418	BEND5	BEN domain containing 5 [Source:HGNC Symbol;Acc:HGNC:25668]	protein_coding
ENSG00000286597.1	0	1	0	0	0	0	0	0	0	1.15112	0	0	0	0	0	0	0.14389	-0.000361158	0.0694437	0.811363	NA	AL645507.1	novel transcript, antisense to AGBL4	lncRNA
ENSG00000229846.2	0	0	0	1	2	0	2	1	0	0	0	1.48251	1.49592	0	1.32468	0.488406	0.598939	0.000716316	0.0694437	0.641849	NA	AC099788.1	novel transcript	lncRNA
ENSG00000225623.1	0	0	0	0	2	0	0	0	0	0	0	0	1.49592	0	0	0	0.18699	0.000257463	0.0694431	0.832953	NA	AGBL4-IT1	AGBL4 intronic transcript 1 [Source:HGNC Symbol;Acc:HGNC:41482]	lncRNA
ENSG00000215887.5	0	1	0	0	0	0	0	0	0	1.15112	0	0	0	0	0	0	0.14389	-0.000361158	0.0694437	0.811363	NA	ZNF859P	zinc finger protein 859, pseudogene [Source:HGNC Symbol;Acc:HGNC:34507]	unprocessed_pseudogene
ENSG00000162374.18	8307	7039	2865	1745	8079	1997	4865	17904	8475.97	8102.71	2878.19	2586.99	6042.75	4191.21	3222.28	8744.42	5530.57	-0.00711127	0.0689414	0.536203	0.997419	ELAVL4	ELAV like RNA binding protein 4 [Source:HGNC Symbol;Acc:HGNC:3315]	protein_coding
ENSG00000230828.1	0	0	0	0	1	2	0	0	0	0	0	0	0.747958	4.1975	0	0	0.618183	-0.000281767	0.0694422	0.907108	NA	AL583843.1	novel pseudogene	processed_pseudogene
ENSG00000284696.2	0	0	0	0	0	0	0	1	0	0	0	0	0	0	0	0.488406	0.0610507	-0.000320193	0.0694437	0.817944	NA	LINC02808	long intergenic non-protein coding RNA 2808 [Source:HGNC Symbol;Acc:HGNC:54340]	lncRNA
ENSG00000284645.1	0	0	0	0	0	0	0	6	0	0	0	0	0	0	0	2.93043	0.366304	-0.000373974	0.0694449	0.687263	NA	AL592182.2	novel transcript	lncRNA
ENSG00000225671.2	0	0	0	0	0	0	0	2	0	0	0	0	0	0	0	0.976811	0.122101	-0.000363395	0.0694444	0.750999	NA	FCF1P6	FCF1 pseudogene 6 [Source:HGNC Symbol;Acc:HGNC:44618]	processed_pseudogene
ENSG00000142700.12	4	5	0	1	2	0	62	5	4.08136	5.75559	0	1.48251	1.49592	0	41.065	2.44203	7.04031	0.00374859	0.0695447	0.1393	NA	DMRTA2	DMRT like family A2 [Source:HGNC Symbol;Acc:HGNC:13908]	protein_coding
ENSG00000284700.1	0	0	0	0	0	0	2	0	0	0	0	0	0	0	1.32468	0	0.165585	0.000300188	0.0694442	0.848765	NA	AL049637.1	novel transcript	lncRNA
ENSG00000185104.20	1330	1315	1713	1411	3472	1439	3966	3889	1357.05	1513.72	1720.89	2091.83	2596.91	3020.1	2626.84	1899.41	2103.34	0.00610575	0.0674937	0.719042	0.997419	FAF1	Fas associated factor 1 [Source:HGNC Symbol;Acc:HGNC:3578]	protein_coding
ENSG00000123080.12	598	1169	3150	3083	5223	3324	3112	2472	610.164	1345.66	3164.5	4570.59	3906.59	6976.25	2061.2	1207.34	2980.29	-0.00649745	0.0690161	0.688973	0.997419	CDKN2C	cyclin dependent kinase inhibitor 2C [Source:HGNC Symbol;Acc:HGNC:1789]	protein_coding
ENSG00000265538.1	0	0	0	0	3	1	0	0	0	0	0	0	2.24387	2.09875	0	0	0.542828	-1.43469e-05	0.0694396	0.94805	NA	MIR4421	microRNA 4421 [Source:HGNC Symbol;Acc:HGNC:41879]	miRNA
ENSG00000275816.1	0	0	0	0	1	2	0	0	0	0	0	0	0.747958	4.1975	0	0	0.618183	-0.000281767	0.0694422	0.907108	NA	MIR6500	microRNA 6500 [Source:HGNC Symbol;Acc:HGNC:49935]	miRNA
ENSG00000204006.10	0	0	0	3	6	4	0	0	0	0	0	4.44754	4.48775	8.39501	0	0	2.16629	0.000247176	0.0694389	0.794909	NA	C1orf185	chromosome 1 open reading frame 185 [Source:HGNC Symbol;Acc:HGNC:28096]	protein_coding
ENSG00000203356.2	3	3	3	6	8	3	1	21	3.06102	3.45335	3.01381	8.89508	5.98367	6.29626	0.662339	10.2565	5.20276	-0.00116661	0.0693736	0.697281	NA	LINC01562	long intergenic non-protein coding RNA 1562 [Source:HGNC Symbol;Acc:HGNC:51335]	lncRNA
ENSG00000123091.5	3700	3669	2559	1637	4106	1538	12143	8906	3775.26	4223.45	2570.78	2426.87	3071.12	3227.88	8042.79	4349.74	3960.99	0.00705224	0.0681894	0.641469	0.997419	RNF11	ring finger protein 11 [Source:HGNC Symbol;Acc:HGNC:10056]	protein_coding
ENSG00000233406.5	0	0	1	1	1	1	0	3	0	0	1.0046	1.48251	0.747958	2.09875	0	1.46522	0.849881	-0.000634438	0.0694364	0.649569	NA	AL162430.1	ribosomal protein S2 (RPS2) pseudogene	processed_pseudogene
ENSG00000085831.16	4	2	9	12	1	4	59	23	4.08136	2.30223	9.04144	17.7902	0.747958	8.39501	39.078	11.2333	11.5837	0.00146958	0.0693432	0.706035	NA	TTC39A	tetratricopeptide repeat domain 39A [Source:HGNC Symbol;Acc:HGNC:18657]	protein_coding
ENSG00000261664.5	0	0	0	0	0	0	1	0	0	0	0	0	0	0	0.662339	0	0.0827924	0.000273478	0.0694437	0.876717	NA	TTC39A-AS1	TTC39A antisense RNA 1 [Source:HGNC Symbol;Acc:HGNC:40851]	lncRNA
ENSG00000085832.17	2393	2581	2560	1961	1783	964	6714	3599	2441.68	2971.03	2571.79	2907.21	1333.61	2023.2	4446.95	1757.77	2556.65	0.0043327	0.0686274	0.70482	0.997419	EPS15	epidermal growth factor receptor pathway substrate 15 [Source:HGNC Symbol;Acc:HGNC:3419]	protein_coding
ENSG00000227070.1	0	0	2	0	1	0	11	5	0	0	2.00921	0	0.747958	0	7.28573	2.44203	1.56062	7.09545e-05	0.0694344	0.97114	NA	EPS15-AS1	EPS15 antisense RNA 1 [Source:HGNC Symbol;Acc:HGNC:40219]	lncRNA
ENSG00000227742.2	0	0	0	0	0	0	0	2	0	0	0	0	0	0	0	0.976811	0.122101	-0.000363395	0.0694444	0.750999	NA	CALR4P	calreticulin 4, pseudogene [Source:HGNC Symbol;Acc:HGNC:35456]	transcribed_unitary_pseudogene
ENSG00000117859.19	1122	1521	2559	2106	2010	684	3944	2985	1144.82	1750.85	2570.78	3122.17	1503.4	1435.55	2612.27	1457.89	1949.72	0.00565896	0.0683156	0.657414	0.997419	OSBPL9	oxysterol binding protein like 9 [Source:HGNC Symbol;Acc:HGNC:16386]	protein_coding
ENSG00000232846.1	0	0	0	0	0	0	0	1	0	0	0	0	0	0	0	0.488406	0.0610507	-0.000320193	0.0694437	0.817944	NA	SLC25A6P3	solute carrier family 25 member 6 pseudogene 3 [Source:HGNC Symbol;Acc:HGNC:43852]	processed_pseudogene
ENSG00000078618.22	4118	3213	5758	3640	6543	2856	10661	8296	4201.76	3698.54	5784.51	5396.35	4893.89	5994.04	7061.2	4051.81	5135.26	0.00726219	0.0681474	0.617659	0.997419	NRDC	nardilysin convertase [Source:HGNC Symbol;Acc:HGNC:7995]	protein_coding
ENSG00000266993.3	38	28	53	76	88	33	13	70	38.773	32.2313	53.244	112.671	65.8203	69.2588	8.61041	34.1884	51.8497	-0.00142417	0.0690636	0.835885	0.997419	AL050343.2	novel transcript, antisense to NRD1	lncRNA
ENSG00000272175.1	4	3	10	6	5	0	2	9	4.08136	3.45335	10.046	8.89508	3.73979	0	1.32468	4.39565	4.492	0.00020214	0.0693565	0.921404	NA	AL050343.3	novel transcript, antisense to NRD1	lncRNA
ENSG00000283899.1	12	8	20	9	21	6	47	53	12.2441	9.20894	20.0921	13.3426	15.7071	12.5925	31.13	25.8855	17.5254	0.00129872	0.0690548	0.871995	NA	MIR761	microRNA 761 [Source:HGNC Symbol;Acc:HGNC:37305]	miRNA
ENSG00000169213.7	54	41	88	88	129	6	2713	1278	55.0984	47.1958	88.4052	130.461	96.4866	12.5925	1796.93	624.183	356.419	0.0237635	0.0749803	0.0108664	0.281325	RAB3B	RAB3B, member RAS oncogene family [Source:HGNC Symbol;Acc:HGNC:9778]	protein_coding
ENSG00000117862.13	1626	1596	1700	1164	1805	772	2610	2081	1659.07	1837.18	1707.83	1725.65	1350.06	1620.24	1728.71	1016.37	1580.64	0.00456549	0.0678297	0.75698	0.997419	TXNDC12	thioredoxin domain containing 12 [Source:HGNC Symbol;Acc:HGNC:24626]	protein_coding
ENSG00000198841.4	167	160	248	181	620	237	398	487	170.397	184.179	249.142	268.335	463.734	497.404	263.611	237.854	291.832	0.000801805	0.0670546	0.963791	0.997812	KTI12	KTI12 chromatin associated homolog [Source:HGNC Symbol;Acc:HGNC:25160]	protein_coding
ENSG00000223390.1	0	0	0	1	4	1	2	3	0	0	0	1.48251	2.99183	2.09875	1.32468	1.46522	1.17037	0.000589479	0.0694294	0.746992	NA	AL445685.1	novel transcript	lncRNA
ENSG00000134717.18	3345	2867	3492	2901	5807	1693	5916	5024	3413.04	3300.25	3508.08	4300.77	4343.39	3553.19	3918.4	2453.75	3598.86	0.026756	0.0738599	0.174995	0.888409	BTF3L4	basic transcription factor 3 like 4 [Source:HGNC Symbol;Acc:HGNC:30547]	protein_coding
ENSG00000157077.16	2081	933	1815	964	2723	921	3016	3499	2123.33	1073.99	1823.36	1429.14	2036.69	1932.95	1997.62	1708.93	1765.75	0.0104649	0.0689958	0.466358	0.994086	ZFYVE9	zinc finger FYVE-type containing 9 [Source:HGNC Symbol;Acc:HGNC:6775]	protein_coding
ENSG00000228407.2	1	1	0	1	0	0	2	0	1.02034	1.15112	0	1.48251	0	0	1.32468	0	0.622331	0.000563708	0.0694421	0.665695	NA	AL139156.2	pseudogene similar to part of alcohol dehydrogenase 5 (class III), chi polypeptidem (ADH5)	processed_pseudogene
ENSG00000224255.2	0	0	0	0	1	0	2	0	0	0	0	0	0.747958	0	1.32468	0	0.25908	0.000544134	0.0694447	0.684948	NA	PDCL3P6	PDCL3 pseudogene 6 [Source:HGNC Symbol;Acc:HGNC:44507]	processed_pseudogene
ENSG00000213735.2	0	0	0	1	0	0	2	1	0	0	0	1.48251	0	0	1.32468	0.488406	0.41195	0.00043453	0.0694415	0.817052	NA	ANAPC10P1	anaphase promoting complex subunit 10 pseudogene 1 [Source:HGNC Symbol;Acc:HGNC:33976]	processed_pseudogene
ENSG00000154222.15	312	324	467	168	486	230	674	1342	318.346	372.962	469.15	249.062	363.508	482.713	446.417	655.44	419.7	-0.0353941	0.0804255	0.0521317	0.605002	CC2D1B	coiled-coil and C2 domain containing 1B [Source:HGNC Symbol;Acc:HGNC:29386]	protein_coding
ENSG00000272100.1	2	0	2	0	7	1	3	2	2.04068	0	2.00921	0	5.23571	2.09875	1.98702	0.976811	1.79352	0.000770738	0.0694194	0.653974	NA	AL513218.1	novel transcript, antisense to CC2D1B	lncRNA
ENSG00000287078.1	2	0	1	0	2	0	14	28	2.04068	0	1.0046	0	1.49592	0	9.27275	13.6754	3.43616	0.000924599	0.0694195	0.750911	NA	AL513218.2	novel transcript, antisense to CC2D1B	lncRNA
ENSG00000224680.4	3	2	3	0	3	1	11	23	3.06102	2.30223	3.01381	0	2.24387	2.09875	7.28573	11.2333	3.90485	-0.00156983	0.0693857	0.605208	NA	PLA2G12AP1	phospholipase A2 group XIIA pseudogene 1 [Source:HGNC Symbol;Acc:HGNC:39248]	processed_pseudogene
ENSG00000085840.13	225	161	258	199	710	357	833	518	229.577	185.33	259.188	295.02	531.05	749.255	551.729	252.994	381.768	0.00953708	0.0692028	0.44026	0.993031	ORC1	origin recognition complex subunit 1 [Source:HGNC Symbol;Acc:HGNC:8487]	protein_coding
ENSG00000134748.13	3343	2650	3059	1820	3992	1314	4054	4345	3411	3050.46	3073.08	2698.17	2985.85	2757.76	2685.12	2122.12	2847.95	0.00882622	0.0673117	0.645433	0.997419	PRPF38A	pre-mRNA processing factor 38A [Source:HGNC Symbol;Acc:HGNC:25930]	protein_coding
ENSG00000134744.14	3996	2997	2997	2647	4527	1250	4756	5462	4077.28	3449.9	3010.8	3924.21	3386.01	2623.44	3150.09	2667.67	3286.17	0.0339535	0.0771044	0.142649	0.839608	TUT4	terminal uridylyl transferase 4 [Source:HGNC Symbol;Acc:HGNC:28981]	protein_coding
ENSG00000272371.1	6	0	0	1	10	2	0	9	6.12205	0	0	1.48251	7.47958	4.1975	0	4.39565	2.95966	0.000836585	0.0694366	0.489557	NA	AL591167.1	novel transcript	lncRNA
ENSG00000236290.1	5	3	3	4	6	3	2	5	5.10171	3.45335	3.01381	5.93005	4.48775	6.29626	1.32468	2.44203	4.0062	0.000198965	0.0693192	0.96522	NA	EEF1GP7	eukaryotic translation elongation factor 1 gamma pseudogene 7 [Source:HGNC Symbol;Acc:HGNC:44562]	processed_pseudogene
ENSG00000116157.6	1360	1512	1907	1306	1495	775	1193	937	1387.66	1740.49	1915.78	1936.16	1118.2	1626.53	790.171	457.636	1371.58	-0.000783153	0.0679621	0.952149	0.997419	GPX7	glutathione peroxidase 7 [Source:HGNC Symbol;Acc:HGNC:4559]	protein_coding
ENSG00000182183.15	29	40	22	13	35	3	48	21	29.5899	46.0447	22.1013	19.2727	26.1785	6.29626	31.7923	10.2565	23.9415	0.00543278	0.0694741	0.361429	0.985418	SHISAL2A	shisa like 2A [Source:HGNC Symbol;Acc:HGNC:28757]	protein_coding
ENSG00000162377.6	616	671	659	588	2161	622	1696	2322	628.53	772.4	662.034	871.718	1616.34	1305.42	1123.33	1134.08	1014.23	0.00640846	0.0675462	0.706335	0.997419	COA7	cytochrome c oxidase assembly factor 7 [Source:HGNC Symbol;Acc:HGNC:25716]	protein_coding
ENSG00000162378.13	3137	1999	3124	1291	4198	1289	8596	10478	3200.81	2301.08	3138.38	1913.92	3139.93	2705.29	5693.47	5117.52	3401.3	0.00232487	0.0677996	0.905054	0.997419	ZYG11B	zyg-11 family member B, cell cycle regulator [Source:HGNC Symbol;Acc:HGNC:25820]	protein_coding
ENSG00000252018.1	0	0	0	0	0	0	1	0	0	0	0	0	0	0	0.662339	0	0.0827924	0.000273478	0.0694437	0.876717	NA	RNU2-30P	RNA, U2 small nuclear 30, pseudogene [Source:HGNC Symbol;Acc:HGNC:48523]	snRNA
ENSG00000228929.1	27	39	37	19	50	10	18	15	27.5492	44.8936	37.1704	28.1678	37.3979	20.9875	11.9221	7.32609	26.9268	0.00113692	0.0689974	0.886349	0.997419	RPS13P2	ribosomal protein S13 pseudogene 2 [Source:HGNC Symbol;Acc:HGNC:36364]	processed_pseudogene
ENSG00000203995.10	29	16	51	16	424	36	1254	64	29.5899	18.4179	51.2348	23.7202	317.134	75.5551	830.574	31.258	172.185	0.00830003	0.0700106	0.0484627	0.590223	ZYG11A	zyg-11 family member A, cell cycle regulator [Source:HGNC Symbol;Acc:HGNC:32058]	protein_coding
ENSG00000242391.2	0	1	1	1	0	0	2	0	0	1.15112	1.0046	1.48251	0	0	1.32468	0	0.620364	5.63981e-05	0.0694387	0.948843	NA	AC099677.3	novel transcript, antisense to ZYG11A	lncRNA
ENSG00000121310.17	886	1441	1258	1078	1232	124	908	1581	904.022	1658.76	1263.79	1598.15	921.485	260.245	601.404	772.169	997.503	0.00390528	0.0689402	0.666711	0.997419	ECHDC2	enoyl-CoA hydratase domain containing 2 [Source:HGNC Symbol;Acc:HGNC:23408]	protein_coding
ENSG00000230953.2	0	0	0	0	0	0	0	1	0	0	0	0	0	0	0	0.488406	0.0610507	-0.000320193	0.0694437	0.817944	NA	AC099677.1	translational machinery associated 7 homolog (S. cerevisiae) (TMA7) pseudogene	processed_pseudogene
ENSG00000231866.2	0	0	0	0	1	0	0	0	0	0	0	0	0.747958	0	0	0	0.0934948	0.000212482	0.0694426	0.897153	NA	AC099677.2	chromosome 14 open reading frame 2 (C14orf2) (MP68) pseudogene	processed_pseudogene
ENSG00000116171.19	2145	2518	3168	1497	2543	1003	3319	3492	2188.63	2898.51	3182.59	2219.32	1902.06	2105.05	2198.3	1705.51	2300	-0.0105321	0.0684636	0.519621	0.997419	SCP2	sterol carrier protein 2 [Source:HGNC Symbol;Acc:HGNC:10606]	protein_coding
ENSG00000264834.1	2	0	4	0	8	0	18	34	2.04068	0	4.01842	0	5.98367	0	11.9221	16.6058	5.07133	0.000719183	0.0694185	0.639499	NA	AC099677.4	---	miRNA
ENSG00000236360.2	0	0	0	0	1	2	2	2	0	0	0	0	0.747958	4.1975	1.32468	0.976811	0.905869	-0.000229816	0.0694375	0.908981	NA	RRAS2P1	RRAS2 pseudogene 1 [Source:HGNC Symbol;Acc:HGNC:54561]	processed_pseudogene
ENSG00000226147.1	9	12	17	6	13	0	18	12	9.18307	13.8134	17.0783	8.89508	9.72346	0	11.9221	5.86087	9.55953	0.00207087	0.0693622	0.597805	NA	TUBBP10	tubulin beta class I pseudogene 10 [Source:HGNC Symbol;Acc:HGNC:42344]	processed_pseudogene
ENSG00000174348.14	688	233	839	511	469	162	396	327	701.995	268.21	842.863	757.564	350.792	339.998	262.286	159.709	460.427	0.0167178	0.0712239	0.178014	0.890093	PODN	podocan [Source:HGNC Symbol;Acc:HGNC:23174]	protein_coding
ENSG00000232993.1	0	0	0	0	0	0	3	0	0	0	0	0	0	0	1.98702	0	0.248377	0.000309136	0.0694443	0.840222	NA	AL445183.1	novel transcript	lncRNA
ENSG00000162383.13	1	0	5	2	12	2	9	8	1.02034	0	5.02302	2.96503	8.9755	4.1975	5.96105	3.90725	4.00621	0.00181765	0.0693878	0.620513	NA	SLC1A7	solute carrier family 1 member 7 [Source:HGNC Symbol;Acc:HGNC:10945]	protein_coding
ENSG00000235563.1	1	1	5	1	0	0	1	0	1.02034	1.15112	5.02302	1.48251	0	0	0.662339	0	1.16742	0.00011159	0.0694299	0.945372	NA	AL445183.2	novel transcript	lncRNA
ENSG00000157184.7	513	352	614	451	593	201	1017	1017	523.435	405.193	616.827	668.614	443.539	421.849	673.599	496.709	531.221	0.0192396	0.0704562	0.305653	0.972388	CPT2	carnitine palmitoyltransferase 2 [Source:HGNC Symbol;Acc:HGNC:2330]	protein_coding
ENSG00000236723.2	21	21	30	10	48	20	36	71	21.4272	24.1735	30.1381	14.8251	35.902	41.975	23.8442	34.6768	28.3702	-0.00847025	0.0695952	0.35131	0.985418	AL606760.2	novel transcript, antisense to CPT2	lncRNA
ENSG00000162384.14	1506	1647	1839	937	1517	573	1148	2014	1536.63	1895.89	1847.47	1389.12	1134.65	1202.58	760.366	983.649	1343.79	-0.0271612	0.0735445	0.192106	0.906999	CZIB	CXXC motif containing zinc binding protein [Source:HGNC Symbol;Acc:HGNC:26059]	protein_coding
ENSG00000259818.1	0	0	0	1	0	0	0	6	0	0	0	1.48251	0	0	0	2.93043	0.551618	-7.03474e-05	0.0694424	0.808092	NA	AL606760.3	novel transcript, antisense to C1orf123 & MAGOH	lncRNA
ENSG00000162385.11	815	964	826	553	1362	573	1536	1115	831.578	1109.68	829.803	819.83	1018.72	1202.58	1017.35	544.572	921.765	0.00255104	0.0680597	0.871151	0.997419	MAGOH	mago homolog, exon junction complex subunit [Source:HGNC Symbol;Acc:HGNC:6815]	protein_coding
ENSG00000226754.2	26	33	35	20	15	8	19	43	26.5289	37.9869	35.1611	29.6503	11.2194	16.79	12.5844	21.0014	23.8653	-0.00844183	0.0696367	0.334202	0.981861	AL606760.1	novel transcript, antisense to MAGOH	lncRNA
ENSG00000157193.18	1550	1254	940	370	2410	849	3076	7041	1581.53	1443.5	944.328	548.53	1802.58	1781.84	2037.36	3438.86	1697.32	-0.0174023	0.07081	0.248936	0.948741	LRP8	LDL receptor related protein 8 [Source:HGNC Symbol;Acc:HGNC:6700]	protein_coding
ENSG00000234578.1	0	1	2	0	0	0	1	0	0	1.15112	2.00921	0	0	0	0.662339	0	0.477833	-0.000335662	0.0694424	0.691913	NA	AL355483.3	novel transcript	lncRNA
ENSG00000228838.1	4	2	0	0	0	0	0	2	4.08136	2.30223	0	0	0	0	0	0.976811	0.920051	-0.000171979	0.0694385	0.802373	NA	AL355483.1	novel transcript	lncRNA
ENSG00000225675.2	0	0	0	0	2	0	0	1	0	0	0	0	1.49592	0	0	0.488406	0.24804	-2.00868e-05	0.0694411	0.98054	NA	LINC01771	long intergenic non-protein coding RNA 1771 [Source:HGNC Symbol;Acc:HGNC:52561]	lncRNA
ENSG00000143006.7	1	0	0	0	0	0	0	5	1.02034	0	0	0	0	0	0	2.44203	0.432796	-3.70075e-05	0.0694418	0.869018	NA	DMRTB1	DMRT like family B with proline rich C-terminal 1 [Source:HGNC Symbol;Acc:HGNC:13913]	protein_coding
ENSG00000174332.5	12	5	16	2	1	2	2	16	12.2441	5.75559	16.0737	2.96503	0.747958	4.1975	1.32468	7.81449	6.39038	-0.00435321	0.069557	0.178724	NA	GLIS1	GLIS family zinc finger 1 [Source:HGNC Symbol;Acc:HGNC:29525]	protein_coding
ENSG00000058804.12	1198	846	1849	1256	3322	1402	2739	2918	1222.37	973.845	1857.51	1862.04	2484.72	2942.45	1814.15	1425.17	1822.78	0.00783407	0.067517	0.662682	0.997419	NDC1	NDC1 transmembrane nucleoporin [Source:HGNC Symbol;Acc:HGNC:25525]	protein_coding
ENSG00000058799.15	280	365	430	307	339	135	1113	1001	285.696	420.158	431.98	455.132	253.558	283.332	737.184	488.894	419.492	-0.000346246	0.0678534	0.978752	0.997906	YIPF1	Yip1 domain family member 1 [Source:HGNC Symbol;Acc:HGNC:25231]	protein_coding
ENSG00000211452.11	0	0	0	0	3	0	0	0	0	0	0	0	2.24387	0	0	0	0.280484	0.000270839	0.0694434	0.793922	NA	DIO1	iodothyronine deiodinase 1 [Source:HGNC Symbol;Acc:HGNC:2883]	protein_coding
ENSG00000081870.12	437	524	497	309	774	241	942	1055	445.889	603.185	499.288	458.097	578.92	505.799	623.924	515.268	528.796	-0.00126267	0.0673396	0.938346	0.997419	HSPB11	heat shock protein family B (small) member 11 [Source:HGNC Symbol;Acc:HGNC:25019]	protein_coding
ENSG00000116212.15	897	760	927	356	1386	401	2132	1576	915.246	874.849	931.268	527.775	1036.67	841.6	1412.11	769.727	913.655	0.0037462	0.0683789	0.758014	0.997419	LRRC42	leucine rich repeat containing 42 [Source:HGNC Symbol;Acc:HGNC:28792]	protein_coding
ENSG00000219102.3	16	16	5	6	10	6	30	21	16.3255	18.4179	5.02302	8.89508	7.47958	12.5925	19.8702	10.2565	12.3575	0.00181505	0.0692007	0.768313	NA	HNRNPA3P12	heterogeneous nuclear ribonucleoprotein A3 pseudogene 12 [Source:HGNC Symbol;Acc:HGNC:48758]	processed_pseudogene
ENSG00000116209.12	4050	3355	5667	3298	5754	2222	8214	7714	4132.38	3862	5693.09	4889.33	4303.75	4663.43	5440.46	3767.56	4594	0.00495401	0.0673108	0.777641	0.997419	TMEM59	transmembrane protein 59 [Source:HGNC Symbol;Acc:HGNC:1239]	protein_coding
ENSG00000280378.1	11	21	26	11	19	5	65	14	11.2238	24.1735	26.1197	16.3076	14.2112	10.4938	43.0521	6.83768	19.0524	0.0015923	0.0692715	0.74031	NA	AL353898.3	TEC	TEC
ENSG00000116205.14	527	449	616	382	753	216	880	1023	537.72	516.852	618.836	566.32	563.213	453.33	582.859	499.639	542.346	0.00872745	0.0675825	0.637644	0.997419	TCEANC2	transcription elongation factor A N-terminal and central domain containing 2 [Source:HGNC Symbol;Acc:HGNC:26494]	protein_coding
ENSG00000225183.1	1	0	0	0	7	0	0	2	1.02034	0	0	0	5.23571	0	0	0.976811	0.904108	0.000308103	0.0694422	0.7073	NA	AL353898.1	cytochrome c oxidase subunit VIIb (COX7B) pseudogene	processed_pseudogene
ENSG00000157211.11	3	3	0	0	17	6	3	0	3.06102	3.45335	0	0	12.7153	12.5925	1.98702	0	4.22615	0.00116095	0.06942	0.578182	NA	CDCP2	CUB domain containing protein 2 [Source:HGNC Symbol;Acc:HGNC:27297]	protein_coding
ENSG00000280425.2	0	1	0	0	0	0	1	0	0	1.15112	0	0	0	0	0.662339	0	0.226682	-5.24136e-05	0.0694417	0.933376	NA	AL357673.2	novel transcript, antisense to CDCP2	lncRNA
ENSG00000215883.10	548	386	497	266	759	213	426	665	559.147	444.331	499.288	394.349	567.7	447.034	282.157	324.79	439.849	0.00191769	0.0675104	0.907094	0.997419	CYB5RL	cytochrome b5 reductase like [Source:HGNC Symbol;Acc:HGNC:32220]	protein_coding
ENSG00000116221.15	1511	1085	2013	1614	2736	870	2995	2751	1541.74	1248.96	2022.27	2392.78	2046.41	1825.91	1983.71	1343.6	1800.67	0.029634	0.07505	0.159948	0.871313	MRPL37	mitochondrial ribosomal protein L37 [Source:HGNC Symbol;Acc:HGNC:14034]	protein_coding
ENSG00000157216.16	3905	2426	4692	2350	6572	2063	6186	11476	3984.43	2792.61	4713.6	3483.91	4915.58	4329.73	4097.23	5604.94	4240.25	-0.00343696	0.0677422	0.867774	0.997419	SSBP3	single stranded DNA binding protein 3 [Source:HGNC Symbol;Acc:HGNC:15674]	protein_coding
ENSG00000198711.5	4	30	8	6	18	9	57	33	4.08136	34.5335	8.03683	8.89508	13.4632	18.8888	37.7533	16.1174	17.7212	-0.00229515	0.0693179	0.612386	NA	SSBP3-AS1	SSBP3 antisense RNA 1 [Source:HGNC Symbol;Acc:HGNC:32328]	lncRNA
ENSG00000232245.1	0	0	0	1	0	0	0	0	0	0	0	1.48251	0	0	0	0	0.185314	0.000277001	0.0694437	0.875254	NA	AL035415.1	novel transcript	lncRNA
ENSG00000227453.1	0	0	0	0	0	0	0	1	0	0	0	0	0	0	0	0.488406	0.0610507	-0.000320193	0.0694437	0.817944	NA	HNRNPA1P63	heterogeneous nuclear ribonucleoprotein A1 pseudogene 63 [Source:HGNC Symbol;Acc:HGNC:48793]	processed_pseudogene
ENSG00000162390.18	46	34	171	32	183	106	12	122	46.9357	39.138	171.787	47.4404	136.876	222.468	7.94807	59.5855	91.5224	-0.0155884	0.0716737	0.0283192	0.466655	ACOT11	acyl-CoA thioesterase 11 [Source:HGNC Symbol;Acc:HGNC:18156]	protein_coding
ENSG00000184313.20	88	54	230	56	271	148	14	48	89.79	62.1603	231.059	83.0207	202.697	310.615	9.27275	23.4435	126.507	-0.0143737	0.0709494	0.124033	0.814242	MROH7	maestro heat like repeat family member 7 [Source:HGNC Symbol;Acc:HGNC:24802]	protein_coding
ENSG00000243725.7	1032	955	914	679	1077	326	1082	1340	1052.99	1099.32	918.208	1006.63	805.551	684.193	716.651	654.464	867.25	0.00882068	0.0671748	0.633418	0.997419	TTC4	tetratricopeptide repeat domain 4 [Source:HGNC Symbol;Acc:HGNC:12394]	protein_coding
ENSG00000162396.6	207	204	194	222	256	88	248	257	211.211	234.828	194.893	329.118	191.477	184.69	164.26	125.52	204.5	0.0120448	0.0693337	0.407749	0.9878	PARS2	prolyl-tRNA synthetase 2, mitochondrial [Source:HGNC Symbol;Acc:HGNC:30563]	protein_coding
ENSG00000006555.11	4	0	3	1	11	0	3	0	4.08136	0	3.01381	1.48251	8.22754	0	1.98702	0	2.34903	0.0021439	0.069478	0.125142	NA	TTC22	tetratricopeptide repeat domain 22 [Source:HGNC Symbol;Acc:HGNC:26067]	protein_coding
ENSG00000116133.13	739	641	372	510	4544	2378	8790	9695	754.032	737.866	373.713	756.082	3398.72	4990.83	5821.96	4735.09	2696.04	0.00761475	0.068684	0.568598	0.997419	DHCR24	24-dehydrocholesterol reductase [Source:HGNC Symbol;Acc:HGNC:2859]	protein_coding
ENSG00000287724.1	0	0	0	0	0	0	1	0	0	0	0	0	0	0	0.662339	0	0.0827924	0.000273478	0.0694437	0.876717	NA	AC096536.3	novel transcript, antisense to DHCR24	lncRNA
ENSG00000242396.1	0	0	0	0	1	0	3	19	0	0	0	0	0.747958	0	1.98702	9.27971	1.50184	-2.58454e-05	0.0694393	0.95394	NA	AC096536.2	novel transcript	lncRNA
ENSG00000233203.6	1	0	0	0	1	0	2	16	1.02034	0	0	0	0.747958	0	1.32468	7.81449	1.36343	0.000317351	0.0694377	0.884536	NA	DHCR24-DT	DHCR24 divergent transcript [Source:HGNC Symbol;Acc:HGNC:53969]	lncRNA
ENSG00000284601.1	0	0	0	0	1	0	0	32	0	0	0	0	0.747958	0	0	15.629	2.04712	-0.000161663	0.0694421	0.857298	NA	AL590440.2	novel transcript	lncRNA
ENSG00000143001.5	0	0	0	0	0	0	7	27	0	0	0	0	0	0	4.63638	13.187	2.22792	-0.000217821	0.0694407	0.842725	NA	TMEM61	transmembrane protein 61 [Source:HGNC Symbol;Acc:HGNC:27296]	protein_coding
ENSG00000233271.1	0	0	0	0	0	0	0	1	0	0	0	0	0	0	0	0.488406	0.0610507	-0.000320193	0.0694437	0.817944	NA	AL590440.1	novel transcript	lncRNA
ENSG00000162399.9	0	0	0	1	0	0	0	29	0	0	0	1.48251	0	0	0	14.1638	1.95578	-9.2683e-05	0.0694426	0.786745	NA	BSND	barttin CLCNK type accessory subunit beta [Source:HGNC Symbol;Acc:HGNC:16512]	protein_coding
ENSG00000169174.11	2	4	0	6	0	1	1766	5362	2.04068	4.60447	0	8.89508	0	2.09875	1169.69	2618.83	475.77	-0.00087102	0.0694062	0.686836	0.997419	PCSK9	proprotein convertase subtilisin/kexin type 9 [Source:HGNC Symbol;Acc:HGNC:20001]	protein_coding
ENSG00000162402.14	2342	1987	3085	2844	6752	1642	4924	14271	2389.64	2287.27	3099.2	4216.27	5050.21	3446.15	3261.36	6970.04	3840.02	-4.02456e-05	0.0682768	0.999697	0.999992	USP24	ubiquitin specific peptidase 24 [Source:HGNC Symbol;Acc:HGNC:12623]	protein_coding
ENSG00000231090.2	1	0	1	0	0	0	0	10	1.02034	0	1.0046	0	0	0	0	4.88406	0.863625	-0.000326453	0.0694421	0.624331	NA	MIR4422HG	MIR4422 host gene [Source:HGNC Symbol;Acc:HGNC:53113]	lncRNA
ENSG00000231095.1	0	0	1	0	0	0	0	3	0	0	1.0046	0	0	0	0	1.46522	0.308728	-0.000646721	0.0694462	0.592879	NA	GYG1P3	glycogenin 1 pseudogene 3 [Source:HGNC Symbol;Acc:HGNC:39711]	processed_pseudogene
ENSG00000265822.1	0	0	0	0	1	0	0	0	0	0	0	0	0.747958	0	0	0	0.0934948	0.000212482	0.0694426	0.897153	NA	MIR4422	microRNA 4422 [Source:HGNC Symbol;Acc:HGNC:41654]	miRNA
ENSG00000234810.4	5	4	0	0	1	0	0	3	5.10171	4.60447	0	0	0.747958	0	0	1.46522	1.48992	-0.000104293	0.0694337	0.887361	NA	AL603840.1	novel transcript	lncRNA
ENSG00000260971.4	1	2	3	0	1	0	0	12	1.02034	2.30223	3.01381	0	0.747958	0	0	5.86087	1.61815	-0.00123957	0.0694469	0.321969	NA	AC119674.1	novel transcript	lncRNA
ENSG00000284686.1	0	2	0	0	1	0	1	7	0	2.30223	0	0	0.747958	0	0.662339	3.41884	0.891422	-0.000347404	0.0694405	0.727964	NA	AC119674.2	novel transcript	protein_coding
ENSG00000162407.9	232	166	311	71	359	81	253	1228	236.719	191.085	312.432	105.258	268.517	169.999	167.572	599.762	256.418	-0.00928372	0.0698423	0.239536	0.943488	PLPP3	phospholipid phosphatase 3 [Source:HGNC Symbol;Acc:HGNC:9229]	protein_coding
ENSG00000225475.1	0	0	0	0	1	0	0	0	0	0	0	0	0.747958	0	0	0	0.0934948	0.000212482	0.0694426	0.897153	NA	AC099789.1	riribosomal protein S2 (RPS2) pseudogene	processed_pseudogene
ENSG00000162409.11	526	512	774	378	757	191	146	590	536.699	589.372	777.564	560.39	566.204	400.862	96.7016	288.159	476.994	-0.0111743	0.0698294	0.311	0.973676	PRKAA2	protein kinase AMP-activated catalytic subunit alpha 2 [Source:HGNC Symbol;Acc:HGNC:9377]	protein_coding
ENSG00000187889.13	0	1	0	0	0	1	0	2	0	1.15112	0	0	0	2.09875	0	0.976811	0.528335	-0.000909756	0.0694508	0.503961	NA	FYB2	FYN binding protein 2 [Source:HGNC Symbol;Acc:HGNC:27295]	protein_coding
ENSG00000021852.13	2	0	0	0	0	0	0	0	2.04068	0	0	0	0	0	0	0	0.255085	0.000381053	0.0694438	0.81812	NA	C8B	complement C8 beta chain [Source:HGNC Symbol;Acc:HGNC:1353]	protein_coding
ENSG00000173406.16	184	141	146	71	118	54	121	410	187.743	162.308	146.672	105.258	88.2591	113.333	80.1431	200.246	135.495	-0.014461	0.0706242	0.213474	0.926778	DAB1	DAB adaptor protein 1 [Source:HGNC Symbol;Acc:HGNC:2661]	protein_coding
ENSG00000229887.4	1	0	0	0	0	0	2	1	1.02034	0	0	0	0	0	1.32468	0.488406	0.354178	0.00047696	0.0694417	0.826145	NA	HNRNPA1P6	heterogeneous nuclear ribonucleoprotein A1 pseudogene 6 [Source:HGNC Symbol;Acc:HGNC:5032]	transcribed_unprocessed_pseudogene
ENSG00000223416.3	2	0	0	2	0	0	2	0	2.04068	0	0	2.96503	0	0	1.32468	0	0.791298	0.000939441	0.0694517	0.418198	NA	RPS26P15	ribosomal protein S26 pseudogene 15 [Source:HGNC Symbol;Acc:HGNC:35680]	processed_pseudogene
ENSG00000235038.1	0	0	0	0	0	0	0	3	0	0	0	0	0	0	0	1.46522	0.183152	-0.000369324	0.0694446	0.711237	NA	AL445193.2	novel transcript	lncRNA
ENSG00000162600.12	350	264	240	151	299	94	135	244	357.119	303.895	241.105	223.86	223.64	197.283	89.4158	119.171	219.436	-0.0013995	0.0676215	0.930676	0.997419	OMA1	OMA1 zinc metallopeptidase [Source:HGNC Symbol;Acc:HGNC:29661]	protein_coding
ENSG00000184292.7	7	0	1	0	5	0	6	4	7.14239	0	1.0046	0	3.73979	0	3.97404	1.95362	2.22681	0.00140013	0.0694458	0.347161	NA	TACSTD2	tumor associated calcium signal transducer 2 [Source:HGNC Symbol;Acc:HGNC:11530]	protein_coding
ENSG00000185839.3	1	1	3	4	4	1	8	6	1.02034	1.15112	3.01381	5.93005	2.99183	2.09875	5.29872	2.93043	3.05438	0.00178189	0.0693806	0.630718	NA	AL035411.1	adenylate kinase 2 (AK2) pseudogene	processed_pseudogene
ENSG00000162601.11	828	829	1179	1048	2269	615	2129	3372	844.842	954.276	1184.43	1553.67	1697.12	1290.73	1410.12	1646.9	1322.76	0.00667801	0.0676499	0.717306	0.997419	MYSM1	Myb like, SWIRM and MPN domains 1 [Source:HGNC Symbol;Acc:HGNC:29401]	protein_coding
ENSG00000283445.1	0	0	0	0	0	0	2	0	0	0	0	0	0	0	1.32468	0	0.165585	0.000300188	0.0694442	0.848765	NA	AL136985.3	novel transcript	lncRNA
ENSG00000177606.8	7843	3760	4025	1187	5449	5524	6269	8716	8002.54	4328.2	4043.53	1759.74	4075.62	11593.5	4152.21	4256.94	5276.54	-0.00886012	0.0695547	0.293701	0.96782	JUN	Jun proto-oncogene, AP-1 transcription factor subunit [Source:HGNC Symbol;Acc:HGNC:6204]	protein_coding
ENSG00000234807.7	16	12	17	14	15	4	14	69	16.3255	13.8134	17.0783	20.7552	11.2194	8.39501	9.27275	33.7	16.3199	-0.00180826	0.0692054	0.741038	NA	LINC01135	long intergenic non-protein coding RNA 1135 [Source:HGNC Symbol;Acc:HGNC:49450]	lncRNA
ENSG00000272226.1	0	0	0	0	0	1	0	0	0	0	0	0	0	2.09875	0	0	0.262344	-0.000367455	0.0694446	0.831747	NA	AL136985.2	novel transcript	lncRNA
ENSG00000231740.1	3	0	0	0	0	0	0	1	3.06102	0	0	0	0	0	0	0.488406	0.443679	0.000117828	0.0694416	0.997994	NA	AL136985.1	novel transcript	lncRNA
ENSG00000232453.7	2	3	16	1	1	0	1	9	2.04068	3.45335	16.0737	1.48251	0.747958	0	0.662339	4.39565	3.60702	-0.00289394	0.0694809	0.247997	NA	LINC02777	long intergenic non-protein coding RNA 2777 [Source:HGNC Symbol;Acc:HGNC:54297]	lncRNA
ENSG00000237352.4	8	6	3	1	1	4	8	7	8.16273	6.9067	3.01381	1.48251	0.747958	8.39501	5.29872	3.41884	4.67829	-0.00204633	0.0693918	0.57226	NA	LINC01358	long intergenic non-protein coding RNA 1358 [Source:HGNC Symbol;Acc:HGNC:50589]	lncRNA
ENSG00000228121.1	0	0	0	0	0	0	1	0	0	0	0	0	0	0	0.662339	0	0.0827924	0.000273478	0.0694437	0.876717	NA	PHBP3	prohibitin pseudogene 3 [Source:HGNC Symbol;Acc:HGNC:8915]	processed_pseudogene
ENSG00000224609.8	1	17	9	19	56	16	18	61	1.02034	19.569	9.04144	28.1678	41.8857	33.58	11.9221	29.7927	21.8724	-0.00281629	0.0693817	0.480915	NA	HSD52	FGGY divergent transcript [Source:HGNC Symbol;Acc:HGNC:55265]	lncRNA
ENSG00000270457.1	2	6	4	0	2	1	7	3	2.04068	6.9067	4.01842	0	1.49592	2.09875	4.63638	1.46522	2.83276	-0.00153242	0.0694179	0.521392	NA	AC093424.1	novel transcript	lncRNA
ENSG00000172456.18	563	415	288	130	274	113	204	210	574.452	477.714	289.326	192.727	204.941	237.159	135.117	102.565	276.75	-0.0012483	0.0678935	0.927723	0.997419	FGGY	FGGY carbohydrate kinase domain containing [Source:HGNC Symbol;Acc:HGNC:25610]	protein_coding
ENSG00000134709.12	142	117	15	4	25	4	20	835	144.888	134.681	15.0691	5.93005	18.699	8.39501	13.2468	407.819	93.591	-0.00471144	0.0695239	0.222595	0.931009	HOOK1	hook microtubule tethering protein 1 [Source:HGNC Symbol;Acc:HGNC:19884]	protein_coding
ENSG00000134716.11	0	3	11	0	7	0	3	23	0	3.45335	11.0506	0	5.23571	0	1.98702	11.2333	4.12001	-0.0019219	0.0694686	0.158039	NA	CYP2J2	cytochrome P450 family 2 subfamily J member 2 [Source:HGNC Symbol;Acc:HGNC:2634]	protein_coding
ENSG00000162598.13	1	1	3	1	2	0	4	4	1.02034	1.15112	3.01381	1.48251	1.49592	0	2.64936	1.95362	1.59584	0.000471736	0.0693969	0.876758	NA	C1orf87	chromosome 1 open reading frame 87 [Source:HGNC Symbol;Acc:HGNC:28547]	protein_coding
ENSG00000226476.6	770	767	487	150	290	128	37	311	785.663	882.907	489.242	222.377	216.908	268.64	24.5066	151.894	380.267	-0.0198912	0.0730686	0.0307046	0.486956	LINC01748	long intergenic non-protein coding RNA 1748 [Source:HGNC Symbol;Acc:HGNC:52535]	lncRNA
ENSG00000231252.3	1146	837	525	196	578	204	231	750	1169.31	963.485	527.417	290.573	432.32	428.145	153	366.304	541.319	-0.0147992	0.0706123	0.222287	0.930599	AC099792.1	novel transcript	lncRNA
ENSG00000162599.17	15615	15492	8793	3197	10131	5046	5997	10517	15932.6	17833.1	8833.48	4739.6	7577.56	10590.3	3972.05	5136.56	9326.91	-0.0377914	0.0817993	0.0566687	0.625686	NFIA	nuclear factor I A [Source:HGNC Symbol;Acc:HGNC:7784]	protein_coding
ENSG00000237928.6	350	142	15	14	47	24	5	48	357.119	163.459	15.0691	20.7552	35.154	50.3701	3.3117	23.4435	83.5852	-0.00230647	0.0691804	0.638315	0.997419	NFIA-AS2	NFIA antisense RNA 2 [Source:HGNC Symbol;Acc:HGNC:40401]	lncRNA
ENSG00000284808.1	2	0	0	0	0	0	0	0	2.04068	0	0	0	0	0	0	0	0.255085	0.000381053	0.0694438	0.81812	NA	AC099791.3	novel transcript	lncRNA
ENSG00000287224.1	0	0	0	0	0	0	1	0	0	0	0	0	0	0	0.662339	0	0.0827924	0.000273478	0.0694437	0.876717	NA	AC099791.4	novel transcript	lncRNA
ENSG00000162604.12	469	604	638	477	700	219	1083	957	478.54	695.275	640.937	707.159	523.571	459.627	717.314	467.404	586.228	0.00480831	0.06801	0.734826	0.997419	TM2D1	TM2 domain containing 1 [Source:HGNC Symbol;Acc:HGNC:24142]	protein_coding
ENSG00000271200.1	5	6	5	1	4	0	7	10	5.10171	6.9067	5.02302	1.48251	2.99183	0	4.63638	4.88406	3.87828	-0.000100954	0.0693592	0.97318	NA	AC099791.2	PATJ divergent transcript [Source:HGNC Symbol;Acc:HGNC:55256]	lncRNA
ENSG00000132849.21	430	149	185	198	380	99	484	1118	438.747	171.516	185.852	293.538	284.224	207.776	320.572	546.038	306.033	0.0101849	0.0696859	0.312939	0.975247	PATJ	PATJ crumbs cell polarity complex component [Source:HGNC Symbol;Acc:HGNC:28881]	protein_coding
ENSG00000236646.1	1	0	0	0	0	0	0	0	1.02034	0	0	0	0	0	0	0	0.127543	0.000332408	0.0694431	0.884999	NA	LAMTOR5P1	late endosomal/lysosomal adaptor, MAPK and MTOR activator 5 pseudogene 1 [Source:HGNC Symbol;Acc:HGNC:31854]	processed_pseudogene
ENSG00000240563.2	0	0	5	4	2	2	3	4	0	0	5.02302	5.93005	1.49592	4.1975	1.98702	1.95362	2.57339	-0.000566712	0.0693955	0.839087	NA	L1TD1	LINE1 type transposase domain containing 1 [Source:HGNC Symbol;Acc:HGNC:25595]	protein_coding
ENSG00000132854.19	40	2	93	13	7	11	14	103	40.8136	2.30223	93.4282	19.2727	5.23571	23.0863	9.27275	50.3058	30.4647	-0.00379781	0.0695117	0.19663	0.912994	KANK4	KN motif and ankyrin repeat domains 4 [Source:HGNC Symbol;Acc:HGNC:27263]	protein_coding
ENSG00000162607.13	3485	2891	3459	2016	5915	2400	5711	6506	3555.89	3327.88	3474.93	2988.75	4424.17	5037.01	3782.62	3177.57	3721.1	0.00470388	0.0667865	0.951547	0.997419	USP1	ubiquitin specific peptidase 1 [Source:HGNC Symbol;Acc:HGNC:12607]	protein_coding
ENSG00000116641.18	2469	1492	2505	1846	3625	1390	6331	6839	2519.22	1717.47	2516.53	2736.72	2711.35	2917.27	4193.27	3340.21	2831.5	0.0172714	0.0697953	0.36401	0.985418	DOCK7	dedicator of cytokinesis 7 [Source:HGNC Symbol;Acc:HGNC:19190]	protein_coding
ENSG00000235545.1	27	9	53	43	58	26	29	36	27.5492	10.3601	53.244	63.7481	43.3816	54.5676	19.2078	17.5826	36.2051	0.0053756	0.0691791	0.538643	0.997419	AC103923.1	novel transcript	lncRNA
ENSG00000125703.15	478	630	587	253	639	165	1002	859	487.723	725.204	589.703	375.076	477.945	346.294	663.664	419.541	510.644	0.000963818	0.0682582	0.945854	0.997419	ATG4C	autophagy related 4C cysteine peptidase [Source:HGNC Symbol;Acc:HGNC:16040]	protein_coding
ENSG00000234318.1	0	0	3	0	0	0	0	0	0	0	3.01381	0	0	0	0	0	0.376727	-0.000369483	0.0694445	0.713228	NA	AC099794.1	novel transcript	lncRNA
ENSG00000230798.5	2	0	0	0	0	0	3	1	2.04068	0	0	0	0	0	1.98702	0.488406	0.564513	0.000539635	0.0694433	0.725571	NA	FOXD3-AS1	FOXD3 antisense RNA 1 [Source:HGNC Symbol;Acc:HGNC:40241]	lncRNA
ENSG00000187140.6	4	0	0	0	0	0	0	0	4.08136	0	0	0	0	0	0	0	0.510171	0.000421886	0.0694443	0.799427	NA	FOXD3	forkhead box D3 [Source:HGNC Symbol;Acc:HGNC:3804]	protein_coding
ENSG00000275836.1	1	0	0	0	0	0	0	0	1.02034	0	0	0	0	0	0	0	0.127543	0.000332408	0.0694431	0.884999	NA	MIR6068	microRNA 6068 [Source:HGNC Symbol;Acc:HGNC:50261]	miRNA
ENSG00000088035.18	327	302	439	253	522	156	387	767	333.652	347.637	441.021	375.076	390.434	327.405	256.325	374.607	355.77	-0.0083427	0.0681747	0.599095	0.997419	ALG6	ALG6 alpha-1,3-glucosyltransferase [Source:HGNC Symbol;Acc:HGNC:23157]	protein_coding
ENSG00000142856.17	620	743	747	529	1348	557	887	625	632.611	855.28	750.439	784.25	1008.25	1169	587.495	305.254	761.573	0.00362109	0.0681787	0.798737	0.997419	ITGB3BP	integrin subunit beta 3 binding protein [Source:HGNC Symbol;Acc:HGNC:6157]	protein_coding
ENSG00000203965.13	872	648	650	491	742	211	489	620	889.737	745.924	652.993	727.914	554.985	442.837	323.884	302.812	580.136	0.0177656	0.0695786	0.370112	0.9856	EFCAB7	EF-hand calcium binding domain 7 [Source:HGNC Symbol;Acc:HGNC:29379]	protein_coding
ENSG00000251720.1	2	0	0	0	0	3	0	0	2.04068	0	0	0	0	6.29626	0	0	1.04212	2.23722e-05	0.0694421	0.925251	NA	RNU7-123P	RNA, U7 small nuclear 123 pseudogene [Source:HGNC Symbol;Acc:HGNC:45657]	snRNA
ENSG00000116652.6	47	25	18	24	67	6	31	90	47.956	28.7779	18.0829	35.5803	50.1132	12.5925	20.5325	43.9565	32.199	0.00618617	0.0695229	0.344099	0.985418	DLEU2L	deleted in lymphocytic leukemia 2 like [Source:HGNC Symbol;Acc:HGNC:13225]	lncRNA
ENSG00000079739.17	7192	2397	8520	5415	3433	2853	2602	2482	7338.29	2759.23	8559.23	8027.81	2567.74	5987.74	1723.41	1212.22	4771.96	0.002675	0.0687908	0.728754	0.997419	PGM1	phosphoglucomutase 1 [Source:HGNC Symbol;Acc:HGNC:8905]	protein_coding
ENSG00000244256.3	10	3	4	8	16	1	5	3	10.2034	3.45335	4.01842	11.8601	11.9673	2.09875	3.3117	1.46522	6.04729	0.00757641	0.0699158	0.099477	NA	RN7SL130P	RNA, 7SL, cytoplasmic 130, pseudogene [Source:HGNC Symbol;Acc:HGNC:46146]	misc_RNA
ENSG00000185483.12	3310	1832	3936	2305	2921	2103	160	2065	3377.33	2108.85	3954.12	3417.19	2184.79	4413.68	105.974	1008.56	2571.31	-0.0100863	0.0701387	0.130666	0.825223	ROR1	receptor tyrosine kinase like orphan receptor 1 [Source:HGNC Symbol;Acc:HGNC:10256]	protein_coding
ENSG00000223949.8	0	0	1	3	3	0	1	5	0	0	1.0046	4.44754	2.24387	0	0.662339	2.44203	1.35005	0.000355812	0.0694313	0.751001	NA	ROR1-AS1	ROR1 antisense RNA 1 [Source:HGNC Symbol;Acc:HGNC:40508]	lncRNA
ENSG00000284928.1	2	0	1	0	0	2	0	0	2.04068	0	1.0046	0	0	4.1975	0	0	0.905349	-0.000248012	0.0694417	0.818467	NA	AL445205.1	novel transcript	lncRNA
ENSG00000177414.13	0	0	1	3	1	0	0	1	0	0	1.0046	4.44754	0.747958	0	0	0.488406	0.836064	0.000146468	0.0694383	0.963626	NA	UBE2U	ubiquitin conjugating enzyme E2 U [Source:HGNC Symbol;Acc:HGNC:28559]	protein_coding
ENSG00000158966.16	3881	2234	2578	1798	2556	693	1627	911	3959.94	2571.6	2589.87	2665.56	1911.78	1454.44	1077.63	444.938	2084.47	0.0298384	0.0772012	0.0583023	0.633722	CACHD1	cache domain containing 1 [Source:HGNC Symbol;Acc:HGNC:29314]	protein_coding
ENSG00000162437.14	1772	1518	2357	1161	2351	788	2070	2330	1808.04	1747.4	2367.85	1721.2	1758.45	1653.82	1371.04	1137.99	1695.72	-0.0017145	0.0670826	0.960686	0.997812	RAVER2	ribonucleoprotein, PTB binding 2 [Source:HGNC Symbol;Acc:HGNC:25577]	protein_coding
ENSG00000162434.13	4567	3082	6625	3286	5099	1936	8416	8243	4659.9	3547.74	6655.5	4871.54	3813.84	4063.18	5574.25	4025.93	4651.49	0.00408192	0.0676293	0.773995	0.997419	JAK1	Janus kinase 1 [Source:HGNC Symbol;Acc:HGNC:6190]	protein_coding
ENSG00000226891.9	49	42	113	32	62	23	20	17	49.9967	48.3469	113.52	47.4404	46.3734	48.2713	13.2468	8.3029	46.9373	-0.00277217	0.0689386	0.744425	0.997419	LINC01359	long intergenic non-protein coding RNA 1359 [Source:HGNC Symbol;Acc:HGNC:50591]	lncRNA
ENSG00000185031.6	0	0	6	5	7	6	2	2	0	0	6.02763	7.41257	5.23571	12.5925	1.32468	0.976811	4.19624	-0.000363796	0.0693751	0.884972	NA	SLC2A3P2	solute carrier family 2 member 3 pseudogene 2 [Source:HGNC Symbol;Acc:HGNC:31074]	processed_pseudogene
ENSG00000272506.1	5	2	2	1	1	2	4	1	5.10171	2.30223	2.00921	1.48251	0.747958	4.1975	2.64936	0.488406	2.37236	0.000399477	0.0693863	0.863691	NA	AL357078.2	novel transcript	lncRNA
ENSG00000265996.1	4	2	7	6	22	3	0	5	4.08136	2.30223	7.03223	8.89508	16.4551	6.29626	0	2.44203	5.93803	7.25552e-05	0.0693533	0.986559	NA	MIR3671	microRNA 3671 [Source:HGNC Symbol;Acc:HGNC:38925]	miRNA
ENSG00000162433.15	582	311	460	995	2650	628	4033	2686	593.839	357.997	462.118	1475.1	1982.09	1318.02	2671.21	1311.86	1271.53	0.761779	0.365208	0.000853783	0.0605336	AK4	adenylate kinase 4 [Source:HGNC Symbol;Acc:HGNC:363]	protein_coding
ENSG00000231622.1	0	0	0	0	0	0	1	0	0	0	0	0	0	0	0.662339	0	0.0827924	0.000273478	0.0694437	0.876717	NA	RPS29P7	ribosomal protein S29 pseudogene 7 [Source:HGNC Symbol;Acc:HGNC:36594]	processed_pseudogene
ENSG00000116675.16	1449	1075	1835	1136	6256	1485	13721	20256	1478.47	1237.45	1843.45	1684.14	4679.23	3116.65	9087.96	9893.15	4127.56	0.00973394	0.068069	0.57389	0.997419	DNAJC6	DnaJ heat shock protein family (Hsp40) member C6 [Source:HGNC Symbol;Acc:HGNC:15469]	protein_coding
ENSG00000229294.1	3	3	4	2	3	7	10	11	3.06102	3.45335	4.01842	2.96503	2.24387	14.6913	6.62339	5.37246	5.3036	-0.00261486	0.0693941	0.517934	NA	AL139294.1	novel transcript	lncRNA
ENSG00000234144.1	0	5	2	6	1	1	3	10	0	5.75559	2.00921	8.89508	0.747958	2.09875	1.98702	4.88406	3.29721	-0.00167215	0.0694293	0.431746	NA	COX6CP13	cytochrome c oxidase subunit 6C pseudogene 13 [Source:HGNC Symbol;Acc:HGNC:49365]	processed_pseudogene
ENSG00000213625.9	1784	1535	1648	1048	1479	684	2174	2577	1820.29	1766.97	1655.59	1553.67	1106.23	1435.55	1439.93	1258.62	1504.6	-0.0041464	0.0669177	0.814694	0.997419	LEPROT	leptin receptor overlapping transcript [Source:HGNC Symbol;Acc:HGNC:29477]	protein_coding
ENSG00000116678.20	323	405	1480	168	162	165	630	273	329.57	466.203	1486.81	249.062	121.169	346.294	417.274	133.335	443.715	-0.00756934	0.0697361	0.201975	0.919305	LEPR	leptin receptor [Source:HGNC Symbol;Acc:HGNC:6554]	protein_coding
ENSG00000237852.1	0	2	0	0	0	0	2	3	0	2.30223	0	0	0	0	1.32468	1.46522	0.636516	-0.000388504	0.0694407	0.713385	NA	AC119800.1	novel transcript	lncRNA
ENSG00000285079.1	0	2	0	0	0	0	0	0	0	2.30223	0	0	0	0	0	0	0.287779	-0.000401271	0.0694443	0.746578	NA	AL513493.1	novel transcript	lncRNA
ENSG00000184588.18	205	191	306	84	224	197	615	2659	209.17	219.863	307.409	124.531	167.543	413.454	407.339	1298.67	393.497	-0.0397991	0.0863548	0.0031011	0.14301	PDE4B	phosphodiesterase 4B [Source:HGNC Symbol;Acc:HGNC:8781]	protein_coding
ENSG00000118473.22	355	396	316	85	515	65	1867	4165	362.221	455.842	317.455	126.014	385.198	136.419	1236.59	2034.21	631.743	-0.00460199	0.0690458	0.594038	0.997419	SGIP1	SH3GL interacting endocytic adaptor 1 [Source:HGNC Symbol;Acc:HGNC:25412]	protein_coding
ENSG00000264720.3	0	0	0	0	0	0	1	3	0	0	0	0	0	0	0.662339	1.46522	0.265945	-0.000166836	0.0694405	0.86802	NA	MIR3117	microRNA 3117 [Source:HGNC Symbol;Acc:HGNC:38385]	miRNA
ENSG00000248458.2	0	3	0	0	0	4	0	0	0	3.45335	0	0	0	8.39501	0	0	1.48105	-0.000691324	0.0694482	0.512559	NA	AL139147.1	novel transcript, antisense to SGIP1	lncRNA
ENSG00000152760.10	1	6	2	3	9	7	2	14	1.02034	6.9067	2.00921	4.44754	6.73162	14.6913	1.32468	6.83768	5.49613	-0.00408939	0.0695219	0.257016	NA	TCTEX1D1	dynein light chain Tctex-type family member 5 [Source:HGNC Symbol;Acc:HGNC:26882]	protein_coding
ENSG00000172410.4	1	0	0	0	0	0	0	1	1.02034	0	0	0	0	0	0	0.488406	0.188593	4.11114e-05	0.069441	0.970629	NA	INSL5	insulin like 5 [Source:HGNC Symbol;Acc:HGNC:6088]	protein_coding
ENSG00000152763.17	137	63	196	133	124	36	141	122	139.787	72.5204	196.902	197.174	92.7468	75.5551	93.3899	59.5855	115.958	0.0177085	0.0714399	0.182676	0.895406	DNAI4	dynein axonemal intermediate chain 4 [Source:HGNC Symbol;Acc:HGNC:26252]	protein_coding
ENSG00000198160.15	907	1327	1447	944	1491	721	3583	2118	925.449	1527.53	1453.66	1399.49	1115.21	1513.2	2373.16	1034.44	1417.77	-0.000437871	0.0684441	0.966835	0.997812	MIER1	MIER1 transcriptional regulator [Source:HGNC Symbol;Acc:HGNC:29657]	protein_coding
ENSG00000116704.8	382	336	654	218	446	262	766	1221	389.77	386.775	657.011	323.188	333.589	549.873	507.352	596.343	467.988	-0.0243785	0.0739741	0.11256	0.78693	SLC35D1	solute carrier family 35 member D1 [Source:HGNC Symbol;Acc:HGNC:20800]	protein_coding
ENSG00000203963.11	0	0	2	0	0	0	0	0	0	0	2.00921	0	0	0	0	0	0.251151	-0.000356954	0.0694442	0.752724	NA	C1orf141	chromosome 1 open reading frame 141 [Source:HGNC Symbol;Acc:HGNC:32044]	protein_coding
ENSG00000275678.1	0	1	0	0	0	0	0	0	0	1.15112	0	0	0	0	0	0	0.14389	-0.000361158	0.0694437	0.811363	NA	AL133320.2	novel transcript, sense intronic to C1orf141	lncRNA
ENSG00000162594.16	2	0	0	0	0	0	0	2	2.04068	0	0	0	0	0	0	0.976811	0.377187	6.08469e-05	0.0694417	0.918404	NA	IL23R	interleukin 23 receptor [Source:HGNC Symbol;Acc:HGNC:19100]	protein_coding
ENSG00000081985.13	9	9	6	1	51	0	10	8	9.18307	10.3601	6.02763	1.48251	38.1459	0	6.62339	3.90725	9.46622	0.00148993	0.0693954	0.570978	NA	IL12RB2	interleukin 12 receptor subunit beta 2 [Source:HGNC Symbol;Acc:HGNC:5972]	protein_coding
ENSG00000142864.15	9195	7059	8593	6364	17692	5291	14005	16240	9382.04	8125.74	8632.56	9434.72	13232.9	11104.5	9276.06	7931.71	9640.02	0.0219785	0.0702904	0.319966	0.976462	SERBP1	SERPINE1 mRNA binding protein 1 [Source:HGNC Symbol;Acc:HGNC:17860]	protein_coding
ENSG00000116717.13	291	259	137	278	633	106	2003	495	296.919	298.139	137.631	412.139	473.458	222.468	1326.67	241.761	426.148	0.0283515	0.0776404	0.0042872	0.170362	GADD45A	growth arrest and DNA damage inducible alpha [Source:HGNC Symbol;Acc:HGNC:4095]	protein_coding
ENSG00000172380.6	571	297	946	375	679	384	1567	826	582.615	341.882	950.356	555.943	507.864	805.921	1037.89	403.423	648.236	0.00361173	0.0688511	0.707448	0.997419	GNG12	G protein subunit gamma 12 [Source:HGNC Symbol;Acc:HGNC:19663]	protein_coding
ENSG00000232284.7	1	0	0	1	0	0	0	0	1.02034	0	0	1.48251	0	0	0	0	0.312857	0.000596574	0.0694454	0.742093	NA	GNG12-AS1	GNG12, DIRAS3 and WLS antisense RNA 1 [Source:HGNC Symbol;Acc:HGNC:43938]	lncRNA
ENSG00000162595.7	17	7	22	2	32	5	45	72	17.3458	8.05782	22.1013	2.96503	23.9347	10.4938	29.8053	35.1652	18.7336	-0.000245945	0.0692477	0.938101	NA	DIRAS3	DIRAS family GTPase 3 [Source:HGNC Symbol;Acc:HGNC:687]	protein_coding
ENSG00000228431.1	1	0	2	0	1	0	5	6	1.02034	0	2.00921	0	0.747958	0	3.3117	2.93043	1.25245	0.000306666	0.0694281	0.936966	NA	ARL5AP3	ARL5A pseudogene 3 [Source:HGNC Symbol;Acc:HGNC:43935]	processed_pseudogene
ENSG00000116729.14	4496	1539	1566	629	2472	803	3361	1588	4587.45	1771.57	1573.21	932.501	1848.95	1685.3	2226.12	775.588	1925.09	0.0120531	0.0702573	0.196479	0.912795	WLS	Wnt ligand secretion mediator [Source:HGNC Symbol;Acc:HGNC:30238]	protein_coding
ENSG00000234383.1	7	1	1	0	10	0	7	2	7.14239	1.15112	1.0046	0	7.47958	0	4.63638	0.976811	2.79886	0.0025996	0.0694826	0.213815	NA	CTBP2P8	CTBP2 pseudogene 8 [Source:HGNC Symbol;Acc:HGNC:45200]	processed_pseudogene
ENSG00000229133.1	0	0	1	0	1	0	0	0	0	0	1.0046	0	0.747958	0	0	0	0.21907	-6.97212e-05	0.0694408	0.956158	NA	RPS7P4	ribosomal protein S7 pseudogene 4 [Source:HGNC Symbol;Acc:HGNC:36000]	processed_pseudogene
ENSG00000116745.7	68	12	3	5	59	4	79	10	69.3832	13.8134	3.01381	7.41257	44.1295	8.39501	52.3248	4.88406	25.4195	2.01641	0.775334	0.00022987	0.0253406	RPE65	retinoid isomerohydrolase RPE65 [Source:HGNC Symbol;Acc:HGNC:10294]	protein_coding
ENSG00000024526.17	285	272	820	397	1471	454	2159	1345	290.797	313.104	823.775	588.558	1100.25	952.833	1429.99	656.906	769.526	0.00645668	0.0686517	0.608828	0.997419	DEPDC1	DEP domain containing 1 [Source:HGNC Symbol;Acc:HGNC:22949]	protein_coding
ENSG00000233589.1	0	0	1	0	0	0	0	0	0	0	1.0046	0	0	0	0	0	0.125576	-0.000311053	0.0694435	0.819047	NA	AL138789.1	novel transcript	lncRNA
ENSG00000234264.1	1	0	6	0	6	0	3	3	1.02034	0	6.02763	0	4.48775	0	1.98702	1.46522	1.87349	0.000514599	0.0694319	0.690688	NA	DEPDC1-AS1	DEPDC1 antisense RNA 1 [Source:HGNC Symbol;Acc:HGNC:50592]	lncRNA
ENSG00000285041.1	0	1	2	0	7	3	2	8	0	1.15112	2.00921	0	5.23571	6.29626	1.32468	3.90725	2.49053	-0.00268412	0.0694752	0.322669	NA	AL035412.1	novel transcript	lncRNA
ENSG00000285407.1	0	0	2	0	0	1	2	0	0	0	2.00921	0	0	2.09875	1.32468	0	0.67908	-0.000343205	0.0694428	0.681832	NA	AL033530.1	novel transcript	lncRNA
ENSG00000223883.2	0	0	0	0	0	0	1	1	0	0	0	0	0	0	0.662339	0.488406	0.143843	1.42221e-05	0.06944	0.964936	NA	LINC01707	long intergenic non-protein coding RNA 1707 [Source:HGNC Symbol;Acc:HGNC:52495]	lncRNA
ENSG00000287453.1	0	0	0	0	0	0	2	2	0	0	0	0	0	0	1.32468	0.976811	0.287686	1.52607e-05	0.0694397	0.966361	NA	AL359894.1	novel transcript	lncRNA
ENSG00000033122.21	4	33	987	28	7	42	1062	2679	4.08136	37.9869	991.544	41.5104	5.23571	88.1476	703.404	1308.44	397.544	-2.85585	0.75427	3.99847e-07	0.000201059	LRRC7	leucine rich repeat containing 7 [Source:HGNC Symbol;Acc:HGNC:18531]	protein_coding
ENSG00000240692.3	0	0	0	0	0	0	1	4	0	0	0	0	0	0	0.662339	1.95362	0.326995	-0.000209228	0.069441	0.843036	NA	RN7SL538P	RNA, 7SL, cytoplasmic 538, pseudogene [Source:HGNC Symbol;Acc:HGNC:46554]	misc_RNA
ENSG00000237919.5	0	0	0	0	0	0	0	1	0	0	0	0	0	0	0	0.488406	0.0610507	-0.000320193	0.0694437	0.817944	NA	LRRC7-AS1	LRRC7 antisense RNA 1 [Source:HGNC Symbol;Acc:HGNC:40843]	lncRNA
ENSG00000066557.6	960	1179	1191	878	1908	758	3666	3345	979.527	1357.17	1196.48	1301.65	1427.1	1590.85	2428.14	1633.72	1489.33	0.000958908	0.0675687	0.952856	0.997419	LRRC40	leucine rich repeat containing 40 [Source:HGNC Symbol;Acc:HGNC:26004]	protein_coding
ENSG00000244389.3	0	0	0	0	0	0	2	1	0	0	0	0	0	0	1.32468	0.488406	0.226636	0.00012467	0.0694406	0.97628	NA	RN7SL242P	RNA, 7SL, cytoplasmic 242, pseudogene [Source:HGNC Symbol;Acc:HGNC:46258]	misc_RNA
ENSG00000116754.13	6047	6204	5011	3509	9912	2092	10029	12735	6170	7141.53	5034.07	5202.14	7413.76	4390.59	6642.6	6219.85	6026.82	0.0103702	0.0684527	0.538468	0.997419	SRSF11	serine and arginine rich splicing factor 11 [Source:HGNC Symbol;Acc:HGNC:10782]	protein_coding
ENSG00000118454.13	1003	1137	1297	880	1608	490	2019	2460	1023.4	1308.82	1302.97	1304.61	1202.72	1028.39	1337.26	1201.48	1213.71	0.000559609	0.0668696	0.977097	0.997906	ANKRD13C	ankyrin repeat domain 13C [Source:HGNC Symbol;Acc:HGNC:25374]	protein_coding
ENSG00000197568.14	291	398	149	100	72	43	459	184	296.919	458.145	149.686	148.251	53.853	90.2463	304.014	89.8667	198.873	0.00257484	0.0689174	0.885633	0.997419	HHLA3	HERV-H LTR-associating 3 [Source:HGNC Symbol;Acc:HGNC:4906]	lncRNA
ENSG00000116761.12	213	281	169	199	299	37	199	158	217.333	323.464	169.778	295.02	223.64	77.6538	131.806	77.1681	189.483	0.0150104	0.071025	0.147718	0.848993	CTH	cystathionine gamma-lyase [Source:HGNC Symbol;Acc:HGNC:2501]	protein_coding
ENSG00000271992.1	7	22	4	19	18	0	17	9	7.14239	25.3246	4.01842	28.1678	13.4632	0	11.2598	4.39565	11.7215	0.00424469	0.0695555	0.143959	NA	AL354872.1	novel transcript	lncRNA
ENSG00000050628.20	4	41	18	151	97	1	114	113	4.08136	47.1958	18.0829	223.86	72.5519	2.09875	75.5067	55.1898	62.3209	0.00357144	0.0695116	0.119273	0.803145	PTGER3	prostaglandin E receptor 3 [Source:HGNC Symbol;Acc:HGNC:9595]	protein_coding
ENSG00000235782.1	0	0	1	3	0	0	0	0	0	0	1.0046	4.44754	0	0	0	0	0.681518	0.000187393	0.0694413	0.946337	NA	AL031429.1	novel transcript	lncRNA
ENSG00000235079.1	0	0	0	0	0	0	1	2	0	0	0	0	0	0	0.662339	0.976811	0.204894	-0.000100167	0.06944	0.904137	NA	ZRANB2-AS1	ZRANB2 antisense RNA 1 [Source:HGNC Symbol;Acc:HGNC:43594]	lncRNA
ENSG00000132485.14	3896	3529	3014	2088	5098	1117	4034	5626	3975.25	4062.29	3027.88	3095.49	3813.09	2344.31	2671.88	2747.77	3217.24	0.0111046	0.0684212	0.536601	0.997419	ZRANB2	zinc finger RANBP2-type containing 2 [Source:HGNC Symbol;Acc:HGNC:13058]	protein_coding
ENSG00000207721.1	13	8	12	15	41	6	3	45	13.2644	9.20894	12.0553	22.2377	30.6663	12.5925	1.98702	21.9783	15.4988	2.52071e-05	0.0692974	0.971904	NA	MIR186	microRNA 186 [Source:HGNC Symbol;Acc:HGNC:31557]	miRNA
ENSG00000229956.11	41	25	31	49	37	19	125	85	41.834	28.7779	31.1427	72.6432	27.6745	39.8763	82.7924	41.5145	45.7819	0.0104823	0.0700027	0.247596	0.947944	ZRANB2-AS2	ZRANB2 antisense RNA 2 (head to head) [Source:HGNC Symbol;Acc:HGNC:43595]	lncRNA
ENSG00000172260.15	1584	914	3696	508	3112	815	2850	649	1616.22	1052.12	3713.02	753.117	2327.65	1710.48	1887.67	316.975	1672.16	0.00345671	0.0692758	0.54281	0.997419	NEGR1	neuronal growth regulator 1 [Source:HGNC Symbol;Acc:HGNC:17302]	protein_coding
ENSG00000231985.1	1	0	0	2	0	0	0	2	1.02034	0	0	2.96503	0	0	0	0.976811	0.620272	0.000292672	0.0694423	0.880982	NA	AL354949.1	novel transcript	lncRNA
ENSG00000233994.2	2	6	23	3	6	0	8	4	2.04068	6.9067	23.1059	4.44754	4.48775	0	5.29872	1.95362	6.03011	-0.000104055	0.0693756	0.961335	NA	GDI2P2	GDP dissociation inhibitor 2 pseudogene 2 [Source:HGNC Symbol;Acc:HGNC:37976]	processed_pseudogene
ENSG00000286863.1	31	12	87	21	90	28	10	31	31.6306	13.8134	87.4006	31.1328	67.3162	58.7651	6.62339	15.1406	38.9778	-0.00354064	0.0692079	0.597227	0.997419	AL513166.1	novel transcript	lncRNA
ENSG00000227207.2	0	0	2	0	0	0	1	0	0	0	2.00921	0	0	0	0.662339	0	0.333943	-4.56044e-05	0.0694418	0.858107	NA	RPL31P12	ribosomal protein L31 pseudogene 12 [Source:HGNC Symbol;Acc:HGNC:35546]	processed_pseudogene
ENSG00000227016.3	0	1	0	0	1	0	0	0	0	1.15112	0	0	0.747958	0	0	0	0.237384	-0.000121108	0.0694411	0.946449	NA	LINC02796	long intergenic non-protein coding RNA 2796 [Source:HGNC Symbol;Acc:HGNC:27918]	lncRNA
ENSG00000285808.1	0	0	1	0	1	0	0	0	0	0	1.0046	0	0.747958	0	0	0	0.21907	-6.97212e-05	0.0694408	0.956158	NA	LINC02797	long intergenic non-protein coding RNA 2797 [Source:HGNC Symbol;Acc:HGNC:54320]	lncRNA
ENSG00000285778.2	0	0	0	1	0	0	1	1	0	0	0	1.48251	0	0	0.662339	0.488406	0.329157	0.000326341	0.0694401	0.874551	NA	AL591463.1	novel transcript	lncRNA
ENSG00000162620.16	20	13	6	7	25	2	35	27	20.4068	14.9645	6.02763	10.3776	18.699	4.1975	23.1819	13.187	13.8802	0.00848485	0.0699234	0.182724	NA	LRRIQ3	leucine rich repeats and IQ motif containing 3 [Source:HGNC Symbol;Acc:HGNC:28318]	protein_coding
ENSG00000254685.7	498	411	574	327	437	187	216	455	508.13	473.109	576.643	484.782	326.858	392.467	143.065	222.225	390.91	-0.015738	0.069832	0.344782	0.985418	FPGT	fucose-1-phosphate guanylyltransferase [Source:HGNC Symbol;Acc:HGNC:3825]	protein_coding
ENSG00000116783.15	170	132	127	98	149	41	124	45	173.458	151.947	127.585	145.286	111.446	86.0488	82.1301	21.9783	112.485	0.0147652	0.0709784	0.148964	0.852998	TNNI3K	TNNI3 interacting kinase [Source:HGNC Symbol;Acc:HGNC:19661]	protein_coding
ENSG00000233894.1	4	4	1	1	7	0	3	0	4.08136	4.60447	1.0046	1.48251	5.23571	0	1.98702	0	2.29946	0.00195497	0.0694522	0.263269	NA	AC105271.1	novel transcript	lncRNA
ENSG00000162621.7	0	0	0	0	1	2	0	0	0	0	0	0	0.747958	4.1975	0	0	0.618183	-0.000281767	0.0694422	0.907108	NA	LRRC53	leucine rich repeat containing 53 [Source:HGNC Symbol;Acc:HGNC:25255]	protein_coding
ENSG00000178965.14	17	23	40	44	49	9	82	65	17.3458	26.4757	40.1842	65.2306	36.65	18.8888	54.3118	31.7464	36.3541	0.00776431	0.0695126	0.368864	0.985574	ERICH3	glutamate rich 3 [Source:HGNC Symbol;Acc:HGNC:25346]	protein_coding
ENSG00000272864.1	9	33	13	5	12	5	6	8	9.18307	37.9869	13.0599	7.41257	8.9755	10.4938	3.97404	3.90725	11.8741	-0.00557488	0.069542	0.320145	NA	AC135803.1	novel transcript	lncRNA
ENSG00000116791.14	1314	1093	1291	783	772	300	679	816	1340.73	1258.17	1296.94	1160.81	577.424	629.626	449.728	398.539	888.996	-0.000731969	0.0665577	0.985696	0.998022	CRYZ	crystallin zeta [Source:HGNC Symbol;Acc:HGNC:2419]	protein_coding
ENSG00000162623.16	642	705	653	512	832	178	805	732	655.059	811.538	656.007	759.047	622.301	373.578	533.183	357.513	596.028	0.0153804	0.0701437	0.319324	0.976462	TYW3	tRNA-yW synthesizing protein 3 homolog [Source:HGNC Symbol;Acc:HGNC:24757]	protein_coding
ENSG00000261213.1	0	23	0	0	11	0	0	474	0	26.4757	0	0	8.22754	0	0	231.504	33.2759	-0.000399576	0.069445	0.279356	0.967694	AC099786.3	novel transcript	lncRNA
ENSG00000224127.1	0	8	0	1	13	0	0	396	0	9.20894	0	1.48251	9.72346	0	0	193.409	26.7279	-7.10235e-05	0.0694427	0.630291	0.997419	AC099786.1	novel transcript, antisense to LHX8	lncRNA
ENSG00000162624.14	57	365	19	177	261	0	34	8572	58.1594	420.158	19.0875	262.405	195.217	0	22.5195	4186.61	645.52	7.78733e-05	0.0694371	0.829606	0.997419	LHX8	LIM homeobox 8 [Source:HGNC Symbol;Acc:HGNC:28838]	protein_coding
ENSG00000224149.1	0	21	0	2	10	0	1	879	0	24.1735	0	2.96503	7.47958	0	0.662339	429.309	58.0736	-8.93935e-05	0.0694428	0.560061	0.997419	AC099786.2	novel transcript, antisense to LHX8	lncRNA
ENSG00000137968.16	292	264	114	94	42	3	190	876	297.94	303.895	114.525	139.356	31.4142	6.29626	125.844	427.843	180.889	0.000707609	0.0690402	0.931415	0.997419	SLC44A5	solute carrier family 44 member 5 [Source:HGNC Symbol;Acc:HGNC:28524]	protein_coding
ENSG00000230863.3	0	0	0	0	1	0	3	0	0	0	0	0	0.747958	0	1.98702	0	0.341872	0.000553405	0.0694449	0.672927	NA	AL137803.1	histidine acid phosphatase domain containing 1 (HISPPD1) pseudogene	transcribed_processed_pseudogene
ENSG00000117054.15	1663	1753	3042	1974	3387	1530	3513	4965	1696.83	2017.91	3056.01	2926.48	2533.33	3211.09	2326.8	2424.93	2524.17	-0.0165495	0.0688077	0.416083	0.989951	ACADM	acyl-CoA dehydrogenase medium chain [Source:HGNC Symbol;Acc:HGNC:89]	protein_coding
ENSG00000181227.3	0	1	0	1	3	2	1	0	0	1.15112	0	1.48251	2.24387	4.1975	0.662339	0	1.21717	0.000355798	0.069431	0.778298	NA	DLSTP1	dihydrolipoamide S-succinyltransferase pseudogene 1 [Source:HGNC Symbol;Acc:HGNC:2912]	processed_pseudogene
ENSG00000137955.16	2102	1806	978	1069	2249	437	2273	1735	2144.76	2078.92	982.503	1584.81	1682.16	917.155	1505.5	847.384	1467.9	0.041667	0.0861663	0.0266797	0.455949	RABGGTB	Rab geranylgeranyltransferase subunit beta [Source:HGNC Symbol;Acc:HGNC:9796]	protein_coding
ENSG00000206620.1	7	1	3	4	8	1	9	5	7.14239	1.15112	3.01381	5.93005	5.98367	2.09875	5.96105	2.44203	4.21536	0.00537575	0.0696429	0.180023	NA	SNORD45C	small nucleolar RNA, C/D box 45C [Source:HGNC Symbol;Acc:HGNC:32720]	snoRNA
ENSG00000207241.1	3	0	3	2	17	9	9	13	3.06102	0	3.01381	2.96503	12.7153	18.8888	5.96105	6.34927	6.61928	0.0012318	0.0693342	0.756326	NA	SNORD45A	small nucleolar RNA, C/D box 45A [Source:HGNC Symbol;Acc:HGNC:10184]	snoRNA
ENSG00000201487.1	5	7	4	1	22	2	1	11	5.10171	8.05782	4.01842	1.48251	16.4551	4.1975	0.662339	5.37246	5.66848	-0.0019051	0.0693932	0.543013	NA	SNORD45B	small nucleolar RNA, C/D box 45B [Source:HGNC Symbol;Acc:HGNC:10185]	snoRNA
ENSG00000057468.7	34	26	11	15	31	5	34	45	34.6916	29.9291	11.0506	22.2377	23.1867	10.4938	22.5195	21.9783	22.0109	0.00726086	0.0695547	0.353626	NA	MSH4	mutS homolog 4 [Source:HGNC Symbol;Acc:HGNC:7327]	protein_coding
ENSG00000225605.3	2	2	1	1	1	0	5	0	2.04068	2.30223	1.0046	1.48251	0.747958	0	3.3117	0	1.36121	0.00129814	0.0694387	0.503985	NA	AC092813.1	novel transcript	lncRNA
ENSG00000230027.2	1	0	0	0	0	0	0	1	1.02034	0	0	0	0	0	0	0.488406	0.188593	4.11114e-05	0.069441	0.970629	NA	AC092813.2	novel transcript	lncRNA
ENSG00000184005.11	491	245	213	190	186	46	452	760	500.987	282.024	213.981	281.678	139.12	96.5426	299.377	371.188	273.112	0.015215	0.0703857	0.282078	0.967694	ST6GALNAC3	ST6 N-acetylgalactosaminide alpha-2,6-sialyltransferase 3 [Source:HGNC Symbol;Acc:HGNC:19343]	protein_coding
ENSG00000272855.1	3	4	0	0	0	0	3	7	3.06102	4.60447	0	0	0	0	1.98702	3.41884	1.63392	-0.000287802	0.0694307	0.823516	NA	AC104458.1	novel transcript	lncRNA
ENSG00000226415.1	6	15	9	10	5	4	82	48	6.12205	17.2668	9.04144	14.8251	3.73979	8.39501	54.3118	23.4435	17.1432	-0.000357369	0.0692121	0.913313	NA	TPI1P1	triosephosphate isomerase 1 pseudogene 1 [Source:HGNC Symbol;Acc:HGNC:35449]	processed_pseudogene
ENSG00000117069.15	549	377	199	76	270	19	159	654	560.167	433.971	199.916	112.671	201.949	39.8763	105.312	319.417	246.66	1.4277e-05	0.0690837	0.995055	0.999523	ST6GALNAC5	ST6 N-acetylgalactosaminide alpha-2,6-sialyltransferase 5 [Source:HGNC Symbol;Acc:HGNC:19342]	protein_coding
ENSG00000276081.1	3	0	0	0	0	0	0	0	3.06102	0	0	0	0	0	0	0	0.382628	0.000406093	0.0694441	0.806237	NA	MIR7156	microRNA 7156 [Source:HGNC Symbol;Acc:HGNC:50023]	miRNA
ENSG00000288543.1	11	9	6	2	15	0	4	12	11.2238	10.3601	6.02763	2.96503	11.2194	0	2.64936	5.86087	6.28826	0.00056133	0.0693591	0.861759	NA	AL035409.2	novel transcript	lncRNA
ENSG00000230498.3	6	4	8	3	4	0	2	7	6.12205	4.60447	8.03683	4.44754	2.99183	0	1.32468	3.41884	3.86828	0.000113711	0.06936	0.979923	NA	AL035409.1	novel transcript	lncRNA
ENSG00000142892.15	855	577	867	558	1328	544	1775	2018	872.392	664.195	870.992	827.242	993.289	1141.72	1175.65	985.603	941.386	0.00655573	0.0674137	0.712294	0.997419	PIGK	phosphatidylinositol glycan anchor biosynthesis class K [Source:HGNC Symbol;Acc:HGNC:8965]	protein_coding
ENSG00000226084.5	67	91	46	44	133	33	51	36	68.3629	104.752	46.2118	65.2306	99.4784	69.2588	33.7793	17.5826	63.082	0.00717884	0.0692227	0.468747	0.994086	AC113935.1	ribosomal protein L17 (RPL17) pseudogene	processed_pseudogene
ENSG00000287870.1	14	5	22	14	35	14	8	25	14.2848	5.75559	22.1013	20.7552	26.1785	29.3825	5.29872	12.2101	16.9958	-0.000630668	0.0691375	0.918555	NA	AC093433.2	novel transcript	lncRNA
ENSG00000154027.19	46	63	140	316	1364	122	999	1502	46.9357	72.5204	140.645	468.474	1020.22	256.048	661.677	733.585	425.013	0.0115387	0.0703509	0.147179	0.848572	AK5	adenylate kinase 5 [Source:HGNC Symbol;Acc:HGNC:365]	protein_coding
ENSG00000233099.1	0	0	0	1	4	0	0	9	0	0	0	1.48251	2.99183	0	0	4.39565	1.10875	0.00024767	0.0694421	0.764171	NA	AC095030.1	novel transcript	lncRNA
ENSG00000251767.1	0	0	0	2	0	0	0	0	0	0	0	2.96503	0	0	0	0	0.370628	0.000306531	0.0694442	0.855458	NA	RNU7-8P	RNA, U7 small nuclear 8 pseudogene [Source:HGNC Symbol;Acc:HGNC:34104]	snRNA
ENSG00000287647.1	0	0	2	0	0	0	0	0	0	0	2.00921	0	0	0	0	0	0.251151	-0.000356954	0.0694442	0.752724	NA	AC093575.1	novel transcript, antisense to AK5	lncRNA
ENSG00000036549.13	1945	1330	1995	2137	3945	952	2165	3100	1984.56	1530.99	2004.19	3168.13	2950.7	1998.01	1433.96	1514.06	2073.07	0.0268209	0.0743917	0.142622	0.839608	ZZZ3	zinc finger ZZ-type containing 3 [Source:HGNC Symbol;Acc:HGNC:24523]	protein_coding
ENSG00000077254.14	2542	2044	2764	1917	4325	1689	5622	10142	2593.71	2352.88	2776.73	2841.98	3234.92	3544.79	3723.67	4953.41	3252.76	-0.00726894	0.0671714	0.696233	0.997419	USP33	ubiquitin specific peptidase 33 [Source:HGNC Symbol;Acc:HGNC:20059]	protein_coding
ENSG00000180488.15	1043	744	1076	687	1757	479	1252	1529	1064.22	856.431	1080.95	1018.49	1314.16	1005.3	829.249	746.772	989.447	0.0147206	0.0687958	0.423575	0.989951	MIGA1	mitoguardin 1 [Source:HGNC Symbol;Acc:HGNC:24741]	protein_coding
ENSG00000222849.1	2	0	1	0	0	0	2	0	2.04068	0	1.0046	0	0	0	1.32468	0	0.546246	0.000370545	0.0694427	0.752101	NA	RNA5SP21	RNA, 5S ribosomal pseudogene 21 [Source:HGNC Symbol;Acc:HGNC:42589]	rRNA_pseudogene
ENSG00000219201.4	11	5	36	36	19	7	20	16	11.2238	5.75559	36.1658	53.3705	14.2112	14.6913	13.2468	7.81449	19.5599	0.00699716	0.0695346	0.365585	NA	AC138392.1	novel pseudogene	processed_pseudogene
ENSG00000235613.2	0	1	1	0	0	0	6	0	0	1.15112	1.0046	0	0	0	3.97404	0	0.76622	-0.000188959	0.0694418	0.779164	NA	NSRP1P1	nuclear speckle splicing regulatory protein 1 pseudogene 1 [Source:HGNC Symbol;Acc:HGNC:38087]	processed_pseudogene
ENSG00000232015.2	0	0	0	0	1	0	1	0	0	0	0	0	0.747958	0	0.662339	0	0.176287	0.000512384	0.069444	0.749555	NA	HSPE1P25	heat shock protein family E (Hsp10) member 1 pseudogene 25 [Source:HGNC Symbol;Acc:HGNC:49344]	processed_pseudogene
ENSG00000235927.4	1	1	2	0	3	0	4	2	1.02034	1.15112	2.00921	0	2.24387	0	2.64936	0.976811	1.25634	0.000308347	0.0694203	0.851448	NA	NEXN-AS1	NEXN antisense RNA 1 [Source:HGNC Symbol;Acc:HGNC:31983]	lncRNA
ENSG00000162614.19	76	71	165	64	21	50	260	84	77.5459	81.7293	165.76	94.8809	15.7071	104.938	172.208	41.0261	94.2244	-0.00274217	0.0692724	0.588699	0.997419	NEXN	nexilin F-actin binding protein [Source:HGNC Symbol;Acc:HGNC:29557]	protein_coding
ENSG00000162613.17	8105	6076	6702	4614	11363	2907	10382	14865	8269.86	6994.19	6732.86	6840.32	8499.05	6101.07	6876.41	7260.15	7196.74	0.0133501	0.0683717	0.483585	0.996144	FUBP1	far upstream element binding protein 1 [Source:HGNC Symbol;Acc:HGNC:4004]	protein_coding
ENSG00000162616.9	338	433	663	287	413	170	1379	861	344.875	498.434	666.053	425.481	308.907	356.788	913.366	420.517	491.803	-0.00172361	0.0684796	0.846853	0.997419	DNAJB4	DnaJ heat shock protein family (Hsp40) member B4 [Source:HGNC Symbol;Acc:HGNC:14886]	protein_coding
ENSG00000137960.6	12	4	16	6	4	2	20	16	12.2441	4.60447	16.0737	8.89508	2.99183	4.1975	13.2468	7.81449	8.75849	0.00140499	0.0692738	0.781125	NA	GIPC2	GIPC PDZ domain containing family member 2 [Source:HGNC Symbol;Acc:HGNC:18177]	protein_coding
ENSG00000273338.1	2	0	0	0	1	1	12	4	2.04068	0	0	0	0.747958	2.09875	7.94807	1.95362	1.84864	0.000914474	0.0694345	0.5689	NA	AC103591.3	novel transcript, antisense to DNAJB4	lncRNA
ENSG00000122420.10	55	432	328	28	15	69	20	14	56.1188	497.283	329.51	41.5104	11.2194	144.814	13.2468	6.83768	137.567	-0.0155659	0.0719146	0.00060413	0.0486923	PTGFR	prostaglandin F receptor [Source:HGNC Symbol;Acc:HGNC:9600]	protein_coding
ENSG00000137959.17	381	142	1357	48	167	94	26	115	388.75	163.459	1363.25	71.1606	124.909	197.283	17.2208	56.1667	297.775	-0.00804447	0.069927	0.0806735	0.709701	IFI44L	interferon induced protein 44 like [Source:HGNC Symbol;Acc:HGNC:17817]	protein_coding
ENSG00000137965.11	149	590	873	67	176	69	1144	141	152.031	679.159	877.019	99.3284	131.641	144.814	757.716	68.8652	363.822	-0.00328073	0.0694234	0.351546	0.985418	IFI44	interferon induced protein 44 [Source:HGNC Symbol;Acc:HGNC:16938]	protein_coding
ENSG00000238015.2	0	0	0	0	1	0	5	0	0	0	0	0	0.747958	0	3.3117	0	0.507457	0.000565306	0.0694452	0.661598	NA	AC104837.2	ribosomal protein L23 (RPL23) pseudogene	processed_pseudogene
ENSG00000235400.1	3	0	0	0	0	0	2	0	3.06102	0	0	0	0	0	1.32468	0	0.548213	0.000672823	0.0694472	0.566202	NA	AC104837.1	SKI-interacting protein (SNW1) pseudogene	processed_pseudogene
ENSG00000162618.15	315	134	172	273	228	45	242	709	321.407	154.25	172.792	404.726	170.534	94.4438	160.286	346.28	228.09	0.00983162	0.0698363	0.266869	0.962247	ADGRL4	adhesion G protein-coupled receptor L4 [Source:HGNC Symbol;Acc:HGNC:20822]	protein_coding
ENSG00000230787.1	0	1	0	0	0	1	0	0	0	1.15112	0	0	0	2.09875	0	0	0.406234	-0.000637122	0.0694466	0.665004	NA	PSAT1P3	phosphoserine aminotransferase 1 pseudogene 3 [Source:HGNC Symbol;Acc:HGNC:43989]	processed_pseudogene
ENSG00000235011.2	0	0	1	0	0	0	0	0	0	0	1.0046	0	0	0	0	0	0.125576	-0.000311053	0.0694435	0.819047	NA	AL353651.1	novel transcript	lncRNA
ENSG00000117114.20	737	343	2254	3108	314	386	3527	8487	751.991	394.833	2264.38	4607.65	234.859	810.118	2336.07	4145.1	1943.13	-0.00219369	0.0689688	0.773926	0.997419	ADGRL2	adhesion G protein-coupled receptor L2 [Source:HGNC Symbol;Acc:HGNC:18582]	protein_coding
ENSG00000227288.3	2	1	0	0	1	0	0	1	2.04068	1.15112	0	0	0.747958	0	0	0.488406	0.55352	0.000150413	0.0694374	0.99005	NA	ARID3BP1	ARID3B pseudogene 1 [Source:HGNC Symbol;Acc:HGNC:54553]	processed_pseudogene
ENSG00000227960.1	0	0	0	0	0	0	1	0	0	0	0	0	0	0	0.662339	0	0.0827924	0.000273478	0.0694437	0.876717	NA	AL138799.1	novel transcript	lncRNA
ENSG00000236676.1	0	0	1	0	0	0	0	0	0	0	1.0046	0	0	0	0	0	0.125576	-0.000311053	0.0694435	0.819047	NA	AC117944.1	novel transcript	lncRNA
ENSG00000234683.1	0	0	2	0	1	0	0	0	0	0	2.00921	0	0.747958	0	0	0	0.344646	-0.000106618	0.0694412	0.888178	NA	AL138799.2	ribosomal protein S20 (RPS20) pseudogene	processed_pseudogene
ENSG00000215875.4	0	0	0	1	1	0	0	1	0	0	0	1.48251	0.747958	0	0	0.488406	0.33986	0.000243646	0.0694405	0.902049	NA	ST13P20	ST13, Hsp70 interacting protein pseudogene 20 [Source:HGNC Symbol;Acc:HGNC:38863]	processed_pseudogene
ENSG00000233290.3	0	6	5	12	1	8	2	14	0	6.9067	5.02302	17.7902	0.747958	16.79	1.32468	6.83768	6.92753	-0.0038193	0.0695569	0.0625753	NA	AL157944.1	novel transcript	lncRNA
ENSG00000230817.6	1	0	0	0	0	0	0	2	1.02034	0	0	0	0	0	0	0.976811	0.249644	1.07183e-05	0.0694414	0.897487	NA	LINC01362	long intergenic non-protein coding RNA 1362 [Source:HGNC Symbol;Acc:HGNC:50596]	lncRNA
ENSG00000233008.6	0	0	0	0	0	0	4	3	0	0	0	0	0	0	2.64936	1.46522	0.514322	7.31961e-05	0.0694398	0.992611	NA	LINC01725	long intergenic non-protein coding RNA 1725 [Source:HGNC Symbol;Acc:HGNC:52513]	lncRNA
ENSG00000137941.17	1325	1059	1471	1462	3426	750	3173	5160	1351.95	1219.03	1477.77	2167.43	2562.5	1574.06	2101.6	2520.17	1871.82	0.0158202	0.0700514	0.31813	0.976462	TTLL7	tubulin tyrosine ligase like 7 [Source:HGNC Symbol;Acc:HGNC:26242]	protein_coding
ENSG00000233061.1	0	0	0	0	4	3	11	8	0	0	0	0	2.99183	6.29626	7.28573	3.90725	2.56013	-6.02588e-05	0.0694256	0.983532	NA	TTLL7-IT1	TTLL7 intronic transcript 1 [Source:HGNC Symbol;Acc:HGNC:41486]	lncRNA
ENSG00000271576.1	204	149	120	113	205	33	232	122	208.15	171.516	120.553	167.524	153.331	69.2588	153.663	59.5855	137.948	0.0293011	0.0775764	0.0272853	0.459334	AL359504.1	PRKACB divergent transcript [Source:HGNC Symbol;Acc:HGNC:55245]	lncRNA
ENSG00000142875.19	3530	2838	2535	1831	2078	927	7934	11239	3601.8	3266.87	2546.67	2714.48	1554.26	1945.54	5255	5489.19	3296.73	-0.00309948	0.0665966	0.869718	0.997419	PRKACB	protein kinase cAMP-activated catalytic subunit beta [Source:HGNC Symbol;Acc:HGNC:9381]	protein_coding
ENSG00000213540.3	0	4	0	0	7	2	28	1	0	4.60447	0	0	5.23571	4.1975	18.5455	0.488406	4.13395	0.00014258	0.0694296	0.836985	NA	TXN2P1	TXN2 pseudogene 1 [Source:HGNC Symbol;Acc:HGNC:54554]	processed_pseudogene
ENSG00000226970.2	0	2	0	1	0	0	3	4	0	2.30223	0	1.48251	0	0	1.98702	1.95362	0.965674	-6.9994e-05	0.069438	0.850444	NA	NEDD8P1	NEDD8 pseudogene 1 [Source:HGNC Symbol;Acc:HGNC:54555]	processed_pseudogene
ENSG00000203943.9	46	116	36	88	218	54	177	157	46.9357	133.53	36.1658	130.461	163.055	113.333	117.234	76.6797	102.174	0.00514783	0.0692992	0.493347	0.997419	SAMD13	sterile alpha motif domain containing 13 [Source:HGNC Symbol;Acc:HGNC:24582]	protein_coding
ENSG00000249237.5	17	37	18	32	44	11	35	49	17.3458	42.5913	18.0829	47.4404	32.9102	23.0863	23.1819	23.9319	28.5713	0.00152696	0.0690979	0.826052	0.997419	AL359273.2	novel pseudogene	transcribed_unitary_pseudogene
ENSG00000240520.7	0	7	9	22	0	1	8	3	0	8.05782	9.04144	32.6153	0	2.09875	5.29872	1.46522	7.32215	-0.000828774	0.0694123	0.617476	NA	UOX	urate oxidase (pseudogene) [Source:HGNC Symbol;Acc:HGNC:12575]	transcribed_unitary_pseudogene
ENSG00000137976.8	0	0	6	6	2	0	13	2	0	0	6.02763	8.89508	1.49592	0	8.61041	0.976811	3.25073	0.00196056	0.0694555	0.419803	NA	DNASE2B	deoxyribonuclease 2 beta [Source:HGNC Symbol;Acc:HGNC:28875]	protein_coding
ENSG00000117133.11	791	808	1066	1187	1738	527	2389	1549	807.09	930.103	1070.91	1759.74	1299.95	1106.04	1582.33	756.54	1164.09	0.0203846	0.0722248	0.155451	0.864121	RPF1	ribosome production factor 1 homolog [Source:HGNC Symbol;Acc:HGNC:30350]	protein_coding
ENSG00000174021.11	1329	1853	1209	1094	1267	546	3244	1779	1356.03	2133.02	1214.57	1621.87	947.663	1145.92	2148.63	868.874	1429.57	0.00495902	0.0687201	0.625	0.997419	GNG5	G protein subunit gamma 5 [Source:HGNC Symbol;Acc:HGNC:4408]	protein_coding
ENSG00000122432.18	10	17	24	9	10	4	28	19	10.2034	19.569	24.1105	13.3426	7.47958	8.39501	18.5455	9.27971	13.8657	-0.0018338	0.0692033	0.756455	NA	SPATA1	spermatogenesis associated 1 [Source:HGNC Symbol;Acc:HGNC:14682]	protein_coding
ENSG00000117151.13	407	503	872	517	595	169	459	425	415.279	579.012	876.015	766.459	445.035	354.689	304.014	207.572	493.509	0.00277047	0.0678651	0.871854	0.997419	CTBS	chitobiase [Source:HGNC Symbol;Acc:HGNC:2496]	protein_coding
ENSG00000284882.1	7	13	7	8	3	1	2	10	7.14239	14.9645	7.03223	11.8601	2.24387	2.09875	1.32468	4.88406	6.44383	-0.00222201	0.0693582	0.601226	NA	AL359762.1	novel transcript	lncRNA
ENSG00000180869.4	0	0	0	0	0	1	3	1	0	0	0	0	0	2.09875	1.98702	0.488406	0.571772	-0.000151276	0.0694405	0.935285	NA	LINC01555	long intergenic non-protein coding RNA 1555 [Source:HGNC Symbol;Acc:HGNC:26647]	lncRNA
ENSG00000232622.1	0	0	0	0	0	0	0	1	0	0	0	0	0	0	0	0.488406	0.0610507	-0.000320193	0.0694437	0.817944	NA	AC114482.1	ribosomal protein S27-like (RPS27L) pseudogene	processed_pseudogene
ENSG00000117155.17	1540	1483	869	864	2392	703	2240	2264	1571.33	1707.11	873.001	1280.89	1789.12	1475.42	1483.64	1105.75	1410.78	0.0242128	0.0728835	0.261908	0.959987	SSX2IP	SSX family member 2 interacting protein [Source:HGNC Symbol;Acc:HGNC:16509]	protein_coding
ENSG00000171517.6	43	131	2	13	2	1	21	4	43.8747	150.796	2.00921	19.2727	1.49592	2.09875	13.9091	1.95362	29.4263	0.00322378	0.0694466	0.290412	0.96782	LPAR3	lysophosphatidic acid receptor 3 [Source:HGNC Symbol;Acc:HGNC:14298]	protein_coding
ENSG00000153898.13	3	27	6	25	8	1	1	5	3.06102	31.0802	6.02763	37.0628	5.98367	2.09875	0.662339	2.44203	11.0523	-0.000389104	0.0693718	0.85337	NA	MCOLN2	mucolipin TRP cation channel 2 [Source:HGNC Symbol;Acc:HGNC:13357]	protein_coding
ENSG00000162643.13	23	29	2	3	10	0	0	16	23.4678	33.3824	2.00921	4.44754	7.47958	0	0	7.81449	9.82513	3.71592e-05	0.0693947	0.998495	NA	DNAI3	dynein axonemal intermediate chain 3 [Source:HGNC Symbol;Acc:HGNC:30711]	protein_coding
ENSG00000055732.13	131	111	26	19	15	0	1	38	133.665	127.774	26.1197	28.1678	11.2194	0	0.662339	18.5594	43.2709	-0.000222674	0.0693322	0.926314	0.997419	MCOLN3	mucolipin TRP cation channel 3 [Source:HGNC Symbol;Acc:HGNC:13358]	protein_coding
ENSG00000280099.1	31	83	25	25	4	0	0	5	31.6306	95.5427	25.1151	37.0628	2.99183	0	0	2.44203	24.3481	-0.00255427	0.0693663	0.538615	0.997419	AL603750.1	TEC	TEC
ENSG00000097096.9	95	82	49	144	5	1	8	26	96.9324	94.3916	49.2256	213.482	3.73979	2.09875	5.29872	12.6985	59.7334	0.00359557	0.0692833	0.551894	0.997419	SYDE2	synapse defective Rho GTPase homolog 2 [Source:HGNC Symbol;Acc:HGNC:25841]	protein_coding
ENSG00000162642.14	400	776	625	602	1146	338	1967	1700	408.136	893.267	627.878	892.473	857.16	709.378	1302.82	830.29	815.175	0.00264497	0.0684958	0.816443	0.997419	C1orf52	chromosome 1 open reading frame 52 [Source:HGNC Symbol;Acc:HGNC:24871]	protein_coding
ENSG00000142867.14	251	444	468	408	508	202	1024	873	256.106	511.096	470.155	604.865	379.963	423.948	678.236	426.378	468.843	-0.000642993	0.0683316	0.951935	0.997419	BCL10	BCL10 immune signaling adaptor [Source:HGNC Symbol;Acc:HGNC:989]	protein_coding
ENSG00000223653.6	5	4	2	0	0	1	5	8	5.10171	4.60447	2.00921	0	0	2.09875	3.3117	3.90725	2.62913	-0.00208199	0.069441	0.397315	NA	AL078459.1	novel transcript	lncRNA
ENSG00000153904.21	2868	2890	3180	816	3288	2304	11868	9343	2926.34	3326.73	3194.64	1209.73	2459.29	4835.52	7860.64	4563.17	3797.01	-0.011268	0.0699191	0.27945	0.967694	DDAH1	dimethylarginine dimethylaminohydrolase 1 [Source:HGNC Symbol;Acc:HGNC:2715]	protein_coding
ENSG00000273264.1	7	4	2	1	5	5	0	3	7.14239	4.60447	2.00921	1.48251	3.73979	10.4938	0	1.46522	3.86717	-0.00229146	0.0694226	0.452894	NA	AL360219.1	novel transcript	lncRNA
ENSG00000282057.1	1	0	0	5	0	0	72	6	1.02034	0	0	7.41257	0	0	47.6884	2.93043	7.38147	0.00376658	0.0695807	0.0763983	NA	AC092807.3	novel transcript	lncRNA
ENSG00000272691.1	2	4	5	0	3	0	2	1	2.04068	4.60447	5.02302	0	2.24387	0	1.32468	0.488406	1.96564	-0.000169798	0.0694172	0.917436	NA	AC092807.2	novel transcript	lncRNA
ENSG00000142871.18	1082	1176	1273	645	385	1019	2255	1825	1104.01	1353.71	1278.86	956.221	287.964	2138.63	1493.58	891.34	1188.04	-0.00846594	0.0697563	0.24165	0.943488	CCN1	cellular communication network factor 1 [Source:HGNC Symbol;Acc:HGNC:2654]	protein_coding
ENSG00000230285.1	1	0	0	1	0	0	0	0	1.02034	0	0	1.48251	0	0	0	0	0.312857	0.000596574	0.0694454	0.742093	NA	AC092807.1	novel transcript	lncRNA
ENSG00000117174.11	806	876	918	766	1160	337	978	1133	822.395	1008.38	922.227	1135.61	867.632	707.279	647.768	553.364	833.081	0.00911029	0.067872	0.606887	0.997419	ZNHIT6	zinc finger HIT-type containing 6 [Source:HGNC Symbol;Acc:HGNC:26089]	protein_coding
ENSG00000171502.15	3	2	1	3	0	1	6	23	3.06102	2.30223	1.0046	4.44754	0	2.09875	3.97404	11.2333	3.51519	-0.000952495	0.0693925	0.722937	NA	COL24A1	collagen type XXIV alpha 1 chain [Source:HGNC Symbol;Acc:HGNC:20821]	protein_coding
ENSG00000285210.1	0	0	1	1	2	0	10	13	0	0	1.0046	1.48251	1.49592	0	6.62339	6.34927	2.11946	0.000770147	0.0694219	0.77307	NA	LINC02795	long intergenic non-protein coding RNA 2795 [Source:HGNC Symbol;Acc:HGNC:54319]	lncRNA
ENSG00000122417.15	782	791	500	525	244	160	1129	1503	797.907	910.534	502.302	778.32	182.502	335.8	747.781	734.074	623.652	-0.00368535	0.0682337	0.776945	0.997419	ODF2L	outer dense fiber of sperm tails 2 like [Source:HGNC Symbol;Acc:HGNC:29225]	protein_coding
ENSG00000278281.1	0	0	0	2	1	0	0	2	0	0	0	2.96503	0.747958	0	0	0.976811	0.586225	0.00023664	0.0694412	0.901748	NA	MIR7856	microRNA 7856 [Source:HGNC Symbol;Acc:HGNC:50268]	miRNA
ENSG00000137975.8	0	0	0	0	0	0	0	2	0	0	0	0	0	0	0	0.976811	0.122101	-0.000363395	0.0694444	0.750999	NA	CLCA2	chloride channel accessory 2 [Source:HGNC Symbol;Acc:HGNC:2016]	protein_coding
ENSG00000016602.9	0	0	0	0	7	0	0	1	0	0	0	0	5.23571	0	0	0.488406	0.715514	4.91997e-05	0.0694418	0.915334	NA	CLCA4	chloride channel accessory 4 [Source:HGNC Symbol;Acc:HGNC:2018]	protein_coding
ENSG00000236915.2	0	0	3	0	0	0	2	7	0	0	3.01381	0	0	0	1.32468	3.41884	0.969666	-0.000551266	0.0694427	0.621882	NA	CLCA4-AS1	CLCA4 antisense RNA 1 [Source:HGNC Symbol;Acc:HGNC:54055]	lncRNA
ENSG00000153923.10	0	0	0	0	0	1	0	0	0	0	0	0	0	2.09875	0	0	0.262344	-0.000367455	0.0694446	0.831747	NA	CLCA3P	chloride channel accessory 3, pseudogene [Source:HGNC Symbol;Acc:HGNC:2017]	transcribed_unprocessed_pseudogene
ENSG00000261737.1	13	17	13	14	13	17	26	56	13.2644	19.569	13.0599	20.7552	9.72346	35.6788	17.2208	27.3507	19.5778	-0.00594178	0.0694913	0.366807	NA	CLCA4-AS1	CLCA4 antisense RNA 1 [Source:NCBI gene (formerly Entrezgene);Acc:105378828]	lncRNA
ENSG00000097033.14	4448	3719	4732	4575	6871	2641	11978	13155	4538.48	4281.01	4753.79	6782.5	5139.22	5542.8	7933.5	6424.98	5674.53	0.0149791	0.0689635	0.41302	0.989889	SH3GLB1	SH3 domain containing GRB2 like, endophilin B1 [Source:HGNC Symbol;Acc:HGNC:10833]	protein_coding
ENSG00000230721.1	0	1	3	0	5	0	0	0	0	1.15112	3.01381	0	3.73979	0	0	0	0.98809	-0.000296226	0.0694425	0.767519	NA	AL049597.1	ribosomal protein L17 (RPL17) pseudogene	processed_pseudogene
ENSG00000284846.1	1	0	0	0	3	0	3	0	1.02034	0	0	0	2.24387	0	1.98702	0	0.656404	0.000889778	0.06945	0.459949	NA	AL355981.1	novel transcript	lncRNA
ENSG00000183291.17	2323	2394	2787	2215	3625	1581	5046	4039	2370.25	2755.77	2799.83	3283.77	2711.35	3318.13	3342.16	1972.67	2819.24	0.00612294	0.0680356	0.688009	0.997419	SELENOF	selenoprotein F [Source:HGNC Symbol;Acc:HGNC:17705]	protein_coding
ENSG00000153936.17	1954	1399	2560	2353	2891	1086	3466	2763	1993.75	1610.41	2571.79	3488.35	2162.35	2279.24	2295.67	1349.47	2218.88	0.0243967	0.0731965	0.172146	0.884517	HS2ST1	heparan sulfate 2-O-sulfotransferase 1 [Source:HGNC Symbol;Acc:HGNC:5193]	protein_coding
ENSG00000235251.2	0	0	0	0	0	0	1	1	0	0	0	0	0	0	0.662339	0.488406	0.143843	1.42221e-05	0.06944	0.964936	NA	AC093155.2	pseudogene similar to part of SUMO-1 activating enzyme subunit 2 (UBA2)	processed_pseudogene
ENSG00000225568.1	0	1	0	2	1	3	2	1	0	1.15112	0	2.96503	0.747958	6.29626	1.32468	0.488406	1.62168	-0.00014379	0.0694252	0.906494	NA	AC093155.1	pseudogene similar to part of SUMO-1 activating enzyme subunit 2 (UBA2)	processed_pseudogene
ENSG00000267272.5	22	34	47	6	145	70	9	35	22.4475	39.138	47.2164	8.89508	108.454	146.913	5.96105	17.0942	49.5149	-0.0204877	0.0734754	0.0236093	0.425989	LINC01140	long intergenic non-protein coding RNA 1140 [Source:HGNC Symbol;Acc:HGNC:27922]	lncRNA
ENSG00000143013.13	4775	5295	3357	4335	3111	978	4588	6260	4872.13	6095.17	3372.46	6426.7	2326.9	2052.58	3038.81	3057.42	3905.27	0.00916677	0.0686424	0.533274	0.997419	LMO4	LIM domain only 4 [Source:HGNC Symbol;Acc:HGNC:6644]	protein_coding
ENSG00000237505.8	9	20	11	10	6	17	11	6	9.18307	23.0223	11.0506	14.8251	4.48775	35.6788	7.28573	2.93043	13.558	-0.00269684	0.0693668	0.497629	NA	PKN2-AS1	PKN2 antisense RNA 1 [Source:HGNC Symbol;Acc:HGNC:50597]	lncRNA
ENSG00000279778.1	0	0	3	2	5	7	0	6	0	0	3.01381	2.96503	3.73979	14.6913	0	2.93043	3.41754	-0.00201822	0.0694576	0.352162	NA	AL445437.1	TEC	TEC
ENSG00000286758.1	5	5	11	17	32	11	4	19	5.10171	5.75559	11.0506	25.2027	23.9347	23.0863	2.64936	9.27971	13.2576	-0.00101311	0.0692277	0.86702	NA	AL445438.1	novel transcript	lncRNA
ENSG00000065243.20	1827	1735	1882	2441	3300	816	2481	3088	1864.16	1997.19	1890.67	3618.82	2468.26	1712.58	1643.26	1508.2	2087.89	0.0203375	0.0718136	0.202348	0.919305	PKN2	protein kinase N2 [Source:HGNC Symbol;Acc:HGNC:9406]	protein_coding
ENSG00000207234.1	6	1	1	6	4	0	11	3	6.12205	1.15112	1.0046	8.89508	2.99183	0	7.28573	1.46522	3.61445	0.00630877	0.0698091	0.0521998	NA	RNU6-125P	RNA, U6 small nuclear 125, pseudogene [Source:HGNC Symbol;Acc:HGNC:47088]	snRNA
ENSG00000241975.1	13	3	15	19	69	13	31	59	13.2644	3.45335	15.0691	28.1678	51.6091	27.2838	20.5325	28.8159	23.5245	0.00732402	0.0696795	0.275967	0.965627	ELOCP19	elongin C pseudogene 19 [Source:HGNC Symbol;Acc:HGNC:38155]	processed_pseudogene
ENSG00000137947.12	963	1039	889	764	1063	367	2111	1371	982.588	1196.01	893.093	1132.64	795.08	770.242	1398.2	669.604	979.682	0.0125753	0.0695883	0.372993	0.9856	GTF2B	general transcription factor IIB [Source:HGNC Symbol;Acc:HGNC:4648]	protein_coding
ENSG00000137944.18	662	919	2277	1516	1683	564	1757	1328	675.466	1057.88	2287.48	2247.49	1258.81	1183.7	1163.73	648.603	1315.39	0.00188252	0.0680611	0.845715	0.997419	KYAT3	kynurenine aminotransferase 3 [Source:HGNC Symbol;Acc:HGNC:33238]	protein_coding
ENSG00000213516.10	1053	1015	1238	939	1455	622	1187	1945	1074.42	1168.38	1243.7	1392.08	1088.28	1305.42	786.197	949.949	1126.05	-0.00987981	0.0675716	0.600645	0.997419	RBMXL1	RBMX like 1 [Source:HGNC Symbol;Acc:HGNC:25073]	protein_coding
ENSG00000117226.12	127	93	279	88	107	95	74	150	129.583	107.054	280.285	130.461	80.0315	199.381	49.0131	73.2609	131.134	-0.0189551	0.0723445	0.0936979	0.743477	GBP3	guanylate binding protein 3 [Source:HGNC Symbol;Acc:HGNC:4184]	protein_coding
ENSG00000117228.11	226	1192	208	82	210	63	335	228	230.597	1372.13	208.958	121.566	157.071	132.221	221.884	111.357	319.473	-0.00587537	0.0693986	0.395191	0.9878	GBP1	guanylate binding protein 1 [Source:HGNC Symbol;Acc:HGNC:4182]	protein_coding
ENSG00000234518.2	25	30	25	8	19	12	52	47	25.5085	34.5335	25.1151	11.8601	14.2112	25.185	34.4416	22.9551	24.2263	-0.0051082	0.0692975	0.506596	0.997419	PTGES3P1	prostaglandin E synthase 3 pseudogene 1 [Source:HGNC Symbol;Acc:HGNC:43824]	processed_pseudogene
ENSG00000162645.13	208	308	538	160	176	83	305	226	212.231	354.544	540.477	237.202	131.641	174.196	202.014	110.38	245.336	-0.00918482	0.0694993	0.379698	0.987755	GBP2	guanylate binding protein 2 [Source:HGNC Symbol;Acc:HGNC:4183]	protein_coding
ENSG00000286802.1	12	61	62	5	0	0	0	1	12.2441	70.2182	62.2855	7.41257	0	0	0	0.488406	19.0811	-0.00977514	0.0703929	0.0109331	NA	AC104459.1	novel transcript, antisense to GBP7and GBP2	lncRNA
ENSG00000213512.3	0	0	39	3	3	2	0	0	0	0	39.1796	4.44754	2.24387	4.1975	0	0	6.25856	-0.00175273	0.0694531	0.495016	NA	GBP7	guanylate binding protein 7 [Source:HGNC Symbol;Acc:HGNC:29606]	protein_coding
ENSG00000162654.9	277	68	391	138	269	144	34	197	282.634	78.276	392.8	204.587	201.201	302.22	22.5195	96.2159	197.557	-0.00516728	0.0693695	0.410266	0.988857	GBP4	guanylate binding protein 4 [Source:HGNC Symbol;Acc:HGNC:20480]	protein_coding
ENSG00000284734.1	0	1	4	1	1	0	1	0	0	1.15112	4.01842	1.48251	0.747958	0	0.662339	0	1.00779	7.85233e-05	0.0694317	0.952616	NA	AC099063.4	novel transcript, antisense to GBP4	lncRNA
ENSG00000154451.14	21	7	69	17	30	17	5	16	21.4272	8.05782	69.3177	25.2027	22.4387	35.6788	3.3117	7.81449	24.1561	-0.00443235	0.0693648	0.449424	0.994086	GBP5	guanylate binding protein 5 [Source:HGNC Symbol;Acc:HGNC:19895]	protein_coding
ENSG00000238081.1	0	0	0	0	0	0	0	1	0	0	0	0	0	0	0	0.488406	0.0610507	-0.000320193	0.0694437	0.817944	NA	AC099063.2	chromosome 11 open reading frame 74 (C11orf74) pseudogene	processed_pseudogene
ENSG00000183347.15	6	0	3	0	9	5	0	7	6.12205	0	3.01381	0	6.73162	10.4938	0	3.41884	3.72251	-0.000878934	0.0694339	0.428609	NA	GBP6	guanylate binding protein family member 6 [Source:HGNC Symbol;Acc:HGNC:25395]	protein_coding
ENSG00000225492.6	9	4	26	7	20	4	6	11	9.18307	4.60447	26.1197	10.3776	14.9592	8.39501	3.97404	5.37246	10.3732	-1.77692e-05	0.0692367	0.985248	NA	GBP1P1	guanylate binding protein 1 pseudogene 1 [Source:HGNC Symbol;Acc:HGNC:39561]	transcribed_unprocessed_pseudogene
ENSG00000286548.1	2	4	3	1	13	2	3	9	2.04068	4.60447	3.01381	1.48251	9.72346	4.1975	1.98702	4.39565	3.93064	-0.00155552	0.069367	0.665864	NA	AL596214.1	novel transcript, antisense to LRRC8B	lncRNA
ENSG00000197147.15	652	869	800	475	2066	838	2105	2410	665.262	1000.32	803.683	704.194	1545.28	1758.75	1394.22	1177.06	1131.1	-0.0112152	0.0684724	0.501862	0.997419	LRRC8B	leucine rich repeat containing 8 VRAC subunit B [Source:HGNC Symbol;Acc:HGNC:30692]	protein_coding
ENSG00000288629.1	13	5	15	5	37	22	21	30	13.2644	5.75559	15.0691	7.41257	27.6745	46.1725	13.9091	14.6522	17.9887	-0.00185674	0.0691537	0.783141	NA	AC099569.1	novel protein	protein_coding
ENSG00000231999.7	149	93	29	27	63	16	5	24	152.031	107.054	29.1335	40.0279	47.1214	33.58	3.3117	11.7217	52.9976	0.000393773	0.0689497	0.966816	0.997812	LRRC8C-DT	LRRC8C divergent transcript [Source:HGNC Symbol;Acc:HGNC:53731]	lncRNA
ENSG00000230735.1	0	0	0	0	0	0	1	0	0	0	0	0	0	0	0.662339	0	0.0827924	0.000273478	0.0694437	0.876717	NA	AC093423.2	novel transcript	lncRNA
ENSG00000171488.15	388	338	502	181	340	151	183	375	395.892	389.078	504.311	268.335	254.306	316.912	121.208	183.152	304.149	-0.023265	0.0733272	0.139613	0.837098	LRRC8C	leucine rich repeat containing 8 VRAC subunit C [Source:HGNC Symbol;Acc:HGNC:25075]	protein_coding
ENSG00000272931.1	23	16	3	14	44	21	53	52	23.4678	18.4179	3.01381	20.7552	32.9102	44.0738	35.104	25.3971	25.3925	0.00616444	0.0695268	0.344198	0.985418	LRRC8D-DT	LRRC8D divergent transcript [Source:HGNC Symbol;Acc:HGNC:55186]	lncRNA
ENSG00000171492.14	2130	2476	1437	1242	2498	905	1585	2590	2173.33	2850.17	1443.62	1841.28	1868.4	1899.37	1049.81	1264.97	1798.87	-0.00553549	0.067409	0.745844	0.997419	LRRC8D	leucine rich repeat containing 8 VRAC subunit D [Source:HGNC Symbol;Acc:HGNC:16992]	protein_coding
ENSG00000272672.1	0	3	0	0	0	2	0	2	0	3.45335	0	0	0	4.1975	0	0.976811	1.07846	-0.000975547	0.0694529	0.357015	NA	AL391497.1	novel transcript	lncRNA
ENSG00000228175.3	28	22	9	30	60	13	17	73	28.5696	25.3246	9.04144	44.4754	44.8775	27.2838	11.2598	35.6536	28.3107	0.00309758	0.069298	0.621459	0.997419	GEMIN8P4	gem nuclear organelle associated protein 8 pseudogene 4 [Source:HGNC Symbol;Acc:HGNC:37979]	processed_pseudogene
ENSG00000162664.17	1000	1049	1502	1325	2723	858	2903	3834	1020.34	1207.52	1508.92	1964.33	2036.69	1800.73	1922.77	1872.55	1666.73	0.0066252	0.0672542	0.717439	0.997419	ZNF326	zinc finger protein 326 [Source:HGNC Symbol;Acc:HGNC:14104]	protein_coding
ENSG00000287015.1	0	2	0	0	0	0	3	2	0	2.30223	0	0	0	0	1.98702	0.976811	0.658258	-0.000261605	0.0694402	0.783028	NA	AL161797.1	novel transcript	lncRNA
ENSG00000287406.1	0	0	0	0	0	0	0	1	0	0	0	0	0	0	0	0.488406	0.0610507	-0.000320193	0.0694437	0.817944	NA	AC098656.1	novel transcript	lncRNA
ENSG00000287372.1	1	4	0	0	5	0	0	0	1.02034	4.60447	0	0	3.73979	0	0	0	1.17058	6.09076e-05	0.0694398	0.838974	NA	AL627316.1	novel transcript	lncRNA
ENSG00000229201.1	0	0	0	0	0	1	0	0	0	0	0	0	0	2.09875	0	0	0.262344	-0.000367455	0.0694446	0.831747	NA	LINC02787	long intergenic non-protein coding RNA 2787 [Source:HGNC Symbol;Acc:HGNC:54308]	lncRNA
ENSG00000143032.8	134	695	1686	224	2421	1321	483	766	136.726	800.027	1693.76	332.083	1810.81	2772.45	319.91	374.119	1029.99	-0.0268098	0.0767995	0.00276379	0.131209	BARHL2	BarH like homeobox 2 [Source:HGNC Symbol;Acc:HGNC:954]	protein_coding
ENSG00000287076.1	2	2	512	37	147	117	19	97	2.04068	2.30223	514.357	54.853	109.95	245.554	12.5844	47.3754	123.627	-1.37103	0.755626	0.000960247	0.0638433	AC092805.1	novel transcript	lncRNA
ENSG00000233593.10	553	1208	1641	759	1487	777	426	816	564.249	1390.55	1648.56	1125.23	1112.21	1630.73	282.157	398.539	1019.03	-0.0521227	0.0986042	0.00923732	0.2598	LINC02609	long intergenic non-protein coding RNA 2609 [Source:HGNC Symbol;Acc:HGNC:27140]	lncRNA
ENSG00000225446.3	11	66	64	16	62	21	10	23	11.2238	75.9737	64.2947	23.7202	46.3734	44.0738	6.62339	11.2333	35.4395	-0.0128505	0.0708805	0.0591105	0.636491	LINC01763	long intergenic non-protein coding RNA 1763 [Source:HGNC Symbol;Acc:HGNC:52554]	lncRNA
ENSG00000272094.1	0	0	0	0	3	1	0	0	0	0	0	0	2.24387	2.09875	0	0	0.542828	-1.43469e-05	0.0694396	0.94805	NA	AC091614.1	novel transcript	lncRNA
ENSG00000232882.1	4	5	0	0	1	0	0	2	4.08136	5.75559	0	0	0.747958	0	0	0.976811	1.44522	-0.000198036	0.0694336	0.844832	NA	PHKA1P1	phosphorylase kinase regulatory subunit alpha 1 pseudogene [Source:HGNC Symbol;Acc:HGNC:33919]	processed_pseudogene
ENSG00000122482.21	3208	2356	3078	3307	4609	1317	3395	5273	3273.25	2712.03	3092.17	4902.67	3447.34	2764.06	2248.64	2575.36	3126.94	0.0166757	0.0699522	0.315296	0.976412	ZNF644	zinc finger protein 644 [Source:HGNC Symbol;Acc:HGNC:29222]	protein_coding
ENSG00000232393.1	1	0	0	0	0	0	0	0	1.02034	0	0	0	0	0	0	0	0.127543	0.000332408	0.0694431	0.884999	NA	RPL5P6	ribosomal protein L5 pseudogene 6 [Source:HGNC Symbol;Acc:HGNC:35890]	processed_pseudogene
ENSG00000162669.16	334	473	595	396	1192	299	193	582	340.794	544.479	597.74	587.075	891.566	627.527	127.832	284.252	500.158	-0.01263	0.0699798	0.368451	0.985574	HFM1	helicase for meiosis 1 [Source:HGNC Symbol;Acc:HGNC:20193]	protein_coding
ENSG00000097046.13	588	824	1108	629	1804	858	2339	1904	599.961	948.521	1113.1	932.501	1349.32	1800.73	1549.21	929.925	1152.91	-0.00608699	0.0684214	0.648132	0.997419	CDC7	cell division cycle 7 [Source:HGNC Symbol;Acc:HGNC:1745]	protein_coding
ENSG00000241318.3	0	0	0	0	0	0	2	1	0	0	0	0	0	0	1.32468	0.488406	0.226636	0.00012467	0.0694406	0.97628	NA	WDR82P2	WD repeat domain 82 pseudogene 2 [Source:HGNC Symbol;Acc:HGNC:33513]	processed_pseudogene
ENSG00000203914.4	0	0	0	0	0	0	1	1	0	0	0	0	0	0	0.662339	0.488406	0.143843	1.42221e-05	0.06944	0.964936	NA	HSP90B3P	heat shock protein 90 beta family member 3, pseudogene [Source:HGNC Symbol;Acc:HGNC:12100]	processed_pseudogene
ENSG00000069702.11	545	560	759	159	425	376	218	129	556.086	644.626	762.495	235.72	317.882	789.131	144.39	63.0043	439.167	-0.00805072	0.0695908	0.296159	0.968461	TGFBR3	transforming growth factor beta receptor 3 [Source:HGNC Symbol;Acc:HGNC:11774]	protein_coding
ENSG00000172031.7	35	67	46	19	60	5	26	62	35.7119	77.1249	46.2118	28.1678	44.8775	10.4938	17.2208	30.2812	36.2612	-0.00239682	0.069186	0.692817	0.997419	EPHX4	epoxide hydrolase 4 [Source:HGNC Symbol;Acc:HGNC:23758]	protein_coding
ENSG00000233228.1	0	0	0	0	0	0	0	1	0	0	0	0	0	0	0	0.488406	0.0610507	-0.000320193	0.0694437	0.817944	NA	LPCAT2BP	lysophosphatidylcholine acyltransferase 2b, pseudogene [Source:HGNC Symbol;Acc:HGNC:38003]	unitary_pseudogene
ENSG00000230667.6	1	2	1	0	4	2	14	8	1.02034	2.30223	1.0046	0	2.99183	4.1975	9.27275	3.90725	3.08706	-0.000539393	0.0693785	0.801567	NA	SETSIP	SET like protein [Source:HGNC Symbol;Acc:HGNC:42937]	protein_coding
ENSG00000189195.15	230	368	360	453	481	51	425	2133	234.678	423.611	361.658	671.579	359.768	107.036	281.494	1041.77	435.199	-0.000267163	0.0690639	0.963629	0.997812	BTBD8	BTB domain containing 8 [Source:HGNC Symbol;Acc:HGNC:21019]	protein_coding
ENSG00000273487.1	5	22	14	16	9	0	16	48	5.10171	25.3246	14.0645	23.7202	6.73162	0	10.5974	23.4435	13.6229	-0.000455185	0.0693231	0.895887	NA	AC104836.1	novel transcript	lncRNA
ENSG00000203910.9	0	0	1	0	0	0	0	0	0	0	1.0046	0	0	0	0	0	0.125576	-0.000311053	0.0694435	0.819047	NA	C1orf146	chromosome 1 open reading frame 146 [Source:HGNC Symbol;Acc:HGNC:24032]	protein_coding
ENSG00000174842.17	332	517	439	455	732	222	566	687	338.753	595.128	441.021	674.544	547.505	465.923	374.884	335.535	471.662	0.00180106	0.0681368	0.877887	0.997419	GLMN	glomulin, FKBP associated protein [Source:HGNC Symbol;Acc:HGNC:14373]	protein_coding
ENSG00000122484.9	1210	779	1505	1383	2774	898	1376	3701	1234.61	896.72	1511.93	2050.32	2074.84	1884.68	911.379	1807.59	1546.51	0.000747776	0.0681763	0.953998	0.997419	RPAP2	RNA polymerase II associated protein 2 [Source:HGNC Symbol;Acc:HGNC:25791]	protein_coding
ENSG00000162676.12	19	5	9	1	7	5	2	16	19.3865	5.75559	9.04144	1.48251	5.23571	10.4938	1.32468	7.81449	7.56683	-0.0032213	0.0694537	0.330831	NA	GFI1	growth factor independent 1 transcriptional repressor [Source:HGNC Symbol;Acc:HGNC:4237]	protein_coding
ENSG00000067208.14	550	461	742	285	464	325	850	938	561.188	530.665	745.416	422.516	347.053	682.094	562.988	458.125	538.756	-0.0148324	0.0704433	0.313332	0.975247	EVI5	ecotropic viral integration site 5 [Source:HGNC Symbol;Acc:HGNC:3501]	protein_coding
ENSG00000223787.2	0	0	6	0	0	0	0	0	0	0	6.02763	0	0	0	0	0	0.753453	-0.000393161	0.0694449	0.681254	NA	AL354890.1	ACN9 homolog (S. cerevisiae) pseudogene	processed_pseudogene
ENSG00000229992.1	1	3	0	1	4	0	0	0	1.02034	3.45335	0	1.48251	2.99183	0	0	0	1.1185	0.000377282	0.0694395	0.664124	NA	HMGB3P9	high mobility group box 3 pseudogene 9 [Source:HGNC Symbol;Acc:HGNC:39301]	processed_pseudogene
ENSG00000122406.14	39625	46127	30891	39696	83388	27162	28675	28616	40431	53097.6	31033.2	58849.9	62370.7	57006.3	18992.6	13976.2	41969.7	0.0129662	0.0695409	0.376008	0.987527	RPL5	ribosomal protein L5 [Source:HGNC Symbol;Acc:HGNC:10360]	protein_coding
ENSG00000154511.12	178	166	124	57	469	125	750	826	181.621	191.085	124.571	84.5033	350.792	262.344	496.755	403.423	261.887	0.00168333	0.0678931	0.909504	0.997419	DIPK1A	divergent protein kinase domain 1A [Source:HGNC Symbol;Acc:HGNC:32213]	protein_coding
ENSG00000206680.1	8	3	0	5	17	3	10	3	8.16273	3.45335	0	7.41257	12.7153	6.29626	6.62339	1.46522	5.7661	0.00658518	0.0698155	0.077581	NA	SNORD21	small nucleolar RNA, C/D box 21 [Source:HGNC Symbol;Acc:HGNC:10144]	snoRNA
ENSG00000207523.1	7	7	5	3	19	0	15	5	7.14239	8.05782	5.02302	4.44754	14.2112	0	9.93509	2.44203	6.40739	0.00363592	0.0694965	0.259408	NA	SNORA66	small nucleolar RNA, H/ACA box 66 [Source:HGNC Symbol;Acc:HGNC:10223]	snoRNA
ENSG00000229052.2	0	0	0	0	0	1	4	0	0	0	0	0	0	2.09875	2.64936	0	0.593514	4.46628e-05	0.0694427	0.946175	NA	AL449283.1	GAJ protein pseudogene	transcribed_processed_pseudogene
ENSG00000287797.1	0	0	0	0	0	0	1	0	0	0	0	0	0	0	0.662339	0	0.0827924	0.000273478	0.0694437	0.876717	NA	AC093577.1	novel transcript	lncRNA
ENSG00000143033.18	888	1602	1321	1407	2551	598	2861	3953	906.063	1844.09	1327.08	2085.9	1908.04	1255.05	1894.95	1930.67	1643.98	0.00119157	0.0683553	0.874337	0.997419	MTF2	metal response element binding transcription factor 2 [Source:HGNC Symbol;Acc:HGNC:29535]	protein_coding
ENSG00000117500.13	1349	1259	1389	1412	2322	481	4357	2089	1376.44	1449.26	1395.4	2093.31	1736.76	1009.5	2885.81	1020.28	1620.84	0.028581	0.0768731	0.0408017	0.557296	TMED5	transmembrane p24 trafficking protein 5 [Source:HGNC Symbol;Acc:HGNC:24251]	protein_coding
ENSG00000122483.17	192	226	239	177	594	234	682	678	195.905	260.153	240.1	262.405	444.287	491.108	451.715	331.139	334.602	0.000503822	0.0676045	0.97545	0.997906	CCDC18	coiled-coil domain containing 18 [Source:HGNC Symbol;Acc:HGNC:30370]	protein_coding
ENSG00000223745.8	560	569	366	433	807	145	689	835	571.391	654.986	367.685	641.928	603.602	304.319	456.352	407.819	501.01	0.0183286	0.0714707	0.184635	0.895502	CCDC18-AS1	CCDC18 antisense RNA 1 [Source:HGNC Symbol;Acc:HGNC:52262]	lncRNA
ENSG00000229567.1	0	0	0	0	2	0	1	0	0	0	0	0	1.49592	0	0.662339	0	0.269782	0.000563136	0.0694448	0.694886	NA	AL139421.1	ribosomal protein L39 (RPL39) pseudogene	processed_pseudogene
ENSG00000117505.13	1899	1690	2260	1591	3577	1092	6317	5274	1937.63	1945.39	2270.41	2358.68	2675.45	2291.84	4184	2575.85	2529.9	0.0169363	0.06989	0.343324	0.985418	DR1	down-regulator of transcription 1 [Source:HGNC Symbol;Acc:HGNC:3017]	protein_coding
ENSG00000207379.1	0	0	0	0	0	0	1	0	0	0	0	0	0	0	0.662339	0	0.0827924	0.000273478	0.0694437	0.876717	NA	Y_RNA	Y RNA [Source:RFAM;Acc:RF00019]	misc_RNA
ENSG00000137942.18	9025	9211	8140	10261	12178	3979	14547	24165	9208.58	10602.9	8177.48	15212.1	9108.64	8350.93	9635.05	11802.3	10262.3	0.00607587	0.0681686	0.679135	0.997419	FNBP1L	formin binding protein 1 like [Source:HGNC Symbol;Acc:HGNC:20851]	protein_coding
ENSG00000137936.18	777	709	1087	1281	677	578	674	1135	792.805	816.142	1092	1899.1	506.368	1213.08	446.417	554.341	915.032	-0.00216739	0.0685127	0.610602	0.997419	BCAR3	BCAR3 adaptor protein, NSP family member [Source:HGNC Symbol;Acc:HGNC:973]	protein_coding
ENSG00000224093.5	1	8	0	9	3	0	2	6	1.02034	9.20894	0	13.3426	2.24387	0	1.32468	2.93043	3.75886	0.00056305	0.0694236	0.674975	NA	BCAR3-AS1	BCAR3 antisense RNA 1 [Source:HGNC Symbol;Acc:HGNC:40093]	lncRNA
ENSG00000211575.3	0	0	1	0	0	0	0	0	0	0	1.0046	0	0	0	0	0	0.125576	-0.000311053	0.0694435	0.819047	NA	MIR760	microRNA 760 [Source:HGNC Symbol;Acc:HGNC:33666]	miRNA
ENSG00000260464.1	21	9	6	6	50	6	19	165	21.4272	10.3601	6.02763	8.89508	37.3979	12.5925	12.5844	80.5869	23.734	0.00154435	0.0692931	0.810503	0.997419	AL049796.1	novel transcript	lncRNA
ENSG00000067334.14	1821	1685	1956	2140	3470	1202	2712	2735	1858.04	1939.63	1965.01	3172.58	2595.42	2522.7	1796.26	1335.79	2148.18	0.0181469	0.0704692	0.298739	0.969138	DNTTIP2	deoxynucleotidyltransferase terminal interacting protein 2 [Source:HGNC Symbol;Acc:HGNC:24013]	protein_coding
ENSG00000023909.10	293	350	580	353	670	237	918	602	298.96	402.891	582.67	523.327	501.132	497.404	608.028	294.02	463.554	0.00441239	0.0683887	0.744518	0.997419	GCLM	glutamate-cysteine ligase modifier subunit [Source:HGNC Symbol;Acc:HGNC:4312]	protein_coding
ENSG00000198691.13	36	11	47	9	13	5	12	32	36.7323	12.6623	47.2164	13.3426	9.72346	10.4938	7.94807	15.629	19.2185	-0.00247865	0.0692763	0.634292	NA	ABCA4	ATP binding cassette subfamily A member 4 [Source:HGNC Symbol;Acc:HGNC:34]	protein_coding
ENSG00000137962.13	621	303	1149	351	331	293	310	1273	633.632	348.789	1154.29	520.362	247.574	614.934	205.325	621.74	543.331	-0.0163464	0.0716567	0.0733488	0.690806	ARHGAP29	Rho GTPase activating protein 29 [Source:HGNC Symbol;Acc:HGNC:30207]	protein_coding
ENSG00000236098.1	2	0	0	0	2	1	0	2	2.04068	0	0	0	1.49592	2.09875	0	0.976811	0.82652	-1.28322e-05	0.0694382	0.992706	NA	AC097059.1	novel transcript	lncRNA
ENSG00000117528.14	1435	1136	1538	1050	1818	732	2292	3687	1464.19	1307.67	1545.08	1556.64	1359.79	1536.29	1518.08	1800.75	1511.06	-0.0051519	0.0667488	0.786184	0.997419	ABCD3	ATP binding cassette subfamily D member 3 [Source:HGNC Symbol;Acc:HGNC:67]	protein_coding
ENSG00000117525.14	2686	2155	6473	1073	95	2095	118	659	2740.64	2480.66	6502.8	1590.74	71.056	4396.89	78.156	321.859	2272.85	-0.0134951	0.0712407	0.00222612	0.113546	F3	coagulation factor III, tissue factor [Source:HGNC Symbol;Acc:HGNC:3541]	protein_coding
ENSG00000223675.1	0	0	2	3	0	0	0	0	0	0	2.00921	4.44754	0	0	0	0	0.807094	9.60904e-05	0.06944	0.997738	NA	AC093117.1	novel transcript	lncRNA
ENSG00000224081.9	124	70	32	256	135	12	29	214	126.522	80.5782	32.1473	379.523	100.974	25.185	19.2078	104.519	108.582	0.00499465	0.0695573	0.185781	0.897364	SLC44A3-AS1	SLC44A3 antisense RNA 1 [Source:HGNC Symbol;Acc:HGNC:49057]	transcribed_processed_pseudogene
ENSG00000143036.17	626	304	53	1373	874	64	81	662	638.734	349.94	53.244	2035.49	653.715	134.32	53.6495	323.325	530.302	0.00537896	0.0696433	0.0840088	0.722398	SLC44A3	solute carrier family 44 member 3 [Source:HGNC Symbol;Acc:HGNC:28689]	protein_coding
ENSG00000117519.16	8025	8062	9012	5404	7009	3976	14595	13498	8188.24	9280.31	9053.49	8011.5	5242.44	8344.64	9666.84	6592.5	8047.5	-0.00612722	0.0680704	0.689226	0.997419	CNN3	calponin 3 [Source:HGNC Symbol;Acc:HGNC:2157]	protein_coding
ENSG00000235501.6	304	216	129	94	164	86	230	229	310.184	248.641	129.594	139.356	122.665	180.493	152.338	111.845	174.39	0.00344141	0.0681294	0.796207	0.997419	CNN3-DT	CNN3 divergent transcript [Source:HGNC Symbol;Acc:HGNC:54176]	lncRNA
ENSG00000172339.10	206	213	244	205	426	171	225	471	210.19	245.188	245.123	303.915	318.63	358.887	149.026	230.039	257.625	-0.00904278	0.0685532	0.556378	0.997419	ALG14	ALG14 UDP-N-acetylglucosaminyltransferase subunit [Source:HGNC Symbol;Acc:HGNC:28287]	protein_coding
ENSG00000230427.1	0	0	2	0	0	0	1	0	0	0	2.00921	0	0	0	0.662339	0	0.333943	-4.56044e-05	0.0694418	0.858107	NA	ALG14-AS1	ALG14 antisense RNA 1 [Source:HGNC Symbol;Acc:HGNC:41192]	lncRNA
ENSG00000152078.10	86	63	545	47	166	87	337	738	87.7493	72.5204	547.509	69.6781	124.161	182.591	223.208	360.443	208.483	-0.012972	0.0707836	0.0871432	0.725932	TLCD4	TLC domain containing 4 [Source:HGNC Symbol;Acc:HGNC:26477]	protein_coding
ENSG00000231992.1	0	0	2	0	0	0	3	2	0	0	2.00921	0	0	0	1.98702	0.976811	0.62163	-0.000234628	0.0694395	0.7797	NA	AC092802.3	novel transcript	lncRNA
ENSG00000226026.6	2	3	5	2	9	6	4	8	2.04068	3.45335	5.02302	2.96503	6.73162	12.5925	2.64936	3.90725	4.92035	-0.00334839	0.0694128	0.471029	NA	AC092802.1	novel transcript	lncRNA
ENSG00000122481.17	325	440	436	204	292	128	640	780	331.611	506.492	438.007	302.433	218.404	268.64	423.897	380.956	358.805	-0.0182646	0.0709089	0.264723	0.961712	RWDD3	RWD domain containing 3 [Source:HGNC Symbol;Acc:HGNC:21393]	protein_coding
ENSG00000287919.1	0	3	6	2	0	0	3	0	0	3.45335	6.02763	2.96503	0	0	1.98702	0	1.80413	-0.000170149	0.0694374	0.71347	NA	AC092802.4	novel transcript	lncRNA
ENSG00000237954.7	0	0	0	0	0	0	5	0	0	0	0	0	0	0	3.3117	0	0.413962	0.000318081	0.0694445	0.832601	NA	AL445218.1	novel transcript	lncRNA
ENSG00000228971.3	5	13	6	1	1	0	103	31	5.10171	14.9645	6.02763	1.48251	0.747958	0	68.221	15.1406	13.9607	-0.000268722	0.0693474	0.891528	NA	LINC02607	long intergenic non-protein coding RNA 2607 [Source:HGNC Symbol;Acc:HGNC:54049]	lncRNA
ENSG00000228502.1	27	24	27	22	32	5	10	17	27.5492	27.6268	27.1243	32.6153	23.9347	10.4938	6.62339	8.3029	20.5338	0.003418	0.0691443	0.678809	NA	EEF1A1P11	eukaryotic translation elongation factor 1 alpha 1 pseudogene 11 [Source:HGNC Symbol;Acc:HGNC:3206]	processed_pseudogene
ENSG00000137970.7	344	501	335	367	731	208	311	295	350.997	576.71	336.542	544.082	546.757	436.54	205.988	144.08	392.712	0.00663117	0.0686371	0.553945	0.997419	RPL7P9	ribosomal protein L7 pseudogene 9 [Source:HGNC Symbol;Acc:HGNC:37028]	processed_pseudogene
ENSG00000117569.19	2154	2000	1507	1601	2732	707	3630	5181	2197.81	2302.23	1513.94	2373.5	2043.42	1483.82	2404.29	2530.43	2106.18	0.0151131	0.0695484	0.370003	0.9856	PTBP2	polypyrimidine tract binding protein 2 [Source:HGNC Symbol;Acc:HGNC:17662]	protein_coding
ENSG00000188641.14	170	1466	990	155	184	202	30	182	173.458	1687.54	994.558	229.79	137.624	423.948	19.8702	88.8898	469.46	-2.15879	0.396456	1.03175e-09	1.35611e-06	DPYD	dihydropyrimidine dehydrogenase [Source:HGNC Symbol;Acc:HGNC:3012]	protein_coding
ENSG00000232878.3	0	0	2	0	0	0	0	0	0	0	2.00921	0	0	0	0	0	0.251151	-0.000356954	0.0694442	0.752724	NA	DPYD-AS1	DPYD antisense RNA 1 [Source:HGNC Symbol;Acc:HGNC:40195]	lncRNA
ENSG00000228057.1	6	2	8	4	1	2	7	15	6.12205	2.30223	8.03683	5.93005	0.747958	4.1975	4.63638	7.32609	4.91239	-0.00152457	0.0693507	0.692543	NA	SEC63P1	SEC63 homolog, protein translocation regulator pseudogene 1 [Source:HGNC Symbol;Acc:HGNC:41953]	processed_pseudogene
ENSG00000225206.10	126	557	343	43	78	100	3	68	128.563	641.172	344.579	63.7481	58.3407	209.875	1.98702	33.2116	185.185	-2.32647	0.453673	7.03545e-09	7.07146e-06	MIR137HG	MIR137 host gene [Source:HGNC Symbol;Acc:HGNC:42871]	lncRNA
ENSG00000259946.1	8	57	20	0	2	3	0	2	8.16273	65.6137	20.0921	0	1.49592	6.29626	0	0.976811	12.8297	-0.0111508	0.0707045	0.0029141	NA	BX005019.1	novel transcript	lncRNA
ENSG00000284247.1	0	8	11	1	0	1	0	0	0	9.20894	11.0506	1.48251	0	2.09875	0	0	2.98011	-0.002166	0.0694862	0.158069	NA	MIR2682	microRNA 2682 [Source:HGNC Symbol;Acc:HGNC:41688]	miRNA
ENSG00000284202.1	1	3	1	0	0	0	0	1	1.02034	3.45335	1.0046	0	0	0	0	0.488406	0.745838	-0.000735903	0.0694442	0.604162	NA	MIR137	microRNA 137 [Source:HGNC Symbol;Acc:HGNC:31523]	miRNA
ENSG00000285922.1	0	0	0	0	0	0	0	2	0	0	0	0	0	0	0	0.976811	0.122101	-0.000363395	0.0694444	0.750999	NA	AC104453.1	novel transcript	lncRNA
ENSG00000226053.1	0	0	2	0	0	0	0	3	0	0	2.00921	0	0	0	0	1.46522	0.434303	-0.000681098	0.0694471	0.542407	NA	LINC01776	long intergenic non-protein coding RNA 1776 [Source:HGNC Symbol;Acc:HGNC:52566]	lncRNA
ENSG00000280040.1	0	1	0	0	2	1	1	1	0	1.15112	0	0	1.49592	2.09875	0.662339	0.488406	0.737066	-0.000404731	0.0694339	0.843432	NA	AC095031.1	novel transcript	TEC
ENSG00000162627.17	539	655	962	462	264	353	271	426	549.964	753.982	966.429	684.921	197.461	740.86	179.494	208.061	535.146	-0.0237381	0.0744184	0.0476419	0.588192	SNX7	sorting nexin 7 [Source:HGNC Symbol;Acc:HGNC:14971]	protein_coding
ENSG00000117598.13	19	34	58	6	9	7	16	1540	19.3865	39.138	58.267	8.89508	6.73162	14.6913	10.5974	752.145	113.731	-0.013651	0.0713129	0.00138188	0.0817032	PLPPR5	phospholipid phosphatase related 5 [Source:HGNC Symbol;Acc:HGNC:31703]	protein_coding
ENSG00000232825.3	0	0	2	0	0	0	0	31	0	0	2.00921	0	0	0	0	15.1406	2.14372	-0.000726548	0.0694482	0.446033	NA	AL445433.2	novel transcript, antisense to PLPPR5	lncRNA
ENSG00000227034.1	1	0	2	0	0	2	0	1	1.02034	0	2.00921	0	0	4.1975	0	0.488406	0.964432	-0.000659187	0.0694446	0.493977	NA	AL445433.1	ribosomal protein L5 (RPL5) pseudogene	processed_pseudogene
ENSG00000117600.13	59	67	294	45	164	156	311	594	60.2001	77.1249	295.354	66.7131	122.665	327.405	205.988	290.113	180.695	-0.0295714	0.0782664	0.0100397	0.271868	PLPPR4	phospholipid phosphatase related 4 [Source:HGNC Symbol;Acc:HGNC:23496]	protein_coding
ENSG00000224445.3	0	0	0	0	0	0	1	0	0	0	0	0	0	0	0.662339	0	0.0827924	0.000273478	0.0694437	0.876717	NA	LINC01708	long intergenic non-protein coding RNA 1708 [Source:HGNC Symbol;Acc:HGNC:52496]	lncRNA
ENSG00000099260.11	299	195	202	95	140	66	81	396	305.082	224.468	202.93	140.839	104.714	138.518	53.6495	193.409	170.451	-0.0126643	0.0704183	0.20849	0.924234	PALMD	palmdelphin [Source:HGNC Symbol;Acc:HGNC:15846]	protein_coding
ENSG00000223656.1	1	0	0	0	0	0	0	3	1.02034	0	0	0	0	0	0	1.46522	0.310695	-1.46769e-05	0.0694416	0.882938	NA	HMGB3P10	high mobility group box 3 pseudogene 10 [Source:HGNC Symbol;Acc:HGNC:39302]	processed_pseudogene
ENSG00000156869.14	22	7	42	81	34	17	82	76	22.4475	8.05782	42.1934	120.084	25.4306	35.6788	54.3118	37.1188	43.1653	0.0123272	0.0705778	0.174975	0.888409	FRRS1	ferric chelate reductase 1 [Source:HGNC Symbol;Acc:HGNC:27622]	protein_coding
ENSG00000162688.17	1114	978	1127	905	1793	1066	1550	2207	1136.66	1125.79	1132.19	1341.67	1341.09	2237.27	1026.63	1077.91	1302.4	-0.00792804	0.0681317	0.632347	0.997419	AGL	amylo-alpha-1, 6-glucosidase, 4-alpha-glucanotransferase [Source:HGNC Symbol;Acc:HGNC:321]	protein_coding
ENSG00000228084.1	3	18	7	4	8	4	10	14	3.06102	20.7201	7.03223	5.93005	5.98367	8.39501	6.62339	6.83768	8.0729	-0.00410479	0.0694566	0.372454	NA	AC118553.1	novel transcript	lncRNA
ENSG00000117620.15	699	687	609	657	957	274	758	1096	713.218	790.818	611.804	974.011	715.796	575.058	502.053	535.293	677.256	0.0106991	0.0686084	0.513086	0.997419	SLC35A3	solute carrier family 35 member A3 [Source:HGNC Symbol;Acc:HGNC:11023]	protein_coding
ENSG00000156875.14	1577	1276	1680	1666	2552	756	4950	2754	1609.08	1468.83	1687.74	2469.87	1908.79	1586.66	3278.58	1345.07	1919.33	0.0284817	0.0763157	0.0695138	0.680288	MFSD14A	major facilitator superfamily domain containing 14A [Source:HGNC Symbol;Acc:HGNC:23363]	protein_coding
ENSG00000241073.1	50	52	70	57	79	14	58	55	51.0171	59.8581	70.3223	84.5033	59.0887	29.3825	38.4157	26.8623	52.4312	0.00877732	0.0694431	0.401173	0.9878	AC093019.2	novel transcript	lncRNA
ENSG00000156876.10	365	374	431	508	643	182	501	603	372.425	430.518	432.984	753.117	480.937	381.973	331.832	294.509	434.787	0.0147421	0.0698675	0.358994	0.985418	SASS6	SAS-6 centriolar assembly protein [Source:HGNC Symbol;Acc:HGNC:25403]	protein_coding
ENSG00000122435.10	494	552	529	637	1073	197	416	862	504.049	635.417	531.436	944.361	802.559	413.454	275.533	421.006	565.977	0.00603697	0.0688015	0.590359	0.997419	TRMT13	tRNA methyltransferase 13 homolog [Source:HGNC Symbol;Acc:HGNC:25502]	protein_coding
ENSG00000122477.13	26	45	23	23	65	17	76	71	26.5289	51.8003	23.1059	34.0978	48.6173	35.6788	50.3378	34.6768	38.1054	0.00266424	0.0689428	0.770832	0.997419	LRRC39	leucine rich repeat containing 39 [Source:HGNC Symbol;Acc:HGNC:28228]	protein_coding
ENSG00000137992.15	1123	916	1030	1212	1593	429	1229	1804	1145.84	1054.42	1034.74	1796.81	1191.5	900.365	814.015	881.084	1102.35	0.0183588	0.0708199	0.281631	0.967694	DBT	dihydrolipoamide branched chain transacylase E2 [Source:HGNC Symbol;Acc:HGNC:2698]	protein_coding
ENSG00000271415.1	0	0	0	0	0	0	1	0	0	0	0	0	0	0	0.662339	0	0.0827924	0.000273478	0.0694437	0.876717	NA	RPL23AP90	ribosomal protein L23a pseudogene 90 [Source:HGNC Symbol;Acc:HGNC:51624]	processed_pseudogene
ENSG00000225169.1	0	0	0	1	0	0	0	0	0	0	0	1.48251	0	0	0	0	0.185314	0.000277001	0.0694437	0.875254	NA	BRI3P1	brain protein I3 pseudogene 1 [Source:HGNC Symbol;Acc:HGNC:33533]	processed_pseudogene
ENSG00000285530.1	0	2	2	0	3	0	1	2	0	2.30223	2.00921	0	2.24387	0	0.662339	0.976811	1.02431	-0.000595453	0.069437	0.602796	NA	AL445928.2	novel transcript, antisense to DBT	lncRNA
ENSG00000224616.3	277	273	123	261	116	21	223	375	282.634	314.255	123.566	386.936	86.7632	44.0738	147.702	183.152	196.135	0.0104936	0.0698649	0.250931	0.949722	RTCA-AS1	RTCA antisense RNA 1 [Source:HGNC Symbol;Acc:HGNC:50573]	lncRNA
ENSG00000137996.13	527	714	1127	1095	1313	463	1788	1957	537.72	821.898	1132.19	1623.35	982.069	971.722	1184.26	955.81	1026.13	0.00291871	0.0678256	0.839817	0.997419	RTCA	RNA 3'-terminal phosphate cyclase [Source:HGNC Symbol;Acc:HGNC:17981]	protein_coding
ENSG00000207750.1	0	5	0	2	1	0	1	1	0	5.75559	0	2.96503	0.747958	0	0.662339	0.488406	1.32741	0.000296111	0.0694346	0.846668	NA	MIR553	microRNA 553 [Source:HGNC Symbol;Acc:HGNC:32809]	miRNA
ENSG00000079335.20	121	133	127	100	121	56	153	135	123.461	153.099	127.585	148.251	90.5029	117.53	101.338	65.9348	115.963	0.00163715	0.0682461	0.908759	0.997419	CDC14A	cell division cycle 14A [Source:HGNC Symbol;Acc:HGNC:1718]	protein_coding
ENSG00000234332.1	0	0	0	0	0	1	0	0	0	0	0	0	0	2.09875	0	0	0.262344	-0.000367455	0.0694446	0.831747	NA	BCAS2P2	BCAS2 pseudogene 2 [Source:HGNC Symbol;Acc:HGNC:39595]	processed_pseudogene
ENSG00000181656.7	74	29	28	4	117	64	108	155	75.5052	33.3824	28.1289	5.93005	87.5111	134.32	71.5327	75.7029	64.0017	-0.00404375	0.0691997	0.570732	0.997419	GPR88	G protein-coupled receptor 88 [Source:HGNC Symbol;Acc:HGNC:4539]	protein_coding
ENSG00000285525.1	0	0	1	0	0	0	0	1	0	0	1.0046	0	0	0	0	0.488406	0.186626	-0.000592259	0.0694449	0.687796	NA	AC099670.3	novel transcript	lncRNA
ENSG00000162692.12	220	399	1523	74	118	138	98	97	224.475	459.296	1530.01	109.706	88.2591	289.628	64.9093	47.3754	351.708	-0.0150903	0.0715933	0.0160041	0.350693	VCAM1	vascular cell adhesion molecule 1 [Source:HGNC Symbol;Acc:HGNC:12663]	protein_coding
ENSG00000162694.14	1557	1428	1949	1033	1387	689	1511	2437	1588.67	1643.8	1957.97	1531.44	1037.42	1446.04	1000.79	1190.24	1424.55	-0.0247378	0.0724577	0.219014	0.928496	EXTL2	exostosin like glycosyltransferase 2 [Source:HGNC Symbol;Acc:HGNC:3516]	protein_coding
ENSG00000273204.1	6	3	2	1	9	1	7	4	6.12205	3.45335	2.00921	1.48251	6.73162	2.09875	4.63638	1.95362	3.56094	0.00283491	0.069427	0.466832	NA	AC104506.1	novel transcript, antisense to EXTL2	lncRNA
ENSG00000162695.12	502	627	699	560	1012	337	1288	1326	512.211	721.751	702.218	830.207	756.934	707.279	853.093	647.626	716.415	0.00356968	0.0675969	0.824153	0.997419	SLC30A7	solute carrier family 30 member 7 [Source:HGNC Symbol;Acc:HGNC:19306]	protein_coding
ENSG00000117543.21	1364	1466	1589	1099	2002	716	849	976	1391.75	1687.54	1596.32	1629.28	1497.41	1502.71	562.326	476.684	1293	-0.000352011	0.0666544	0.985863	0.998022	DPH5	diphthamide biosynthesis 5 [Source:HGNC Symbol;Acc:HGNC:24270]	protein_coding
ENSG00000235795.1	0	3	0	0	1	1	0	0	0	3.45335	0	0	0.747958	2.09875	0	0	0.787508	-0.00052053	0.0694431	0.730174	NA	AC093157.2	novel transcript	lncRNA
ENSG00000233184.7	291	280	394	315	459	149	253	302	296.919	322.313	395.814	466.992	343.313	312.714	167.572	147.499	306.642	0.00755239	0.0676006	0.668501	0.997419	AC093157.1	novel transcript	lncRNA
ENSG00000225938.1	2	0	3	2	0	0	2	2	2.04068	0	3.01381	2.96503	0	0	1.32468	0.976811	1.29013	0.000690018	0.069431	0.808539	NA	AL109741.1	novel transcript	lncRNA
ENSG00000170989.10	342	175	156	161	152	48	241	387	348.957	201.446	156.718	238.685	113.69	100.74	159.624	189.013	188.609	0.0139467	0.070061	0.323817	0.976462	S1PR1	sphingosine-1-phosphate receptor 1 [Source:HGNC Symbol;Acc:HGNC:3165]	protein_coding
ENSG00000228399.1	0	1	1	1	0	0	0	0	0	1.15112	1.0046	1.48251	0	0	0	0	0.454779	-0.000285215	0.0694399	0.811575	NA	AL109741.2	ribosomal protein S20 (RPS20) pseudogene	processed_pseudogene
ENSG00000231671.1	0	0	0	0	0	0	0	14	0	0	0	0	0	0	0	6.83768	0.85471	-0.000390562	0.0694451	0.672687	NA	LINC01307	long intergenic non-protein coding RNA 1307 [Source:HGNC Symbol;Acc:HGNC:50494]	lncRNA
ENSG00000252530.1	0	0	0	0	0	0	0	1	0	0	0	0	0	0	0	0.488406	0.0610507	-0.000320193	0.0694437	0.817944	NA	RNU6-965P	RNA, U6 small nuclear 965, pseudogene [Source:HGNC Symbol;Acc:HGNC:47928]	snRNA
ENSG00000183298.5	28	18	22	24	18	8	33	45	28.5696	20.7201	22.1013	35.5803	13.4632	16.79	21.8572	21.9783	22.6325	0.00327965	0.0690426	0.695309	NA	RPSAP19	ribosomal protein SA pseudogene 19 [Source:HGNC Symbol;Acc:HGNC:36508]	processed_pseudogene
ENSG00000118733.17	28	279	421	218	91	528	24	2995	28.5696	321.162	422.938	323.188	68.0642	1108.14	15.8961	1462.78	468.842	-0.0177099	0.0727641	1.46696e-06	0.000522208	OLFM3	olfactomedin 3 [Source:HGNC Symbol;Acc:HGNC:17990]	protein_coding
ENSG00000162699.5	0	0	0	0	0	0	0	1	0	0	0	0	0	0	0	0.488406	0.0610507	-0.000320193	0.0694437	0.817944	NA	DNAJA1P5	DnaJ heat shock protein family (Hsp40) member A1 pseudogene 5 [Source:HGNC Symbol;Acc:HGNC:39341]	processed_pseudogene
ENSG00000060718.22	646	632	1953	1502	120	1280	117	5011	659.14	727.506	1961.99	2226.74	89.755	2686.4	77.4937	2447.4	1359.55	-0.00896517	0.070176	0.00307849	0.14301	COL11A1	collagen type XI alpha 1 chain [Source:HGNC Symbol;Acc:HGNC:2186]	protein_coding
ENSG00000224613.7	1	22	11	4	5	0	6	11	1.02034	25.3246	11.0506	5.93005	3.73979	0	3.97404	5.37246	7.05149	-0.001666	0.0694066	0.529671	NA	AC095032.1	novel transcript	lncRNA
ENSG00000185946.16	848	732	736	662	1015	313	1246	2580	865.249	842.618	739.389	981.424	759.178	656.909	825.275	1260.09	866.266	0.000529195	0.0676186	0.970297	0.997906	RNPC3	RNA binding region (RNP1, RRM) containing 3 [Source:HGNC Symbol;Acc:HGNC:18666]	protein_coding
ENSG00000240038.6	686	788	440	389	497	121	1135	1822	699.954	907.08	442.026	576.698	371.735	253.949	751.755	889.875	611.634	0.00362376	0.0678404	0.810092	0.997419	AMY2B	amylase alpha 2B [Source:HGNC Symbol;Acc:HGNC:478]	protein_coding
ENSG00000236085.1	37	35	12	10	15	4	17	63	37.7526	40.2891	12.0553	14.8251	11.2194	8.39501	11.2598	30.7696	20.8207	-0.00257348	0.0691558	0.704128	NA	ACTG1P4	actin gamma 1 pseudogene 4 [Source:HGNC Symbol;Acc:HGNC:149]	processed_pseudogene
ENSG00000243480.7	0	2	0	0	1	0	1	3	0	2.30223	0	0	0.747958	0	0.662339	1.46522	0.647219	-0.000237366	0.069439	0.815001	NA	AMY2A	amylase alpha 2A [Source:HGNC Symbol;Acc:HGNC:477]	protein_coding
ENSG00000174876.16	0	0	0	0	0	0	0	1	0	0	0	0	0	0	0	0.488406	0.0610507	-0.000320193	0.0694437	0.817944	NA	AMY1B	amylase alpha 1B [Source:HGNC Symbol;Acc:HGNC:475]	protein_coding
ENSG00000215869.4	0	2	0	0	0	0	0	1	0	2.30223	0	0	0	0	0	0.488406	0.34883	-0.00064182	0.0694463	0.620765	NA	AC092506.1	THAP domain containing, apoptosis associated protein 3 (THAP3) pseudogene	transcribed_processed_pseudogene
ENSG00000230768.9	0	0	0	0	0	0	0	1	0	0	0	0	0	0	0	0.488406	0.0610507	-0.000320193	0.0694437	0.817944	NA	LINC01676	long intergenic non-protein coding RNA 1676 [Source:HGNC Symbol;Acc:HGNC:52464]	lncRNA
ENSG00000237897.2	1	4	0	0	0	0	0	0	1.02034	4.60447	0	0	0	0	0	0	0.703101	-0.000278473	0.0694409	0.843477	NA	AL512844.2	matrin 3 (MATR3) pseudogene	processed_pseudogene
ENSG00000232952.1	6	1	1	0	4	1	3	10	6.12205	1.15112	1.0046	0	2.99183	2.09875	1.98702	4.88406	2.52993	-0.000224505	0.0693925	0.9797	NA	AL512844.1	matrin 3 (MATR3) pseudogene	processed_pseudogene
ENSG00000237480.3	0	9	9	1	0	0	0	1	0	10.3601	9.04144	1.48251	0	0	0	0.488406	2.67155	-0.0018261	0.0694707	0.201576	NA	AL355306.2	novel transcript	lncRNA
ENSG00000198890.9	467	730	529	421	967	378	408	1414	476.499	840.316	531.436	624.138	723.276	793.328	270.234	690.606	618.729	-0.0177588	0.07159	0.155231	0.863982	PRMT6	protein arginine methyltransferase 6 [Source:HGNC Symbol;Acc:HGNC:18241]	protein_coding
ENSG00000162631.20	14	179	115	21	8	4	11	171	14.2848	206.05	115.529	31.1328	5.98367	8.39501	7.28573	83.5174	59.0224	-0.0228989	0.075015	8.43279e-05	0.0125297	NTNG1	netrin G1 [Source:HGNC Symbol;Acc:HGNC:23319]	protein_coding
ENSG00000224550.1	1	5	3	1	5	0	24	7	1.02034	5.75559	3.01381	1.48251	3.73979	0	15.8961	3.41884	4.29088	0.000745875	0.0693963	0.718227	NA	NDUFA4P1	NDUFA4 pseudogene 1 [Source:HGNC Symbol;Acc:HGNC:29835]	processed_pseudogene
ENSG00000134215.16	68	37	83	58	25	43	25	200	69.3832	42.5913	83.3822	85.9858	18.699	90.2463	16.5585	97.6811	63.0659	-0.00859689	0.0699504	0.131121	0.825576	VAV3	vav guanine nucleotide exchange factor 3 [Source:HGNC Symbol;Acc:HGNC:12659]	protein_coding
ENSG00000226822.3	0	0	2	1	0	0	0	0	0	0	2.00921	1.48251	0	0	0	0	0.436465	-9.03092e-05	0.0694398	0.904928	NA	LINC02785	long intergenic non-protein coding RNA 2785 [Source:HGNC Symbol;Acc:HGNC:54305]	lncRNA
ENSG00000085491.17	737	622	880	593	433	247	1822	1517	751.991	715.995	884.052	879.13	323.866	518.392	1206.78	740.911	752.64	0.00183484	0.067991	0.935455	0.997419	SLC25A24	solute carrier family 25 member 24 [Source:HGNC Symbol;Acc:HGNC:20662]	protein_coding
ENSG00000260879.1	40	48	33	20	30	28	18	59	40.8136	55.2536	33.1519	29.6503	22.4387	58.7651	11.9221	28.8159	35.1014	-0.0143008	0.0710376	0.113356	0.788487	AL359258.2	novel transcript, antisense to SLC25A24	lncRNA
ENSG00000280186.1	47	53	42	23	34	37	20	71	47.956	61.0092	42.1934	34.0978	25.4306	77.6538	13.2468	34.6768	42.0331	-0.0166596	0.0718108	0.070034	0.682647	AL359258.3	TEC	TEC
ENSG00000162636.16	1053	1457	1858	388	1949	1146	6070	3065	1074.42	1677.18	1866.55	575.215	1457.77	2405.17	4020.4	1496.96	1821.71	-0.00724892	0.0694393	0.375032	0.987091	FAM102B	family with sequence similarity 102 member B [Source:HGNC Symbol;Acc:HGNC:27637]	protein_coding
ENSG00000162639.16	198	776	61	9	537	109	773	1441	202.028	893.267	61.2809	13.3426	401.654	228.764	511.988	703.793	377.015	-0.0128392	0.0707718	0.0783356	0.703432	HENMT1	HEN methyltransferase 1 [Source:HGNC Symbol;Acc:HGNC:26400]	protein_coding
ENSG00000285923.1	3	6	4	1	38	14	10	24	3.06102	6.9067	4.01842	1.48251	28.4224	29.3825	6.62339	11.7217	11.4523	-0.0053907	0.0695179	0.357656	NA	AL160171.1	Novel transcript	lncRNA
ENSG00000134186.12	1380	2267	1937	1600	3437	1046	2793	3537	1408.07	2609.58	1945.92	2372.02	2570.73	2195.29	1849.91	1727.49	2084.88	-0.00288273	0.0679439	0.83736	0.997419	PRPF38B	pre-mRNA processing factor 38B [Source:HGNC Symbol;Acc:HGNC:25512]	protein_coding
ENSG00000143107.10	0	0	2	3	4	1	1	5	0	0	2.00921	4.44754	2.99183	2.09875	0.662339	2.44203	1.83146	-5.50739e-05	0.0694101	0.975417	NA	FNDC7	fibronectin type III domain containing 7 [Source:HGNC Symbol;Acc:HGNC:26668]	protein_coding
ENSG00000116266.11	709	1286	1198	904	1163	257	864	825	723.422	1480.34	1203.52	1340.19	869.875	539.379	572.261	402.935	891.49	0.00300923	0.0684463	0.814914	0.997419	STXBP3	syntaxin binding protein 3 [Source:HGNC Symbol;Acc:HGNC:11446]	protein_coding
ENSG00000228076.2	0	0	0	0	2	0	0	0	0	0	0	0	1.49592	0	0	0	0.18699	0.000257463	0.0694431	0.832953	NA	AL591719.1	chromosome 20 open reading frame 147 (C20orf147) pseudogene	processed_pseudogene
ENSG00000162641.20	1	3	3	3	0	4	7	1	1.02034	3.45335	3.01381	4.44754	0	8.39501	4.63638	0.488406	3.18185	-0.000551135	0.0694138	0.69892	NA	AKNAD1	AKNA domain containing 1 [Source:HGNC Symbol;Acc:HGNC:28398]	protein_coding
ENSG00000203897.4	0	1	1	1	5	0	0	0	0	1.15112	1.0046	1.48251	3.73979	0	0	0	0.922253	0.00010211	0.0694384	0.886831	NA	SPATA42	spermatogenesis associated 42 [Source:HGNC Symbol;Acc:HGNC:41198]	lncRNA
ENSG00000121957.15	428	1514	1954	780	2533	911	2238	1475	436.706	1742.79	1963	1156.36	1894.58	1911.96	1482.32	720.398	1413.51	-0.00718551	0.0694073	0.389756	0.9878	GPSM2	G protein signaling modulator 2 [Source:HGNC Symbol;Acc:HGNC:29501]	protein_coding
ENSG00000121940.16	1000	1580	2864	1263	2978	921	2194	3128	1020.34	1818.77	2877.19	1872.41	2227.42	1932.95	1453.17	1527.73	1841.25	-0.0170337	0.0706216	0.267038	0.962247	CLCC1	chloride channel CLIC like 1 [Source:HGNC Symbol;Acc:HGNC:29675]	protein_coding
ENSG00000085433.16	1206	1902	1664	1065	2618	1081	7388	8838	1230.53	2189.43	1671.66	1578.88	1958.15	2268.75	4893.36	4316.53	2513.41	-0.0132079	0.0692342	0.408628	0.988493	WDR47	WD repeat domain 47 [Source:HGNC Symbol;Acc:HGNC:29141]	protein_coding
ENSG00000237349.1	0	0	1	0	0	1	1	1	0	0	1.0046	0	0	2.09875	0.662339	0.488406	0.531763	-0.000586988	0.0694417	0.663875	NA	BX679664.2	NADH dehydrogenase (ubiquinone) 1 beta subcomplex, 3, 12kDa (NDUFB3) pseudogene	processed_pseudogene
ENSG00000244716.3	97	85	86	64	251	72	114	88	98.9731	97.845	86.396	94.8809	187.738	151.11	75.5067	42.9797	104.429	0.0122822	0.0696688	0.355724	0.985418	BX679664.3	ribosomal protein L17 (RPL17) pseudogene	processed_pseudogene
ENSG00000228665.2	0	0	0	1	1	0	0	1	0	0	0	1.48251	0.747958	0	0	0.488406	0.33986	0.000243646	0.0694405	0.902049	NA	BX679664.1	ribosomal protein S27 (metallopanstimulin 1) (RPS27) pseudogene	processed_pseudogene
ENSG00000197780.10	166	460	434	239	437	231	1206	1082	169.377	529.514	435.998	354.321	326.858	484.812	798.781	528.455	453.514	-0.0116789	0.0700321	0.264816	0.961712	TAF13	TATA-box binding protein associated factor 13 [Source:HGNC Symbol;Acc:HGNC:11546]	protein_coding
ENSG00000273382.1	17	40	40	28	25	15	21	52	17.3458	46.0447	40.1842	41.5104	18.699	31.4813	13.9091	25.3971	29.3214	-0.011629	0.0703548	0.173251	0.886655	TMEM167B-DT	TMEM167B divergent transcript [Source:HGNC Symbol;Acc:HGNC:55076]	lncRNA
ENSG00000215717.7	712	1722	1478	1079	1653	627	2731	2578	726.483	1982.22	1484.81	1599.63	1236.37	1315.92	1808.85	1259.11	1426.67	-0.00606282	0.0688304	0.587786	0.997419	TMEM167B	transmembrane protein 167B [Source:HGNC Symbol;Acc:HGNC:30187]	protein_coding
ENSG00000278249.1	1	8	9	2	8	2	9	6	1.02034	9.20894	9.04144	2.96503	5.98367	4.1975	5.96105	2.93043	5.16355	-0.00190068	0.0693863	0.561907	NA	SCARNA2	small Cajal body-specific RNA 2 [Source:HGNC Symbol;Acc:HGNC:32558]	scaRNA
ENSG00000270066.3	1	8	9	2	8	2	9	6	1.02034	9.20894	9.04144	2.96503	5.98367	4.1975	5.96105	2.93043	5.16355	-0.00190068	0.0693863	0.561907	NA	AL356488.2	small Cajal body-specific RNA 2	lncRNA
ENSG00000179902.13	9	33	6	0	18	2	4	5	9.18307	37.9869	6.02763	0	13.4632	4.1975	2.64936	2.44203	9.49371	-0.0025413	0.0694179	0.425812	NA	C1orf194	chromosome 1 open reading frame 194 [Source:HGNC Symbol;Acc:HGNC:32331]	protein_coding
ENSG00000116299.17	155	140	80	15	169	32	208	232	158.153	161.156	80.3683	22.2377	126.405	67.1601	137.767	113.31	108.32	-0.0018551	0.0689224	0.825047	0.997419	ELAPOR1	endosome-lysosome associated apoptosis and autophagy regulator 1 [Source:HGNC Symbol;Acc:HGNC:29618]	protein_coding
ENSG00000031698.13	4192	4219	4380	3173	6270	1729	6532	8960	4277.27	4856.56	4400.17	4704.01	4689.7	3628.74	4326.4	4376.12	4407.37	0.00538981	0.0668763	0.777339	0.997419	SARS1	seryl-tRNA synthetase 1 [Source:HGNC Symbol;Acc:HGNC:10537]	protein_coding
ENSG00000143126.8	3325	1919	915	1089	6350	1115	1936	15856	3392.63	2208.99	919.213	1614.46	4749.53	2340.11	1282.29	7744.16	3031.42	0.00115799	0.0690636	0.870002	0.997419	CELSR2	cadherin EGF LAG seven-pass G-type receptor 2 [Source:HGNC Symbol;Acc:HGNC:3231]	protein_coding
ENSG00000134222.16	399	1164	1643	600	1871	754	1514	2445	407.116	1339.9	1650.56	889.508	1399.43	1582.46	1002.78	1194.15	1183.24	-0.0273687	0.076312	0.0364638	0.528625	PSRC1	proline and serine rich coiled-coil 1 [Source:HGNC Symbol;Acc:HGNC:24472]	protein_coding
ENSG00000221986.7	48	109	18	129	98	19	6	479	48.9764	125.472	18.0829	191.244	73.2999	39.8763	3.97404	233.946	91.859	-0.000872784	0.0693703	0.700521	0.997419	MYBPHL	myosin binding protein H like [Source:HGNC Symbol;Acc:HGNC:30434]	protein_coding
ENSG00000134243.12	2634	2679	4785	2499	5416	2333	3661	18153	2687.58	3083.84	4807.03	3704.8	4050.94	4896.39	2424.82	8866.03	4315.18	-0.0215731	0.073305	0.0763636	0.700448	SORT1	sortilin 1 [Source:HGNC Symbol;Acc:HGNC:11186]	protein_coding
ENSG00000143106.13	826	1554	1720	921	1951	774	3015	3261	842.802	1788.84	1727.92	1365.39	1459.27	1624.43	1996.95	1592.69	1549.79	-0.0139355	0.0699607	0.34023	0.985418	PSMA5	proteasome 20S subunit alpha 5 [Source:HGNC Symbol;Acc:HGNC:9534]	protein_coding
ENSG00000143028.9	18	26	4	9	3	2	1	9	18.3661	29.9291	4.01842	13.3426	2.24387	4.1975	0.662339	4.39565	9.64445	-0.00214654	0.0693577	0.584835	NA	SYPL2	synaptophysin like 2 [Source:HGNC Symbol;Acc:HGNC:27638]	protein_coding
ENSG00000162650.16	205	422	673	438	1306	312	398	990	209.17	485.772	676.099	649.341	976.833	654.811	263.611	483.522	549.895	-0.0113743	0.0697952	0.314743	0.976412	ATXN7L2	ataxin 7 like 2 [Source:HGNC Symbol;Acc:HGNC:28713]	protein_coding
ENSG00000174151.15	131	305	392	348	644	190	271	820	133.665	351.091	393.805	515.915	481.685	398.763	179.494	400.493	356.864	-0.0110323	0.069912	0.275394	0.965379	CYB561D1	cytochrome b561 family member D1 [Source:HGNC Symbol;Acc:HGNC:26804]	protein_coding
ENSG00000181754.7	309	384	420	198	886	271	552	1368	315.285	442.029	421.934	293.538	662.691	568.762	365.611	668.139	467.249	-0.0202734	0.0720081	0.174251	0.888047	AMIGO1	adhesion molecule with Ig like domain 1 [Source:HGNC Symbol;Acc:HGNC:20824]	protein_coding
ENSG00000156097.12	3	4	5	7	7	0	21	125	3.06102	4.60447	5.02302	10.3776	5.23571	0	13.9091	61.0507	12.9077	0.000333269	0.06933	0.925219	NA	GPR61	G protein-coupled receptor 61 [Source:HGNC Symbol;Acc:HGNC:13300]	protein_coding
ENSG00000254942.1	0	0	0	0	1	0	0	2	0	0	0	0	0.747958	0	0	0.976811	0.215596	-0.000100384	0.0694413	0.893576	NA	AL355310.3	novel transcript	lncRNA
ENSG00000065135.12	2076	3489	4458	2685	4744	1821	7643	7202	2118.23	4016.25	4478.53	3980.55	3548.31	3821.83	5062.26	3517.5	3817.93	-0.00864132	0.0687086	0.605291	0.997419	GNAI3	G protein subunit alpha i3 [Source:HGNC Symbol;Acc:HGNC:4387]	protein_coding
ENSG00000225113.1	5	9	12	7	18	2	44	20	5.10171	10.3601	12.0553	10.3776	13.4632	4.1975	29.1429	9.76811	11.8083	0.00299392	0.0693412	0.550607	NA	AL355310.1	novel transcript	lncRNA
ENSG00000284443.1	0	0	2	2	1	0	2	1	0	0	2.00921	2.96503	0.747958	0	1.32468	0.488406	0.94191	0.000670639	0.0694335	0.787826	NA	MIR197	microRNA 197 [Source:HGNC Symbol;Acc:HGNC:31569]	miRNA
ENSG00000134183.13	2	0	2	0	3	1	0	4	2.04068	0	2.00921	0	2.24387	2.09875	0	1.95362	1.29327	-0.000492572	0.0694346	0.639958	NA	GNAT2	G protein subunit alpha transducin 2 [Source:HGNC Symbol;Acc:HGNC:4394]	protein_coding
ENSG00000116337.20	812	703	1917	1096	3558	671	1873	2175	828.517	809.235	1925.83	1624.83	2661.24	1408.26	1240.56	1062.28	1445.09	0.0115032	0.0690681	0.446455	0.993452	AMPD2	adenosine monophosphate deaminase 2 [Source:HGNC Symbol;Acc:HGNC:469]	protein_coding
ENSG00000228703.1	1	0	0	0	0	0	0	0	1.02034	0	0	0	0	0	0	0	0.127543	0.000332408	0.0694431	0.884999	NA	AL355310.2	novel transcript	lncRNA
ENSG00000235045.2	0	0	0	0	1	0	1	0	0	0	0	0	0.747958	0	0.662339	0	0.176287	0.000512384	0.069444	0.749555	NA	RPL7P8	ribosomal protein L7 pseudogene 8 [Source:HGNC Symbol;Acc:HGNC:35914]	processed_pseudogene
ENSG00000168765.17	417	908	752	319	480	278	663	744	425.482	1045.21	755.462	472.922	359.02	583.453	439.131	363.374	555.507	-0.0224931	0.0735368	0.0869412	0.725932	GSTM4	glutathione S-transferase mu 4 [Source:HGNC Symbol;Acc:HGNC:4636]	protein_coding
ENSG00000213366.13	507	1187	958	372	506	227	659	569	517.313	1366.38	962.411	551.495	378.467	476.417	436.482	277.903	620.858	-0.0129028	0.0702678	0.238374	0.942034	GSTM2	glutathione S-transferase mu 2 [Source:HGNC Symbol;Acc:HGNC:4634]	protein_coding
ENSG00000134184.13	12	21	516	306	85	337	412	351	12.2441	24.1735	518.376	453.649	63.5764	707.279	272.884	171.43	277.952	-0.00838769	0.0698754	0.161429	0.872439	GSTM1	glutathione S-transferase mu 1 [Source:HGNC Symbol;Acc:HGNC:4632]	protein_coding
ENSG00000134201.12	58	31	80	22	17	27	2	1	59.1798	35.6846	80.3683	32.6153	12.7153	56.6663	1.32468	0.488406	34.8803	-0.00464941	0.0694242	0.424257	0.989951	GSTM5	glutathione S-transferase mu 5 [Source:HGNC Symbol;Acc:HGNC:4637]	protein_coding
ENSG00000241720.2	0	0	2	0	2	0	0	0	0	0	2.00921	0	1.49592	0	0	0	0.438141	-6.52287e-05	0.0694414	0.972145	NA	AL158847.1	novel transcript	lncRNA
ENSG00000134202.11	346	756	341	193	938	481	1676	1856	353.038	870.245	342.57	286.125	701.585	1009.5	1110.08	906.481	697.453	-0.0172437	0.0712946	0.207098	0.923769	GSTM3	glutathione S-transferase mu 3 [Source:HGNC Symbol;Acc:HGNC:4635]	protein_coding
ENSG00000198758.11	0	0	0	0	1	3	0	0	0	0	0	0	0.747958	6.29626	0	0	0.880527	-0.00031409	0.0694429	0.881599	NA	EPS8L3	EPS8 like 3 [Source:HGNC Symbol;Acc:HGNC:21297]	protein_coding
ENSG00000224927.2	0	0	0	0	1	0	0	0	0	0	0	0	0.747958	0	0	0	0.0934948	0.000212482	0.0694426	0.897153	NA	NDUFA5P10	NADH:ubiquinone oxidoreductase subunit A5 pseudogene 10 [Source:HGNC Symbol;Acc:HGNC:48852]	processed_pseudogene
ENSG00000261055.1	1	0	0	0	0	0	0	0	1.02034	0	0	0	0	0	0	0	0.127543	0.000332408	0.0694431	0.884999	NA	AL450468.2	novel transcript	lncRNA
ENSG00000184371.14	206	336	684	192	140	104	146	422	210.19	386.775	687.149	284.643	104.714	218.27	96.7016	206.107	274.319	-0.925074	0.28975	4.90455e-05	0.00821608	CSF1	colony stimulating factor 1 [Source:HGNC Symbol;Acc:HGNC:2432]	protein_coding
ENSG00000168710.18	1831	2996	3817	2736	5665	1745	7794	7373	1868.24	3448.75	3834.57	4056.16	4237.18	3662.32	5162.27	3601.02	3733.81	-0.00132197	0.0679969	0.967861	0.997812	AHCYL1	adenosylhomocysteinase like 1 [Source:HGNC Symbol;Acc:HGNC:344]	protein_coding
ENSG00000143093.15	617	766	1347	663	3052	742	2594	8503	629.55	881.756	1353.2	982.906	2282.77	1557.27	1718.11	4152.91	1694.81	-0.0140525	0.0703601	0.251466	0.949747	STRIP1	striatin interacting protein 1 [Source:HGNC Symbol;Acc:HGNC:25916]	protein_coding
ENSG00000258634.3	244	321	420	362	904	237	1705	1556	248.963	369.509	421.934	536.67	676.154	497.404	1129.29	759.959	579.985	0.0082275	0.0685716	0.51856	0.997419	AL160006.1	novel transcript, antisense to ALX3	lncRNA
ENSG00000156150.9	29	0	8	4	0	0	0	0	29.5899	0	8.03683	5.93005	0	0	0	0	5.4446	0.000692634	0.0694402	0.775324	NA	ALX3	ALX homeobox 3 [Source:HGNC Symbol;Acc:HGNC:449]	protein_coding
ENSG00000258673.1	1	0	5	2	1	0	0	10	1.02034	0	5.02302	2.96503	0.747958	0	0	4.88406	1.83005	-0.000118078	0.0694277	0.880985	NA	LINC01397	long intergenic non-protein coding RNA 1397 [Source:HGNC Symbol;Acc:HGNC:50677]	lncRNA
ENSG00000186150.5	13	0	3	0	5	2	3	13	13.2644	0	3.01381	0	3.73979	4.1975	1.98702	6.34927	4.06898	-0.000348801	0.0694128	0.788815	NA	UBL4B	ubiquitin like 4B [Source:HGNC Symbol;Acc:HGNC:32309]	protein_coding
ENSG00000197106.7	5	5	8	5	91	1	363	728	5.10171	5.75559	8.03683	7.41257	68.0642	2.09875	240.429	355.559	86.5573	0.0036091	0.0693822	0.438625	0.993031	SLC6A17	solute carrier family 6 member 17 [Source:HGNC Symbol;Acc:HGNC:31399]	protein_coding
ENSG00000227091.2	0	0	0	0	1	0	0	0	0	0	0	0	0.747958	0	0	0	0.0934948	0.000212482	0.0694426	0.897153	NA	SLC6A17-AS1	SLC6A17 antisense RNA 1 [Source:HGNC Symbol;Acc:HGNC:41279]	lncRNA
ENSG00000224965.1	6	1	0	0	10	1	0	11	6.12205	1.15112	0	0	7.47958	2.09875	0	5.37246	2.778	0.00022244	0.0694304	0.831856	NA	LINC02586	long intergenic non-protein coding RNA 2586 [Source:HGNC Symbol;Acc:HGNC:39958]	lncRNA
ENSG00000116396.15	162	129	64	33	311	81	160	486	165.295	148.494	64.2947	48.9229	232.615	169.999	105.974	237.365	146.62	-0.00743078	0.06909	0.566873	0.997419	KCNC4	potassium voltage-gated channel subfamily C member 4 [Source:HGNC Symbol;Acc:HGNC:6236]	protein_coding
ENSG00000227963.1	4	7	18	15	38	7	4	18	4.08136	8.05782	18.0829	22.2377	28.4224	14.6913	2.64936	8.7913	13.3768	-0.00198144	0.0692557	0.710096	NA	RBM15-AS1	RBM15 antisense RNA 1 [Source:HGNC Symbol;Acc:HGNC:53636]	lncRNA
ENSG00000162775.17	242	479	544	387	1041	242	1180	937	246.923	551.385	546.505	573.733	778.625	507.898	781.56	457.636	555.533	0.00216883	0.0685644	0.824421	0.997419	RBM15	RNA binding motif protein 15 [Source:HGNC Symbol;Acc:HGNC:14959]	protein_coding
ENSG00000224699.9	38	88	70	99	147	60	435	199	38.773	101.298	70.3223	146.769	109.95	125.925	288.118	97.1927	122.293	0.0039342	0.0691466	0.599781	0.997419	LAMTOR5-AS1	LAMTOR5 antisense RNA 1 [Source:HGNC Symbol;Acc:HGNC:40823]	lncRNA
ENSG00000168679.18	331	367	938	149	314	132	106	1269	337.733	422.46	942.319	220.894	234.859	277.035	70.208	619.787	390.662	-0.0195348	0.0731611	0.00841505	0.246212	SLC16A4	solute carrier family 16 member 4 [Source:HGNC Symbol;Acc:HGNC:10925]	protein_coding
ENSG00000273373.1	70	253	362	102	443	87	1171	534	71.4239	291.233	363.667	151.216	331.345	182.591	775.599	260.809	303.486	-0.00203621	0.0691416	0.735936	0.997419	AL355488.1	novel transcript, antisense to SLC16A4	lncRNA
ENSG00000134248.14	1223	2934	1783	1019	1870	736	4065	2895	1247.88	3377.38	1791.21	1510.68	1398.68	1544.68	2692.41	1413.93	1872.11	-0.00536531	0.0688878	0.598719	0.997419	LAMTOR5	late endosomal/lysosomal adaptor, MAPK and MTOR activator 5 [Source:HGNC Symbol;Acc:HGNC:17955]	protein_coding
ENSG00000143125.6	8	9	3	7	9	4	24	4	8.16273	10.3601	3.01381	10.3776	6.73162	8.39501	15.8961	1.95362	8.11132	0.00404815	0.0694848	0.317564	NA	PROK1	prokineticin 1 [Source:HGNC Symbol;Acc:HGNC:18454]	protein_coding
ENSG00000270380.1	0	0	0	0	0	0	0	1	0	0	0	0	0	0	0	0.488406	0.0610507	-0.000320193	0.0694437	0.817944	NA	AL358215.1	novel transcript, antisense to PROK1	lncRNA
ENSG00000240194.7	0	0	0	0	0	0	1	0	0	0	0	0	0	0	0.662339	0	0.0827924	0.000273478	0.0694437	0.876717	NA	CYMP	chymosin, pseudogene [Source:HGNC Symbol;Acc:HGNC:2588]	transcribed_unitary_pseudogene
ENSG00000143105.7	0	0	0	0	3	0	0	2	0	0	0	0	2.24387	0	0	0.976811	0.402586	-5.5347e-06	0.0694417	0.976079	NA	KCNA10	potassium voltage-gated channel subfamily A member 10 [Source:HGNC Symbol;Acc:HGNC:6219]	protein_coding
ENSG00000177301.16	327	293	492	216	859	200	502	3611	333.652	337.277	494.265	320.223	642.496	419.75	332.494	1763.63	580.474	-0.00923542	0.0697981	0.257557	0.955909	KCNA2	potassium voltage-gated channel subfamily A member 2 [Source:HGNC Symbol;Acc:HGNC:6220]	protein_coding
ENSG00000259834.1	286	569	1070	335	887	196	13	563	291.818	654.986	1074.93	496.642	663.439	411.355	8.61041	274.972	484.594	-0.0096703	0.0702258	0.047592	0.588	AL365361.1	novel transcript	lncRNA
ENSG00000177272.9	84	36	261	127	281	102	1	220	85.7087	41.4402	262.202	188.279	210.176	214.073	0.662339	107.449	138.749	-0.00321449	0.069415	0.372864	0.9856	KCNA3	potassium voltage-gated channel subfamily A member 3 [Source:HGNC Symbol;Acc:HGNC:6221]	protein_coding
ENSG00000143119.14	71	130	423	137	110	76	67	259	72.4442	149.645	424.948	203.104	82.2754	159.505	44.3767	126.497	157.849	-0.94617	0.345092	0.00018766	0.0222686	CD53	CD53 molecule [Source:HGNC Symbol;Acc:HGNC:1686]	protein_coding
ENSG00000261654.1	2	14	17	17	16	14	78	55	2.04068	16.1156	17.0783	25.2027	11.9673	29.3825	51.6625	26.8623	22.539	-0.00296044	0.0693205	0.519044	NA	AL360270.2	novel transcript, sense overlapping C1orf103	lncRNA
ENSG00000232811.1	0	0	0	0	0	0	1	0	0	0	0	0	0	0	0.662339	0	0.0827924	0.000273478	0.0694437	0.876717	NA	AL360270.1	novel transcript	lncRNA
ENSG00000121931.16	373	616	874	628	1073	228	679	1386	380.587	709.088	878.024	931.018	802.559	478.515	449.728	676.93	663.306	-0.00522062	0.068584	0.648673	0.997419	LRIF1	ligand dependent nuclear receptor interacting factor 1 [Source:HGNC Symbol;Acc:HGNC:30299]	protein_coding
ENSG00000273010.1	0	3	5	0	6	4	3	7	0	3.45335	5.02302	0	4.48775	8.39501	1.98702	3.41884	3.34562	-0.00364011	0.069537	0.150847	NA	AL360270.3	novel transcript, antisense to LRIF1	lncRNA
ENSG00000252760.1	0	0	0	0	0	0	1	0	0	0	0	0	0	0	0.662339	0	0.0827924	0.000273478	0.0694437	0.876717	NA	RNA5SP54	RNA, 5S ribosomal pseudogene 54 [Source:HGNC Symbol;Acc:HGNC:42831]	rRNA_pseudogene
ENSG00000156171.15	685	1470	2350	1620	2344	555	1223	1593	698.934	1692.14	2360.82	2401.67	1753.21	1164.81	810.041	778.03	1457.46	-0.00526032	0.0686423	0.708822	0.997419	DRAM2	DNA damage regulated autophagy modulator 2 [Source:HGNC Symbol;Acc:HGNC:28769]	protein_coding
ENSG00000134255.14	428	723	1016	691	1666	351	964	1423	436.706	832.258	1020.68	1024.42	1246.1	736.662	638.495	695.001	828.789	-0.00214093	0.0682599	0.841001	0.997419	CEPT1	choline/ethanolamine phosphotransferase 1 [Source:HGNC Symbol;Acc:HGNC:24289]	protein_coding
ENSG00000272982.1	0	0	0	0	0	0	0	2	0	0	0	0	0	0	0	0.976811	0.122101	-0.000363395	0.0694444	0.750999	NA	AL355816.1	novel transcript, antisense to CEPT1	lncRNA
ENSG00000273221.1	0	0	4	0	0	0	0	1	0	0	4.01842	0	0	0	0	0.488406	0.563353	-0.000655202	0.0694465	0.569163	NA	AL355816.2	novel transcript, antisense to CEPT1	lncRNA
ENSG00000162777.17	12	16	59	12	17	5	14	84	12.2441	18.4179	59.2716	17.7902	12.7153	10.4938	9.27275	41.0261	22.654	-0.0105064	0.0703284	0.1019	NA	DENND2D	DENN domain containing 2D [Source:HGNC Symbol;Acc:HGNC:26192]	protein_coding
ENSG00000064886.14	32	53	4	106	46	11	2	34	32.6509	61.0092	4.01842	157.146	34.4061	23.0863	1.32468	16.6058	41.281	-6.771e-05	0.0693581	0.969588	0.997812	CHI3L2	chitinase 3 like 2 [Source:HGNC Symbol;Acc:HGNC:1933]	protein_coding
ENSG00000203878.11	0	0	0	0	0	0	2	0	0	0	0	0	0	0	1.32468	0	0.165585	0.000300188	0.0694442	0.848765	NA	CHIAP2	chitinase, acidic pseudogene 2 [Source:HGNC Symbol;Acc:HGNC:44463]	transcribed_unprocessed_pseudogene
ENSG00000134216.19	1	1	3	24	2	0	4	0	1.02034	1.15112	3.01381	35.5803	1.49592	0	2.64936	0	5.61386	0.00478872	0.0696447	0.0659451	NA	CHIA	chitinase acidic [Source:HGNC Symbol;Acc:HGNC:17432]	protein_coding
ENSG00000173947.14	89	174	57	64	49	31	20	24	90.8104	200.294	57.2624	94.8809	36.65	65.0613	13.2468	11.7217	71.241	-0.00530317	0.0691142	0.569983	0.997419	PIFO	primary cilia formation [Source:HGNC Symbol;Acc:HGNC:27009]	protein_coding
ENSG00000234020.1	0	0	0	0	0	0	0	5	0	0	0	0	0	0	0	2.44203	0.305254	-0.000376524	0.0694448	0.691692	NA	CHIAP3	chitinase, acidic pseudogene 3 [Source:HGNC Symbol;Acc:HGNC:44464]	unprocessed_pseudogene
ENSG00000227179.6	0	0	0	0	1	0	1	0	0	0	0	0	0.747958	0	0.662339	0	0.176287	0.000512384	0.069444	0.749555	NA	PGBP	pepsinogen B, pseudogene [Source:HGNC Symbol;Acc:HGNC:39503]	transcribed_unprocessed_pseudogene
ENSG00000085465.13	34	66	71	32	89	29	391	243	34.6916	75.9737	71.3269	47.4404	66.5683	60.8638	258.975	118.683	91.8153	-0.00166399	0.0688622	0.84192	0.997419	OVGP1	oviductal glycoprotein 1 [Source:HGNC Symbol;Acc:HGNC:8524]	protein_coding
ENSG00000260948.1	9	33	52	23	55	18	136	146	9.18307	37.9869	52.2394	34.0978	41.1377	37.7775	90.0782	71.3072	46.726	-0.00667522	0.069441	0.391817	0.9878	AL390195.2	novel transcript, sense overlapping WDR77 & OVGP1	lncRNA
ENSG00000243960.1	357	607	476	276	753	226	685	1126	364.262	698.728	478.192	409.174	563.213	474.318	453.702	549.945	498.942	-0.0141816	0.0698799	0.339211	0.984895	AL390195.1	novel transcript	lncRNA
ENSG00000116455.14	718	1186	1051	589	1586	462	1469	2452	732.605	1365.23	1055.84	873.2	1186.26	969.623	972.977	1197.57	1044.16	-0.0147315	0.0699304	0.328767	0.977009	WDR77	WD repeat domain 77 [Source:HGNC Symbol;Acc:HGNC:29652]	protein_coding
ENSG00000116459.11	1968	3716	5352	3383	6207	2898	6859	7986	2008.03	4277.55	5376.64	5015.34	4642.58	6082.18	4542.99	3900.41	4480.72	-0.0155203	0.0703312	0.283771	0.967694	ATP5PB	ATP synthase peripheral stalk-membrane subunit b [Source:HGNC Symbol;Acc:HGNC:840]	protein_coding
ENSG00000143110.12	60	156	253	86	97	31	211	162	61.2205	179.574	254.165	127.496	72.5519	65.0613	139.754	79.1217	122.368	-0.00669189	0.0693309	0.432564	0.993031	C1orf162	chromosome 1 open reading frame 162 [Source:HGNC Symbol;Acc:HGNC:28344]	protein_coding
ENSG00000121933.19	8	20	85	82	17	15	18	127	8.16273	23.0223	85.3914	121.566	12.7153	31.4813	11.9221	62.0275	44.5361	-0.0121672	0.0706888	0.0672751	0.672227	TMIGD3	transmembrane and immunoglobulin domain containing 3 [Source:HGNC Symbol;Acc:HGNC:51375]	protein_coding
ENSG00000282608.2	33	59	238	112	19	51	2	88	33.6713	67.9159	239.096	166.041	14.2112	107.036	1.32468	42.9797	84.0346	-0.0133683	0.0711992	0.0052385	0.187952	ADORA3	adenosine A3 receptor [Source:HGNC Symbol;Acc:HGNC:268]	protein_coding
ENSG00000116473.14	706	1039	1112	486	1335	429	2594	2774	720.361	1196.01	1117.12	720.501	998.524	900.365	1718.11	1354.84	1090.73	-0.0093442	0.0687739	0.49417	0.997419	RAP1A	RAP1A, member of RAS oncogene family [Source:HGNC Symbol;Acc:HGNC:9855]	protein_coding
ENSG00000231346.5	0	0	2	0	0	1	8	3	0	0	2.00921	0	0	2.09875	5.29872	1.46522	1.35899	-0.000564729	0.0694408	0.611573	NA	LINC01160	long intergenic non-protein coding RNA 1160 [Source:HGNC Symbol;Acc:HGNC:49525]	lncRNA
ENSG00000215867.4	0	0	0	0	2	0	0	0	0	0	0	0	1.49592	0	0	0	0.18699	0.000257463	0.0694431	0.832953	NA	KRT18P57	keratin 18 pseudogene 57 [Source:HGNC Symbol;Acc:HGNC:48884]	processed_pseudogene
ENSG00000197852.12	2377	3078	3213	2827	2973	1621	279	8546	2425.35	3543.14	3227.79	4191.07	2223.68	3402.08	184.793	4173.92	2921.48	-0.00902111	0.070034	0.102733	0.764859	INKA2	inka box actin regulator 2 [Source:HGNC Symbol;Acc:HGNC:28045]	protein_coding
ENSG00000227811.3	101	174	149	127	219	68	99	529	103.054	200.294	149.686	188.279	163.803	142.715	65.5716	258.367	158.971	-0.0101504	0.0699264	0.226868	0.935206	INKA2-AS1	INKA2 antisense RNA 1 [Source:HGNC Symbol;Acc:HGNC:49446]	lncRNA
ENSG00000284830.1	6	4	5	4	10	1	2	19	6.12205	4.60447	5.02302	5.93005	7.47958	2.09875	1.32468	9.27971	5.23279	-0.000150908	0.0693463	0.9567	NA	AL049557.1	novel transcript	lncRNA
ENSG00000064703.13	406	835	906	599	1637	484	1016	2062	414.258	961.183	910.171	888.026	1224.41	1015.8	672.937	1007.09	886.734	-0.0141976	0.0702329	0.262815	0.96031	DDX20	DEAD-box helicase 20 [Source:HGNC Symbol;Acc:HGNC:2743]	protein_coding
ENSG00000171385.10	2617	2978	6501	3724	7090	4670	1718	22443	2670.23	3428.03	6530.93	5520.88	5303.02	9801.17	1137.9	10961.3	5669.18	-0.017141	0.0721065	0.0315564	0.493776	KCND3	potassium voltage-gated channel subfamily D member 3 [Source:HGNC Symbol;Acc:HGNC:6239]	protein_coding
ENSG00000232558.1	0	0	0	1	6	0	0	0	0	0	0	1.48251	4.48775	0	0	0	0.746283	0.00062222	0.0694461	0.60157	NA	KCND3-IT1	KCND3 intronic transcript 1 [Source:HGNC Symbol;Acc:HGNC:41350]	lncRNA
ENSG00000237556.1	0	0	0	0	1	0	0	0	0	0	0	0	0.747958	0	0	0	0.0934948	0.000212482	0.0694426	0.897153	NA	KCND3-AS1	KCND3 antisense RNA 1 [Source:HGNC Symbol;Acc:HGNC:40317]	lncRNA
ENSG00000231437.3	48	72	63	66	151	77	11	122	48.9764	82.8804	63.2901	97.8459	112.942	161.604	7.28573	59.5855	79.3012	-0.0080271	0.0697697	0.172894	0.886091	LINC01750	long intergenic non-protein coding RNA 1750 [Source:HGNC Symbol;Acc:HGNC:52538]	lncRNA
ENSG00000231246.2	0	9	89	23	2	4	1	15	0	10.3601	89.4098	34.0978	1.49592	8.39501	0.662339	7.32609	18.9684	-0.0128803	0.0711088	0.00434197	NA	LINC02884	long intergenic non-protein coding RNA 2884 [Source:HGNC Symbol;Acc:HGNC:54808]	lncRNA
ENSG00000143079.15	1037	1468	1680	1219	2265	753	4351	4813	1058.09	1689.84	1687.74	1807.18	1694.13	1580.36	2881.84	2350.7	1843.73	-0.00247585	0.0675594	0.880033	0.997419	CTTNBP2NL	CTTNBP2 N-terminal like [Source:HGNC Symbol;Acc:HGNC:25330]	protein_coding
ENSG00000134245.18	100	116	28	34	223	26	97	185	102.034	133.53	28.1289	50.4055	166.795	54.5676	64.2469	90.3551	86.2578	0.00632958	0.0692806	0.476544	0.994086	WNT2B	Wnt family member 2B [Source:HGNC Symbol;Acc:HGNC:12781]	protein_coding
ENSG00000273483.1	3	18	7	6	12	5	29	17	3.06102	20.7201	7.03223	8.89508	8.9755	10.4938	19.2078	8.3029	10.8361	-0.00117473	0.0692962	0.789609	NA	AL354760.1	novel transcript, antisense to WNT2B	lncRNA
ENSG00000007341.19	314	493	697	489	1054	348	657	890	320.387	567.501	700.209	724.949	788.348	730.366	435.157	434.681	587.7	-0.00727571	0.0681938	0.5872	0.997419	ST7L	suppression of tumorigenicity 7 like [Source:HGNC Symbol;Acc:HGNC:18441]	protein_coding
ENSG00000116489.13	833	2667	3783	2424	3774	1566	7601	5572	849.944	3070.03	3800.42	3593.61	2822.79	3286.65	5034.44	2721.4	3147.41	-0.00613494	0.0691365	0.516566	0.997419	CAPZA1	capping actin protein of muscle Z-line subunit alpha 1 [Source:HGNC Symbol;Acc:HGNC:1488]	protein_coding
ENSG00000155363.18	316	493	612	381	428	103	1205	595	322.428	567.501	614.818	564.838	320.126	216.171	798.119	290.601	461.825	0.00692271	0.0691485	0.537722	0.997419	MOV10	Mov10 RISC complex RNA helicase [Source:HGNC Symbol;Acc:HGNC:7200]	protein_coding
ENSG00000155366.17	1005	1336	1172	593	542	420	2846	1721	1025.44	1537.89	1177.4	879.13	405.393	881.476	1885.02	840.546	1079.04	-0.00612613	0.0690107	0.546343	0.997419	RHOC	ras homolog family member C [Source:HGNC Symbol;Acc:HGNC:669]	protein_coding
ENSG00000155367.15	8	27	14	7	15	3	189	30	8.16273	31.0802	14.0645	10.3776	11.2194	6.29626	125.182	14.6522	27.6294	0.00164909	0.0693166	0.682575	0.997419	PPM1J	protein phosphatase, Mg2+/Mn2+ dependent 1J [Source:HGNC Symbol;Acc:HGNC:20785]	protein_coding
ENSG00000184599.13	6	2	0	2	1	2	2	4	6.12205	2.30223	0	2.96503	0.747958	4.1975	1.32468	1.95362	2.45163	0.000665882	0.0694019	0.773729	NA	TAFA3	TAFA chemokine like family member 3 [Source:HGNC Symbol;Acc:HGNC:21590]	protein_coding
ENSG00000215866.8	9	17	13	8	55	4	15	4	9.18307	19.569	13.0599	11.8601	41.1377	8.39501	9.93509	1.95362	14.3867	0.00405463	0.0694519	0.355058	NA	LINC01356	long intergenic non-protein coding RNA 1356 [Source:HGNC Symbol;Acc:HGNC:50587]	lncRNA
ENSG00000224167.2	10	35	17	9	127	19	95	14	10.2034	40.2891	17.0783	13.3426	94.9907	39.8763	62.9222	6.83768	35.6925	0.00182361	0.069312	0.522855	0.997419	LINC01357	long intergenic non-protein coding RNA 1357 [Source:HGNC Symbol;Acc:HGNC:50588]	lncRNA
ENSG00000228040.1	0	0	0	1	0	1	2	0	0	0	0	1.48251	0	2.09875	1.32468	0	0.613243	0.000283602	0.0694424	0.701951	NA	AL390729.1	ribosomal protein L39 (RPL39) pseudogene	processed_pseudogene
ENSG00000155380.13	1494	2885	2606	2127	4513	1186	4664	3328	1524.39	3320.97	2618	3153.31	3375.54	2489.12	3089.15	1625.41	2649.49	0.00398551	0.0686374	0.721306	0.997419	SLC16A1	solute carrier family 16 member 1 [Source:HGNC Symbol;Acc:HGNC:10922]	protein_coding
ENSG00000226419.8	94	258	360	196	608	187	543	436	95.9121	296.988	361.658	290.573	454.759	392.467	359.65	212.945	308.119	-0.00467475	0.0689349	0.622572	0.997419	SLC16A1-AS1	SLC16A1 antisense RNA 1 [Source:HGNC Symbol;Acc:HGNC:49445]	lncRNA
[truncated: 35,588 more rows]

## Sheet: mRNA_SHH_prog vs SHH, DE
Shown are the genes with average normalized count across samples (baseMean) >= 2
padj < 0.05, |log2FoldChange| > 1
[truncated: 128 more rows]

## Sheet: cRNA counts( RawMeanReads>=2)
Shown are the circular RNAs with average count across samples (RawMeanReads) >= 2	Junction read counts (Aligner: STAR, circRNA quantification: CircExplorer2 (Annotation pipeline))						Normalized Junction read counts (Application: DESeq2, Size factors: default)
[truncated: 9,899 more rows]

[truncated: 1 more sheets: cRNA_SHH_prog vs SHH, DE]
