# Supplementary material for: Circular and Fusion RNAs in Medulloblastoma Development
Source: Cancers (Basel). 2022 Jun 26;14(13):3134. doi: 10.3390/cancers14133134 (PMC9264760; doi:10.3390/cancers14133134)
Supplement: Supplementary file 1 [file cancers-14-03134-s001.zip › File S7_Selection process for fusion RNAs.xlsx]

## Sheet: Selection process
Selection of linear (mdata) and circular (cdata) fusions in cerebellum (CB) and medulloblastoma (MB)
	Average counts across samples		Removal of non-curated RefSeq entries	Removal of overlapping genes	Removal of non-annotated splice sites at fusion junction	Removal of exons at fusion junction not present in validated NCBI transcripts
id	mdata CB	Fusion Name
chr6:79538843:+|chr6:79673614:+	12.5813	AL391840.3--SH3BGRL2
chr5:141362556:+|chr5:141494807:+	12.5673	PCDHGB2--PCDHGA12	PCDHGB2--PCDHGA12
chr16:79585880:-|chr16:79212901:-	8.93771	MAF--AC092376.1
chr11:43641034:+|chr11:43750911:+	8.35554	AC068205.1--HSD17B12
chr3:117997182:-|chr3:116444955:-	8.31198	AC092691.1--LSAMP
chr2:68317157:-|chr2:68217131:-	5.6846	PCDHGB2--PCDHGA12	PCDHGB2--PCDHGA12
chr20:63736186:+|chr20:63736197:+	4.86772	ZGPAT--LIME1	ZGPAT--LIME1	ZGPAT--LIME1
chr4:119455133:+|chr7:56021231:-	4.81481	SEPTIN7P14--PSPH	SEPTIN7P14--PSPH	SEPTIN7P14--PSPH	SEPTIN7P14--PSPH	SEPTIN7P14--PSPH
chr17:79603761:-|chr17:79482598:-	3.73545	AC233701.1--RBFOX3
chr5:140871494:+|chr5:140978949:+	3.1938	PCDHA11--PCDHAC1	PCDHA11--PCDHAC1
chr5:140858436:+|chr5:140978949:+	2.84989	PCDHA10--PCDHAC1	PCDHA10--PCDHAC1
chr5:140830485:+|chr5:140978949:+	2.7907	PCDHA6--PCDHAC2	PCDHA6--PCDHAC2
chr8:435707:+|chr7:55796092:-	2.7907	FBXO25--SEPTIN14	FBXO25--SEPTIN14	FBXO25--SEPTIN14	FBXO25--SEPTIN14	FBXO25--SEPTIN14
chr4:4649542:+|chr4:4820406:+	2.53821	STX18-AS1--AC092437.1
chr7:150047609:-|chr7:149909705:-	2.47619	AC092666.2--AC092681.1
chr8:70403700:-|chr8:70596321:-	2.22222	NCOA2--TRAM1	NCOA2--TRAM1	NCOA2--TRAM1	NCOA2--TRAM1	NCOA2--TRAM1
chr7:45768660:-|chr7:56021231:-	2.09524	SEPTIN7P2--PSPH
chr7:150047609:-|chr7:149891301:-	1.85185	AC092666.2--AC092681.1
chr11:31816639:+|chr11:32097144:+	1.81818	PAUPAR--RCN1	PAUPAR--RCN1	PAUPAR--RCN1	PAUPAR--RCN1	PAUPAR--RCN1
chr6:34418369:-|chr6:34295685:-	1.45455	RPS10--NUDT3	RPS10--NUDT3	RPS10--NUDT3	RPS10--NUDT3	RPS10--NUDT3
	cdata CB
chr10:69511870:+|chr10:69483691:+	37.3171	AC016821.1--TSPAN15
chr3:195708841:+|chr3:195960086:-	8.88904	SMBD1P--SDHAP1
chr14:72594327:-|chr14:72619984:-	5.46486	AC004828.1--DPF3
chr5:32121495:-|chr5:32143880:-	5.22274	AC025178.1--GOLPH3
chr5:178931326:+|chr5:178885614:+	4.80553	ZFP2--ZNF354B	ZFP2--ZNF354B	ZFP2--ZNF354B
chr8:10480192:+|chr8:10436262:+	3.90625	LINCR-0001--AC104964.2
chrX:102905737:+|chrX:102839801:+	3.7826	Z68871.1--LINC00630
chr19:57455653:-|chr19:57467085:-	3.24303	VN1R1--ZNF772	VN1R1--ZNF772	VN1R1--ZNF772
chr19:51949235:+|chr19:51948593:+	3.06317	ZNF350-AS1--ZNF613	ZNF350-AS1--ZNF613	ZNF350-AS1--ZNF613	ZNF350-AS1--ZNF613
chr5:181317395:+|chr7:55796092:-	2.88462	AC138035.1--SEPTIN14
chr4:16323036:+|chr4:16288884:+	2.88462	AC006427.2--TAPT1-AS1
chr14:53189936:+|chr14:53156243:+	2.88332	AL365295.1--AL356020.1
chr19:46688920:-|chr1:63655914:+	2.34375	RN7SL364P--RN7SL130P
chr15:83704508:+|chr15:83586983:+	1.61871	ADAMTSL3--SH3GL3	ADAMTSL3--SH3GL3	ADAMTSL3--SH3GL3	ADAMTSL3--SH3GL3	ADAMTSL3--SH3GL3
chr2:216831482:+|chr2:216799549:+	1.61871	AC007563.3--AC007563.1
chr14:53201483:+|chr14:53156243:+	1.07914	AL365295.1--AL356020.1
chr4:80420323:+|chr4:80301283:+	0.899281	CFAP299--FGF5	CFAP299--FGF5	CFAP299--FGF5	CFAP299--FGF5
chr10:69511870:+|chr10:69495594:+	0.899281	AC016821.1--TSPAN15
chr1:142947:-|chr7:55796092:-	0.719424	AL627309.5--SEPTIN14
chr4:80583183:+|chr4:80295559:+	0.539568	CFAP299--FGF5	CFAP299--FGF5	CFAP299--FGF5
	mdata MB
chr9:14531947:-|chr9:14307520:-	17.3299	AL159169.1--NFIB
chr5:141352669:+|chr5:141494807:+	7.03638	PCDHGB1--PCDHGC4	PCDHGB1--PCDHGC4
chr3:117997182:-|chr3:116444955:-	6.14528	AC092691.1--LSAMP
chr17:46094560:-|chr17:46570869:-	4.23508	KANSL1--ARL17A	KANSL1--ARL17A	KANSL1--ARL17A	KANSL1--ARL17A	KANSL1--ARL17A
chr6:79538843:+|chr6:79673614:+	4.08585	AL391840.3--SH3BGRL2
chr5:141362556:+|chr5:141494807:+	3.86562	PCDHGB2--PCDHGA12	PCDHGB2--PCDHGA12
chr7:45768660:-|chr7:56021231:-	2.44762	SEPTIN7P2--PSPH
chr1:65425378:+|chr1:65565546:+	2.33521	LEPROT--LEPR
chr16:79585880:-|chr16:79212901:-	2.12108	MAF--AC092376.1
chr5:140809572:+|chr5:140978949:+	1.73561	PCDHA4--PCDHAC2	PCDHA4--PCDHAC2
chr3:100720058:+|chr3:100629598:+	1.62766	TFG--ADGRG7	TFG--ADGRG7	TFG--ADGRG7	TFG--ADGRG7	TFG--ADGRG7
chr3:141066798:+|chr3:141260123:+	1.47536	SPSB4--PXYLP1	SPSB4--PXYLP1	SPSB4--PXYLP1	SPSB4--PXYLP1	SPSB4--PXYLP1
chr7:150047609:-|chr7:149891301:-	1.36601	AC092666.2--AC092681.1
chr3:9326010:-|chr3:9124917:-	1.26972	AC026191.1--SRGAP3
chr15:56827524:-|chr15:56707306:-	1.1921	AC090517.5--ZNF280D
chr5:140788684:+|chr5:140978949:+	1.06055	PCDHA1--PCDHAC1	PCDHA1--PCDHAC1
chr8:127794734:+|chr8:127290060:-	0.986827	PVT1--CASC8	PVT1--CASC8	PVT1--CASC8	PVT1--CASC8	PVT1--CASC8
chr5:141376507:+|chr5:141494807:+	0.881283	PCDHGA6--PCDHGC3	PCDHGA6--PCDHGC3
chr12:4300052:+|chr12:566178:-	0.873959	CCND2--NINJ2	CCND2--NINJ2	CCND2--NINJ2
chr8:60966469:+|chr8:61131770:+	0.872132	AC022182.1--CLVS1
	cdata MB
chr6:61652255:-|chr6:61732764:-	15.6529	KHDRBS2-OT1--KHDRBS2
chr3:195708841:+|chr3:195960086:-	11.7724	SMBD1P--SDHAP1
chr6:61652255:-|chr6:61697253:-	10.7758	KHDRBS2-OT1--KHDRBS2
chrX:102905737:+|chrX:102839801:+	7.63173	Z68871.1--LINC00630
chr3:126160391:-|chr12:62850845:-	6.65258	RNU1-30P--RNU1-83P
chr17:46570759:-|chr17:46094701:-	4.79009	ARL17A--KANSL1	ARL17A--KANSL1	ARL17A--KANSL1	ARL17A--KANSL1	ARL17A--KANSL1
chr3:15738723:+|chr6:158437999:+	4.42564	RN7SL4P--RN7SL173P
chr5:141352669:+|chr5:141494807:+	3.57187	PCDHGB1--PCDHGC4	PCDHGB1--PCDHGC4
chr17:46094560:-|chr17:46570869:-	2.82162	KANSL1--ARL17A	KANSL1--ARL17A	KANSL1--ARL17A	KANSL1--ARL17A	KANSL1--ARL17A
chr6:61652255:-|chr6:61707403:-	2.65864	KHDRBS2-OT1--KHDRBS2
chr12:62850846:-|chr12:120291869:-	2.61062	RNU1-83P--RNU4-2
chr9:14531947:-|chr9:14307520:-	1.9838	AL159169.1--NFIB
chr19:46688920:-|chr9:112272720:-	1.64984	RN7SL364P--RN7SL430P
chr6:61659117:-|chr6:61732764:-	0.90243	KHDRBS2-OT1--KHDRBS2
chr17:46352820:-|chr17:46094701:-	0.775582	ARL17B--KANSL1	ARL17B--KANSL1	ARL17B--KANSL1	ARL17B--KANSL1	ARL17B--KANSL1
chr8:144868059:-|chr8:144880458:-	0.76159	AF235103.3--ZNF250
chr2:202357209:-|chrX:44772863:-	0.757634	RN7SL40P--RN7SL291P
chr12:6510500:+|chr15:65304697:+	0.722092	AC006064.5--RNU5B-1
chr2:185950644:-|chr2:186086370:-	0.633872	AC097500.1--LINC01473
chr4:16323036:+|chr4:16238771:+	0.591996	AC006427.2--TAPT1-AS1
Yellow: Selected fusions after removal of the ones not meeting the cutoffs
