# Supplementary material for: Circular and Fusion RNAs in Medulloblastoma Development
Source: Cancers (Basel). 2022 Jun 26;14(13):3134. doi: 10.3390/cancers14133134 (PMC9264760; doi:10.3390/cancers14133134)
Supplement: Supplementary file 1 [file cancers-14-03134-s001.zip › Table S1. MB and CB sample information.xlsx]

## Sheet: Sheet1
Table S1. Medulloblastoma (MB) tumor and normal cerebellum (CB) sample information
Sample No	Label_RNA-seq type (mRNA)	Label_RNA-seq type (circRNA)	Group	Biospecimen.id	Research.subject.id	Location and additional information	RIN	circRNA samples that failed cDNA library prep quality control
1	1-m	1-c	SHH	7316-489	C115743	Cerebellum/ Posterior Fossa	9.7
2	2-m	2-c	SHH_prog	7316-3010	C141696	Frontal Lobe, progressive tumor	8.6
3	3-m	3-c	SHH	7316-729	C141696	Cerebellum/Posterior Fossa	8.5
4	4-m	4-c	SHH	7316-278	C25830	Cerebellum/Posterior Fossa	9.2
5	5-m	5-c	SHH_prog	7316-333	C25830	Cerebellum/Posterior Fossa, progressive tumor	9.2
6	6-m	6-c	SHH_prog	7316-3023	C270723	Cerebellum/Posterior Fossa, progressive tumor	8.5
7	7-m	7-c	SHH	7316-931	C270723	Cerebellum/Posterior Fossa	8.7
8	8-m	8-c	SHH	7316-1104	C292371	Cerebellum/Posterior Fossa	8.5
9	9-m	9-c	SHH_prog	7316-2118	C300612	Ventricles, progressive tumor	6.7	fail
10	10-m	10-c	SHH	7316-737	C300612	Ventricles	8.8
11	11-m	11-c	SHH	7316-178	C39729	Cerebellum/Posterior Fossa	8.6
12	12-m	12-c	SHH	7316-179	C40098	Cerebellum/Posterior Fossa	7.7
13	13-m	13-c	SHH	7316-1680	C409221	Cerebellum/Posterior Fossa	8.5
14	14-m	14-c	SHH	7316-2439	C533082	Cerebellum/Posterior Fossa	9
15	15-m	15-c	SHH	7316-2502	C564078	Cerebellum/Posterior Fossa	7.1
16	16-m	16-c	SHH	7316-2699	C700977	Cerebellum/Posterior Fossa	6.9
17	17-m	17-c	SHH	7316-1669	C773547	Cerebellum/Posterior Fossa	9.1
18	18-m	18-c	SHH	7316-2780	C817950	Cerebellum/Posterior Fossa	8.6
19	19-m	19-c	SHH	7316-2865	C820287	Cerebellum/Posterior Fossa	7.8
20	20-m	20-c	SHH	7316-1650	C823608	Cerebellum/Posterior Fossa	8.4
21	21-m	21-c	SHH	7316-3202	C908478	Cerebellum/Posterior Fossa	8.1
22	22-m	22-c	SHH	7316-3138	C944886	Cerebellum/Posterior Fossa	8
23	23-m	23-c	SHH	7316-3809	C982401	Cerebellum/Posterior Fossa	8
24	24-m	24-c	WNT	7316-906	C217095	Cerebellum/Posterior Fossa,Spinal Cord- Lumbar/Thecal Sac	9.2
25	25-m	25-c	WNT	7316-1945	C457560	Cerebellum/Posterior Fossa	8.9
26	26-m	26-c	WNT	7316-2252	C710325	Cerebellum/Posterior Fossa	9.1
27	27-m	27-c	WNT	7316-3025	C794457	Ventricles	8
28	28-m	28-c	WNT	7316-2934	C798270	Ventricles	7.9
29	29-m	29-c	WNT	7316-1651	C823731	Cerebellum/Posterior Fossa	8
30	30-m	30-c	Group4	7316-4028	C1002081	Cerebellum/Posterior Fossa	8.4
31	31-m	31-c	Group4_rec	7316-553	C122262	Cerebellum/Posterior Fossa, reccurent tumor	8.7
32	32-m	32-c	Group4_rec	7316-842	C129519	Cerebellum/Posterior Fossa, reccurent tumor	7.3
33	33-m	33-c	Group4	7316-556	C138006	Cerebellum/Posterior Fossa	8
34	34-m	34-c	Group4	7316-735	C138498	Ventricles	8.2
35	35-m	35-c	Group4	7316-38	C17466	Cerebellum/Posterior Fossa,Spinal Cord- Cervical,Spinal Cord- Lumbar/Thecal Sac,Spinal Cord- Thoracic	8.2
36	36-m	36-c	Group4	7316-1715	C179826	Cerebellum/Posterior Fossa	7.7
37	37-m	37-c	Group4	7316-14	C19803	Cerebellum/Posterior Fossa,Suprasellar/Hypothalamic/Pituitary	8.5
38	38-m	38-c	Group4	7316-22	C20910	Cerebellum/Posterior Fossa	8.7
39	39-m	39-c	Group4	7316-897	C230994	Cerebellum/Posterior Fossa	9.4
40	40-m	40-c	Group4	7316-109	C28905	Cerebellum/Posterior Fossa	8.7
41	41-m	41-c	Group4	7316-1118	C293601	Cerebellum/Posterior Fossa	8.4
42	42-m	42-c	Group4	7316-739	C300858	Cerebellum/Posterior Fossa	9.4
43	43-m	43-c	Group4	7316-1700	C371583	Cerebellum/Posterior Fossa	8.8
44	44-m	44-c	Group4	7316-747	C417585	Cerebellum/Posterior Fossa	7.2
45	45-m	45-c	Group4	7316-908	C419553	Cerebellum/Posterior Fossa	9.1
46	46-m	46-c	Group4	7316-1801	C478962	Cerebellum/Posterior Fossa	8.3
47	47-m	47-c	Group4	7316-2398	C530130	Ventricles	7.6
48	48-m	48-c	Group4	7316-2981	C530868	Cerebellum/Posterior Fossa	7.8
49	49-m	49-c	Group4	7316-315	C53628	Cerebellum/Posterior Fossa	8.3
50	50-m	50-c	Group4	7316-2240	C556575	Cerebellum/Posterior Fossa	8.7
51	51-m	51-c	Group4	7316-309	C56088	Cerebellum/Posterior Fossa	8.4
52	52-m	52-c	Group4	7316-2227	C565431	Cerebellum/Posterior Fossa	8.5
53	53-m	53-c	Group4	7316-2178	C623979	Cerebellum/Posterior Fossa	9
54	54-m	54-c	Group4	7316-221	C68265	Cerebellum/Posterior Fossa,Spinal Cord- Cervical,Spinal Cord- Lumbar/Thecal Sac,Spinal Cord- Thoracic	7.5
55	55-m	55-c	Group4	7316-2155	C692613	Cerebellum/Posterior Fossa,Suprasellar/Hypothalamic/Pituitary	7.8
56	56-m	56-c	Group4	7316-2708	C724962	Cerebellum/Posterior Fossa	9
57	57-m	57-c	Group4	7316-2811	C758541	Cerebellum/Posterior Fossa	7.7	fail
58	58-m	58-c	Group4	7316-1670	C773424	Cerebellum/Posterior Fossa	7.8	fail
59	59-m	59-c	Group4	7316-3192	C833202	Cerebellum/Posterior Fossa	7.8	fail
60	60-m	60-c	Group4_prog	7316-407	C84747	Cerebellum/Posterior Fossa, progressive tumor	8.5	fail
61	61-m	61-c	Group4	7316-3511	C942672	Cerebellum/Posterior Fossa	7	fail
62	62-m	62-c	Group4	7316-2221	C960999	Cerebellum/Posterior Fossa	7.5	fail
63	63-m	63-c	Group4	7316-3774	C972438	Cerebellum/Posterior Fossa,Ventricles	7.9	fail
64	64-m	64-c	Group4	7316-3756	C973545	Cerebellum/Posterior Fossa,Ventricles	6.8	fail
65	65-m	65-c	Group3	7316-3488	C1010076	Cerebellum/Posterior Fossa	8.2	fail
66	66-m	66-c	Group3_rec	7316-843	C129642	Cerebellum/Posterior Fossa, reccurent tumor	8.3	fail
67	67-m	67-c	Group3	7316-883	C146247	Cerebellum/Posterior Fossa	7.4	fail
68	68-m	68-c	Group3	7316-99	C18081	Cerebellum/Posterior Fossa	8.3	fail
69	69-m	69-c	Group3	7316-302	C21402	Cerebellum/Posterior Fossa	7.6
70	70-m	70-c	Group3	7316-96	C25092	Cerebellum/Posterior Fossa	8.3
71	71-m	71-c	Group3	7316-310	C44403	Cerebellum/Posterior Fossa,Spinal Cord- Lumbar/Thecal Sac,Spinal Cord- Thoracic	8.2	fail
72	72-m	72-c	Group3	7316-304	C48216	Cerebellum/Posterior Fossa	9.1	fail
73	73-m	73-c	Group3_rec	7316-312	C49323	Cerebellum/Posterior Fossa, reccurent tumor	8.2
74	74-m	74-c	Group3	7316-2230	C567522	Cerebellum/Posterior Fossa,Ventricles	7.6
75	75-m	75-c	Group3	7316-153	C58917	Cerebellum/Posterior Fossa,Spinal Cord- Cervical,Spinal Cord- Lumbar/Thecal Sac,Spinal Cord- Thoracic	8.9
76	76-m	76-c	Group3	7316-2287	C607251	Cerebellum/Posterior Fossa	8.3
77	77-m	77-c	Group3	7316-2309	C622257	Ventricles	7
78	78-m	78-c	Group3	7316-2322	C647349	Cerebellum/Posterior Fossa	8.2
79	79-m	79-c	Group3	7316-1676	C773793	Cerebellum/Posterior Fossa	7.3	fail
80	80-m	80-c	Group3	7316-378	C81918	Cerebellum/Posterior Fossa	7.2
81	81-m	81-c	Group3	7316-3576	C914505	Cerebellum/Posterior Fossa	9
82	82-m	82-c	CB	Cat. R1234039-50	Lot. A508112	Amsbio_Human nomral cerebellum, Total RNA , 2.8ug/ul, Male 26 Y.	5.7	fail
83	83-m	83-c	CB	Cat. R1234040-10	Lot. B307003	Amsbio_Human brain cerebellum (left), Total Rna , 1.10 ug/ul, Male 24 Y.	8.5
84	84-m	84-c	CB	Cat. 636535	Lot. 1802037	Takara _Human normal Cerebellum RNA, Pool from 3 Asian Males 21-29 Y	8.8
85	85-m	85-c	CB	Cat. R1234039-50	Lot. B910013	Amsbio/BioChain _Human normal Cerebellum RNA, Cat. R1234039-50, Male 29 Y	8.4
86	86-m	86-c	CB	Cat. R1234039-50	Lot. C409088	Amsbio/BioChain _Human normal Cerebellum RNA,, Male 24 Y	8.1
Gray: circRNA samples that failed the cDNA library preparation quality control and were not included in RNA-seq analysis
